# Supplementary material for: Multiomics analysis unveils key biomarkers during dynamic progress of IAV infection in mice
Source: Front Immunol. 2025 May 22;16:1566690. doi: 10.3389/fimmu.2025.1566690 (PMC12137336; doi:10.3389/fimmu.2025.1566690)
Supplement: Supplementary file 2 [file DataSheet1.zip]

Archive with 5 entries (4 files):
- Data sheet 1/
- Data sheet 1/supplement table 1(negtive_lung).xlsx
- Data sheet 1/supplement table 2(positive_lung).xlsx
- Data sheet 1/supplement table 3(serum_negtive).xlsx
- Data sheet 1/supplement table 4(serum_positive).xlsx
