# Supplementary material for: Multiomics analysis unveils key biomarkers during dynamic progress of IAV infection in mice
Source: Front Immunol. 2025 May 22;16:1566690. doi: 10.3389/fimmu.2025.1566690 (PMC12137336; doi:10.3389/fimmu.2025.1566690)
Supplement: Supplementary file 2 [file DataSheet1.zip › Data sheet 1/supplement table 1(negtive_lung).xlsx]

## Sheet: Negtive-peak area-lung
row ID	k401	k402	k403	k404	k405	k406	m401	m402	m403	m404	m405	m406	k601	k602	k603	k604	k605	k606	m601	m602	m603	m604	m605	m606	k801	k802	k803	k804	k805	k806	m801	m802	m803	m804	m805	m806	k1001	k1002	k1003	k1004	k1005	k1006	m1001	m1002	m1003	m1004	m1005	m1006
8659	0	12397544	10197500	6.78142e+06	5.63385e+06	10353545	2315453	5491344	9386297	10731689	12509696	827532	6920817	5.15264e+06	617455	15499682	1.92826e+06	4286698	2951085	12448956	3.84974e+06	11970310	9833150	3744020	19202844	23372820	1.91267e+06	7.05747e+06	15719840	8034765	25512510	30008724	9702203	6992278	15991690	4.28999e+06	7652853	1.83996e+06	13504171	18429018	11235018	11077333	13418928	28118326	23870610	4455624	7.90205e+06	19148760
9486	24213910	3.77433e+06	4.15273e+06	10629268	14226549	17328150	3.29981e+06	959974	12994075	30046768	19869672	3.94849e+06	3.60047e+06	5.11497e+06	0	21190546	22236764	7162783	4533740	21922718	13843682	20452588	23464102	3.26222e+06	3449661	4935028	567658	26036758	18648090	12641459	5.80943e+06	11129157	41906268	12177518	14161944	10266814	1.59733e+06	629239	10898266	10127128	11603878	8812664	10246964	3.58777e+06	87406740	23122476	7041703	20119310
12699	487715	246274	938289	275293	0	220998	0	0	453454	895939	421091	0	0	494059	0	770215	0	0	0	1.18407e+06	0	548048	1.04899e+06	0	0	722476	0	0	276514	0	979870	0	1.56916e+06	918835	2.3304e+06	0	0	0	0	0	0	0	2.17486e+06	1.93567e+06	1.45299e+06	718147	2.50093e+06	1.2542e+06
12477	107426600	52550750	119938264	104894480	47282864	48070684	68025280	79270130	80093280	111639510	157995260	50236330	128917416	72200310	1.78639e+06	158537020	72723840	52563612	76946970	87076536	93978456	160381760	103762850	39003410	47582496	105556780	15973648	75919180	70292430	115206904	92189090	48075988	136727710	120814504	92887920	102415480	59551310	11448921	62117908	34245932	131116664	88713480	64772724	106723064	128317970	102451760	111932710	127090140
11220	0	3365294	6877307	7866541	13837503	16651266	16182082	6193528	16433562	8.16019e+06	21209228	6.28763e+06	9081793	3.75852e+06	0	18583632	23820052	24749230	16614207	5965215	14406044	19895936	7548948	4893190	3.44014e+06	6.89593e+06	6.36559e+06	29337704	2995982	28127944	4250763	938304	9421899	11591693	7.10631e+06	31767804	2825103	254588	22319140	4.0949e+06	20665586	31635576	519593	3.80412e+06	7600356	2.52713e+06	8515159	11323727
13142	876636	17384614	4.2369e+06	834850	0	0	10913002	19596332	247880	2703706	1009790	251457	19058004	1.92255e+06	0	1.42707e+06	226886	0	10675314	12429094	0	2.09244e+06	782316	0	12068763	7.10691e+06	0	0	376492	806172	5752665	3402631	1.6315e+06	303058	909892	0	262958	0	1.23611e+06	1.09697e+06	880479	358462	730281	1438080	1.11713e+06	290269	2379678	557040
7832	18607426	0	0	0	0	0	0	0	0	0	0	0	0	0	0	0	0	0	0	0	0	0	0	0	0	0	0	0	0	0	0	0	0	0	0	0	0	0	0	0	0	0	0	0	0	0	0	0
737	802813	3262651	2.68465e+06	2.96577e+06	784739	1.80369e+06	1400079	2825774	4.14989e+06	3.1226e+06	2586004	212370	2.86557e+06	2512714	7661716	3.82354e+06	841894	934078	1.51833e+06	7273551	853014	3.23552e+06	4973026	1.55318e+06	3377655	2.92833e+06	0	1268003	4.16296e+06	3212486	5.10325e+06	8654430	4.89552e+06	3.00964e+06	7.0072e+06	1.52767e+06	5172420	4.92209e+06	2.74847e+06	2.8591e+06	2.35427e+06	2.0832e+06	8404787	8443698	9952906	2.8273e+06	10335902	9720567
5024	0	1749365	1.88595e+06	1.66727e+06	1333081	2.75885e+06	1.23043e+06	1.48456e+06	4.25973e+06	4.98524e+06	4469959	508290	2.66213e+06	2048443	0	3996983	1.42517e+06	1.93308e+06	980114	3.15637e+06	2277117	4400243	4.03984e+06	724157	3.83359e+06	6387975	0	4.57607e+06	3.94491e+06	3709881	5.42524e+06	5772036	4.8364e+06	4.05583e+06	4657837	4.0386e+06	4481648	435068	6932818	8.13833e+06	2009863	4.64543e+06	2.59363e+06	5590368	4898534	3.64425e+06	6817562	6.64291e+06
1894	0	2.69958e+06	2384316	2.5977e+06	2.12194e+06	6322232	2.0073e+06	2.12799e+06	2335430	7014629	11722934	891528	3203863	1.20926e+06	0	4.74944e+06	3372676	4.19141e+06	2.3917e+06	11733540	9886050	9660645	6187881	2.84461e+06	1.12066e+06	6083435	0	4.07831e+06	5.4514e+06	3488210	2.47326e+06	4447970	5.86302e+06	3837811	2.82763e+06	6889875	393711	605630	3875710	2.3151e+06	6094143	5945417	1303156	1.3965e+06	13340630	2.65693e+06	2.72937e+06	6.45258e+06
10099	3259057	23990102	14562228	21097976	16221005	15409868	7318779	5542538	23240882	19015720	153656640	8.25956e+06	15622693	62012856	16191928	11588236	10247892	9521455	7.88446e+06	20812832	6416365	6.19023e+06	24803744	12406808	31123794	11131493	15603902	23319606	23182196	34822504	22383102	19626424	12735666	16893154	21451826	16183804	27056628	17374212	15192053	8730310	4832647	23821398	30109596	20411732	14607674	7.90158e+06	18583684	13822715
7453	18368488	1.61849e+06	1.40852e+06	243428	1.29393e+06	648373	1.49338e+06	0	576632	0	1.38688e+06	521043	0	0	0	406489	572607	1.56407e+06	456371	0	748572	0	0	609837	0	0	0	1.1024e+06	0	5.87502e+06	0	0	453738	300717	0	1.00975e+06	0	0	334553	0	300141	1.48431e+06	329107	858660	0	2.08353e+06	259704	0
6161	0	204113840	72104300	34185450	14564785	16670103	14683793	31605656	10263616	30521192	77793940	6865541	31318770	20927554	6.54814e+06	21789558	19218388	19787948	6121372	16886806	16406130	22724086	12255033	11012433	60304090	18649548	6.09671e+06	12576519	18933566	95149624	38659276	40971950	25095650	15295792	12192519	26729108	34239944	22435742	11980824	12449065	17081256	17545618	46210990	153598670	12080191	14440618	46307056	14770966
12419	28697646	7565509	5.5455e+06	6871569	0	0	250670	7935035	0	33554644	9080405	0	7093197	12373685	0	11215941	0	0	591124	23451144	0	12086454	14281121	0	15636347	45785560	0	0	23569806	3023013	16586777	15610188	5099738	598213	5.58664e+06	494487	12871422	605254	508301	7351019	4.40751e+06	0	17596888	34643340	14686221	0	11319779	9496915
1352	0	28249884	10890979	9608025	21965958	50833260	20296382	20878600	29883070	11851608	23100150	13677138	24550770	7724753	0	53572100	25241120	33729020	19171114	14115830	14473660	9104494	8.0476e+06	9144964	32487624	11228642	5719056	42342890	31085412	23390860	7017706	20471496	3.97922e+06	14478149	8876238	57605852	4.05447e+06	2.18853e+06	41246184	38649464	20430126	38676960	5.95668e+06	2.73888e+06	6335120	9316231	5217729	11996798
430	6.23526e+06	8118935	0	0	0	0	0	0	0	1.0752e+06	0	0	266804	1.05437e+06	2.47516e+06	690610	0	0	0	1.60883e+06	0	0	6.14217e+06	0	1.40054e+06	983814	0	0	7.13608e+06	0	1.91809e+06	1150597	0	0	4776433	0	19223418	6679989	410492	4.43803e+06	0	0	8831227	1.40041e+06	1.33363e+06	0	5774292	370052
491	34839430	8145764	11519922	9319527	4.84734e+06	7078018	1.47405e+06	8.26845e+06	7093475	16349674	10862993	817944	10568132	20304614	25997884	11669708	3807863	6.09284e+06	4125982	17015934	5798168	6.90502e+06	19026410	2282957	12090139	18523022	205314	6.32056e+06	16971142	10082540	9862138	13440108	9889185	8483271	15570649	8.22487e+06	39176296	32335564	12840190	8829686	11673342	5.95674e+06	9303301	7.56974e+06	10959632	1.80265e+06	19746500	5.86977e+06
203	10727264	4817445	8.22477e+06	5388569	1.78047e+06	2.13859e+06	0	3.60073e+06	2.18254e+06	13214355	4662643	0	4.18068e+06	11078953	24577038	9630907	920336	1.56569e+06	930858	9016857	1.35157e+06	4.36878e+06	19100944	2.36151e+06	8.11497e+06	13577743	0	4036277	18668736	3.68616e+06	6.54325e+06	11839508	8888033	2.68409e+06	6494832	3.59306e+06	37860864	33767644	5.94034e+06	11766546	2.12371e+06	4855974	6163618	3.1792e+06	8173718	280405	18184994	5.31488e+06
1903	1.51335e+06	151494190	133633320	147722020	111120810	344626300	116494536	108820570	131713210	369702430	623856600	60986324	178808670	73964120	13997013	276999800	186745810	231098990	124771096	596188600	536877760	512585660	351661250	147318300	71124700	334162180	12709482	224419260	303373760	184473860	211401400	258356200	338587620	229170900	160084270	386781540	31472608	42163864	231938110	119586860	320570100	323744740	77777430	88982500	644022140	170128350	209235860	357022980
237	67970520	0	0	1.29323e+06	3.32086e+06	2.78182e+06	0	0	3.93846e+06	391981	4.16246e+06	0	0	0	0	14757468	1278118	3192162	0	240234	1.59351e+06	5252764	7.48724e+06	0	0	1067235	0	1.63606e+06	0	2.25033e+06	0	0	35251204	8202746	1.22116e+06	4362478	6.18938e+06	213198	13698408	7.62136e+06	4.61436e+06	1.97819e+06	19604020	18327074	113122910	2.81059e+06	495905	71643490
520	68800740	0	0	1.37555e+06	4.15879e+06	5.04623e+06	0	0	5.32537e+06	0	5.0847e+06	0	0	0	0	9231224	2355566	4.79001e+06	0	240234	2.23918e+06	8.17695e+06	6.50967e+06	0	0	969996	0	3243914	0	2.67909e+06	0	414869	7.68873e+06	12224989	1.17608e+06	7316866	6.18938e+06	0	14132820	6.959e+06	7439789	7129889	20307556	50937560	109467860	7488873	495905	84831420
149	13042542	5.30807e+06	3.22277e+06	2610628	0	0	0	6.66891e+06	1.73132e+06	6.21929e+06	1.15012e+06	0	860433	6.82957e+06	3.32338e+06	3.10939e+06	0	0	0	8221734	0	1.46088e+06	12731117	342049	6.38214e+06	8667998	0	464508	6.9052e+06	1.5149e+06	7.9465e+06	6650388	7603296	913763	11857690	441239	8428924	7.15781e+06	661745	12811194	454184	486755	7121519	4447277	15182597	0	8741482	6989571
6573	1.93616e+06	414536000	341173060	247589150	145160270	161987000	186257310	232828420	135382990	305515650	349465900	119333450	195355870	225246640	65028696	221728800	155338340	218479200	113719910	188847380	197824620	175631860	166596530	112152760	247074880	155322200	59017436	170066510	224116670	507032860	247749250	247416620	213205360	137583600	150560940	258820690	178717860	177816800	203456430	140654700	210327250	203024370	257771730	405895800	192500220	177852510	291206980	173955860
7653	121236680	6613479	4650775	13542626	9841924	5.63093e+06	5387880	2.34891e+06	6265973	4.70654e+06	4646554	5824131	6.4147e+06	3.54023e+06	11518707	8335479	3.91929e+06	3.69149e+06	3.35573e+06	4365280	3.08653e+06	3.59225e+06	3112175	10548190	7474420	7502353	6.34631e+06	9109423	10264768	5645290	4126167	10339747	7.74308e+06	6674357	8.12099e+06	3.1574e+06	11761616	12357668	2769645	6.64697e+06	5772611	7000638	11382600	17884696	2812205	5705253	3068784	7529364
3519	0	0	0	0	16941976	14316993	27146424	0	239660	0	0	204510530	0	0	0	625883	76960584	45884824	14660474	0	7.22192e+06	0	0	1.61174e+06	0	213696	61201410	10743296	0	454358	0	0	0	1.1014e+06	0	1.54646e+06	0	0	586489	0	0	1.41362e+06	0	0	0	1.77954e+06	0	270325
10228	8624437	0	0	0	0	0	0	0	0	0	0	0	0	0	0	0	0	0	0	0	0	0	0	0	0	0	0	0	0	0	0	0	0	0	0	0	0	0	0	0	0	0	0	0	0	0	0	0
9436	376845	0	0	0	0	283363	0	0	947796	3.4023e+06	376127	0	0	778809	0	1.61815e+06	0	0	289716	526093	0	1988183	3378249	0	0	1.73878e+06	0	211515	0	498847	383323	0	2084538	497219	5094143	283307	3739128	0	1.22156e+06	1.19362e+06	246563	948229	4.19548e+06	10096530	4164021	0	8.16389e+06	1.685e+06
9721	9110519	0	0	0	0	0	0	0	237209	1.46672e+06	0	0	0	547500	0	884108	0	0	0	206170	0	383951	3649150	0	0	922398	0	0	0	0	0	0	607633	0	2.99905e+06	0	2.29117e+06	0	903814	0	0	469270	1.87025e+06	5.75254e+06	1.68784e+06	0	2943924	583765
783	3771438	1.86921e+06	2283594	758368	11017601	9729149	4.97824e+06	1.05152e+06	12255905	3.28e+06	3455131	7.57156e+06	1.7161e+06	1.11247e+06	1.32935e+06	2.74846e+06	5.63555e+06	6.54158e+06	3.86143e+06	1.23627e+06	4.99464e+06	4438402	1.75387e+06	7488628	1.06259e+06	1.97131e+06	1.19658e+06	11378658	1.66382e+06	9189030	1.08459e+06	1.75437e+06	4650909	8085674	1.02004e+06	3.86348e+06	1811348	3.30705e+06	3.47992e+06	2183312	2.16686e+06	9674454	630979	1.55789e+06	2954630	9411934	2.41385e+06	4669833
849	116097430	3.98059e+06	9571042	7377113	4567210	8895632	2.82197e+06	0	12941465	14602953	8.03063e+06	2328823	0	5355690	0	6.63735e+06	3474642	8508036	7633624	2.04197e+06	6.20298e+06	9086966	16198123	5.01988e+06	0	8896190	1682387	2483890	2.24537e+06	8729897	1.80449e+06	0	20305470	9437827	10254394	14737565	5.25231e+06	1231832	15109773	23904088	7.76205e+06	14682787	0	379399	25937774	11440199	0	16940174
1207	5.29687e+06	2713664	4396361	2.63119e+06	9660755	8678345	4754398	0	11957178	9884698	5972771	4393783	0	3.03199e+06	0	10367967	6628750	4.256e+06	9839532	908319	8819054	14222776	6858684	5.03499e+06	0	4828524	498330	9457055	1.96414e+06	15955890	0	0	12103626	10393795	8854892	10597175	2018661	0	10348948	12652991	9337670	9888050	0	0	16385118	11941760	0	12728306
568	28157958	8561998	35889664	31916398	55037692	56070668	27916890	1.23577e+06	87332024	91201450	71657650	28241516	2.21725e+06	30989594	2101169	87984850	50048916	44869990	42244532	20637774	41137140	98874230	57590070	45284012	1.47148e+06	59842390	24961820	73010540	25418838	106915704	13475355	2695296	101788170	95762860	55410470	59988428	25060146	10379375	82329410	80490456	78635416	89163710	1.52978e+06	7605369	107212904	69676010	6950410	119631620
634	26484510	16116837	9639280	5617047	3.41559e+06	5337675	2.46485e+06	11977840	5273389	18040740	7483206	385644	12015014	10709590	6603589	8838972	2.03281e+06	1.34131e+06	5320924	18667394	3.22969e+06	8.24066e+06	12058766	4510812	8258881	8939568	3.60089e+06	5.83299e+06	13304294	7385201	16040379	9686933	9245720	4.78536e+06	5392566	4.75256e+06	13570181	13395046	5980844	10018485	5999427	6.53218e+06	14270462	16298885	11367881	3253288	15216778	8.03198e+06
1052	0	4.99588e+06	22395560	27728528	88004270	302349470	11999943	6.03065e+06	46474644	61129330	111723480	48893544	75433500	15188552	0	151473840	92039030	182475260	17043644	72785700	119299380	100408950	48403372	21286018	19563352	102677050	8823450	51073636	52081916	48843404	90771640	73159670	196216400	122089640	72943220	237522370	3.78507e+06	28500868	81006584	24145576	137127680	138917230	25419460	6743274	141036200	73300760	64423310	131147640
9141	41030470	2.70138e+06	2200477	1.14289e+06	784238	460360	0	1.80535e+06	536682	8758729	6015236	0	1.54821e+06	4.37009e+06	0	7438813	0	270476	0	3.71872e+06	0	11179472	2.12237e+06	0	3864368	8053339	0	1.26938e+06	6.00409e+06	4.83902e+06	4.97283e+06	2331110	0	0	0	1563535	2.49427e+06	0	1.02159e+06	4789439	2.55171e+06	4.55536e+06	1.38025e+06	2181882	1851581	0	0	2.49116e+06
8712	4.56067e+06	11433487	5092765	7385464	5017655	5369808	868584	9495707	4.50521e+06	49949460	26195988	0	12646559	18052724	0	25093682	1.08604e+06	3276081	1.7232e+06	24917242	1.79808e+06	33167470	10034853	945322	25452604	37296830	0	7145966	40982404	23700152	10990194	5324138	1.42493e+06	1.07226e+06	942968	11553157	10014790	0	8071840	31949806	14684906	23788774	3.42386e+06	6812028	4.49619e+06	0	1.01466e+06	9083844
15445	13006410	1.17338e+06	3.20788e+06	1.97993e+06	7.29332e+06	7160925	2.52667e+06	1.46602e+06	6381830	9330059	5435925	3324753	1.8541e+06	2.63865e+06	0	6953944	5744074	6306605	1.99553e+06	8.27217e+06	6.29188e+06	12914045	6.50447e+06	444809	1.45937e+06	7.46462e+06	613547	8409471	5401012	10431830	9728753	3.91733e+06	13833205	8644458	7877007	6.0968e+06	2143088	0	4.35326e+06	2.76946e+06	4765387	7.2768e+06	8373551	21283186	23576914	8838287	8776495	17037878
12670	2643827	571279	1.14235e+06	468258	258815	403057	542312	284125	718905	1.89733e+06	1.02284e+06	0	342057	630424	0	1069993	242630	229892	608101	1.43192e+06	504930	911029	951059	0	428807	1.30941e+06	0	400443	864745	582240	384567	0	893997	457593	410450	0	234549	0	0	0	290988	224722	684983	1.1881e+06	2.47274e+06	573556	2.21082e+06	1.0759e+06
697	18844556	41693330	26833272	10463591	7611366	9517767	8475026	30258962	12959790	32077244	15412129	3.90895e+06	22561918	43498580	31783634	18445160	6142800	9946074	8480872	43908316	10700335	12784536	62709280	7.56065e+06	18661452	23258738	1.20721e+06	14216718	20701234	19055070	46688830	53884156	45992532	23756562	62227716	11371394	70711490	45826320	22250608	18287614	9898075	15350933	85272030	77846820	41443800	20324744	52491524	64525310
9256	1.40044e+06	11218302	14194802	22228188	41198400	96422060	30788996	8538064	39039404	66270452	35035532	7.13682e+06	18500474	11723641	0	50672760	51866780	40856416	21878258	38270970	31640424	77029090	54229572	12903404	21489494	15462422	3249402	70597304	29794132	27214374	13069747	26400862	94083896	26357104	34273304	25930590	11726730	2.5507e+06	32162604	23482298	43068196	48298960	49874240	18186804	164003500	63201040	16460774	44901800
10063	4.47984e+06	17453866	19499356	27467058	54672000	104952280	13690000	6830420	41069216	75954110	41098510	13441708	18544736	18713014	0	65803680	67234260	38908864	24083120	70204220	18375704	47445084	53017224	17214406	27344184	20601794	2.22372e+06	104433700	50340584	35186896	23147998	43589304	114843256	41937676	42688764	35687264	14120097	1.59594e+06	36241200	24109238	25942994	38647348	53351156	17309880	210945620	74517976	25474624	51664628
9142	9175184	12039658	14755826	17567946	43079690	100472350	32897356	6851724	40325670	53041936	38221732	5.91617e+06	15458017	12257122	0	51748876	53175264	41098020	22940790	41331004	33822904	63460024	43822296	13708950	17683128	18100972	2901507	74445880	32651428	28519458	14674696	28089118	67716104	27785220	35350410	27960226	12055996	2.18558e+06	33627160	23562214	36831852	40398188	52458972	23273060	128662080	67806296	17135890	35389650
5659	45827600	0	0	0	824736	308840	0	0	888467	0	862618	0	0	0	0	0	839869	1.31978e+06	0	0	2.02303e+06	1.61772e+06	0	0	0	0	0	1.19254e+06	0	851489	0	0	0	1.53717e+06	0	2.24533e+06	0	0	284415	0	1.14594e+06	1369110	0	0	0	1.8593e+06	0	0
2808	0	5709830	1.98301e+06	352834	0	0	0	439065	1.4746e+06	3793788	1.47804e+06	0	1.13312e+06	5.48333e+06	0	6224272	0	0	0	12793586	0	1.43095e+06	20547016	0	4208173	3.51382e+06	0	0	15986574	2.12936e+06	17663956	9460045	1.35998e+06	215380	25203720	0	21767478	0	4.16934e+06	5285994	1.18326e+06	1.42078e+06	16076955	15903456	5.50493e+06	0	14248841	5.49387e+06
2730	0	4.49396e+06	1462572	298230	0	0	0	439065	1.4746e+06	5110794	1.47804e+06	0	395185	4.83769e+06	0	5.17066e+06	0	0	0	11236405	0	1.43095e+06	16737424	0	4.37612e+06	2234373	0	0	16048748	1.97549e+06	13812587	8513816	1.35998e+06	215380	21162454	0	16264158	0	4223990	6241925	1.18326e+06	1.42078e+06	17024856	12837222	5.7253e+06	0	11308237	5.55031e+06
3317	0	0	7.81231e+06	2.5764e+06	33388534	55506120	11345904	1.02525e+06	19733838	11144720	13138923	3.94718e+06	2.17531e+06	5103971	0	15554877	21124208	35644484	21053204	8932248	26731002	17058872	3.08145e+06	11099421	369584	14173427	0	56440616	4474204	26863440	5.21912e+06	0	11819892	31003444	3.08238e+06	36588812	1.87344e+06	220549	16958896	5428890	12193994	39262640	2.88535e+06	3.68598e+06	10505420	30566850	3.45334e+06	11504888
408	2.83819e+06	0	0	0	0	0	0	0	1621353	3.26737e+06	0	0	0	0	0	1.07895e+06	460841	0	0	459117	0	0	8556059	0	0	0	0	0	6290068	517508	1.18656e+06	0	0	426643	2.68327e+06	0	3223548	0	498220	8994805	0	538586	0	0	3.73613e+06	0	0	1.41562e+06
791	6.33285e+06	0	0	0	0	0	0	0	2.29889e+06	3697530	0	0	0	0	0	1.82391e+06	0	226921	0	1790466	0	0	24561242	0	0	218227	0	0	22175222	606444	2072248	0	0	433063	1.91888e+06	0	11314289	0	1.02366e+06	25183296	0	1.71599e+06	0	0	5786223	0	0	2.8111e+06
4402	0	10115113	8965468	8.24572e+06	9102302	11611271	7458958	6.81492e+06	5.87921e+06	12276298	13735097	4620872	7.39098e+06	7.4911e+06	6.44245e+06	11796419	6.70456e+06	7147464	4.52871e+06	8960349	9730185	7.97315e+06	7.54154e+06	5.35091e+06	8828600	9485855	1.24453e+06	6180387	10570915	13411648	9894345	9263378	10801037	10452330	9317707	10663111	8.16342e+06	9149778	7.962e+06	6.53463e+06	8846696	8753212	6652986	7372014	11386074	6709094	8890775	8582087
1031	1.39412e+06	39451264	22698496	10819592	4748955	5.84581e+06	18768012	19697732	6.95436e+06	23579662	23399890	3.47545e+06	14932353	16043900	8.34836e+06	17308070	6.60053e+06	7.68181e+06	16086574	16301920	7.08218e+06	8.02451e+06	10646663	3344465	11432024	15759943	555412	6.56324e+06	10356729	28897688	12975399	12962643	14294428	4.61435e+06	3264551	11803092	9438448	9725888	15701743	12604159	7.54598e+06	9410769	8055859	16641630	12639379	5.56188e+06	12330126	8735140
27	25266564	275678	1.2813e+06	1.78221e+06	0	17027312	0	679847	917235	15346156	631560	0	0	10020383	0	4.14186e+06	0	293174	369048	7936187	1.82502e+06	7933880	26400916	819703	0	13240713	0	7244525	11382249	1727190	3580813	631171	2.66501e+06	2.37543e+06	11704884	1.71941e+06	39220892	40689176	10727010	16590130	1.89263e+06	581508	29590310	9073500	11652484	530985	7740503	5.03018e+06
4791	605922	233760	14416539	3854247	5093097	4.04094e+06	2.31756e+06	2.9035e+06	12598092	9354556	90302800	0	5072114	3.42837e+06	0	23976492	11413506	3.66767e+06	5454906	11701574	21412556	72163464	2.74097e+06	1.5852e+06	699411	10003357	0	20178270	1.26035e+06	62533680	3.51924e+06	0	12661189	4491657	2.37333e+06	11890178	654549	0	23421914	3425475	27885724	11654303	770327	4.18658e+06	4.35752e+06	7.20108e+06	2123354	9152300
540	98122940	1.77675e+06	12649316	9987041	6550974	5.77046e+06	532019	4.89763e+06	6925898	45485376	9506178	664023	4.04691e+06	38423156	40815304	12206263	3.12194e+06	3676476	1735624	22638960	3.33126e+06	8567372	52123948	4.33159e+06	1.17768e+06	35165600	1.80605e+06	5827348	32015426	11748576	11173435	2.59461e+06	12844357	5023843	25059520	7559731	75645480	69064890	16593893	30337122	7.40872e+06	9618153	44735336	65856972	31020590	2185175	32010046	16462017
442	2.89126e+06	3.91539e+06	1630343	1.0847e+06	1.1097e+06	510817	1.3794e+06	2635330	1.92952e+06	1.96948e+06	1.03993e+06	0	2.88772e+06	3.11643e+06	6.96953e+06	1.52254e+06	781816	905073	1.02608e+06	2.92867e+06	545406	908773	2.29019e+06	1.36645e+06	4.58971e+06	1.74679e+06	0	959712	7112320	1.66118e+06	4.27389e+06	4608869	1750204	1.80321e+06	2.86412e+06	1.29185e+06	8615980	5.30442e+06	845994	1.84717e+06	1.03402e+06	1.61168e+06	1.5563e+06	838380	2.84317e+06	494673	1.92876e+06	1.91208e+06
996	113160240	0	0	0	0	0	0	0	0	0	0	0	0	0	0	0	0	0	0	0	0	0	0	0	0	0	0	0	0	0	0	0	0	0	0	0	0	0	0	0	0	0	0	0	0	0	0	0
478	23552348	350591	3.65092e+06	3.81999e+06	2.55604e+06	3.07259e+06	0	1.67469e+06	2.80299e+06	7174382	4.50279e+06	878488	1767511	7.48312e+06	8269227	4.94472e+06	2.30564e+06	2.48728e+06	731527	6717864	2.73893e+06	3.57095e+06	10099931	603598	3.12691e+06	6185218	0	2766306	7.77005e+06	4111731	4.84084e+06	6028635	2.91196e+06	3567827	4451661	3522395	13988865	10749095	4.41881e+06	6.16576e+06	4.18011e+06	2926116	4971126	3507438	5.19368e+06	1.27912e+06	6834876	3.57091e+06
1544	14448335	0	0	0	0	0	0	0	0	0	0	0	0	0	0	0	0	0	0	0	0	0	0	0	0	0	0	0	0	0	0	0	0	0	0	0	0	0	0	0	0	0	0	0	0	0	0	0
1253	0	0	0	0	0	0	343703	796735	4.04719e+06	0	0	0	0	0	0	0	0	0	2.57246e+06	2.8341e+06	0	2.41458e+06	6.91574e+06	928900	0	0	0	0	0	0	3.91119e+06	6.03678e+06	10060580	7269471	10554066	0	0	0	0	0	0	0	10501783	8125496	11294569	7197781	11931062	11554108
8323	204376030	12442545	11018143	3.83468e+06	11137025	6433590	386679	2352874	7821281	11091273	26086068	0	5603134	7437772	0	6.92696e+06	4.87037e+06	8403571	1.70707e+06	12589021	7398935	16045026	11542064	0	22902104	25007130	0	7.00946e+06	28728448	20144356	5182436	2629696	6562596	6.23344e+06	5074615	10534867	3398678	801889	5.37401e+06	18449658	6.19991e+06	14193738	4.92144e+06	13376275	1922721	2.6414e+06	5410331	8594251
8077	3.02684e+06	5.26565e+06	1.69261e+06	1.77749e+06	878138	527533	0	1.37851e+06	1.00174e+06	10115333	3.41568e+06	0	4.03703e+06	8957283	0	7210149	0	0	463162	4.32857e+06	218121	4.89913e+06	1.75802e+06	0	8544444	22455480	0	0	9742448	2.55135e+06	1.7952e+06	872271	0	392709	0	963497	3.46833e+06	0	2.07493e+06	8993836	1.48401e+06	2.47791e+06	832459	2.08853e+06	674572	0	0	1.53325e+06
7800	357670	88659360	38286410	54260868	22792682	27469964	1.31116e+06	49216840	28665512	178989900	118723140	0	64520250	148840200	2.51129e+06	124321660	5.37271e+06	13008757	12086131	133915896	14510255	170439630	100740490	5.16584e+06	145984110	227110450	0	35263036	170594610	112771040	113729304	75074340	37683950	24902344	32952714	43251868	76041620	2.98356e+06	62842116	116919890	50952652	70383096	77632190	117478290	40169724	3697285	33188322	65844584
7157	626218	21626272	21708008	18929026	13489617	9076012	3102755	15832422	5.443e+06	29790878	19826234	5.16867e+06	14952499	17417844	17578182	6624167	11193848	13207482	4.85024e+06	12545431	12804709	9282005	8264479	17090274	17463464	13219604	4.53426e+06	14593772	19659884	29846534	9225392	12868332	12425595	12915114	14592757	16661405	19473684	18269446	14387565	7435867	4.75288e+06	6.21786e+06	21529404	29997930	17172170	6971514	12416675	4933464
7225	4.23058e+06	0	0	0	0	0	0	0	0	0	0	0	0	0	0	0	0	0	0	0	0	0	0	0	0	0	0	0	0	0	0	0	0	0	0	0	0	0	0	0	0	0	0	0	0	0	0	0
5760	0	372284	1.60904e+06	976048	234577	854567	0	711026	5030739	5.58895e+06	1.58441e+06	0	599221	2.42826e+06	0	5.10258e+06	0	229163	0	8328543	0	4553793	7186175	333565	1.30082e+06	6.47528e+06	0	1707732	4.28751e+06	2.65104e+06	15203312	5817773	25911600	20413270	43717130	1.55442e+06	5.10954e+06	308026	7043841	5659942	1474574	3.94235e+06	14775860	24588296	53912624	3.05766e+06	64728590	50433056
3454	62996776	5.42681e+06	0	12204380	1.94933e+06	5046362	0	0	24901190	46542028	23301990	343154	0	14473168	0	40648676	0	0	0	53177740	1142310	21703044	118080424	0	952526	28799028	0	4.69105e+06	55192730	45361290	144321550	41138964	125551220	67290500	352420100	18111032	73323800	3.29757e+06	102134470	83447120	26617818	35584572	123596270	199185520	273357000	765565	370623780	188180370
3315	0	7365419	0	6410051	1.89337e+06	4.27855e+06	0	0	31220912	26687086	35090468	376041	0	12781215	0	54351040	0	0	0	40566252	1142310	29086842	81412150	0	952526	12106648	0	4635596	37828460	24680848	112810800	39666956	82648180	61870812	377071680	14540103	43030644	1.56897e+06	154243380	54285936	38651588	41655024	71247560	191181600	439964700	1.40892e+06	273173820	227571200
578	50514870	1.37968e+06	9115357	10469575	5283043	4410043	701438	10966115	7725384	23445426	10201369	3.42285e+06	9691224	18577392	15416216	14459167	3.77707e+06	3.84439e+06	2.10573e+06	14080990	7.0468e+06	17316452	19125474	3.2313e+06	9230957	16096316	0	6916359	13326563	10110652	15062391	11403679	8616594	13249067	4019000	12120498	46264964	26689216	13946062	17600162	13561254	12672552	15757536	6.29433e+06	8406851	4.01732e+06	6.27126e+06	6.28697e+06
317	27888352	1.32496e+06	7.07844e+06	8664615	4.47844e+06	4410043	701438	8650885	5.75468e+06	18143092	7256725	0	6.97618e+06	14432339	14321223	10870784	2.24085e+06	2.88471e+06	2.10573e+06	11365054	4866865	12420864	13766004	3.2313e+06	7.3407e+06	12401682	0	6409531	10201446	7.19653e+06	10933378	9723528	6773462	10999546	3.53842e+06	8941973	40005116	27498240	9387980	14916087	9512109	9059229	12181975	5246051	5.63432e+06	548534	4.48562e+06	5.35358e+06
2357	0	27040520	24375820	14606872	13080966	18304440	22738702	14344654	19119270	19033236	23474802	14152076	28989190	13039903	0	19636472	18722074	18666872	27145330	17454784	22231650	18888896	23215538	7.66335e+06	30448898	21491090	11264745	18822738	26453798	22031048	23518532	24801482	18584290	19569536	11520406	21676904	11340112	2.26218e+06	17445538	20829794	15125131	18758654	10389023	13931970	15576242	14097564	16575624	12864181
15026	6320365	953986	3029850	791563	3.8254e+06	2.63883e+06	2.21748e+06	2.01443e+06	3.66599e+06	4027964	3.02997e+06	1.93899e+06	3274008	1.83293e+06	0	4538679	3.20722e+06	3.46327e+06	1.69018e+06	2.54881e+06	4350430	4594939	2929949	0	1.15342e+06	7003706	0	5814939	2.80077e+06	6120421	2.59497e+06	716838	4.87179e+06	3.41253e+06	2264564	4289958	2.42382e+06	0	2.72611e+06	3.07548e+06	4908923	5763339	3.39898e+06	10029588	8.14711e+06	5.3725e+06	3.78644e+06	5078743
13093	18130218	5425567	6588876	5.91379e+06	9247453	11587346	8352851	8.12537e+06	26120652	17561140	10339644	14383375	9720254	8208596	0	14847791	11158656	8945646	9082658	24860088	7478888	30838080	43134612	4.63962e+06	7767348	12218530	5.98167e+06	10739851	11401918	10283171	32786472	37390380	58234244	34464028	33821576	9072947	6157830	1.09903e+06	10657210	10175741	11329312	14038564	24020570	46892260	49406104	22939496	26450654	69952250
15122	8.31621e+06	1.50449e+06	3.10234e+06	767809	2691298	1.91718e+06	1.08785e+06	2.32252e+06	7.1748e+06	5404323	2.54908e+06	1.66141e+06	2.36058e+06	2.3694e+06	0	5358724	1.81295e+06	2585680	1.09459e+06	6712455	1.75286e+06	8948941	11565808	0	1.73709e+06	5.02447e+06	0	4.13022e+06	3505367	4949095	8469706	5.61472e+06	16161009	6.52e+06	5755752	2392711	1.64886e+06	0	2340881	2.37003e+06	2.89459e+06	3.77886e+06	5.93605e+06	15361388	17906432	7991275	7742009	18139968
13614	7237216	963413	2661555	1.30785e+06	5915813	6.08362e+06	6.52881e+06	3973194	29572914	7358383	4.69395e+06	4.63174e+06	2.45444e+06	2.03008e+06	0	6409609	7.39055e+06	6.55598e+06	4585141	14243002	5.04851e+06	29428002	34667400	2.55031e+06	2.37175e+06	6.13849e+06	1535922	10533027	3.89536e+06	7431835	31368758	26419912	61001760	40428036	35936452	6595806	2307618	0	6611857	5.14336e+06	6289799	11577715	24696156	75389030	77324170	50297932	30748430	89074750
12432	245171	0	0	0	0	0	229449	307656	390467	300624	0	0	0	0	0	0	0	0	0	1.01719e+06	0	710357	3.13077e+06	0	0	0	0	0	0	0	2.41207e+06	1.72665e+06	3.49445e+06	1.37875e+06	1.25852e+06	0	0	0	0	0	0	0	1.89056e+06	3805556	4798970	1603344	2.16029e+06	3492032
12727	96739600	40817668	58650544	35139244	44090840	46076984	57727030	40887276	62459940	99524264	77884984	70702350	63249800	51641850	2.00296e+06	89748440	73098730	61765164	57565830	93510130	61040270	93389250	75602440	14155818	54621180	93742800	15029059	62880704	59901170	62276824	79487850	54245650	95461020	85326310	60003790	69449330	51739150	9130178	47052612	45986372	78577060	70894070	55555616	88076136	110106696	78396500	87647740	95678000
11943	6.54728e+06	1.05067e+06	4008206	3.05068e+06	24156572	2.21892e+06	14022436	2.0436e+06	17498968	5.62802e+06	23692516	6.82624e+06	3.37127e+06	2267875	0	9006827	33433458	52225020	14589758	3.86547e+06	33317734	30895190	2.49353e+06	10747023	2.14523e+06	9159561	1.40104e+06	29598960	2.17179e+06	31621844	2149035	576810	4.31719e+06	29619472	1.67487e+06	48960560	4.00095e+06	0	427273	6.69074e+06	41641620	8876767	2.00368e+06	2.7909e+06	2.68965e+06	21597872	3.71773e+06	13387110
12434	0	296713	706905	0	0	0	8.16815e+06	1.7763e+06	0	0	349900	0	1.9857e+06	0	0	0	252276	0	5114005	358942	0	0	0	0	327374	0	0	0	0	0	284712	353919	0	0	0	0	0	0	0	0	0	0	0	0	0	1.14066e+06	0	0
11850	6747836	1.63684e+06	4008206	3.15613e+06	24258906	2.21892e+06	13512045	2.1794e+06	17934880	5.62802e+06	24180236	6196784	3.37127e+06	2.33555e+06	0	9505397	30920456	57013570	14529563	3779819	33317734	31503714	2.49353e+06	10691288	2.14523e+06	9279502	1462458	30703116	2.17179e+06	31621844	2149035	576810	4055902	29619472	1.67487e+06	52799172	3623130	0	427273	6.22015e+06	44624024	9460131	2.00368e+06	2.7909e+06	2.68965e+06	20923520	3.71773e+06	13387110
13071	38961652	8985701	18785962	18097666	101363270	131044680	71076080	13020641	109804856	35287796	86691080	60484628	26287912	15374257	0	41515156	140275730	139626260	65969650	23585116	140076380	82321690	21336662	27214122	15798549	37527652	9375373	125898630	17224356	73295970	21871928	13116889	40803092	85795810	19152652	136443100	20666994	1.8306e+06	50020860	23268802	106488984	117617940	27833704	47477572	40675096	103069620	28817832	50778476
13561	806708	0	0	0	1.41304e+06	1.69377e+06	1.46033e+06	0	1.28093e+06	1.06402e+06	1.00123e+06	14034238	383378	0	0	501331	2.67629e+06	3.89611e+06	886791	234655	1.62347e+06	1.03715e+06	0	0	0	1.0436e+06	2.04366e+06	1.99513e+06	0	1.08042e+06	418372	0	750953	1.26291e+06	205532	1.95201e+06	0	0	1.41519e+06	0	2.0001e+06	1.78272e+06	431416	2928739	1.99852e+06	1.71359e+06	453512	1.97636e+06
11748	207837	0	0	0	4.28221e+06	1.25812e+06	941915	0	5021166	0	2.60053e+06	737626	0	0	0	910157	3.79318e+06	5323405	865078	0	4297913	2153391	0	760052	0	0	0	6107517	0	3.18105e+06	0	0	378936	3.34647e+06	0	6.2379e+06	0	0	0	0	4.46293e+06	5.68147e+06	0	0	0	3310105	0	564848
11532	207837	226312	2.61156e+06	3.05508e+06	1.62862e+06	1.63205e+06	0	500659	2.6575e+06	1.05469e+06	8295326	0	1.29065e+06	585435	0	8667745	1.31239e+06	2.07666e+06	224741	502631	1312589	6909885	0	238438	397227	922782	0	2.04584e+06	0	7936845	0	0	1.62767e+06	2708289	0	5.44318e+06	0	0	10911245	269572	8177771	6.98965e+06	0	0	308595	1.11329e+06	0	2.3619e+06
14942	913245	0	1.23849e+06	419665	8.02787e+06	3896555	3178281	237493	6.55877e+06	496396	6.04005e+06	2958292	1190851	0	0	1.78808e+06	9229708	9933020	2.32517e+06	378566	11095757	5063839	386085	478917	0	921416	0	10188349	0	6720579	637314	0	1.93989e+06	2.70901e+06	0	10224295	327794	0	1.16436e+06	376703	7.8195e+06	6.68975e+06	558704	1.62829e+06	1.48902e+06	5.69969e+06	743822	1.64225e+06
14517	1.28623e+06	6.68612e+06	12419169	7.38154e+06	2.3322e+06	1950352	229381	5.2561e+06	3.88411e+06	3.34197e+06	19176660	241733	10890620	2.43851e+06	0	13931748	1.22062e+06	2.01366e+06	611717	3.30057e+06	3.73743e+06	12745072	246576	0	6921826	3668465	0	3.17465e+06	344609	13484040	2164885	880461	4.85183e+06	2234764	0	7325660	326523	0	7648345	328548	14600748	6072207	0	437940	1209681	807222	367472	2.91237e+06
13619	449783	0	1071756	1.33589e+06	11675080	14606832	2.63481e+06	0	11108386	364968	8753765	4.27265e+06	958004	0	0	3332244	13491148	17931802	2.64884e+06	0	14871146	6.43889e+06	381903	846241	295921	438975	0	17792270	0	11085182	521421	339192	1.85389e+06	6.07349e+06	395430	17265546	0	0	5.24347e+06	237316	11413928	14339936	647144	2.16283e+06	1808036	8212037	876180	2443212
13125	462355	2.91486e+06	5333117	7621265	1.69553e+06	2.68869e+06	0	2.31532e+06	3.32919e+06	2.69724e+06	13793889	394311	6.28747e+06	1.8653e+06	0	12502714	1.1867e+06	1.54261e+06	474975	2.27318e+06	2946125	10434211	240767	0	3.30511e+06	2.89343e+06	0	2451271	0	9729888	1.05455e+06	680866	3982168	2289400	0	6409593	0	0	14858641	498520	13024989	6295255	0	235084	1.34728e+06	603733	259709	2.88093e+06
12412	3.10362e+06	4022425	23621818	26999752	2.94618e+06	2839884	957496	7.019e+06	6.98797e+06	10443662	38222370	858751	12645826	5.07509e+06	0	37453076	3.32024e+06	3537610	2.01907e+06	6742419	8.01923e+06	36643164	1.78266e+06	1.70843e+06	4.71069e+06	9033966	0	4749458	1.34633e+06	24117044	3641350	1.79368e+06	13818096	10347733	300833	15769938	1291510	0	11342859	510494	32475952	9065670	882157	1.38208e+06	5.01284e+06	3.8737e+06	2.00038e+06	12068825
12749	545140	0	1.87026e+06	1.61187e+06	17174256	17687452	9091517	0	21569394	267782	17920676	9255603	841049	0	0	2.42755e+06	36885170	27441598	8048558	0	41222268	15678622	0	5.83264e+06	0	249666	539411	25946002	0	12336042	0	0	3.43419e+06	18050748	0	31347116	0	0	2958194	0	20867816	18039380	0	571642	460479	30291188	256259	3178074
12062	33926428	53685644	158885710	180892820	58935990	41728096	27309418	101611960	96436910	107843910	178226990	26749934	97539340	111123540	4.28958e+06	186241220	72836000	70016560	47712852	97259780	121680880	203797870	38913710	81209000	56948630	106942020	3147958	85874990	23178188	166203220	70210760	50269944	159303200	140033490	10409438	147990140	26640656	16657190	90992290	8013795	195726620	113177384	32619788	53467068	107339230	110652504	49798452	152147400
12390	0	0	0	0	329187	0	2.01342e+06	0	375209	0	0	0	0	0	0	0	509923	0	1539812	0	435687	441169	0	0	0	0	0	0	0	0	0	0	0	270094	0	347094	0	0	0	0	307353	0	0	0	0	5.1615e+06	0	0
11666	3407056	0	2.57212e+06	2874885	59991360	53031580	8756289	293868	89756664	937516	31766634	14095787	858667	547151	0	7.19143e+06	50581364	78581060	10068460	0	45293810	32287778	0	19521214	0	563817	606354	67539710	0	31469898	0	0	5.73563e+06	48297664	0	64674064	0	0	8.19732e+06	0	43569348	50302050	0	0	502043	42103970	276523	12903276
11469	3.10626e+06	3.63161e+06	39632180	41959920	19872752	30326920	1.75458e+06	6957058	61279172	19635672	83665430	2299343	14099401	12784420	0	81292056	11970095	37279772	4.04596e+06	11500013	19310832	103149784	1.87677e+06	7694471	3.85537e+06	15789550	439944	30614748	1.16919e+06	92444860	3942084	1.97736e+06	27882660	50200496	1171803	60766336	1.747e+06	246507	120069224	2666094	93598360	64352204	972654	1861659	9583642	8845381	2.58285e+06	59440420
13155	11932899	484130	8117481	16996590	189324370	215525950	50952684	1.11667e+06	181792560	1.65077e+06	120400340	79002104	7.006e+06	1.01542e+06	0	40593736	195905280	242829380	43079616	1.30473e+06	205873400	143597620	565083	37320940	1.0736e+06	1.27853e+06	4204437	231106980	0	153592540	974825	1.19292e+06	40839708	138164370	712927	217704960	479420	0	91321730	666328	175986190	203486620	667629	1.37803e+06	1.74091e+06	169907040	1.02974e+06	35592900
13012	11563413	29460330	110612780	150943330	61905410	95951100	9574125	36854452	104933460	50537976	212848500	20603512	80045650	44715468	635903	211483230	66929684	90423180	19814184	43206610	128605990	202060400	13093335	14962764	34398092	56074028	4.23565e+06	97808930	6565391	199073440	36641180	20097988	130136730	120460610	7244741	182531680	6892374	3.20075e+06	191298420	7.43796e+06	216887950	153729650	9463292	19350346	57441810	67299980	15832953	119914780
12240	12861372	17492682	117674590	138518320	20044520	15121164	5267590	28594636	48546120	59880612	182940540	6342202	53873420	51011864	482159	139091580	27773828	29578918	13365759	53029410	60348964	196018340	8068665	19003838	21066530	42876804	245424	31591192	5351343	123817590	23893876	11398640	95214010	82541930	1.82394e+06	101275030	4109257	2.47143e+06	45035244	2.11218e+06	156992300	51170908	5632647	11612075	40018236	29260876	11518060	100479790
12633	1797099	1.96262e+06	19302856	23320280	7.43941e+06	9026566	10856133	3.01544e+06	13976999	8984848	69107384	4.97433e+06	10373638	6058761	0	51643910	9223546	10517642	2.98188e+06	4713700	18872548	51239492	1.26626e+06	2.27499e+06	2.39989e+06	9713976	0	12613116	1178000	40990784	2.95034e+06	1.6119e+06	23580520	17141340	286135	33885784	797693	0	23912738	440380	59473904	22943050	938288	2.42065e+06	6.22237e+06	8971336	1.3267e+06	16238517
12057	36014490	34407720	130600080	167694110	53668810	37556456	45931660	69454630	85651150	108256024	146105870	18643770	63313332	103419270	3410016	136093010	65949424	62537460	32604158	92109700	110464320	179604720	36361788	81275620	36654012	84784024	2.05097e+06	69569070	21452432	135586240	59588800	26555234	132034970	128591140	7397479	134630430	24190848	11635912	78026030	5510854	168205150	90086670	26879186	36247252	93294190	102127380	43400524	112144620
14605	0	0	0	0	4274895	2.85586e+06	980691	0	3.92066e+06	0	3.15159e+06	2.43164e+06	0	0	0	0	4.83362e+06	6.33072e+06	626633	0	7.02623e+06	2.14141e+06	0	240881	0	0	0	5673684	0	3.71761e+06	0	0	239484	2168301	0	7.25512e+06	0	0	631734	0	4646204	3337188	0	0	0	5626863	0	216470
14422	491241	860945	5389295	5281793	1.49291e+06	1.38388e+06	0	1.34172e+06	3.07747e+06	1.75086e+06	11869888	0	2.70208e+06	1.39557e+06	0	11406759	1.00827e+06	1.47218e+06	0	1.90121e+06	2.84386e+06	10752274	0	0	1.50463e+06	2.37529e+06	0	2.72433e+06	0	11931949	1.55595e+06	695658	4.26534e+06	2.71319e+06	0	6.16307e+06	0	0	5.55778e+06	0	10843701	3821250	0	1.02686e+06	1.66152e+06	1.3055e+06	565609	4670438
14020	29954904	0	0	0	3173779	2.20683e+06	874670	0	1.76487e+06	0	1.74179e+06	0	0	0	0	0	2193730	4.50208e+06	0	0	3172280	1.35676e+06	0	0	0	0	0	4.48121e+06	0	2452072	0	0	0	1.2954e+06	0	4286620	0	0	335899	0	3.17597e+06	1.41747e+06	0	0	0	2.91681e+06	0	0
13068	5.99059e+06	1.55337e+06	1.94666e+06	2.10979e+06	1.83204e+06	2.22374e+06	4.62861e+06	2.15244e+06	3333039	5037553	3074466	3.78415e+06	3.64341e+06	1.70944e+06	0	4042708	3.74621e+06	2.42101e+06	3293110	3.84021e+06	2.20743e+06	3.92093e+06	6673621	493806	3.42792e+06	3.07767e+06	1.39574e+06	2.66927e+06	2.08079e+06	2.08542e+06	3586885	2.92789e+06	4998983	2.91274e+06	2.08554e+06	2.7657e+06	3398217	0	2909232	3452114	3.73587e+06	4332537	2563388	4.68396e+06	6088118	2.70466e+06	3.1056e+06	7.12023e+06
14115	2.60174e+06	0	0	0	0	0	0	0	0	275343	0	0	0	0	0	0	0	0	0	996753	0	312084	2322450	0	623585	258791	0	0	572009	0	1.73906e+06	1.31991e+06	766887	0	916648	326736	513136	0	0	772590	1.00228e+06	0	1.81554e+06	3566291	820265	0	1.69474e+06	501727
13569	1.21884e+06	0	604090	0	1.34499e+06	1.1683e+06	2.69672e+06	453648	2.28335e+06	1.24594e+06	2071984	860620	795125	206094	0	1.24166e+06	2.26739e+06	1.83327e+06	1.65681e+06	1128263	1.06525e+06	4406281	2580944	0	274927	1.60776e+06	0	2.09708e+06	493502	1.41658e+06	2109820	1.6079e+06	4.57662e+06	3.2099e+06	2.02543e+06	2.32461e+06	448728	0	1.61738e+06	911627	1.63579e+06	2.12682e+06	2.00159e+06	7323406	7.57458e+06	4.77795e+06	2404406	7.35988e+06
15223	35835596	5520031	6.89319e+06	1565245	1415103	800267	366291	3.15441e+06	5115325	7216089	4.32271e+06	0	3.21581e+06	3.23355e+06	0	4.7927e+06	725769	2.01175e+06	513784	23324034	925372	7205785	39738068	0	10850509	7185913	0	2392257	12841427	4.79725e+06	38441520	29489228	17328262	2.49815e+06	16619547	3.60879e+06	9798972	0	2279064	9579661	5804016	2859544	30921112	44431548	20442532	2.57051e+06	26010126	20645972
15128	35704852	5.36838e+06	7004063	1565245	1415103	800267	366291	3.01277e+06	5250907	7111261	4.32271e+06	0	3.21581e+06	3.23355e+06	0	4657523	725769	2.01175e+06	513784	23246356	925372	7402508	38709670	0	10116008	7119892	0	2392257	12771281	4.86041e+06	38391720	29424438	17282084	2.67575e+06	16859972	3.78579e+06	9725701	0	2279064	8915925	5.67073e+06	2.69729e+06	26849700	40800980	19949050	2.57051e+06	26119856	19795044
13671	32752296	4.77947e+06	5097040	1.7865e+06	3.11566e+06	3.91593e+06	1.07508e+06	2.62398e+06	8516857	14876444	5782473	0	3272503	4261527	0	6278758	2.2944e+06	4381191	1945985	22113198	2.47631e+06	9532188	28768026	0	8722980	15518411	0	4.99351e+06	13154876	5915027	27552530	20542046	18071542	5.85384e+06	26661846	9578253	9683191	0	6.5803e+06	20070364	9257619	7.7387e+06	29383998	71526660	30351980	5.14899e+06	32204448	26104020
12463	2.04894e+06	348310	284955	0	0	0	0	0	292231	1.12959e+06	475008	0	0	227372	0	431638	0	0	0	1751775	0	768417	2287136	0	573195	880236	0	0	1.30434e+06	0	2.34561e+06	1.76185e+06	1.67051e+06	341246	1.37938e+06	479177	770057	0	0	500116	750380	206585	2.62466e+06	5260494	3.02166e+06	503251	2.21014e+06	1.36379e+06
13865	125424040	15447641	25954032	22865806	16729631	35633284	13280996	13626319	135946300	61459924	53305304	2758018	31332420	31609050	0	47598460	14275385	26673932	16467917	32551040	20782502	131343000	45345436	1.50052e+06	32771050	80678536	498259	45956960	37236692	55335070	32668004	7.4791e+06	51603596	39614590	46886868	41864850	17532444	1.16164e+06	72002220	60470724	51163364	59730356	2.57937e+06	16180256	66783170	11513674	43624260	42827508
14412	23771744	2.15121e+06	7823213	5962754	11214607	3774865	6717151	6.65107e+06	13250217	14235095	8357212	327055	4.14131e+06	5.9136e+06	0	14403085	9921117	5547127	4.52641e+06	10936496	8024126	33324038	8872244	371418	7723558	19800488	0	6562600	7222530	13028074	25558240	7.58814e+06	40464412	26357276	24530412	7207380	7041492	0	4.97931e+06	2553566	13355038	16296370	12915367	25034934	14326554	35911764	47883652	59644676
12803	5478633	445731	895746	903107	4465032	9115592	1.23703e+06	219170	7133841	2.79936e+06	1794488	239228	0	0	0	1327650	5.45752e+06	5.08732e+06	242782	3.47357e+06	4.30014e+06	5.64062e+06	8788256	0	556646	2.59296e+06	0	7238944	876605	3213150	6490378	1.29951e+06	10716176	14496279	10838316	5.38613e+06	0	0	1.82152e+06	0	2.84339e+06	4.04031e+06	3.63194e+06	13057402	22915824	39076676	21384534	21257622
12722	23180642	2.7336e+06	0	3114251	6420558	12327521	1.5291e+06	2011219	14536580	22768194	4.30341e+06	2.03254e+06	7000961	6.71981e+06	0	7479183	9578523	7074078	2434856	25990654	8620439	22026336	24145648	2.16712e+06	1.5357e+06	22545444	0	6274081	8112268	3.1087e+06	20211546	15315417	57517110	34172760	5.28639e+06	13443489	2245374	0	3.89363e+06	2597481	10082386	7843699	6.80178e+06	52970144	23741344	39009616	45499250	34577070
12497	30453402	5.4853e+06	4.76679e+06	8295698	1.94477e+06	3.05767e+06	0	3855987	9087650	31573744	11975308	1.39743e+06	8210478	8510821	0	16749198	5441128	3392273	1.12326e+06	38954544	1.95983e+06	28607354	32031476	1.20878e+06	3.05886e+06	38320148	0	3399181	9892752	7.73706e+06	40248260	10487092	86890910	17456180	24489536	7.10504e+06	5134948	0	6342463	4.52507e+06	9457330	6.45829e+06	12264869	31777412	130680650	6848777	64241450	85776230
12678	5260507	1.84671e+06	2.98659e+06	965262	637624	329873	2407823	1.0626e+06	2.46037e+06	3.99587e+06	2.80086e+06	0	4.44322e+06	2.70903e+06	0	3.02789e+06	2.1124e+06	984394	1.07594e+06	5.31305e+06	849144	2000032	5.35256e+06	0	3696971	4310590	0	1.19357e+06	2627428	1.54573e+06	6232564	5.77066e+06	2508238	1.89334e+06	2418652	1.26914e+06	2.02471e+06	0	567960	699995	1.11052e+06	2451446	2.43613e+06	6.73297e+06	2.2175e+06	1.4322e+06	2.29425e+06	3.22871e+06
15090	3.03103e+06	1.2236e+06	2.20258e+06	0	0	0	0	0	715690	1.19672e+06	569606	0	3380001	1.43273e+06	0	1.37617e+06	0	0	0	5995916	0	0	0	0	4.02342e+06	2344748	0	0	1837253	0	8229908	10365865	1.06937e+06	0	1.81433e+06	0	2.13479e+06	0	0	0	0	711188	8304950	29145192	1.93359e+06	500544	2.08667e+06	0
15222	13252420	1.2236e+06	4560200	0	0	0	0	1.23905e+06	715690	4.58212e+06	569606	0	5.07896e+06	1.09308e+06	0	1.37617e+06	0	0	0	7.00829e+06	0	1587147	16423829	0	11627802	4.53238e+06	0	0	2.14779e+06	2.31049e+06	12229670	2.55258e+06	2.04138e+06	0	2775402	0	2.48007e+06	0	0	943378	452895	711188	21455908	31678524	6373716	3114577	5.01346e+06	4680461
15334	43679176	1.3751e+06	3.65844e+06	0	0	0	0	971151	808074	3.95085e+06	971269	0	1.40577e+06	0	0	1.09397e+06	0	0	0	1.13228e+06	0	1.86901e+06	7.23021e+06	0	7779336	2.54398e+06	0	0	4.24467e+06	2985516	11798258	5896003	697138	0	3.74513e+06	0	4.85763e+06	0	0	1004721	750732	0	13043092	12838305	3.69467e+06	2684054	2783063	3.97299e+06
13058	0	0	574741	935126	841514	852049	539627	0	1.60472e+06	2.74825e+06	1.55211e+06	266892	1799966	882641	0	1.29118e+06	515387	671041	0	2.7031e+06	0	1.98052e+06	5.47965e+06	0	1935219	1.76434e+06	0	841273	917746	1.23504e+06	5001069	6291474	5.29435e+06	2.51051e+06	1955068	732521	330627	0	971060	644948	1178939	2.08834e+06	1.10049e+06	6828795	1995660	1.73795e+06	1.64703e+06	5520159
11938	1.36593e+06	0	826992	0	0	0	0	0	0	2.51668e+06	673240	0	0	1.52901e+06	0	1.22033e+06	0	0	0	2.68579e+06	0	2.11493e+06	4.10508e+06	0	0	1.91785e+06	0	0	561534	755512	2045159	0	1.99368e+06	925648	771083	432338	0	0	0	0	255168	0	0	1.55108e+06	1.47593e+06	0	899854	1.26633e+06
12106	1.36593e+06	0	0	0	0	0	0	0	205327	218239	0	0	0	0	0	0	0	0	0	2.87049e+06	0	916698	3.25712e+06	0	0	0	0	0	0	0	1578504	0	2.12046e+06	352111	0	0	0	0	0	0	0	0	0	0	4.35876e+06	0	4.02381e+06	1340343
14811	10029122	0	4.3057e+06	970289	2.99368e+06	216153	16584720	0	1.01173e+06	2.26789e+06	4408795	7.20333e+06	4.92857e+06	0	0	2088027	7.47274e+06	3824715	3.15823e+06	0	3258420	2.95775e+06	2.53929e+06	0	2.28278e+06	701211	0	2.9468e+06	2.84253e+06	4662450	3964060	2.81363e+06	2.44576e+06	955081	0	3048993	3.42973e+06	0	327369	0	2.59084e+06	2.72601e+06	1.10832e+06	377406	1.23774e+06	9008525	0	2.04712e+06
15067	26980862	0	4588977	970289	2.99368e+06	216153	21656438	0	950948	2.77281e+06	5063575	6064791	6167352	0	0	1.99498e+06	9395708	5.17877e+06	2875527	0	4.24247e+06	5412247	2.91544e+06	0	2228390	701211	0	2869189	3594159	6.83321e+06	4.55885e+06	842956	2.44576e+06	955081	0	4575230	3.6705e+06	0	327369	0	2.88472e+06	2.52914e+06	1.10832e+06	326623	1.23774e+06	14769003	0	2.04712e+06
12004	8193357	1.0435e+06	1.70485e+06	1.39031e+06	0	0	651720	1.71693e+06	328191	4832364	2700191	0	1.57238e+06	2.10237e+06	0	3.47181e+06	3727112	1255123	583210	2.50245e+06	1.97323e+06	2737760	4.08391e+06	0	2.16202e+06	2.64919e+06	0	486328	3.44824e+06	2.91309e+06	4.27868e+06	947891	3553273	3128999	0	3.57113e+06	1.79803e+06	0	0	0	2.28088e+06	1.0166e+06	984535	3.00211e+06	3519163	1.38763e+06	1.83439e+06	4766172
12079	9419761	1.0435e+06	1.70485e+06	1.39031e+06	581359	0	1.81321e+06	1.71693e+06	279469	4.88117e+06	2.54531e+06	1384686	1.57238e+06	1.95537e+06	0	3.5274e+06	4.13797e+06	953770	1.11853e+06	2.44414e+06	1.84728e+06	2.64292e+06	4.56009e+06	0	2.16202e+06	2.55272e+06	0	486328	3.44824e+06	3.21261e+06	4.27868e+06	657555	3.64091e+06	3128999	0	3.27218e+06	1.79803e+06	0	0	0	2433671	895985	984535	2.77262e+06	3.57487e+06	1.38763e+06	1.83439e+06	4.82142e+06
12015	10694599	727432	1.93529e+06	1.44752e+06	0	0	0	1.47836e+06	361866	5997109	2.78643e+06	0	1.26149e+06	2.02292e+06	0	3.57432e+06	1.97336e+06	880196	218117	3.87926e+06	1.23837e+06	3.4073e+06	4347227	1.25204e+06	1719389	2.16117e+06	0	361541	2.52885e+06	2.97998e+06	5.59634e+06	1.27922e+06	4.67884e+06	3.25013e+06	0	2.89729e+06	2.64462e+06	0	0	0	2629607	707559	1.27662e+06	3156912	4.2581e+06	1.15623e+06	2113769	5.51007e+06
12167	11378129	470626	1.03577e+06	1.45846e+06	736928	0	1.14999e+06	1.47836e+06	1.1732e+06	3.15503e+06	1.34851e+06	972500	480780	1.81092e+06	0	1.02027e+06	1.79091e+06	983372	1.09338e+06	1.53815e+06	1.40728e+06	1.76671e+06	1.16159e+06	1.93066e+06	963224	781598	0	756136	894668	637740	2.0592e+06	1.42037e+06	2910707	1.65243e+06	0	1.42041e+06	1363448	0	0	0	1.33455e+06	747665	825010	465184	1.061e+06	1.9115e+06	749593	2085108
687	1.00699e+06	994176	390234	487274	558932	526037	627461	1.22281e+06	2.62473e+06	1.55767e+06	703693	328283	1.06127e+06	1.02057e+06	841240	913219	396522	381550	640574	1.91141e+06	218596	1.60107e+06	3.06101e+06	243495	910216	1.03861e+06	0	608582	1.20352e+06	987264	3.32749e+06	8152732	3.71112e+06	2.09526e+06	1.59628e+06	544816	1.51468e+06	1.3973e+06	598913	1.28802e+06	727962	700155	2.31685e+06	3508616	6168377	804542	2.22595e+06	4716535
374	75656696	0	10645756	2.01295e+06	4422764	8199038	4.12982e+06	1.75188e+06	9889632	55500776	8319688	3.18399e+06	4299333	13683175	12184852	24269000	4.33098e+06	5812267	3.71966e+06	62946624	4284620	12469802	54262856	2519174	1.07629e+06	78963910	585586	3.77998e+06	44167020	4.9641e+06	34584412	9846939	27866174	6129086	51180770	6.14875e+06	32034430	26396140	7633221	45942610	9286487	5803338	17472204	26682660	52007350	5423403	35842470	46057470
13001	162285440	16915486	7.38119e+06	23741580	3.44525e+06	2.65786e+06	659144	14609306	3.57181e+06	127730920	35792470	0	66126588	59017390	1.03793e+06	42386016	983046	1.48236e+06	2.47214e+06	113255670	6196783	62782616	23918484	4242983	105939010	84291100	0	1.12779e+06	145977490	29955768	43435716	43516410	9363955	7950394	6.46539e+06	9826064	23441910	569783	7.8542e+06	119789070	16114504	22608378	47655852	138380350	41529828	236607	10119808	31527476
12620	19426492	6885789	4613355	3238325	0	0	217078	3.75523e+06	0	23225808	7780421	0	6812395	12492912	0	10007898	0	0	931226	15244028	389398	11859574	8118904	0	10662017	31073006	0	0	13004273	2.23329e+06	7241952	6.19001e+06	1.81467e+06	274138	1.2229e+06	1.05151e+06	4.91303e+06	0	780267	3497827	2.82584e+06	813377	5.70994e+06	15254654	7520088	0	2.24387e+06	3.75538e+06
12239	13141335	490280	0	716881	0	0	0	539264	0	5.17238e+06	1.03833e+06	0	1.53761e+06	2874149	0	897206	0	0	0	7030918	0	2.55929e+06	528225	0	3.20926e+06	4368798	0	0	6364675	597145	2990057	2977994	315726	0	0	0	852202	0	0	1.13806e+06	219431	0	2.82584e+06	7.34118e+06	1865977	0	499222	1.99766e+06
12765	8418446	1.1897e+06	1.63101e+06	4270883	236431	352582	0	1.35091e+06	497418	16411661	5293518	0	5871311	7.00327e+06	0	7246235	0	0	752903	16274218	920123	14747786	2893471	1.13946e+06	6430579	8846495	0	0	16123942	4.52484e+06	4569774	4388937	2.95217e+06	2.02572e+06	1.13493e+06	1.80336e+06	2.01573e+06	0	1.21377e+06	11760447	3.03789e+06	2.38056e+06	7514419	21258136	12084368	213842	1.99064e+06	6761906
8185	18848468	5941137	2755798	579091	471460	0	1.13295e+06	1.01481e+06	502106	645782	1.08262e+06	0	814803	741958	222656	603428	405350	859059	0	0	0	236810	0	245836	1.50816e+06	680636	0	0	779318	2.75675e+06	1.15186e+06	572459	342997	334629	254032	950023	852760	619713	642036	329644	547665	553525	749404	1.75796e+06	0	246984	763151	333626
2391	0	11317026	18634112	7311326	5.94398e+06	7660989	1.47378e+06	9557909	28174780	36677508	16687111	0	15225943	13825253	0	28063058	2.02287e+06	4.28513e+06	4740043	35227820	4250259	26484902	34336930	3.61076e+06	7883837	30207482	0	14992273	20305236	27580368	36268300	14441426	43244108	23881480	35694470	11658744	11285158	2.20246e+06	25608916	16404308	11204164	23660274	17050200	33074394	27287980	7015382	24043756	43854856
662	17698898	22000044	20142894	21738034	15971826	12397384	2.6383e+06	14891996	12168798	20891368	14237689	395206	17985776	34222028	18108288	14264405	3.86846e+06	5.18775e+06	9688849	18278976	5329187	13221308	25224516	18131512	20727546	26124874	0	7057430	16166243	22998316	25047096	29940668	8602859	7205974	13469734	8201134	74256220	38092708	10660373	24268920	15477045	11911360	65631900	61319420	36896212	16749547	15488839	25867448
1265	0	2.98779e+06	8457719	1882259	4348067	9113306	2267715	2.05093e+06	11330986	10936962	7308683	2.47008e+06	1.78294e+06	3.46918e+06	582037	2807059	5745004	6.56205e+06	3.42249e+06	11121266	2980709	6263745	2.72864e+06	3.21443e+06	2.00784e+06	8.02662e+06	723189	3.59285e+06	11496865	10318595	6275511	4.83856e+06	6817812	7215678	10163920	5.25984e+06	2.92789e+06	2.05884e+06	5732304	5630735	3759244	4159466	10891588	6117028	8552817	7.39237e+06	8462835	10801902
480	4598078	16278874	38708584	18837026	38030810	82751360	21890098	17660682	29187354	21962372	44848376	10688533	56774844	49569880	7.58636e+06	48142204	26225416	56653364	25777766	29942038	31121390	58078800	12666025	46410784	32153566	48516090	402673150	29561770	54370576	32604686	28284140	36260068	50377424	38010020	31500932	71450130	4.99096e+06	54836480	33307310	24062242	65437212	34012748	14383627	10649553	38494784	34672436	19031008	63527264
8277	320096	4.63406e+06	1.67564e+06	1.99998e+06	950047	1.17348e+06	998420	1.83353e+06	1.16314e+06	3.07723e+06	5247091	695288	1.39394e+06	1.52365e+06	1.24332e+06	1.82824e+06	1.16957e+06	1.48768e+06	1.19824e+06	1.9509e+06	2.46021e+06	1.44207e+06	1.96159e+06	1.49903e+06	1.41208e+06	1.80774e+06	459742	812806	2.04513e+06	4.36937e+06	1.72381e+06	2.63733e+06	2131374	1.04486e+06	1.66885e+06	2.58152e+06	1.56763e+06	1.59711e+06	1.56798e+06	1.54499e+06	2.01041e+06	1560390	1.94166e+06	1.57617e+06	1646073	1.59513e+06	1.97067e+06	1.61103e+06
12203	3.99316e+06	2.09488e+06	836954	930308	1.02205e+06	0	1.87661e+06	2059381	532979	4.03697e+06	3.03497e+06	1215284	2.01921e+06	1.49745e+06	1.78098e+06	705456	1.30425e+06	838721	1.72002e+06	2.54044e+06	853295	948801	3.05622e+06	1.49873e+06	1.9293e+06	2.33995e+06	0	373851	2.61442e+06	329613	2.95676e+06	1349712	2.37341e+06	475385	407510	1.61814e+06	2.07082e+06	1.00286e+06	412348	563691	2.09403e+06	392516	1.22935e+06	1.78115e+06	2.08067e+06	1267682	1.58233e+06	2.44136e+06
9051	0	7112977	5078077	5516914	11821999	8128243	6276440	3.95406e+06	33687236	7.73079e+06	8723359	5553268	4529486	4867761	4.6439e+06	8967586	8857919	7.01863e+06	5.6007e+06	6269918	6.35553e+06	7802745	11902294	4.93958e+06	16351216	7.76627e+06	4343673	8950766	17605928	12990690	9364893	17597372	11208778	9995841	8749432	18875274	6.51882e+06	4797727	9444982	18867954	8682963	13593831	6255168	12540506	10657477	14699810	7.45317e+06	14517350
9351	36117060	0	0	0	0	0	0	0	0	0	0	0	0	0	0	0	0	0	0	0	0	0	0	0	0	0	0	0	0	0	0	0	0	0	0	0	0	0	0	0	0	0	0	0	0	0	0	0
9036	0	7112977	5078077	5516914	11200643	8128243	6.6333e+06	3.95406e+06	33436608	7.73079e+06	8671275	5553268	4529486	4867761	4.6439e+06	8894283	8800466	7.01863e+06	5.6007e+06	6269918	6.35553e+06	7748886	11793080	4.93958e+06	16300194	7.71125e+06	4343673	9004450	17286280	20094700	9364893	17533212	11208778	9922708	8749432	18823164	6.51882e+06	4797727	9444982	18803102	8682963	13180738	6255168	12488423	10596201	14635223	7.45317e+06	14461726
562	7413851	2521749	1.53762e+06	574216	875150	3.17981e+06	906237	3.45951e+06	2.14119e+06	6731297	1.01061e+06	773743	2.32253e+06	2407618	2.8963e+06	2.30739e+06	1.36565e+06	433011	1.28289e+06	7.34458e+06	994388	2.11863e+06	4.49929e+06	637843	4320778	7511590	696335	586329	3369988	1.41138e+06	4.7598e+06	9876272	2312563	1.28481e+06	2.04358e+06	715598	9127522	8315863	1.0459e+06	3.45879e+06	1.02789e+06	697636	4928033	9400401	2.83689e+06	1.01282e+06	3.34796e+06	2.87575e+06
2554	0	9431671	10048419	8591811	3419244	1923108	3.52233e+06	13357558	29025028	38473576	18039120	3.78945e+06	14585527	12361374	0	27680444	3.29911e+06	1.65398e+06	5.43731e+06	44372956	3.3413e+06	39725524	38403804	3.63211e+06	16675426	31554424	1.37116e+06	12341795	26494474	23080630	53594250	32799592	55558080	13747990	36571836	4410049	12369745	1732705	18119126	27524062	5.96433e+06	16563881	52245812	132459490	139986780	9489887	52368012	118352800
5275	0	4622736	7.28244e+06	2.21065e+06	4852328	8832885	6670448	5.30592e+06	17183882	13436856	8627773	3.2271e+06	6682708	5268724	0	12027898	3.93702e+06	5874766	5597323	12034744	3.40888e+06	12558244	15781052	2.51106e+06	6.83029e+06	16314821	1.28531e+06	13618744	6.80214e+06	5.82156e+06	18287092	4748676	23466036	15505200	17187380	6.94732e+06	3.98485e+06	1.07958e+06	17967890	12621579	4955668	9120029	7.68195e+06	9363710	13016422	9641158	11672663	15113386
7041	3.1458e+06	0	0	0	0	0	0	0	0	0	0	0	0	0	0	0	0	0	0	0	0	0	0	0	0	0	0	0	0	0	0	0	0	0	0	0	0	0	0	0	0	0	0	0	0	0	0	0
12220	57430930	28404938	33231082	14969471	13869985	9847823	52163830	25040446	14992530	59332190	16751454	28108720	28963276	47365916	759748	38947184	25004456	15642751	30900668	48055680	23525800	20087932	53951436	29333234	18559500	96938930	7.69735e+06	23077654	47671308	21287126	53844804	18318654	46299308	32650570	41543430	17566402	62140050	16146564	9912739	21483890	20537258	22763930	48731290	81260240	73491360	36136640	97515190	41201310
4264	12424278	187280600	220731800	314132450	209192180	189364260	116639570	284514400	202991180	198818960	161908380	169031800	190113600	290981800	353868030	211355740	230282640	237700200	177459180	147351940	266352860	159424140	248579100	291404030	250910450	204649040	120725416	211209860	299360770	145242780	222510640	229885220	119749140	199902430	177366740	252999250	329824640	345450020	203299820	296345180	275985020	205892050	264230300	159755200	180068030	170339890	216841010	163343580
8053	0	0	2.43987e+06	322804	2153380	1.25866e+06	0	0	3.11499e+06	4.34538e+06	1.43981e+06	0	0	0	0	998445	222704	0	0	2.97905e+06	267847	4.64519e+06	2957275	438874	0	0	0	1.02357e+06	1.96149e+06	1.56266e+06	8423258	1.13116e+06	9483579	10612796	7.26066e+06	666376	0	0	452832	921349	1.01823e+06	0	2.92506e+06	4.06488e+06	8394165	2763031	8.04278e+06	6.7549e+06
4651	0	4055024	1.85436e+06	13455134	959999	4455111	0	1.36235e+06	39474068	81706020	13638521	0	58028144	9740371	0	22946502	1.40579e+06	0	938486	137806670	1.04457e+06	72511460	37532280	1.16458e+06	3229158	11763109	0	246422	5551331	30357660	362692700	107037120	312075620	179749100	581090240	4.17816e+06	1539700	247457	8517965	7.18056e+06	10455761	3.26582e+06	143236030	122730024	624491500	7.70179e+06	502652580	233267580
11704	21903208	3.97022e+06	6.4227e+06	3931298	27490312	27238890	35374064	6275268	30151482	17728410	18016048	23233228	6.06128e+06	7011451	0	12791977	36074452	37367744	24752708	11249560	28863816	21997814	13125003	14994008	7.56368e+06	13590201	6.32437e+06	40659324	8.15034e+06	19829850	8806887	3.27965e+06	14082153	23228916	13875274	32779930	6.87741e+06	975380	16861516	19408306	21084508	39075540	3762316	8834943	21366474	17214416	22530662	28128702
11572	17310076	4.46923e+06	7.46896e+06	4298514	28965668	29635332	44888212	6.19596e+06	33506902	18818200	19567432	26176374	7083758	7.63951e+06	0	15487062	39867530	42201384	26793048	13356075	32202868	23982908	14221394	15870014	8351134	15622706	7743362	43350776	8079068	23305374	10099764	3.20549e+06	16958758	26091584	15152365	36431510	7367490	1.13767e+06	18560820	19340770	25816704	44210550	3686834	11668265	23304150	17156064	27324130	29246686
1089	5.83616e+06	0	0	0	0	0	0	0	0	0	0	0	0	0	0	0	0	0	0	0	0	0	0	0	0	0	0	0	0	0	0	0	0	0	0	0	0	0	0	0	0	0	0	0	0	0	0	0
12742	276697860	179420080	217790560	153264700	194555440	235546420	202008960	173558350	246533600	281042900	211231490	214261100	192457890	241464580	17721234	264280900	222275330	202097330	213927710	279196160	233443200	242187940	286005120	142411460	183608500	294443100	93127896	257751400	271848220	225638560	276181570	194241620	288550240	262907170	303660350	220091260	241467860	106529180	196138080	233084980	218959330	260049630	263036140	297142800	303912130	254487680	285240320	301886600
1568	0	66477252	80365720	60813364	56668280	75663110	10227786	92917120	143171140	165214700	60426776	8.05033e+06	90348720	124212380	0	127618296	40509044	35273680	41505770	197879730	38029676	140979660	162652000	41613776	73676760	174648670	614666	87748050	77081660	201641570	162103120	129200040	232419860	185615570	257279000	65975976	168525630	39266690	138410880	87068904	56406440	105960940	255123970	203757310	238483410	115128440	234719280	201157380
1399	0	108587160	134565310	60748972	67795900	107889630	16503488	92059630	210095860	298236930	96899330	12448937	143405710	124148184	4.1664e+06	217955870	59582430	57126748	54704020	330788900	56603560	227216670	263230510	41400796	118125850	320804500	614666	128266800	136453800	198380600	251838740	184369100	335600350	247786830	322243650	101108410	168445520	37598730	228758530	167669980	96868390	173859970	254783490	329408300	363671780	162386900	392594400	291871740
1404	0	0	0	0	0	0	0	234210	1.2117e+06	1.08368e+06	0	0	0	284487	0	526259	0	0	0	2.98004e+06	0	1.11783e+06	1.03645e+06	0	0	2.16473e+06	0	0	0	573482	1.26484e+06	299261	3.87709e+06	3.488e+06	8568546	0	902879	0	747090	0	0	362374	5103754	4.01551e+06	5.73302e+06	712029	4890353	4990606
13942	0	4.12351e+06	918519	84394130	33089682	395707	47652804	0	2.88122e+06	2306670	57071624	6068883	1.275e+06	7.09036e+06	0	0	86328790	0	2.6762e+06	0	50359980	0	32412220	5.25865e+06	19257008	1.07149e+06	1.90288e+06	4.11889e+06	1.03013e+06	0	5797486	0	84569300	18746414	0	944726	11283503	0	14914454	0	0	5.42775e+06	16574665	3.35859e+06	34276468	0	2.22302e+06	9640216
15753	0	43640056	8.24231e+06	24247604	84630100	5616055	37316310	0	23114884	3.98294e+06	84702820	55651540	38018240	87179840	743318	7.42938e+06	92837816	0	11589994	15510120	74354664	0	48681270	94013980	33590616	12998329	111875630	28909162	16548705	703760	93926904	3.58465e+06	17104030	58784430	876657	23005584	0	16221225	83044350	0	0	23675736	175442660	33026784	33830720	0	13938030	61127960
15805	0	35617570	19742522	10823064	45626120	11181827	38211468	0	27348976	3.98294e+06	36515196	35610330	31518146	28478284	2.35365e+06	5594292	68294410	0	61495816	7.13706e+06	43212010	0	65830490	37931500	59353320	77043960	11830356	35402690	13963961	2.05902e+06	120629530	1.28477e+06	41495104	16859320	1.83706e+06	19046516	0	10186519	134852020	0	0	23675736	124095520	9698084	144726800	0	9021438	45292572
15712	0	50467344	77972260	16152478	109341720	0	27453066	0	11657686	3.98294e+06	63633560	64013416	54957824	36863410	1640441	7005144	83540376	0	23757486	40804856	73855870	0	33891588	48263136	17093978	47279380	26532740	36519900	16548705	1944865	101053224	3.58465e+06	37599704	36147220	876657	9904857	76718240	26141114	34901676	0	0	19685134	160744900	16604342	22294424	0	17583056	59210290
15420	0	52514508	1.24569e+06	64682630	2791315	49677880	59999270	0	3952885	41414010	57622790	143210430	37738628	78795150	186020690	24271658	13963823	0	11524826	60104844	79300030	0	24830774	35850360	13249134	8.07158e+06	1.68841e+06	85179416	92249320	52700104	122930120	113072910	60390548	70086510	127783520	81114700	205523140	12121832	0	0	0	7480687	27927892	36946292	9851329	0	72433830	13226928
15356	0	41398356	1.55071e+06	24876280	5.98005e+06	20309870	42545040	0	10525750	31980636	45403910	90218980	13799812	105190210	94307960	9601506	10509459	0	17404050	19222880	57307516	0	36746690	16216052	25615246	4612349	1.68841e+06	7.15204e+06	30477460	8571624	105381160	66205660	35973656	55657348	115897544	57073810	171432850	39900276	0	0	0	96469460	155732960	41687130	22419702	0	24660290	40359520
15507	0	46809444	795869	39356104	1940524	70642780	24303832	0	26433196	69761680	67737290	161884430	50040108	40603970	209369260	22894636	32218910	0	39281376	178586660	94049740	0	92314370	14315674	59116064	5.81736e+06	800445	5503467	130888210	20292772	127276264	119473890	53436996	101058584	275816860	32468382	217436930	42520016	0	0	0	26514672	17895914	173475060	55021880	0	102706376	142588460
15720	0	19512044	0	110939640	527661	47004276	126452570	0	4.19422e+06	0	44869280	46182864	8395798	7628223	70054240	15999039	10653055	0	109812130	30318116	45470400	0	5808042	23821480	21209610	1.35329e+06	0	9644405	26684510	3.72407e+06	64754010	15715818	27341308	46777776	25194776	78519060	63807492	32488892	0	0	0	8147471	13359179	13699324	8.27844e+06	0	62858544	33426722
12199	1843947	16951266	105074024	124845500	6870184	4.2411e+06	5.18852e+06	26257366	7.07787e+06	56259010	159154110	5838262	50659160	48243360	482159	123674810	8648712	7.85417e+06	3944646	47975030	10328050	171467410	7987381	7.18243e+06	19887884	39487236	245424	7.57449e+06	5418995	6976664	21879176	10847494	85465520	7.66767e+06	1.82394e+06	9562278	4.07534e+06	2.40967e+06	44122036	2.05153e+06	141088400	5.94199e+06	5.58728e+06	11221043	38320956	10203501	11486146	88658860
13414	5547114	0	0	0	1.09544e+06	2.45556e+06	0	0	7.71683e+06	461193	0	0	0	0	0	1.02393e+06	1.06489e+06	1.46632e+06	0	2.89137e+06	799584	2747801	1.4494e+06	0	0	1.38892e+06	0	2.76922e+06	1.5849e+06	1.22893e+06	4.20657e+06	0	2117330	3885281	9588071	1.21896e+06	0	0	536883	0	975378	1104845	1.62644e+06	3.55847e+06	5.58988e+06	12797499	5.55472e+06	5.31435e+06
12835	6680555	2.16486e+06	1.68885e+06	2.13172e+06	9519548	5013027	866712	2.90577e+06	17322968	6.57089e+06	3.56777e+06	393044	1.19146e+06	1.02412e+06	0	4512399	5.87099e+06	9170562	1.02513e+06	6.42742e+06	7591118	11885600	15594986	1.21833e+06	2.11941e+06	5.49457e+06	0	4.78542e+06	3103543	5044088	11553350	3876623	21422422	8397422	19032354	8110663	644903	0	1.65516e+06	2.55955e+06	4309257	5.17443e+06	6179915	16197125	44448628	43445796	28229392	29886754
9489	21752004	9920132	15323098	3934442	11308554	7789985	250850	7632423	3.59995e+06	35099236	15682099	0	5.88922e+06	10715683	0	11011123	6263947	9740124	1.42859e+06	27114384	4170543	12513489	20037338	0	17878140	10588505	0	9760072	21860768	15781181	6778237	3.84915e+06	3598665	798804	2.85419e+06	3057319	6748549	1.83609e+06	5.92822e+06	18666660	6.58516e+06	5682575	3.64986e+06	7117600	3.18621e+06	2.77716e+06	2550982	4.23852e+06
3471	0	215440600	166125010	62836660	29935814	32932490	92726744	86848420	33463106	124548910	146733100	19783878	63939500	57004308	6303708	73933150	44585230	77174880	52455430	60085444	59242340	46096076	29741676	16369132	55584704	37291816	3.93427e+06	43780828	40398604	192626740	55661256	53500210	51169972	27314242	17609196	86036450	21461890	24772230	69017680	24492720	52604736	58124870	45703510	144284130	66198430	37806400	71667390	47758184
5832	20263696	563179	1.02683e+06	904806	1.35351e+06	648851	445828	313930	1.5373e+06	854710	753303	252486	0	895001	3067544	1.7653e+06	0	503465	578664	322117	1.81345e+06	0	2.52247e+06	733504	956818	0	0	1.55277e+06	460345	407432	2.6378e+06	575669	617879	2.45165e+06	551031	1.95933e+06	1.41256e+06	2192244	593102	1.00952e+06	226464	385263	1.37714e+06	521363	706821	0	783486	557351
11189	10798931	4241090	13100441	24204340	1.86452e+06	4888944	2596338	2817983	4844655	44380110	31071782	782225	7808808	4436646	0	10879970	4075677	3744258	7.62337e+06	3.98139e+06	19680420	30157656	45896944	3.85636e+06	4706736	13792573	3746884	7.13241e+06	18744780	6685365	10829592	40839060	60456388	9831909	15508707	7.64868e+06	2.57989e+06	4693084	8395802	7.52172e+06	21531810	6.24385e+06	16172505	6.62819e+06	58807704	10255326	15233993	31625018
10922	6481381	7.64964e+06	15868731	26665444	2.75077e+06	4939497	3461977	4.58743e+06	5.677e+06	49149610	32149546	408295	10560715	5997902	0	15110005	3522439	3356215	9432160	52904124	14914784	20914578	65730450	3.734e+06	9133396	17627778	1.62154e+06	9644755	19013088	10011363	20784584	60082732	73685550	9870011	24854348	6190357	6723724	5579189	11857054	12152057	19159534	6.35321e+06	24956934	18124558	91364984	7.64528e+06	32284340	36437244
10885	0	0	1.11433e+06	0	3.86452e+06	4.94822e+06	0	0	5.2308e+06	521684	2.72117e+06	0	336030	419701	0	3299571	0	4907386	771611	0	2.55688e+06	6220853	0	3.02796e+06	0	794397	0	6.15729e+06	0	4.28891e+06	0	0	2.09767e+06	2599514	0	4.54844e+06	0	0	3.90768e+06	0	3.0583e+06	6547859	0	0	280394	5479127	0	1.44305e+06
8187	0	0	0	0	2.64583e+06	855159	0	0	209611	624507	641078	750147	230749	1.19079e+06	0	1.50608e+06	0	3659083	0	2.4257e+06	0	2.01013e+06	966664	0	9764816	1.17595e+06	0	369319	5.9212e+06	1.15583e+06	1630677	1.0974e+06	2008040	4.03927e+06	1.45692e+06	806386	202699	0	1154981	371411	0	4.22325e+06	3.14808e+06	916246	5.78564e+06	2.27621e+06	2497949	4.07344e+06
5185	556615	392098620	337356200	191605970	80904504	83857280	173482510	199745060	69183580	288694500	305339940	45624828	170955900	190236740	32770026	163322320	91440320	161716450	93642100	151625310	140502200	127860696	112061540	61631510	181706900	123758030	23829922	107888296	141701400	335821100	163101390	190439280	146004110	77730130	72335910	201914530	95464790	98475380	163094660	78144940	146813460	135385250	158973890	356390900	167641040	114521740	230916050	119300056
1072	63078600	16419933	10655043	14848137	10170593	7780812	7863094	6154919	6929110	14529844	6.95517e+06	9676997	15672261	20836250	29732338	12480881	9474064	13586439	10875365	16460670	12151014	10329748	17755244	5616981	15556908	13709250	0	5.158e+06	16945704	13694950	16238481	16808874	16348850	12112911	17151656	9907003	21034782	18842010	14542894	10262689	12233901	12572447	21485548	20294414	3.89179e+06	4.08946e+06	6817779	4376093
691	17129336	47324930	35282524	17785930	7611366	16376140	8475026	37230796	20630546	37784336	21649766	3.90895e+06	29802800	49631356	30364712	25930278	6142800	9946074	13674248	50672120	10700335	19539492	66771536	7.56065e+06	25267328	29874730	1.20721e+06	13897303	29079594	24790282	54612044	58506490	52170656	31238848	57640804	11371394	77064860	61681390	29343514	23473380	9898075	14940539	92328230	78406280	45931170	26050092	58369188	59997696
8999	0	6814428	5.52283e+06	2.27031e+06	222193	0	1.18346e+06	1.13633e+06	262696	5.02064e+06	4140248	229561	884366	2.0235e+06	0	823943	881507	1.99799e+06	272662	1098635	651974	794095	659580	258034	1.60081e+06	551337	0	305003	1.61629e+06	5.20141e+06	819377	1.37245e+06	988083	259290	0	2090413	510376	342610	1.44272e+06	0	1.6806e+06	772832	1.73633e+06	5.62522e+06	1.21085e+06	1211824	2.94301e+06	1185558
14540	0	3.28277e+06	0	5.63801e+06	0	659197	3.06561e+06	0	0	3.86126e+06	20236930	6166801	3.79519e+06	20679750	20221274	1.07949e+06	4.76217e+06	0	5720960	18016506	3481470	0	1.3988e+06	5392183	7.03518e+06	0	0	837181	13759059	272699	10925794	11003961	5.88897e+06	5104211	12105426	3.69571e+06	27475710	1.99182e+06	0	0	0	1.56111e+06	19012236	5.6206e+06	400408	0	14736570	2.87666e+06
13825	1.31378e+06	0	0	0	4.92806e+06	4445764	695402	0	12956105	0	8043832	0	0	0	0	675120	1.75965e+06	5289852	3.87468e+06	926964	4707623	7727184	295520	831353	1438510	569289	0	7508681	0	5.39182e+06	436288	212189	1.10363e+06	4068702	0	15660651	0	0	1390548	407057	9662662	7553035	0	774042	0	5.40379e+06	290849	1467975
12270	6.31884e+06	2158395	19586278	16158827	2.87323e+06	2.27834e+06	2151745	4.4351e+06	6.14345e+06	11967166	30574370	1.51797e+06	7679636	7.79331e+06	0	21850218	5520269	4436106	3649356	5016495	5.93367e+06	31120190	2.72187e+06	2.88834e+06	1.6374e+06	7.10514e+06	654630	5.12638e+06	2.60865e+06	17148724	2.18108e+06	574928	19852180	11314055	1.02725e+06	11362426	1743446	0	5402948	567397	16222486	7241234	1.92502e+06	6.25637e+06	6.279e+06	5168530	4.89635e+06	15253636
12692	925019	241651	2008713	1.65043e+06	724851	952030	232736	430883	1.00094e+06	1.89097e+06	4.50469e+06	244639	1.15115e+06	882992	0	5.28606e+06	1.25166e+06	826049	275814	335760	1.1641e+06	3.80521e+06	274312	0	0	1.91157e+06	0	1.32369e+06	636655	3.77963e+06	0	0	2.49723e+06	1.51215e+06	0	2.48243e+06	284362	0	2.13437e+06	0	3.87971e+06	2.60521e+06	0	887912	1.01749e+06	808926	258723	1.61891e+06
12459	6.75919e+06	0	586652	485770	7.92262e+06	7.80696e+06	4.81681e+06	0	10201178	0	3.56291e+06	3902074	0	0	0	958904	9078484	9761484	5.31778e+06	0	9757826	5397774	0	5092272	0	202290	408931	10220980	0	3.77895e+06	0	0	1.60329e+06	6305338	0	8270274	0	0	963156	0	5611058	6085303	0	0	350287	10378019	243236	1.7419e+06
12784	925019	0	0	0	2016882	2.78011e+06	962957	0	1.80786e+06	0	1.13897e+06	1.39462e+06	0	0	0	0	2.32684e+06	2.53639e+06	759428	0	2.32297e+06	910324	0	445912	0	0	0	2840828	0	1.47321e+06	0	0	489466	1.19151e+06	0	2.22046e+06	0	0	0	0	1.70089e+06	2.05755e+06	0	0	0	2.41432e+06	0	0
12200	36430024	1.3114e+06	43961052	54782290	130514670	87279704	78388150	5.62536e+06	140132130	10359644	168422600	112971590	12290748	7.66114e+06	224369	69996170	155442220	144815330	81474300	8929551	189327980	201422670	4.66427e+06	144635400	3437234	6411811	5565563	151033860	1652404	134227920	6596823	3636761	116407090	144370540	2.50102e+06	169423410	4.09577e+06	431112	57260000	304111	169545550	120415790	3.93624e+06	8988500	10387407	190267090	9761979	73569830
12018	0	26566394	17654332	38728090	18613558	14336868	23320918	44901972	23792204	8677841	62382292	12268910	42571924	58161028	1.60939e+06	24298358	34905424	22667902	31438668	40739556	32557908	41463540	37442588	30729260	18470760	54861210	6939772	32233080	40499530	37334264	23250440	9907450	32091154	41662052	13424003	26634528	23609356	6.68862e+06	19478808	9368719	48422564	36747624	21593296	60476756	49617764	41139590	47875996	24283816
12073	51718476	27095070	71123000	65377860	19499114	14820857	24324060	48332416	25086136	73824550	59442584	12606034	46058930	61307036	1.60939e+06	68622200	36348532	23376832	32916794	43332484	34210384	70538696	39051348	31553902	18597168	58603972	6.75361e+06	33869970	41537228	46207588	24097734	9592090	72607520	44132210	13639217	42170420	24445278	6.49604e+06	21833548	8989784	57016796	38492600	22828006	64153812	53244790	42053144	49153984	48864364
12225	52605050	6279841	15268998	12131114	36943828	27443450	55137388	6092507	38266520	15168950	32415112	40727772	9835415	11086992	0	20879932	54779830	44014932	57171830	9203713	50126676	39293404	11803508	55210560	3.07193e+06	19087628	6.59332e+06	49230540	9504432	34012404	12274371	2938445	35489536	40199096	7916344	39477836	8.32525e+06	2.0322e+06	8.04027e+06	2.08848e+06	38102444	39329276	7.06948e+06	14974631	19015808	60222990	20149492	24241112
11595	904201	3.46299e+06	882207	882490	1.11129e+06	1.15122e+06	2.02533e+06	277754	1.35603e+06	663624	1.71143e+06	1099512	677505	0	0	1.79352e+06	1.86189e+06	1.77045e+06	1.1572e+06	1.39938e+06	1.31519e+06	784888	544939	575983	2863453	526659	217265	1.65403e+06	0	1.7265e+06	235161	465795	672396	1.17822e+06	613863	1.26818e+06	0	0	2.0793e+06	720120	1.98669e+06	1.95984e+06	0	413537	964378	616007	1.07988e+06	1260279
12339	13718485	50159852	37149584	9548936	1.99408e+06	1744700	20470882	35194548	8248619	20442824	5138713	14275304	11392674	23317224	4.36393e+06	10681127	7.94104e+06	5323239	75303730	23126832	8769483	10688577	39662370	9551909	21935876	22663724	26467834	4391479	25692848	5802184	28605580	18496996	20807452	7.52206e+06	5735255	8741706	11715723	3944315	457728	2.00741e+06	11405221	4308579	47298860	32216198	11526379	10197944	33884800	12545066
12433	22854138	23172858	19346032	9702529	1.99408e+06	1671554	18813846	19066202	7471718	10821222	4.82689e+06	10151707	6036423	9000868	4.07712e+06	8530123	6.65361e+06	5267756	62621420	17468818	7912338	9786229	18985574	7.58821e+06	9139626	18759368	12340544	3.97365e+06	12526751	4.53159e+06	14422374	8569430	17151708	6775698	5857169	7237608	9635708	2.43757e+06	911775	2.00741e+06	9697709	3679415	29251172	13805026	8158035	10542704	26374948	10235747
14582	9892041	5228490	7.64482e+06	4.58916e+06	4984014	4853038	2.39147e+06	5482532	8561658	8842322	6.73757e+06	2647987	5860657	7098769	0	8739340	3.3718e+06	3.52582e+06	3052733	9663715	4.29519e+06	9247427	8820152	1.11209e+06	4.97765e+06	9881341	0	6.39215e+06	8378345	9057032	9748527	5626446	10319277	7.55294e+06	9910900	5.44259e+06	6.40612e+06	1.31536e+06	5816347	5756669	6697584	6883682	9737533	11629200	10579777	6.9547e+06	10131339	10408414
12048	9198844	13744337	26547296	23653912	3.99735e+06	2704197	4.98501e+06	24048284	8.30356e+06	18004150	30454724	2.52718e+06	18487326	12873824	0	27616424	7.97955e+06	5.80659e+06	5.63386e+06	18455230	14056512	35042932	11203938	6588021	13681021	21525214	609679	6.39665e+06	6.27588e+06	24903410	13471047	8834704	26098704	28305032	2907205	22298856	11344566	2.42547e+06	8725660	2.09438e+06	42969030	9960788	9423041	14407651	13565429	14560134	18957550	19889762
14574	78507540	25739892	44008600	27307886	29344442	19757436	27943552	34552744	46826216	59834450	46519324	29576010	39665690	28006326	1.70412e+06	59124740	33270798	35177576	17631550	61512850	23234704	69651100	78849656	5788867	36752932	56315330	2.06141e+06	38509000	41057956	56045340	94371770	59549696	75985080	54920604	52545460	38654628	42019950	2.83538e+06	31648490	31419512	50698948	37943548	89650890	110173800	113134230	69442540	74702910	102733640
13120	462355	2.91486e+06	5.54198e+06	7801990	1.89656e+06	2827665	0	2.31532e+06	3060409	2.69724e+06	14019292	394311	6.44982e+06	1.8653e+06	0	12701289	1.1867e+06	1.74898e+06	474975	2.27318e+06	3.08864e+06	11037009	240767	0	3.30511e+06	2.89343e+06	0	2.16538e+06	0	9931002	1.05455e+06	680866	3982168	2.56898e+06	0	6409593	0	0	14924820	498520	13131351	6.4137e+06	0	235084	1.34728e+06	603733	259709	2.88093e+06
12067	14272024	5144181	15135534	11334617	5.5797e+06	4.01765e+06	7706334	10316539	6508223	16144654	3.5671e+06	6.97031e+06	7289295	14335232	384062	6.45852e+06	8957424	4835607	7974836	10197308	3982044	7469859	12861703	9007238	3469396	11687614	2.60805e+06	5262569	10606603	4.2952e+06	8153480	2.77261e+06	12999325	5254568	4443577	4516094	8.27626e+06	1.92843e+06	4.83616e+06	2.06081e+06	5.20878e+06	6013616	7.63169e+06	14096018	12949687	5367987	14200408	6511139
12205	14864193	2.76135e+06	11691945	10694242	9604899	6960927	10443123	8956618	10312898	13468948	5.7381e+06	9959823	6.57636e+06	10311332	0	8.23749e+06	7220591	7.77425e+06	11517496	7403715	7.10718e+06	11417258	9731076	13689568	2226441	13092150	2.32947e+06	9601760	5.28132e+06	7320653	10362485	2192270	17050358	8528184	5.15043e+06	7.13009e+06	4.79456e+06	1060326	4441494	1.57978e+06	7.26064e+06	8914233	5957421	9830559	17522912	6943383	16249900	8642493
14964	0	9841258	6.00485e+06	8757136	283462	0	689597	0	0	4363082	1.84545e+06	3.03985e+06	2524105	9430618	57231664	0	838960	0	3.4284e+06	6.24729e+06	4960748	4.68487e+06	3.25197e+06	1.04167e+06	16797702	6663577	275588	1.1797e+06	977772	14889646	1.19783e+06	525157	533638	13768737	20151712	2.27302e+06	12103782	3.89461e+06	0	0	0	0	1.88914e+06	3.42251e+06	2.17698e+06	2979329	1586449	6.69354e+06
15137	0	21671658	1595206	33163724	647769	0	1.84327e+06	0	0	17456080	0	1.73178e+06	12649841	3.72172e+06	11505300	0	2698672	0	15292871	5.34682e+06	19113426	2.17713e+06	14062957	1.84547e+06	37182656	17159314	896889	2.15789e+06	1.81674e+06	23962814	735556	506649	1.08877e+06	38383868	9172473	3081131	9345278	4.07113e+06	0	0	0	0	2.53403e+06	2.76467e+06	2041967	2565185	1.57046e+06	48467644
15930	0	16634698	53541364	6.06575e+06	25582492	11053059	3998622	0	4.44621e+06	11489021	3.08183e+06	4.12864e+06	16806578	10063525	26429346	8840358	4910578	0	11583361	391772	8.29995e+06	0	12005308	690282	11423297	0	2.57806e+06	0	32518600	11015538	0	12547578	3.05597e+06	10356457	77975784	6.25275e+06	5298564	30753540	11313303	0	0	2.1609e+06	0	4.62641e+06	6811472	39235464	21815288	5554403
15978	0	51409280	80844040	19067834	77275800	18205274	14106136	0	4.67561e+06	5.90192e+06	3.79952e+06	10140448	36752890	14272483	13318053	12681760	6.10264e+06	0	76450136	0	23176794	0	38616612	690282	30957670	988751	8438290	0	10442906	69873970	0	14656913	11057838	9894113	29397178	32098922	16110511	59189940	12070770	0	0	2.1609e+06	24757132	31461602	14063066	76681910	52925416	10019105
16030	0	16623266	40263796	13630451	35376644	11736865	9707513	0	2.52927e+06	55247940	1078031	5.25056e+06	8208130	4.53751e+06	3261293	8117358	39332310	0	9980861	0	14721935	0	11146268	347557	7496874	988751	3.64482e+06	0	4.54317e+06	21187328	0	2.1523e+06	4.51987e+06	51632010	27393626	20454918	4.57494e+06	0	2.79513e+06	0	0	1730230	9968785	17992694	8923026	10834294	10840671	3024106
15532	0	0	5554703	421631	0	1.08613e+06	785412	0	928569	1.13688e+06	5375319	0	0	12129122	0	5.56101e+06	1.75684e+06	0	513994	0	3274680	0	3.55624e+06	3.41968e+06	1.96724e+06	1.54043e+06	2.13243e+06	0	7.4184e+06	4.06221e+06	1.79605e+06	6046830	932160	2.08246e+06	2.82662e+06	3.35679e+06	1.32763e+06	1.70164e+06	0	0	0	19423996	2734592	1.69889e+06	2.71478e+06	0	0	2851578
15748	0	0	1.71442e+06	2.94103e+06	0	1.72367e+06	5590608	0	3019851	4.67566e+06	9330186	0	0	2269598	0	25863584	15576024	0	2609637	589987	4263069	0	7915514	12111428	3.08565e+06	11040822	0	38706470	5838122	3.86255e+06	4.88965e+06	4.40093e+06	7.67554e+06	523364	2.03715e+06	6.27394e+06	974900	5.33756e+06	0	0	0	15900199	3.74389e+06	0	3238453	0	0	14580508
15974	0	0	958392	1.96115e+06	0	6.19555e+06	39253160	0	3.02245e+06	8510365	6632401	0	0	1.19275e+06	0	5037754	1.06518e+06	0	1.56498e+06	0	0	0	5392672	14381249	1.25862e+06	7.70334e+06	0	7.61565e+06	1006834	967510	527482	1.90533e+06	3.76994e+06	0	0	2.47206e+06	0	6.00423e+06	0	0	0	934888	0	0	1774017	0	0	7680259
15910	0	0	2.75738e+06	915592	0	27177032	2303218	0	4.51162e+06	6083493	2.94837e+06	0	0	3.78965e+06	0	2211733	640332	0	5637471	376565	198178	0	28145326	21920694	1.31376e+06	2.34772e+06	0	9829035	3.76985e+06	1.7146e+06	1.98691e+06	31840314	3.76994e+06	409770	0	2.08812e+06	830850	8629765	0	0	0	2.89612e+06	795079	0	2.87777e+06	0	0	4775583
12740	9811115	7593253	9631037	7339507	7.49488e+06	8929753	7.69903e+06	6782488	9851091	11053450	10806636	7935373	8484899	8964589	449451	11801694	8.37366e+06	7472124	8193124	11425323	8997372	11061048	11003379	5269435	7.90425e+06	11545337	3419163	9894052	10620828	8543125	10893987	7.61609e+06	11116396	10504923	12302249	9591706	9397500	3.77143e+06	9027315	8657418	10275840	10867007	10304800	11969480	11954193	9655698	10899520	11985044
15362	1.09715e+06	19663780	11393086	0	0	0	1.08484e+06	22158780	0	3.14259e+06	954315	0	13396109	2.20987e+06	0	800535	0	0	3.49474e+06	19943280	0	2.22436e+06	1.00455e+06	0	15814840	11781223	0	0	330903	507486	10883059	2.90091e+06	1.73823e+06	0	536105	0	434684	0	0	1.02418e+06	556174	0	1.64032e+06	2.19054e+06	2.46631e+06	0	1.17173e+06	472528
15300	3.94715e+06	12333256	3.23503e+06	0	0	0	547848	15905686	0	2.67922e+06	506663	0	8606174	1.65456e+06	0	1.03452e+06	0	0	1.15083e+06	10002752	0	786685	1.11727e+06	0	9196087	5.56022e+06	0	0	2.40814e+06	263209	4930018	306842	713278	0	1.05325e+06	0	1.46703e+06	0	0	2.35742e+06	602576	0	611436	757971	2.64786e+06	0	572527	0
15050	704081	7059470	1.34247e+06	0	0	0	0	7161156	0	666905	0	0	4609719	208062	0	0	0	0	0	3.73895e+06	0	0	0	0	5472032	2.38067e+06	0	0	0	0	1.90043e+06	0	0	0	0	0	0	0	0	212396	0	0	0	0	0	0	0	0
13530	0	0	13345114	7519228	0	16026745	12976332	0	18593984	5.02559e+06	20052140	0	0	22932028	1333315	3982146	1.88989e+06	0	1.74125e+06	2.48476e+06	0	0	5538832	36148870	3.85772e+06	18972196	3.25248e+06	14949731	15854756	6.69036e+06	10386061	22349012	6.8665e+06	1.11264e+06	277346	12853504	2.38747e+06	38800750	0	0	0	19693108	2.2157e+06	5.15923e+06	9274988	0	0	4.64633e+06
13846	0	0	15181969	33677290	421453	14875573	7.59647e+06	0	14463226	4702440	35961376	0	0	39828456	2.63451e+06	11041951	3.6393e+06	0	8609000	2896153	0	0	19370938	47950756	8848725	11154336	2.85161e+06	35148396	56742060	10889993	13004324	34675520	21154790	1.18119e+06	2.01079e+06	20528220	5.2333e+06	47824370	0	0	0	35667330	1.8262e+06	2541951	19233528	0	0	20825682
13988	0	0	17017842	29072916	541856	13004317	5377403	0	14463226	36043004	54491908	0	0	40264764	6.26004e+06	10266641	4.67208e+06	0	17350640	6.03267e+06	0	0	65872944	57488740	20403982	25467172	1.79087e+06	79455816	67573500	28329360	19719004	58786976	34708190	2.17917e+06	2.95049e+06	17314768	5.95302e+06	56349804	0	0	0	15758346	4202290	2541951	42646670	0	0	23449656
14511	0	0	59503028	108088330	203928	10544436	6404887	0	18680078	97953870	113423860	0	0	109419784	9521302	11950204	2.28193e+06	0	11416235	5.71904e+06	0	0	12036909	45267336	18944124	58680850	3.03176e+06	26534466	186641580	10705732	16579763	163028850	29552730	2.29984e+06	1.668e+06	4.93561e+06	3.57034e+06	65181692	0	0	0	13047288	5328362	5864971	21849888	0	288963	22478728
15116	0	0	62811224	62610036	472755	23890056	53510140	0	47230840	65013716	58894496	4.59489e+06	1.64224e+06	27777842	11662036	84324700	10689617	0	36785732	7362147	640425	0	106242264	91084320	49264264	76134424	2.64e+06	165097220	196255660	52547600	9062694	186570660	71943650	4878765	5601073	14121192	5628709	46011460	0	0	0	51734920	11722937	7.48999e+06	116658320	0	2.70179e+06	40832812
15231	0	1.15407e+06	19120390	42940388	472755	47786820	60442016	0	43637136	34303116	93060190	3.73974e+06	3.04258e+06	20666934	5938371	29249790	16481987	0	42641124	1.70722e+06	1671670	0	27432376	41709644	125747900	86378120	2.64326e+06	54851856	89380490	7768065	11777026	73592050	84873896	4848700	10810553	26557804	14677657	81278344	0	0	0	8771849	12885538	14274671	41528216	0	3366795	11537712
15329	0	3.11521e+06	3.88987e+06	248064940	2682097	17554748	64102880	0	82949440	217437470	188566510	6.10416e+06	2.16557e+06	12396583	16922464	14250302	4500008	0	129015784	11426689	2.58972e+06	0	43154310	92486410	40497340	259918960	1.19965e+06	42083540	78454500	17480908	5659468	69716100	245484580	10719670	12067851	25579694	19834402	36200856	0	0	0	18369258	7.13602e+06	4653722	23663206	0	2.51025e+06	171380480
15384	0	3751963	20035150	86574344	1.03131e+06	30412834	24414050	0	212176750	26863610	55325092	10179376	1863360	14176588	25736350	7616438	5.1994e+06	0	22009666	11508438	1.54932e+06	0	19216738	60087468	16272478	71488770	1.19965e+06	9044810	53938084	6904402	26585214	54938016	84726820	3375478	5.26007e+06	21854000	24320154	25879772	0	0	0	8902601	6.06732e+06	9819427	14445704	0	6306646	8638079
5630	0	10887818	7266565	2.53421e+06	1.61264e+06	2.08828e+06	2.72097e+06	3216160	1.53736e+06	5.64185e+06	6517190	558266	3696076	1.95199e+06	0	3.65645e+06	1.85925e+06	3.58986e+06	1.63624e+06	2.32709e+06	1.73858e+06	2.10057e+06	857420	396676	3.72564e+06	1.38551e+06	0	1.99501e+06	1.29449e+06	11333326	2.70104e+06	2.79957e+06	2570551	1250898	872919	4.11214e+06	1240354	649149	3.38462e+06	922844	2925763	2504621	3635681	8765528	2623572	2.33419e+06	3.36238e+06	2.7669e+06
6059	0	8859675	6.3543e+06	2.28712e+06	1.43271e+06	2.44917e+06	6.20187e+06	2944690	1.18843e+06	9213979	7.63014e+06	305573	5.26806e+06	1.40737e+06	0	3.11029e+06	2249707	2.88829e+06	2157056	17446248	2460483	2.56411e+06	1.16506e+06	2.77233e+06	6.49544e+06	6980698	0	1.92827e+06	1.892e+06	7.89333e+06	3.71376e+06	2.29504e+06	2951593	1.89073e+06	1.3957e+06	3.13454e+06	834053	894590	1.89887e+06	611851	2675724	3.79583e+06	2514449	6645651	3.26134e+06	2.50517e+06	3.47215e+06	2.78707e+06
6688	0	77579416	47272384	21423738	13147512	25333984	13374365	23920588	10451800	39034136	54349604	2843105	20566478	17202962	286426	17046892	11134987	21311502	9047284	15646775	10119854	15834946	9606507	4.02374e+06	21450258	6303683	852167	16428011	8492535	71469770	17923938	15558772	15224934	7.54868e+06	7.41953e+06	20513828	8611130	5.84267e+06	13906470	7048421	14920777	19101300	28845142	56347868	21210410	20764372	26027072	15469663
6710	0	77997016	47074680	21575192	12899264	25141984	13492891	23839140	10376696	39400652	46889004	2843105	20749090	15995575	286426	16907476	11047050	21257084	8991654	15585749	10049489	15580684	9534867	4.02374e+06	21394966	5.42987e+06	852167	16210661	8353597	72209380	17548372	15400996	15101322	7.37171e+06	7.3465e+06	16543922	8541670	5791959	13852414	6930595	14746349	19016844	28781000	57346520	20924192	20653094	25827370	13391342
7263	0	48946164	52087990	16695405	7.1971e+06	10990259	10317166	18357240	5.50285e+06	43433816	54439092	2840353	19729252	14425248	306721	10302794	6592016	16798672	8168803	20290376	8791618	15081653	8155993	2.92664e+06	19028290	10796828	454877	9851949	8892605	50823856	20623488	16356951	14752544	6876233	5.65049e+06	19830466	3779558	4.61236e+06	10046316	4294134	15059288	15469292	13779619	43134996	29665446	12403360	22796922	15929109
9684	32834448	569624	0	0	7085883	6218770	250850	0	1.95921e+06	0	0	0	0	0	0	0	5229323	0	978653	708765	3.024e+06	1376055	375348	0	1.72651e+06	392215	0	0	1.27886e+06	1.09378e+06	0	344538	0	0	0	2397588	0	0	0	1.24561e+06	362323	2.09624e+06	0	788564	0	0	0	1.81769e+06
8903	0	29506194	17079184	24844814	16146536	10783418	1.03786e+06	40403824	5564699	139319600	55564416	0	34635530	66410364	1.57461e+06	79633496	727264	8560921	6884913	72950750	2213021	118117624	43795980	662093	60543810	84847416	0	24236204	89302660	65853576	61263430	42796196	5.27676e+06	2.68908e+06	3.96744e+06	32473354	49058268	1.13667e+06	24579206	67529040	52514876	50238480	25993304	55071536	26546564	1.58818e+06	5.81221e+06	51897240
9246	105874640	0	390948	0	6.1521e+06	3763153	0	0	2519467	842622	827362	0	0	0	0	0	3610358	4487083	1.14946e+06	509577	2806983	0	0	0	561266	317629	0	3675753	254555	1.13443e+06	218153	0	592381	610990	0	1.95251e+06	0	0	0	280797	537366	1.44623e+06	0	832371	0	1801609	0	1.93806e+06
7474	904148	128339816	103393700	29824500	2.72155e+06	3.10575e+06	5.03908e+06	63952776	3296531	102709300	70025410	1.32148e+06	78456936	71198140	1.92681e+06	64305616	3.94216e+06	2.08091e+06	2272484	199984800	5512927	33056890	27316898	1.12695e+06	138485920	119993210	0	3.23406e+06	46165132	34302660	104342780	62796876	27634394	2476301	11214566	6.80184e+06	8761693	11998334	23530570	70502960	12088971	8508487	4033837	16230832	34235256	1.59195e+06	18238320	4.1565e+06
7840	0	2949321	2.26961e+06	216966	0	0	0	3.43592e+06	0	0	324143	0	1.98452e+06	0	0	534589	0	0	388797	1.91152e+06	0	270337	0	0	2.80524e+06	1.97444e+06	0	0	0	493021	1.00868e+06	1.56102e+06	0	0	0	0	0	0	220353	0	0	0	0	562340	399796	0	231972	0
15858	11721942	1.91209e+06	3622389	1636830	2221393	5041904	2.88425e+06	1.57501e+06	4.52844e+06	6.65015e+06	7678138	1.57507e+06	2.08359e+06	1.59195e+06	0	5.84409e+06	1346612	2385214	2.02053e+06	5158592	1.654e+06	4.27644e+06	4094249	333730	2.94631e+06	5.40986e+06	0	6.30506e+06	3.485e+06	7.89724e+06	6003853	4.56824e+06	3.9796e+06	2.11541e+06	4.39646e+06	3.72093e+06	12273156	0	7.65106e+06	2.63488e+06	7.07312e+06	6712172	5389944	6.22829e+06	6.0079e+06	2.71688e+06	5376781	8015095
15834	11721942	1.91209e+06	3622389	1636830	2221393	5041904	2.88425e+06	1.57501e+06	4.52844e+06	6.65015e+06	7678138	1.57507e+06	2.08359e+06	1.59195e+06	0	5.84409e+06	1346612	2385214	2.02053e+06	5158592	1.654e+06	4.27644e+06	4094249	333730	2.94631e+06	5.40986e+06	0	6.14477e+06	3.485e+06	7.89724e+06	6003853	4.56824e+06	3.9796e+06	2.11541e+06	4.39646e+06	3.72093e+06	12273156	0	7.65106e+06	2.63488e+06	7.07312e+06	6712172	5389944	6.22829e+06	6.0079e+06	2.88779e+06	5376781	8015095
14496	5.52855e+06	13029946	5258889	3.10869e+06	579510	1.44547e+06	1.66221e+06	1.84835e+06	0	4.14236e+06	2.7653e+06	1.63996e+06	4506315	2.59645e+06	0	782113	1.25706e+06	1.64316e+06	1640924	2.19704e+06	4.85115e+06	6805088	3538043	875452	3.49219e+06	1.46195e+06	0	1.44486e+06	3.10252e+06	5.76523e+06	2.63893e+06	978691	1.63912e+06	431054	218304	1.72173e+06	5.01686e+06	572017	499625	766111	2.0065e+06	1.48693e+06	1741865	8944909	5.82505e+06	1.46894e+06	4.21701e+06	2.37516e+06
8926	0	8781778	229679	0	0	0	1.44966e+06	2.23695e+06	0	0	0	0	1109282	0	0	0	0	0	0	4.0004e+06	0	0	1.5345e+06	0	5509233	2.1153e+06	0	1.06259e+06	2.39066e+06	0	2.06469e+06	1.72379e+06	0	0	216930	0	0	0	0	692543	0	0	0	572847	0	0	620798	0
16066	0	0	2.40932e+06	1.58064e+06	716505	2.03969e+06	2110067	0	2.96597e+06	2.7285e+06	1.43292e+06	0	0	10481128	3817341	8414785	1.22173e+06	0	3.19237e+06	0	0	0	5112548	7354684	7207927	1.90318e+06	0	14862873	2.48433e+06	856522	478076	3.92806e+06	3.4383e+06	1.64267e+06	0	15199380	1.90488e+06	6043557	0	0	0	0	1.10768e+06	2.24997e+06	977261	0	857739	1.95714e+06
12748	10140717	7483848	9631037	7339507	7068946	8707681	7.55752e+06	6.46799e+06	9724677	10931015	10806636	7765542	8484899	9281026	449451	11801694	8008690	7108578	7.8174e+06	11069822	9322209	11061048	10806975	4928125	7.69538e+06	11399811	3.19551e+06	9673705	10446843	10368005	10652381	7377568	11368013	9758391	11840166	9591706	9120661	3.56424e+06	9027315	8539176	10275840	10989553	10156425	11556947	11693800	9415382	10599881	12314929
12476	3.16131e+06	1379588	3.45413e+06	3140377	1.15603e+06	1.19729e+06	1.81577e+06	2.21143e+06	2.22242e+06	3.21348e+06	4.80163e+06	1.23263e+06	3.74482e+06	2.02726e+06	0	4690032	1.95811e+06	1.52037e+06	2.0831e+06	2.45035e+06	2508849	4698579	2.97978e+06	867843	1.15213e+06	2.99989e+06	239812	2.21858e+06	2.13542e+06	3.51957e+06	2.66669e+06	1.44314e+06	4248904	3.54097e+06	2742880	3.05555e+06	1.78327e+06	0	1.56421e+06	857006	3.79545e+06	2548514	1.93005e+06	3362178	3698597	2.59419e+06	3.14452e+06	3740580
15995	0	31560608	27610670	34045932	59114596	15625095	20961812	0	63696310	3.37341e+06	13910014	27529048	20622720	54656110	11190585	2.00075e+06	10072076	0	0	6.07763e+06	39102084	9980239	6067444	17757996	33254236	27913356	35291924	12456398	42936844	18093842	23892082	18247468	18794200	26325096	26551916	6708785	0	4.82233e+06	75370450	0	0	111919110	66755190	51054092	17689488	1.10267e+06	18042972	33254296
16051	0	62897204	47225684	17257242	134455790	27570334	58108024	0	115517300	32350976	64347816	43646190	39556830	17265890	0	1.4924e+06	50645150	0	31767194	26852944	81670320	2.61204e+06	49852548	66659696	53505304	65934410	68199304	119425290	0	3.51516e+06	121110930	74374320	29690898	55131570	2.67991e+06	31486436	144947170	16286670	158057840	0	0	16765166	126186640	27150364	48018310	1.03963e+06	68861144	74840600
12500	212648	0	0	1.08116e+06	677536	1.22173e+06	657614	352527	2255632	0	6.2962e+06	507590	805287	0	0	1.86668e+06	847478	1.63982e+06	2.59462e+06	329420	1.75003e+06	2.91107e+06	0	0	0	0	0	1.3434e+06	0	421315	0	0	0	4.05387e+06	0	2.898e+06	0	0	0	0	3.3725e+06	657100	0	0	0	4954881	0	1.60674e+06
12212	34078024	2.68491e+06	55578068	63288224	151566530	105291470	103747144	8834312	161332660	9917612	163106940	138068820	19857508	7.39697e+06	267459	80985910	221660620	185170100	116072320	8.24543e+06	230415840	184028820	3.89965e+06	148804740	4923802	6.86641e+06	8579911	192268740	1.60231e+06	167174290	5351921	4964043	113726584	185497400	2.14698e+06	207753230	4.02823e+06	659321	41620668	551242	188187800	150168130	3.96227e+06	7533940	9482200	238951220	7093946	96126450
15306	0	747716	1659465	0	0	7487056	0	0	0	0	0	0	0	0	714746	0	13849691	0	0	0	0	0	1.55429e+06	6.59896e+06	0	0	2258680	0	3106825	0	0	0	55701150	17666752	0	0	0	0	0	0	0	221912	0	1.08108e+06	0	0	0	0
15394	0	873210	8419533	0	0	51631104	0	0	0	0	0	0	0	0	230146	0	43941988	0	0	0	0	0	1.14454e+06	4214108	0	0	2.09891e+06	0	4053605	0	0	0	11717790	42129164	0	0	0	0	0	0	0	0	0	2.81768e+06	0	0	0	0
15091	0	1.07563e+06	26185630	0	0	6.20811e+06	0	0	0	0	0	0	0	0	1.65158e+06	0	8858226	0	0	0	0	0	769786	1.76136e+06	0	0	611067	0	24472496	0	0	0	10753963	2.7163e+06	0	0	0	0	0	0	0	336353	0	3758265	0	0	0	0
11904	17697454	33544778	69075300	112475320	2.1237e+06	2153153	8340883	24616370	4269192	175397340	85226216	6.0346e+06	38750400	36305892	898393	75345520	9029644	9812079	14727709	144468850	17362064	92803910	207212480	15790134	24536582	130035320	1.46714e+06	8.18595e+06	128668840	35951490	47377612	124930520	211558240	62883012	50998870	54559570	17580164	21121630	2.89464e+06	42024724	149541680	4.86087e+06	63566910	28453428	171407440	17333032	91273190	168497340
2378	0	283239	1.66488e+06	1.04313e+06	1.37666e+06	1.03404e+06	2.19786e+06	696451	4.08526e+06	2.79129e+06	1.56119e+06	848598	435905	519980	0	2.49069e+06	998875	1.44436e+06	2109559	3194801	1.88688e+06	3.48265e+06	2.82515e+06	684890	221273	1.56101e+06	0	1.66655e+06	1.42833e+06	1.90227e+06	1.12096e+06	2.64475e+06	4.29393e+06	3.3468e+06	3.75557e+06	1.37686e+06	556812	0	1.27669e+06	1.54806e+06	762250	2.21085e+06	2.62322e+06	8.05182e+06	15495337	2396443	3.94388e+06	14134984
7110	688359	2324185	3.68386e+06	5190520	3935593	2176065	1.10963e+06	3610009	5234131	3.43591e+06	4639380	2.11919e+06	2.56616e+06	4286065	4.4036e+06	4870118	1476398	4.21107e+06	1653240	2.35333e+06	3.30873e+06	3.79011e+06	4.01631e+06	5.03642e+06	3.36028e+06	2.8357e+06	1.67217e+06	3.58806e+06	4.19491e+06	16223466	3749702	3.4857e+06	2.96548e+06	6148503	2.50943e+06	6.45262e+06	4.53332e+06	4.1231e+06	4.55304e+06	4.29421e+06	7099937	2.68828e+06	4151855	3.0574e+06	3.76861e+06	2.61646e+06	2946328	3844592
8336	551149	1.42492e+06	2.43828e+06	0	427903	487912	921999	1335324	269393	738911	1592001	0	701160	632267	0	715740	451491	1.19924e+06	0	372338	264291	211430	0	0	471534	621066	0	477472	254074	3.9189e+06	234863	427456	266342	241958	0	1.18109e+06	234446	0	709726	0	795700	765266	429159	1.4486e+06	0	935171	904903	235254
11807	1.33744e+06	0	0	0	0	0	0	353506	794118	714300	0	0	1.00241e+06	0	0	2.86239e+06	0	0	0	700987	0	505702	386628	0	1.7686e+06	262874	0	0	0	0	6.81567e+06	0	638800	1.06145e+06	624882	0	0	0	0	238616	250791	0	0	1351652	1.75053e+06	341301	2.8632e+06	1.92294e+06
11934	1.22388e+06	645726	0	0	0	0	0	0	0	1.11484e+06	0	0	0	0	0	808450	0	0	0	1.63053e+06	0	1.04419e+06	1.25907e+06	0	641774	0	0	0	284102	218564	3.34926e+06	378986	2.52047e+06	1.64618e+06	664764	0	331220	0	0	0	0	0	1.42321e+06	3.73248e+06	2.36316e+06	638079	5.95243e+06	1.4448e+06
13922	3.50832e+06	27449132	11575207	2.69986e+06	2.70452e+06	4591537	4338946	3.77951e+06	2.9231e+06	12422188	7509909	5462017	4833666	6664200	959204	4557067	5923507	8037184	2353742	11106596	4361299	9193571	2.92373e+06	1784752	7166404	7233291	374591	2.61211e+06	6495180	18508984	5834156	3.78203e+06	4193628	3.8271e+06	1894827	6914619	4825186	1.71895e+06	5035513	4966699	10097293	5814992	4.53786e+06	17755140	6970726	6795820	8979200	2.91195e+06
8901	0	2.86409e+06	1.78016e+06	2.45067e+06	1.62249e+06	889135	0	4609219	463773	15921205	6.07342e+06	0	3247667	7324141	0	8611796	0	754585	484365	8.34188e+06	226816	13681407	4.94818e+06	0	6590993	9115294	0	2.11796e+06	9731016	7334680	6771113	4.18852e+06	351632	613237	307725	2.92257e+06	5093722	0	2.60213e+06	7537502	5.47757e+06	4.80112e+06	2.83618e+06	5.48182e+06	2.79064e+06	216167	552627	5030582
9245	11783061	0	0	0	0	0	0	0	810727	0	284974	0	0	0	0	0	0	0	0	0	0	0	0	0	0	0	572952	495282	297114	1.47602e+06	0	0	0	0	0	0	0	0	0	572110	0	0	0	0	0	0	0	0
9951	0	399606	1.28984e+06	2.67594e+06	8756646	7.68554e+06	761006	1.49626e+06	11086221	13727335	11893657	0	2.97764e+06	2852915	0	7820103	804037	4569080	6.4591e+06	792040	495800	34152228	0	2836767	250431	1.65516e+06	0	13559262	0	18984034	261502	211992	535937	1.25201e+06	0	14009688	266788	0	3.1534e+06	0	11592860	20144868	213552	736325	772067	1.67722e+06	0	21226596
8883	4.38642e+06	11820694	5.34914e+06	7644700	5017655	5763862	868584	9752648	4743320	49035172	26195988	0	13202693	18573404	0	25169506	1.08604e+06	3.20841e+06	1.7232e+06	24966986	1.79808e+06	32693784	10141950	945322	25506922	37088730	0	7.37314e+06	41099920	23772716	11454232	5324138	1.42493e+06	1.07226e+06	942968	11650308	10674205	0	8392534	31949806	14787383	23848914	3.42386e+06	7268771	4.49619e+06	0	1.01466e+06	9347360
7674	9311820	0	2.47071e+06	0	0	0	0	1.14612e+06	0	0	421914	0	1.91807e+06	0	0	288046	0	0	0	0	0	411325	0	0	0	0	0	0	0	0	0	0	0	0	0	0	0	0	270437	0	0	0	0	0	0	0	0	0
12773	62700670	32396836	53997304	46267040	32066250	54595724	49117776	35296640	31595272	67589560	87833000	22227088	51243660	36232976	771799	92497430	80319860	53670708	49058256	35985596	61592364	83708296	38971290	17011806	33131170	62357720	21611242	66945052	47455700	75786290	27775204	10064636	48367264	61599060	30990924	82140664	44513124	8432622	64041364	40678140	76769350	72138540	25496646	51716624	42810260	46000504	43746690	46526092
13525	52709784	1103135	1.2427e+06	0	2.50601e+06	2.43646e+06	2534870	1058267	1.50154e+06	3229117	1.4592e+06	10418264	1.66077e+06	863669	0	3555764	2.18177e+06	3.74744e+06	1.58425e+06	1.8873e+06	1.85804e+06	1919966	1.87315e+06	0	1.65943e+06	3.19216e+06	2497307	4814056	2.7027e+06	2147135	2.05547e+06	0	2.02887e+06	2.18072e+06	1.87071e+06	1.82414e+06	756547	0	2549242	2.36393e+06	3.94575e+06	1.91389e+06	1867821	3.75912e+06	4315957	5224422	2.13774e+06	3.52642e+06
14595	5.62669e+06	2.55436e+06	5753528	3522553	4477248	4220618	1.92072e+06	2538562	6.11715e+06	5.83598e+06	3.3767e+06	1764924	2.79711e+06	5877978	0	6523544	2.54402e+06	853611	2209869	6.46239e+06	2.36393e+06	3.53458e+06	6.10572e+06	1.36753e+06	3248558	7130306	0	4.98844e+06	6.00044e+06	6.4995e+06	7.12648e+06	4.33668e+06	7.2856e+06	5.06023e+06	7655026	3.08315e+06	5.5184e+06	1.32936e+06	2.69018e+06	2.56982e+06	2.94934e+06	5860438	6.93019e+06	8.27135e+06	5742903	2908794	4.88362e+06	6606443
12486	2250166	1.22395e+06	2964862	2743569	1.18615e+06	1.21612e+06	1.71246e+06	1.33064e+06	1.87798e+06	2.69598e+06	2.58247e+06	1.03054e+06	1.86259e+06	2.2689e+06	0	3.84784e+06	1.7334e+06	647836	1.82864e+06	2.38305e+06	1.53003e+06	2292286	2.97488e+06	1.202e+06	1.31655e+06	2.93113e+06	454408	1.90928e+06	1.87288e+06	2.66235e+06	2.7316e+06	1.68111e+06	3.61449e+06	2808175	2.74103e+06	1.93138e+06	1.88443e+06	0	823677	413561	1.8341e+06	2.4107e+06	2.06611e+06	3.16979e+06	2850548	1.76022e+06	2.17132e+06	3.05614e+06
12745	4.02868e+06	2.50711e+06	2459339	3.3394e+06	4.40924e+06	5.6215e+06	4213458	2.25292e+06	5276597	6.02872e+06	2.88097e+06	3700466	2.86897e+06	5.9783e+06	450253	5625789	4.06899e+06	2.35802e+06	3.73781e+06	6.71068e+06	3.3207e+06	2.70812e+06	6503371	4263278	3.76e+06	6.75104e+06	2.8094e+06	5249082	6.20562e+06	4667117	6865211	5103599	6.37721e+06	5240091	7670975	3.29706e+06	5.87746e+06	3372054	2.47157e+06	2.97771e+06	2.53824e+06	6.15187e+06	6523761	7.55139e+06	5.55904e+06	3.04692e+06	4380618	6.23326e+06
13110	1.24502e+06	505136	696044	460534	2.34302e+06	3860900	3.30212e+06	305661	2.52186e+06	2167485	2.06399e+06	2.06245e+06	1.23468e+06	915096	0	3.39217e+06	3.6588e+06	2.92793e+06	1.66022e+06	1.11058e+06	3065644	2974729	1.27573e+06	1.0496e+06	564619	3.60031e+06	388343	3.69476e+06	1.63723e+06	2.67884e+06	1.5978e+06	548931	2397897	3.42056e+06	2.32329e+06	2.91974e+06	2.08669e+06	0	3.61308e+06	2.22334e+06	2.98939e+06	4624249	1.49332e+06	2.63356e+06	2.71577e+06	3.87428e+06	2.16979e+06	3.16525e+06
11643	2236106	8449601	26893284	23390242	10757793	11261612	2298831	11860795	21441034	8974280	46344064	1.09854e+06	23226652	6.41724e+06	0	45550164	6.86164e+06	13694053	4569929	7.17625e+06	11449375	52326790	1322061	3.40243e+06	9313394	10809819	392281	14651489	775765	44994252	3175097	1.60008e+06	13037317	20547716	1.29247e+06	34857244	1607655	0	54513896	2.37594e+06	52169940	30633648	433842	1161907	3.25558e+06	3931429	1.76759e+06	24209056
14214	7.97759e+06	853123	2.29192e+06	1.06335e+06	4.99782e+06	2552902	4.56039e+06	1.17266e+06	4613438	3.5079e+06	3929279	4220719	2.05314e+06	1.14078e+06	0	3325066	4.44967e+06	5.49289e+06	2.88142e+06	2.89174e+06	3.8022e+06	6623573	3.68145e+06	462319	1.0486e+06	3.14471e+06	0	5975442	1.70881e+06	5.064e+06	4733117	2867656	7741470	7105490	3.17466e+06	4.14249e+06	2.22868e+06	0	1.52396e+06	1.61828e+06	5034574	3.85136e+06	4364933	5149001	7.48331e+06	14226798	5055571	7.65831e+06
13958	63436740	11078389	9077910	5.37393e+06	4.37253e+06	5.44258e+06	1.11752e+06	8424840	10329787	33992150	19962876	0	22328214	12822545	0	39692308	2.90915e+06	4.71122e+06	2.01841e+06	34858730	4420374	43372900	29177762	0	15394229	57418428	0	11141086	19442880	29062260	43728496	11064110	56666664	22402250	58705456	13814469	12127196	690049	29599252	36488340	27492436	22971050	22274674	108664500	121251930	7.5401e+06	73876050	127861970
14341	35679120	1.67047e+06	6.97929e+06	6.7341e+06	9157044	13895912	6625400	4983329	14561884	23436124	11348852	327055	7792008	5.9136e+06	0	18267132	9867694	5547127	4.16336e+06	13751175	9035412	30056824	11723393	371418	3738652	15031032	0	17392736	3.49351e+06	11932771	25861574	3083384	23275366	23821756	10777345	9914248	7496432	0	1568773	2553566	14425724	19497288	3.76735e+06	33996300	26285036	29316720	56308692	49620652
14724	8387061	1.2037e+06	3088595	1.1688e+06	1.69491e+06	5243100	2686927	849715	9401447	7875225	2.38566e+06	0	4436745	1.79944e+06	0	4.785e+06	3146677	3.78535e+06	960633	7100988	2.66324e+06	18271430	5.96729e+06	0	2.90159e+06	2289753	0	11172312	4313786	3.05202e+06	11275493	1.56952e+06	16446092	7211807	7327295	3.48656e+06	4831292	0	1.64909e+06	3.05822e+06	5.50966e+06	3.02864e+06	4.61554e+06	9607682	29258696	15055933	23941372	12875660
11858	874065	0	374141	0	0	0	0	0	0	703807	359115	0	0	370936	0	422811	0	0	0	2842811	0	2.39429e+06	2.13798e+06	0	0	1.18649e+06	0	0	332681	526584	2.67911e+06	4.07877e+06	2.72821e+06	1.23658e+06	6.10658e+06	0	0	0	0	727176	0	0	1.57982e+06	4790110	1.56355e+06	0	2.58908e+06	2504059
11925	22685600	6689871	8415092	4.2344e+06	450144	0	0	6.81293e+06	591422	28643356	10181428	0	6.64729e+06	11877988	0	12943504	1.2805e+06	1.63416e+06	567975	27529956	1.55694e+06	17250336	38129056	0	9202889	21537144	0	657807	10816392	11102414	22348394	15656631	28577148	12224416	13261044	7415329	8717825	807733	0	7.35771e+06	9919715	2518325	19240550	70842220	30076754	2.89026e+06	43202788	35832348
12064	33364238	5938406	8.20532e+06	4.09549e+06	2.01274e+06	937597	1.62243e+06	6.99796e+06	3707837	26628572	8936230	0	5.91499e+06	3019593	0	10800743	2.22033e+06	1.43082e+06	1.6276e+06	26019508	2.32956e+06	15736534	37279664	1.01066e+06	8553602	19290892	0	2154742	10683942	11157349	20246160	5016045	25777512	11771332	5274812	6528659	8527403	736063	0	2.10966e+06	9690052	2.87179e+06	20639724	33744150	27228444	5218202	40700144	33488000
12150	30139426	1.73368e+06	2.63045e+06	2.77569e+06	2.01274e+06	937597	1.62243e+06	5.60081e+06	3.77782e+06	10108811	2.83199e+06	0	2.01624e+06	3861609	0	1.55377e+06	2.22033e+06	1.43082e+06	1.78721e+06	15638585	2.32956e+06	5.69463e+06	25465660	1.01066e+06	2.71805e+06	6.8282e+06	0	2.35341e+06	4.34483e+06	2.0802e+06	13689859	5016045	15530384	5509160	8159825	1.78756e+06	4554133	0	0	344866	2506969	3403829	7389622	25154738	17858018	4132735	20761768	15602570
12302	12194521	1176151	1.0806e+06	855310	1864252	0	1.06494e+06	1.18845e+06	2.78187e+06	7.27472e+06	3550022	0	1.37922e+06	842016	0	1.42099e+06	2.11779e+06	971259	746870	9526968	2.90762e+06	10201507	21262964	570187	997902	4.55549e+06	0	1.24783e+06	1.70146e+06	2.20991e+06	3.59645e+06	2.49851e+06	5709150	8398162	1.07578e+06	4205294	590524	0	0	0	4.49079e+06	2.75988e+06	7198209	8437858	3.19344e+06	10372853	18273168	12959375
12495	28320808	9287377	10240458	4745542	1.4311e+06	2547961	209745	6.07219e+06	4.68365e+06	23101582	9397234	0	10240004	4.50677e+06	0	12042618	1.48055e+06	1.3253e+06	1.03014e+06	19325430	3.27974e+06	29566614	27917024	0	7.78469e+06	20594378	0	3.45704e+06	10064862	6.67678e+06	32809840	8436929	55156464	22331294	33651932	8.24733e+06	7.3148e+06	0	4.04628e+06	3888163	10667397	6378939	25389010	40563470	108778376	9158643	21805154	85360600
12728	18714836	5.48571e+06	2.04136e+06	2.22049e+06	4817023	8768674	2.43931e+06	2.69235e+06	8540033	14985948	6.49344e+06	955075	7.09045e+06	3.27176e+06	0	4239929	3.36606e+06	5.16338e+06	1.89007e+06	16722590	5480954	8677204	13574288	1.48137e+06	3.93284e+06	13148454	0	9261167	5.75667e+06	3.82949e+06	15281100	12438949	32303868	18279736	18776972	5.42818e+06	4588525	0	2.43404e+06	1.9376e+06	4.10711e+06	5096262	14641087	40865588	61761136	35321760	22789698	31107180
12809	5.84982e+06	3.55285e+06	2965242	2.4473e+06	7.70993e+06	13392902	2.43931e+06	2570300	14602605	5.79381e+06	3742005	753794	1.97944e+06	1.69184e+06	0	3.18442e+06	2.75127e+06	6772631	3197980	7.75163e+06	13205688	12395434	18392976	2.34061e+06	2667858	4910384	0	11655235	1.02162e+06	5.27734e+06	13184454	4433496	19490452	31513392	23165174	7.83462e+06	2.67753e+06	0	3.02439e+06	2.3978e+06	4.83937e+06	11053631	7741970	20472404	38674560	62043970	51090492	39979388
13434	7726766	0	0	337432	3.15148e+06	5077554	823965	231227	2447272	1.47655e+06	396885	0	0	0	0	1.03909e+06	1.39395e+06	2.77938e+06	224581	3409641	1.57809e+06	3.38086e+06	3.42018e+06	0	477042	1.45217e+06	0	4827179	1735171	3.00254e+06	7.07662e+06	308009	3.53931e+06	11944653	15389591	1.3632e+06	893712	0	1.19264e+06	1.11032e+06	1.20344e+06	1.92011e+06	6.7097e+06	9005077	8358542	17173680	9739511	11038190
13168	116193450	28060706	14283288	9322921	8595927	11155549	3.4773e+06	11689993	20493634	57499450	16206163	766342	15749018	21401950	530242	19434886	6717108	12195225	5.34771e+06	82678024	5.54999e+06	29781256	101051530	1.8675e+06	54881276	58847620	0	11008500	54646896	16068838	89656870	81744400	60508090	14519255	79728840	16738215	39469932	3.68416e+06	20790598	57399964	22522140	18943096	81894220	150148140	84988120	7663448	79288136	70392350
12204	9546277	1.39205e+06	5.76638e+06	4.99286e+06	8233531	5123426	12643225	3358510	10404051	5.68529e+06	10317112	10855972	4.10897e+06	3.03906e+06	0	6.76082e+06	11985046	9441533	10473623	5.34142e+06	13072880	10684906	4271674	8535081	2.07293e+06	6854374	1.71973e+06	10369697	2.19675e+06	8436705	5192300	2933751	10711159	13070221	2.88186e+06	10667919	4379368	435003	2.16442e+06	1.10113e+06	11298635	8730581	6.36987e+06	15288045	9216380	13945952	10337506	9326638
12648	3.10362e+06	474146	3.53179e+06	3.28764e+06	17174256	17687452	9040970	1.00173e+06	24979970	1.23328e+06	17920676	9255603	2.04638e+06	647543	0	7.02239e+06	36966144	26935260	7625476	643784	41466300	15678622	0	5616004	740455	1.30586e+06	539411	26262242	0	12336042	210442	0	3.43419e+06	18050748	0	31684628	0	0	2.82822e+06	0	21207876	18039380	0	571642	469974	30521164	256259	3178074
13033	0	0	0	0	2.25263e+06	3.93405e+06	1.00716e+06	0	2.71782e+06	0	1.12294e+06	1.25054e+06	0	0	0	0	4827859	5036961	698627	0	4.17297e+06	1.15264e+06	0	443119	0	0	0	3822148	0	1.26808e+06	0	0	0	1.6324e+06	0	3.23657e+06	0	0	422424	0	1.83147e+06	2.56369e+06	0	0	0	2.80568e+06	0	327633
12428	13092933	514936	9894175	12301074	81603620	66461870	28788630	815299	101439550	1.27097e+06	81030740	36302572	3.36032e+06	418031	0	17768184	125282264	115775020	33770510	915572	140133230	97216800	0	50479372	587392	633702	1364629	109010920	0	68798910	374820	250039	20319352	97820720	0	128772296	243954	0	15278049	0	99311300	66120750	245434	0	966254	132055016	464314	21853950
12760	1.9295e+06	0	584567	761169	16515626	19493016	4.08823e+06	0	11918793	0	10868483	8.3731e+06	0	0	0	1.37174e+06	24664272	28054462	3700152	0	27975936	7.37212e+06	0	3964212	0	0	253903	21812934	0	11076351	0	0	1.98696e+06	9153820	0	23980462	0	0	3014779	0	15144625	13116380	0	0	0	20775588	0	1.3783e+06
12427	9102118	9354621	23522452	16589818	4.81573e+06	3.15423e+06	8.10044e+06	15243726	7.8731e+06	11031525	23196506	8134810	16467527	4.98661e+06	0	20354844	5588482	4791375	6.58968e+06	9159319	5925317	23318522	6831366	2.26437e+06	7643721	11533688	1.11006e+06	6399477	2.53981e+06	17259796	8804088	4645722	17616368	10874333	3.86198e+06	11060614	3.49084e+06	507451	7413765	1.38408e+06	23038464	9460416	3731709	5121636	10083981	8569159	9432478	13585831
12757	4.93667e+06	39168090	74339510	83682840	22749002	30309608	9241955	40808450	38312120	22751464	125484460	5694106	70673250	18570656	334888	96461180	18276698	25295410	15226458	19074454	43672380	87880490	3.98545e+06	7238728	43366576	26007808	1.51438e+06	32776928	3.22373e+06	88824930	12446136	9660142	32762962	32395772	2.07231e+06	74307380	3.82449e+06	1.8296e+06	90370070	4.64073e+06	99445280	55030576	3.57081e+06	6016663	11592892	14208799	4724467	32195126
14586	9813988	5.53167e+06	7779183	4.35945e+06	4735320	4569282	2.39147e+06	5.33635e+06	8465716	8685723	6.49024e+06	2412838	5972435	6.90794e+06	0	8633123	3.17566e+06	3416463	2.88248e+06	9335745	4.0315e+06	9135057	8692810	1.11209e+06	4.68296e+06	9728006	0	6294569	8.13438e+06	9214331	9633766	5.46187e+06	10120935	7366982	9666241	5.18515e+06	6.2445e+06	1.31536e+06	5669858	5612266	6.53354e+06	6700964	9492980	11464899	10435969	6789672	10001075	10238849
13833	0	1.21589e+06	1.66907e+06	0	0	0	220511	2685234	0	0	0	0	4960971	0	0	0	0	0	214128	965586	0	0	0	0	1.69958e+06	466988	0	0	0	0	0	0	0	0	0	615296	0	0	0	0	0	0	0	0	0	0	0	0
14299	84421780	17976392	31798550	14658124	35263212	32487184	14130049	17219318	50253796	49864364	29910178	20069204	23472200	26546078	303100	40209468	23033522	29586594	18174032	50018880	22100476	63442270	49763644	5869544	13328381	51180716	935889	46153650	31736934	56099084	59706652	23190710	79682010	50347252	50427704	26987838	21722972	3.12706e+06	18220208	18632602	35292280	31237064	65598830	100662150	79171864	57045036	66553972	85483050
14585	323724480	177660700	240760640	143887060	157720000	154590420	78576500	173987330	257002000	272239780	210749040	89892470	184806060	226730200	11259525	257479460	109646300	119746910	100101300	291846620	139321460	291518240	267142240	45097176	161505340	298834500	9223479	196159570	255191780	272673730	291918620	176170780	320243330	237398750	289620060	176423090	197388590	43983000	183554610	181706660	214512670	214471140	298765020	345676220	314862530	216222270	301325660	310295170
13463	57593176	183006690	125326700	90222660	37214676	97463290	136047100	148953470	151323400	74095720	25683588	16262146	58855696	48816190	2.17618e+06	41217356	38021236	31301178	84643800	50659380	83826830	64922184	125464720	21737936	152184080	110814770	78615720	51832820	169649120	34313264	73819970	46502036	84017624	37905064	46204970	119375750	93332184	9717267	72501100	171394160	137620200	55249140	224158020	59878030	41844584	36521240	148949580	45000788
13582	71596930	22987324	51453770	46066500	44193756	73952220	65743624	61626116	100678020	23041518	30055526	54973830	33338698	41046280	4954892	30251624	46573464	30130072	77180210	39114924	51850040	49058990	78809580	21579298	78070664	76217190	62261750	64593084	52635732	38665040	56723004	44573264	49196636	37905064	49049240	74072020	35615856	5.83402e+06	136183060	75896620	42277120	63190784	92684800	49545950	47889532	111253930	95139770	45000788
12849	0	10258827	5837223	3.62612e+06	2.30978e+06	2.35062e+06	7807663	10171801	4997394	4.10126e+06	1.5976e+06	6.6889e+06	1.66586e+06	1.95367e+06	325309	2.03982e+06	4.58191e+06	3.25331e+06	30090776	3.08532e+06	5061500	2.55368e+06	9509708	2667480	4689146	3.31351e+06	4039002	2457132	3.54593e+06	1.161e+06	5.72571e+06	1.55358e+06	3.52329e+06	4.09113e+06	2.21391e+06	4981138	4.27499e+06	455457	967580	2227752	3615422	1.26392e+06	10604946	3.85238e+06	2.77393e+06	5.93316e+06	9739713	3.75849e+06
2093	0	1.29364e+06	2356367	1436791	1.71042e+06	1.26633e+06	5176980	260518	1.74586e+06	3.03402e+06	3.15848e+06	513114	1.47061e+06	1.32478e+06	0	3833527	1.37817e+06	303793	3.1943e+06	1596034	3.30834e+06	3.09797e+06	2.18791e+06	1.40274e+06	220999	2.52885e+06	270251	2.17077e+06	1.65035e+06	3.87555e+06	1.12244e+06	1.24958e+06	1.86356e+06	2.03225e+06	1.22287e+06	1.75327e+06	1.68666e+06	0	866815	2995077	1.08964e+06	2.45625e+06	1.92081e+06	1.83031e+06	2325584	1.98456e+06	2.04377e+06	1.48126e+06
6495	0	3.81922e+06	7.07193e+06	2.34096e+06	2.3371e+06	1.30472e+06	3.58602e+06	9796930	970478	4.16724e+06	14828399	338171	11497036	2.2828e+06	0	5.00013e+06	3850454	452575	2.96254e+06	13670737	3.78875e+06	6.40398e+06	1.66073e+06	558408	4.27083e+06	7.175e+06	0	2.1617e+06	1.84896e+06	5331147	5.46931e+06	1467800	2.75162e+06	960788	1.01476e+06	1.47361e+06	245036	403191	2.61134e+06	4.66594e+06	3176489	2.09462e+06	0	682022	725406	1.66152e+06	1.32371e+06	435382
7456	0	1232237	2.97261e+06	464743	13150933	2.89081e+06	273357	498940	6.15936e+06	4651783	3073958	5.76987e+06	2.78145e+06	16779112	0	12276383	1.78394e+06	10222766	472926	38445600	1.50493e+06	7785870	6718901	3.61494e+06	74848340	4921105	1.72382e+06	3.37408e+06	30334688	4322689	8674177	15611934	14284738	25049428	21721064	3404926	2.5842e+06	0	7915918	5228155	1.65188e+06	13965854	22795236	5564272	26469862	28147844	14521912	22078800
7541	0	1.83075e+06	4.40585e+06	521533	24343858	5828270	273357	662444	9496558	6.81522e+06	3073958	7.89082e+06	3648655	22005794	0	17735032	2.49001e+06	10222766	472926	54940850	1.50493e+06	9295548	10543600	5525586	128825336	7.14469e+06	1665992	3.37408e+06	60415760	4.53601e+06	12544463	19188210	24520750	35701696	41694570	7827294	4.17771e+06	0	7989353	7165663	2313997	21598314	29077590	9133638	69312536	45520076	20032304	23844016
8251	3.21192e+06	5.99295e+06	8.1101e+06	3569900	99013260	18132098	6786288	3.83746e+06	9553977	10495465	18854664	4.40274e+06	11873161	45315656	0	50547370	5.2093e+06	58953652	6.29135e+06	131971650	7.84955e+06	82861816	21160926	12911101	240660210	12440593	556128	10867013	117706310	31998038	44443110	33699210	43524572	146105650	37171756	27812468	7.51354e+06	389457	31849120	15636077	12544350	78122490	102847336	27025318	73938660	58336350	62915748	70244100
9261	0	965864	1.88859e+06	0	7920050	2.8326e+06	412189	0	2.33313e+06	6050450	3.12563e+06	2.89218e+06	1.53889e+06	3.32356e+06	0	3.37542e+06	280721	2.87245e+06	0	2419329	736082	1.97402e+06	3186047	0	14442230	2855231	0	1.84095e+06	5296115	1.32783e+06	806932	360456	204945	1.58016e+06	673666	2772050	1283882	0	2.77918e+06	561546	563960	5.14762e+06	0	442474	3.40928e+06	707961	2.3532e+06	2.55825e+06
177	7594107	6065487	3374982	2.03364e+06	3.38091e+06	2.85798e+06	2.16912e+06	3.08115e+06	3.62429e+06	3568910	2.70374e+06	2.76973e+06	1.86252e+06	7437390	10318976	6294256	3.09708e+06	2.8437e+06	2928687	3.54227e+06	2.66005e+06	2.92171e+06	8473492	2.04689e+06	8724896	6986614	2.89312e+06	3.46675e+06	16777890	4.07283e+06	4939106	9973464	2.79731e+06	3.04522e+06	5.22385e+06	2872144	5159688	5.3977e+06	2.55264e+06	3725176	485006	2.91893e+06	2.90772e+06	3.07331e+06	3.20712e+06	3.05711e+06	2.85002e+06	3.79311e+06
443	35181244	6065487	2.54174e+06	3137193	3529238	1990106	3.06765e+06	2.74473e+06	2311744	10206301	2.78052e+06	2538707	3.49737e+06	7.82589e+06	12827476	2519714	2675597	1.72857e+06	2718839	3217435	2.10445e+06	1999634	13967821	3821295	3.77021e+06	6677648	3738119	1.71722e+06	11125820	2.06381e+06	4.60298e+06	8680617	2665302	1.12652e+06	4.90011e+06	1244428	5106527	5.34226e+06	1.08485e+06	3.15341e+06	1769626	2.35698e+06	5574445	8546261	4.06336e+06	2653112	4.20008e+06	3.54319e+06
4954	0	5150405	3630413	4.01269e+06	4027248	7898455	2.39225e+06	278767	44723460	17211154	12793296	529401	8.03013e+06	2.49009e+06	0	2398841	11139370	4.23261e+06	2.80649e+06	15830683	3.02115e+06	21514482	8.16083e+06	4.22492e+06	1.44064e+06	552335	0	1.49197e+06	1.29429e+06	13490407	42920344	6602935	32184474	34334920	48404040	5.10632e+06	0	0	2389902	1.184e+06	2.50591e+06	977546	14183507	10783983	28700464	22569030	21197046	19071088
399	11352898	13021497	841953	893771	0	0	0	1976497	0	5166972	0	0	1.00518e+06	2.23848e+06	717308	1.06224e+06	0	0	0	3.42781e+06	0	0	10148031	0	4448259	1.9105e+06	0	0	5.88653e+06	0	2.2011e+06	3.88146e+06	216178	0	2.98888e+06	0	12680667	4.06406e+06	356629	6177279	0	0	6502726	1.98048e+06	3.63807e+06	0	4.60565e+06	327333
829	34838184	14286918	0	0	0	0	0	0	0	3.78356e+06	0	0	0	0	0	0	0	0	0	9798996	0	0	25015150	0	1.54486e+06	2.64394e+06	0	0	12210679	0	4.84838e+06	517072	0	0	1.66848e+06	0	50285544	3.87434e+06	0	11913154	0	0	25002178	4834421	3.5081e+06	0	2.50238e+06	0
992	18742440	5.03454e+06	0	0	0	0	0	321222	0	3607698	0	0	0	0	0	0	0	0	0	12213413	0	199189	19107502	217219	0	1286975	0	0	8.34251e+06	0	7.97436e+06	1.29863e+06	0	0	7.78909e+06	0	19689716	13916830	0	2497003	0	0	60862780	1.23979e+06	5.88121e+06	0	13911946	1.07405e+06
404	16908828	19518354	1.83433e+06	2.66545e+06	0	0	0	5114283	0	11584940	936804	0	2.22191e+06	4820885	2151418	2.33778e+06	0	0	0	8909930	0	1.88532e+06	24716248	0	4651019	4276330	0	0	8668324	628352	7.56202e+06	14412005	3.51598e+06	1.08455e+06	11567799	0	17441816	6.61e+06	1.08733e+06	8971330	1.18134e+06	0	19464220	7707853	12358570	0	14760147	3507761
788	40647492	14497701	0	0	0	0	0	1.06173e+06	0	7.22129e+06	0	0	0	236640	2669157	446976	0	0	0	17776502	0	884258	45743896	217219	1.18109e+06	2.53416e+06	0	0	13165396	0	10199712	0	334076	0	4.19106e+06	0	65298496	8.2534e+06	0	11125004	0	0	13766569	3.71787e+06	6.4161e+06	0	6.83328e+06	1.07405e+06
614	34233652	429159	2.01396e+06	1.77435e+06	2.36492e+06	2070521	986835	2.20066e+06	3.99886e+06	3.01202e+06	3.24944e+06	1.32789e+06	1.87424e+06	4.69774e+06	13203664	2.35377e+06	2.16636e+06	2.70351e+06	2.97993e+06	7757961	1.90566e+06	2.73485e+06	8174402	3162362	0	4954424	3.17162e+06	973729	6.72389e+06	2.9461e+06	9967083	9232151	4148486	2547881	10745865	1591755	6.68338e+06	10664363	2.01659e+06	2627404	2.07319e+06	2.14635e+06	11213833	26000960	6.09156e+06	2.36853e+06	7060922	4399231
433	8547784	3704847	1.56598e+06	2.44404e+06	1.33141e+06	5515587	1.23729e+06	3.71292e+06	3.30633e+06	6918195	2.13354e+06	497420	3.39251e+06	4.93333e+06	8.34545e+06	4372498	2.69299e+06	2767714	1.83873e+06	6.98143e+06	2.24841e+06	3.8643e+06	13041537	2.03598e+06	3237450	6464909	264866	3284249	4.39164e+06	1839441	5856562	4729134	4.9215e+06	6733188	5.90549e+06	3.58237e+06	21251174	12601155	5.16076e+06	6.06734e+06	4.05726e+06	3087655	6.10156e+06	940654	8452326	3.09639e+06	10417783	4.62372e+06
251	7545276	2401424	1.56598e+06	2385117	1.1416e+06	2.47349e+06	0	3.44085e+06	2.20366e+06	4.39032e+06	1.17935e+06	0	1653375	5.12882e+06	8761007	4372498	1.59674e+06	1.87624e+06	1.37693e+06	4370964	1.55126e+06	2.552e+06	10808621	2.03598e+06	3237450	6464909	0	1.58083e+06	4.39164e+06	1.35794e+06	5856562	4729134	3.56007e+06	4898163	2825807	2.33674e+06	21602834	12378709	3.27815e+06	6.06734e+06	2.67697e+06	2.07353e+06	6148941	754074	4988261	2343853	6623873	4.13291e+06
945	10864712	0	0	0	0	0	0	0	0	0	0	0	0	0	0	0	0	0	0	0	0	0	0	0	0	0	0	0	0	0	0	0	0	0	0	0	0	0	0	0	0	0	0	0	0	0	0	0
7861	0	1.79863e+06	633451	4298162	494565	3938421	263142	722881	1.32088e+06	989985	537936	0	862048	321545	0	1.999e+06	813180	2.07869e+06	686873	1.08916e+06	816624	664706	765654	0	1.1797e+06	673313	262349	3.86726e+06	1.14859e+06	1.68033e+06	821656	4877862	538470	1.05241e+06	988793	1.42544e+06	324366	0	1.21471e+06	932073	1.68719e+06	1.21831e+06	11171116	884257	873481	1.16208e+06	614560	1.05109e+06

## Sheet: Negtive- annotation-lung
id	compound_name	adduct	score	precursor_mz	ion_mobility	ccs	rt	mol_formula	smiles	inchi	inchi_key	method
48	Glutathione	[M-H]-	0.916	306.077				C10H17N3O6S	O=C(O)CN=C(O)C(N=C(O)CCC(N)C(=O)O)CS	InChI=1S/C10H17N3O6S/c11-5(10(18)19)1-2-7(14)13-6(4-20)9(17)12-3-8(15)16/h5-6,20H,1-4,11H2,(H,12,17)(H,13,14)(H,15,16)(H,18,19)/t5-,6-/m0/s1	RWSXRVCMGQZWBV-WDSKDSINSA-N	spectral_library_annotation
48	glutathione CollisionEnergy:102040	[M-H]-	0.901	306.077					N[C@@H](CCC(O)=N[C@@H](CS)C(O)=NCC(=O)O)C(=O)O	"InChI=1S/C10H17N3O6S/c11-5(10(18)19)1-2-7(14)13-6(4-20)9(17)12-3-8(15)16/h5-6,20H,1-4,11H2,(H,12,17)(H,13,14)(H,15,16)(H,18,19)/t5-,6-/m0/s1"	N/A	spectral_library_annotation
48	glutathione CollisionEnergy:102040	[M-H]-	0.901	306.077					N[C@@H](CCC(O)=N[C@@H](CS)C(O)=NCC(=O)O)C(=O)O	"InChI=1S/C10H17N3O6S/c11-5(10(18)19)1-2-7(14)13-6(4-20)9(17)12-3-8(15)16/h5-6,20H,1-4,11H2,(H,12,17)(H,13,14)(H,15,16)(H,18,19)/t5-,6-/m0/s1"	N/A	spectral_library_annotation
48	glutathione CollisionEnergy:102040	[M-H]-	0.901	306.077					N[C@@H](CCC(O)=N[C@@H](CS)C(O)=NCC(=O)O)C(=O)O	"InChI=1S/C10H17N3O6S/c11-5(10(18)19)1-2-7(14)13-6(4-20)9(17)12-3-8(15)16/h5-6,20H,1-4,11H2,(H,12,17)(H,13,14)(H,15,16)(H,18,19)/t5-,6-/m0/s1"	N/A	spectral_library_annotation
48	glutathione CollisionEnergy:102040	[M-H]-	0.901	306.077					N[C@@H](CCC(O)=N[C@@H](CS)C(O)=NCC(=O)O)C(=O)O	"InChI=1S/C10H17N3O6S/c11-5(10(18)19)1-2-7(14)13-6(4-20)9(17)12-3-8(15)16/h5-6,20H,1-4,11H2,(H,12,17)(H,13,14)(H,15,16)(H,18,19)/t5-,6-/m0/s1"	N/A	spectral_library_annotation
48	Glutathione	[M-H]-	0.864	306.077					N/A	InChI=1S/C10H17N3O6S/c11-5(10(18)19)1-2-7(14)13-6(4-20)9(17)12-3-8(15)16/h5-6,20H,1-4,11H2,(H,12,17)(H,13,14)(H,15,16)(H,18,19)/t5-,6-/m0/s1	N/A	spectral_library_annotation
48	Glutathione	[M-H]-	0.864	306.077					N/A	InChI=1S/C10H17N3O6S/c11-5(10(18)19)1-2-7(14)13-6(4-20)9(17)12-3-8(15)16/h5-6,20H,1-4,11H2,(H,12,17)(H,13,14)(H,15,16)(H,18,19)/t5-,6-/m0/s1	N/A	spectral_library_annotation
48	Glutathione - 40.0 eV	[M-H]-	0.855	306.077					C(CC(=O)N[C@@H](CS)C(=O)NCC(=O)O)[C@@H](C(=O)O)N	N/A	N/A	spectral_library_annotation
48	Glutathione - 40.0 eV	[M-H]-	0.855	306.077					C(CC(=O)N[C@@H](CS)C(=O)NCC(=O)O)[C@@H](C(=O)O)N	N/A	N/A	spectral_library_annotation
48	Glutathione - 40.0 eV	[M-H]-	0.847	306.077					C(CC(=O)N[C@@H](CS)C(=O)NCC(=O)O)[C@@H](C(=O)O)N	N/A	N/A	spectral_library_annotation
314	Aspartic acid	[M-H]-	0.982	132.03			11.5242	C4H7NO4	C([C@@H](C(=O)O)N)C(=O)O			spectral_library_annotation
314	ASPARTIC ACID	[M-H]-	0.975	132.03					C([C@@H](C(=O)O)N)C(=O)O	"InChI=1S/C4H7NO4/c5-2(4(8)9)1-3(6)7/h2H,1,5H2,(H,6,7)(H,8,9)/t2-/m0/s1"	N/A	spectral_library_annotation
314	ASPARTIC ACID	[M-H]-	0.975	132.03					C([C@@H](C(=O)O)N)C(=O)O	"InChI=1S/C4H7NO4/c5-2(4(8)9)1-3(6)7/h2H,1,5H2,(H,6,7)(H,8,9)/t2-/m0/s1"	N/A	spectral_library_annotation
314	ASPARTIC ACID	[M-H]-	0.975	132.03				C4H7NO4	O=C(O)CC(N)C(=O)O	InChI=1S/C4H7NO4/c5-2(4(8)9)1-3(6)7/h2H,1,5H2,(H,6,7)(H,8,9)/t2-/m0/s1	CKLJMWTZIZZHCS-REOHCLBHSA-N	spectral_library_annotation
314	L-ASPARTATE	[M-H]-	0.973	132.03					C(C(C(=O)O)N)C(=O)O	N/A	N/A	spectral_library_annotation
314	L-ASPARTATE	[M-H]-	0.973	132.03					C(C(C(=O)O)N)C(=O)O	N/A	N/A	spectral_library_annotation
314	L-ASPARTATE	[M-H]-	0.973	132.03				C4H7NO4	C(C(C(=O)O)N)C(=O)O	InChI=1S/C4H7NO4/c5-2(4(8)9)1-3(6)7/h2H,1,5H2,(H,6,7)(H,8,9)	CKLJMWTZIZZHCS-UHFFFAOYSA-N	spectral_library_annotation
314	L-ASPARTATE	[M-H]-	0.973	132.029			6.74875	C4H7NO4	C([C@@H](C(=O)O)N)C(=O)O	InChI=1S/C4H7NO4/c5-2(4(8)9)1-3(6)7/h2H,1,5H2,(H,6,7)(H,8,9)/t2-/m0/s1	CKLJMWTZIZZHCS-REOHCLBHSA-N	spectral_library_annotation
314	1783-96-6 CollisionEnergy:102040	[M-H]-	0.967	132.03					N[C@H](CC(=O)O)C(=O)O	"InChI=1S/C4H7NO4/c5-2(4(8)9)1-3(6)7/h2H,1,5H2,(H,6,7)(H,8,9)/t2-/m1/s1"	N/A	spectral_library_annotation
314	1783-96-6 CollisionEnergy:102040	[M-H]-	0.967	132.03					N[C@H](CC(=O)O)C(=O)O	"InChI=1S/C4H7NO4/c5-2(4(8)9)1-3(6)7/h2H,1,5H2,(H,6,7)(H,8,9)/t2-/m1/s1"	N/A	spectral_library_annotation
360	glutamate	[M-H]-	0.736	146.044								spectral_library_annotation
360	glutamate	[M-H]-	0.736	146.044								spectral_library_annotation
360	glutamate	[M-H]-	0.736	146.044								spectral_library_annotation
524	Threonic acid	[M-H]-	0.766	135.03			9.09175	C4H8O5	C([C@@H]([C@H](C(=O)O)O)O)O			spectral_library_annotation
524	Ethylene oxide (Hydration, Oxidation, Oxidation, Acetylation)	[M-H]-	0.718	135.03			6.9205					spectral_library_annotation
524	Spectral Match to Threonic acid from NIST14	[M-H]-	0.716	135.03					C([C@@H]([C@H](C(=O)O)O)O)O	InChI=1S/C4H8O5/c5-1-2(6)3(7)4(8)9/h2-3,5-7H,1H2,(H,8,9)/t2-,3+/m0/s1	N/A	spectral_library_annotation
524	Spectral Match to Threonic acid from NIST14	[M-H]-	0.716	135.03					C([C@@H]([C@H](C(=O)O)O)O)O	InChI=1S/C4H8O5/c5-1-2(6)3(7)4(8)9/h2-3,5-7H,1H2,(H,8,9)/t2-,3+/m0/s1	N/A	spectral_library_annotation
524	L-threonic acid - 40.0 eV	[M-H]-	0.701	135.03					C([C@@H]([C@H](C(=O)O)O)O)O	N/A	N/A	spectral_library_annotation
524	L-threonic acid - 40.0 eV	[M-H]-	0.701	135.03					C([C@@H]([C@H](C(=O)O)O)O)O	N/A	N/A	spectral_library_annotation
528	Adenosine Monophosphate	[M-H]-	0.972	346.056			0.294	C10H14N5O7P	O=P(O)(O)OCC1OC(N2C=NC=3C(=NC=NC32)N)C(O)C1O	InChI=1S/C10H14N5O7P/c11-8-5-9(13-2-12-8)15(3-14-5)10-7(17)6(16)4(22-10)1-21-23(18,19)20/h2-4,6-7,10,16-17H,1H2,(H2,11,12,13)(H2,18,19,20)/t4-,6-,7-,10-/m1/s1	UDMBCSSLTHHNCD-KQYNXXCUSA-N	spectral_library_annotation
528	ADENOSINE 5'-MONOPHOSPHATE	[M-H]-	0.97	346.056					C([C@@H]1[C@H]([C@H]([C@H](N2C=NC3=C2N=CN=C3N)O1)O)O)OP(=O)(O)O	"InChI=1S/C10H14N5O7P/c11-8-5-9(13-2-12-8)15(3-14-5)10-7(17)6(16)4(22-10)1-21-23(18,19)20/h2-4,6-7,10,16-17H,1H2,(H2,11,12,13)(H2,18,19,20)/t4-,6-,7-,10-/m1/s1"	N/A	spectral_library_annotation
528	ADENOSINE 5'-MONOPHOSPHATE	[M-H]-	0.97	346.056					C([C@@H]1[C@H]([C@H]([C@H](N2C=NC3=C2N=CN=C3N)O1)O)O)OP(=O)(O)O	"InChI=1S/C10H14N5O7P/c11-8-5-9(13-2-12-8)15(3-14-5)10-7(17)6(16)4(22-10)1-21-23(18,19)20/h2-4,6-7,10,16-17H,1H2,(H2,11,12,13)(H2,18,19,20)/t4-,6-,7-,10-/m1/s1"	N/A	spectral_library_annotation
528	ADENOSINE 5'-MONOPHOSPHATE	[M-H]-	0.97	346.056				C10H14N5O7P	O=P(O)(O)OCC1OC(N2C=NC=3C(=NC=NC32)N)C(O)C1O	InChI=1S/C10H14N5O7P/c11-8-5-9(13-2-12-8)15(3-14-5)10-7(17)6(16)4(22-10)1-21-23(18,19)20/h2-4,6-7,10,16-17H,1H2,(H2,11,12,13)(H2,18,19,20)/t4-,6-,7-,10-/m1/s1	UDMBCSSLTHHNCD-KQYNXXCUSA-N	spectral_library_annotation
528	Adenosine 5'-monophosphate	[M-H]-	0.967	346.056			8.90212	C10H14N5O7P	O=P(O)(O)OCC1OC(N2C=NC=3C(=NC=NC32)N)C(O)C1O	InChI=1S/C10H14N5O7P/c11-8-5-9(13-2-12-8)15(3-14-5)10-7(17)6(16)4(22-10)1-21-23(18,19)20/h2-4,6-7,10,16-17H,1H2,(H2,11,12,13)(H2,18,19,20)/t4-,6-,7-,10-/m1/s1	UDMBCSSLTHHNCD-KQYNXXCUSA-N	spectral_library_annotation
528	Adenosine-3-monophosphate	[M-H]-	0.967	346.056			8.88983	C10H14N5O7P	O=P(O)(O)OC1C(O)C(OC1CO)N2C=NC=3C(=NC=NC32)N	InChI=1S/C10H14N5O7P/c11-8-5-9(13-2-12-8)15(3-14-5)10-6(17)7(4(1-16)21-10)22-23(18,19)20/h2-4,6-7,10,16-17H,1H2,(H2,11,12,13)(H2,18,19,20)/t4-,6-,7-,10-/m1/s1	LNQVTSROQXJCDD-KQYNXXCUSA-N	spectral_library_annotation
528	Adenosine monophosphate	[M-H]-	0.961	346.055			5.97006	C10H14N5O7P	C1=NC(=C2C(=N1)N(C=N2)[C@H]3[C@@H]([C@@H]([C@H](O3)COP(=O)(O)O)O)O)N	InChI=1S/C10H14N5O7P/c11-8-5-9(13-2-12-8)15(3-14-5)10-7(17)6(16)4(22-10)1-21-23(18,19)20/h2-4,6-7,10,16-17H,1H2,(H2,11,12,13)(H2,18,19,20)/t4-,6-,7-,10-/m1/s1	UDMBCSSLTHHNCD-KQYNXXCUSA-N	spectral_library_annotation
528	Suspect related to GUANOSINE MONOPHOSPHATE (predicted molecular formula SIRIUS: C10H14N5O7P / BUDDY: C10H14N5O7P) with delta m/z -15.995 (putative explanation: Ser->Ala substitution|Tyr->Phe substitution|reduction; atomic difference: -1O|-1O|-1O) [M-H]-	[M-H]-	0.959	346.056					N/A	InChI=1S/C10H14N5O8P/c11-10-13-7-4(8(18)14-10)12-2-15(7)9-6(17)5(16)3(23-9)1-22-24(19,20)21/h2-3,5-6,9,16-17H,1H2,(H2,19,20,21)(H3,11,13,14,18)/t3-,5-,6-,9-/m1/s1 - 15.995 Da	N/A	spectral_library_annotation
528	Adenosine monophosphate	[M-H]-	0.957	346.055			6.00278	C10H14N5O7P	C1=NC(=C2C(=N1)N(C=N2)[C@H]3[C@@H]([C@@H]([C@H](O3)COP(=O)(O)O)O)O)N	InChI=1S/C10H14N5O7P/c11-8-5-9(13-2-12-8)15(3-14-5)10-7(17)6(16)4(22-10)1-21-23(18,19)20/h2-4,6-7,10,16-17H,1H2,(H2,11,12,13)(H2,18,19,20)/t4-,6-,7-,10-/m1/s1	UDMBCSSLTHHNCD-KQYNXXCUSA-N	spectral_library_annotation
528	Adenosine monophosphate - 40.0 eV	[M-H]-	0.955	346.056					c1nc(c2c(n1)n(cn2)[C@H]3[C@@H]([C@@H]([C@H](O3)COP(=O)(O)O)O)O)N	N/A	N/A	spectral_library_annotation
592	MALIC ACID	[M-H]-	0.987	133.014					C([C@H](C(=O)O)O)C(=O)O	"InChI=1S/C4H6O5/c5-2(4(8)9)1-3(6)7/h2,5H,1H2,(H,6,7)(H,8,9)/t2-/m1/s1"	N/A	spectral_library_annotation
592	MALIC ACID	[M-H]-	0.987	133.014					C([C@H](C(=O)O)O)C(=O)O	"InChI=1S/C4H6O5/c5-2(4(8)9)1-3(6)7/h2,5H,1H2,(H,6,7)(H,8,9)/t2-/m1/s1"	N/A	spectral_library_annotation
592	MALIC ACID	[M-H]-	0.986	133.014					C(C(C(=O)O)O)C(=O)O	"InChI=1S/C4H6O5/c5-2(4(8)9)1-3(6)7/h2,5H,1H2,(H,6,7)(H,8,9)"	N/A	spectral_library_annotation
592	MALIC ACID	[M-H]-	0.986	133.014					C(C(C(=O)O)O)C(=O)O	"InChI=1S/C4H6O5/c5-2(4(8)9)1-3(6)7/h2,5H,1H2,(H,6,7)(H,8,9)"	N/A	spectral_library_annotation
592	(S)-MALATE	[M-H]-	0.974	133.014					OC(=O)C[C@@H](C(=O)O)O	N/A	N/A	spectral_library_annotation
592	(S)-MALATE	[M-H]-	0.974	133.014					OC(=O)C[C@@H](C(=O)O)O	N/A	N/A	spectral_library_annotation
592	(S)-MALATE	[M-H]-	0.974	133.014				C4H6O5	OC(=O)C[C@@H](C(=O)O)O	InChI=1S/C4H6O5/c5-2(4(8)9)1-3(6)7/h2,5H,1H2,(H,6,7)(H,8,9)/t2-/m0/s1	BJEPYKJPYRNKOW-REOHCLBHSA-N	spectral_library_annotation
592	L-(?)-Malic acid - 40.0 eV	[M-H]-	0.954	133.014					C([C@@H](C(=O)O)O)C(=O)O	N/A	N/A	spectral_library_annotation
592	L-(?)-Malic acid - 40.0 eV	[M-H]-	0.954	133.014					C([C@@H](C(=O)O)O)C(=O)O	N/A	N/A	spectral_library_annotation
592	L-(?)-Malic acid - 40.0 eV	[M-H]-	0.951	133.014					C([C@@H](C(=O)O)O)C(=O)O	N/A	N/A	spectral_library_annotation
593	Uridine 5'-monophosphate CollisionEnergy:102040	[M-H]-	0.974	323.029					O=c1nc(O)ccn1[C@@H]1O[C@H](COP(=O)(O)O)[C@@H](O)[C@H]1O	"InChI=1S/C9H13N2O9P/c12-5-1-2-11(9(15)10-5)8-7(14)6(13)4(20-8)3-19-21(16,17)18/h1-2,4,6-8,13-14H,3H2,(H,10,12,15)(H2,16,17,18)/t4-,6-,7-,8-/m1/s1"	N/A	spectral_library_annotation
593	Uridine 5'-monophosphate CollisionEnergy:102040	[M-H]-	0.974	323.029					O=c1nc(O)ccn1[C@@H]1O[C@H](COP(=O)(O)O)[C@@H](O)[C@H]1O	"InChI=1S/C9H13N2O9P/c12-5-1-2-11(9(15)10-5)8-7(14)6(13)4(20-8)3-19-21(16,17)18/h1-2,4,6-8,13-14H,3H2,(H,10,12,15)(H2,16,17,18)/t4-,6-,7-,8-/m1/s1"	N/A	spectral_library_annotation
593	Uridine 5'-monophosphate CollisionEnergy:102040	[M-H]-	0.974	323.029					O=c1nc(O)ccn1[C@@H]1O[C@H](COP(=O)(O)O)[C@@H](O)[C@H]1O	"InChI=1S/C9H13N2O9P/c12-5-1-2-11(9(15)10-5)8-7(14)6(13)4(20-8)3-19-21(16,17)18/h1-2,4,6-8,13-14H,3H2,(H,10,12,15)(H2,16,17,18)/t4-,6-,7-,8-/m1/s1"	N/A	spectral_library_annotation
593	Uridine 5'-monophosphate CollisionEnergy:102040	[M-H]-	0.974	323.029					O=c1nc(O)ccn1[C@@H]1O[C@H](COP(=O)(O)O)[C@@H](O)[C@H]1O	"InChI=1S/C9H13N2O9P/c12-5-1-2-11(9(15)10-5)8-7(14)6(13)4(20-8)3-19-21(16,17)18/h1-2,4,6-8,13-14H,3H2,(H,10,12,15)(H2,16,17,18)/t4-,6-,7-,8-/m1/s1"	N/A	spectral_library_annotation
593	URIDINE-5-MONOPHOSPHATE	[M-H]-	0.958	323.029					C1=CN([C@H]2[C@@H]([C@@H]([C@@H](COP(=O)(O)O)O2)O)O)C(=O)N=C1O	"InChI=1S/C9H13N2O9P/c12-5-1-2-11(9(15)10-5)8-7(14)6(13)4(20-8)3-19-21(16,17)18/h1-2,4,6-8,13-14H,3H2,(H,10,12,15)(H2,16,17,18)/t4-,6-,7-,8-/m1/s1"	N/A	spectral_library_annotation
593	URIDINE-5-MONOPHOSPHATE	[M-H]-	0.958	323.029					C1=CN([C@H]2[C@@H]([C@@H]([C@@H](COP(=O)(O)O)O2)O)O)C(=O)N=C1O	"InChI=1S/C9H13N2O9P/c12-5-1-2-11(9(15)10-5)8-7(14)6(13)4(20-8)3-19-21(16,17)18/h1-2,4,6-8,13-14H,3H2,(H,10,12,15)(H2,16,17,18)/t4-,6-,7-,8-/m1/s1"	N/A	spectral_library_annotation
593	URIDINE-5-MONOPHOSPHATE	[M-H]-	0.958	323.029				C9H13N2O9P	O=C1N=C(O)C=CN1C2OC(COP(=O)(O)O)C(O)C2O	InChI=1S/C9H13N2O9P/c12-5-1-2-11(9(15)10-5)8-7(14)6(13)4(20-8)3-19-21(16,17)18/h1-2,4,6-8,13-14H,3H2,(H,10,12,15)(H2,16,17,18)/t4-,6-,7-,8-/m1/s1	DJJCXFVJDGTHFX-XVFCMESISA-N	spectral_library_annotation
593	Uridine-5'-phosphoric acid - 40.0 eV	[M]+	0.947	323.029						N/A	N/A	spectral_library_annotation
593	Uridine-5'-phosphoric acid - 40.0 eV	[M]+	0.947	323.029						N/A	N/A	spectral_library_annotation
593	Uridine-5'-phosphoric acid - 40.0 eV	[M]+	0.942	323.029						N/A	N/A	spectral_library_annotation
598	Citric acid	[M-H]-	0.902	191.02				C6H8O7	OC(CC(O)(C(O)=O)CC(O)=O)=O	InChI=1S/C6H8O7/c7-3(8)1-6(13,5(11)12)2-4(9)10/h13H,1-2H2,(H,7,8)(H,9,10)(H,11,12)	KRKNYBCHXYNGOX-UHFFFAOYSA-N	spectral_library_annotation
598			0.902	191.02				C6H8O7	OC(CC(O)(C(O)=O)CC(O)=O)=O	InChI=1S/C6H8O7/c7-3(8)1-6(13,5(11)12)2-4(9)10/h13H,1-2H2,(H,7,8)(H,9,10)(H,11,12)	KRKNYBCHXYNGOX-UHFFFAOYSA-N	spectral_library_annotation
598	CITRIC ACID	[M-H]-	0.893	191.02					C(C(=O)O)C(CC(=O)O)(C(=O)O)O	"InChI=1S/C6H8O7/c7-3(8)1-6(13,5(11)12)2-4(9)10/h13H,1-2H2,(H,7,8)(H,9,10)(H,11,12)"	N/A	spectral_library_annotation
598	CITRIC ACID	[M-H]-	0.893	191.02					C(C(=O)O)C(CC(=O)O)(C(=O)O)O	"InChI=1S/C6H8O7/c7-3(8)1-6(13,5(11)12)2-4(9)10/h13H,1-2H2,(H,7,8)(H,9,10)(H,11,12)"	N/A	spectral_library_annotation
598	CITRIC ACID	[M-H]-	0.893	191.02				C6H8O7	O=C(O)CC(O)(C(=O)O)CC(=O)O	InChI=1S/C6H8O7/c7-3(8)1-6(13,5(11)12)2-4(9)10/h13H,1-2H2,(H,7,8)(H,9,10)(H,11,12)	KRKNYBCHXYNGOX-UHFFFAOYSA-N	spectral_library_annotation
598	CITRIC ACID	[M-H]-	0.888	191.02					C(C(=O)O)C(CC(=O)O)(C(=O)O)O	"InChI=1S/C6H8O7/c7-3(8)1-6(13,5(11)12)2-4(9)10/h13H,1-2H2,(H,7,8)(H,9,10)(H,11,12)"	N/A	spectral_library_annotation
598	CITRIC ACID	[M-H]-	0.888	191.02					C(C(=O)O)C(CC(=O)O)(C(=O)O)O	"InChI=1S/C6H8O7/c7-3(8)1-6(13,5(11)12)2-4(9)10/h13H,1-2H2,(H,7,8)(H,9,10)(H,11,12)"	N/A	spectral_library_annotation
598	CITRIC ACID	[M-H]-	0.888	191.02				C6H8O7	O=C(O)CC(O)(C(=O)O)CC(=O)O	InChI=1S/C6H8O7/c7-3(8)1-6(13,5(11)12)2-4(9)10/h13H,1-2H2,(H,7,8)(H,9,10)(H,11,12)	KRKNYBCHXYNGOX-UHFFFAOYSA-N	spectral_library_annotation
598	Citric acid - 40.0 eV	[M-H]-	0.869	191.02					C(C(=O)O)C(CC(=O)O)(C(=O)O)O	N/A	N/A	spectral_library_annotation
598	Citric acid - 40.0 eV	[M-H]-	0.869	191.02					C(C(=O)O)C(CC(=O)O)(C(=O)O)O	N/A	N/A	spectral_library_annotation
669	INOSINE 5'-MONOPHOSPHATE	[M-H]-	0.94	347.04					C([C@@H]1[C@H]([C@H]([C@H](N2C=NC3=C(N=CN=C32)O)O1)O)O)OP(=O)(O)O	"InChI=1S/C10H13N4O8P/c15-6-4(1-21-23(18,19)20)22-10(7(6)16)14-3-13-5-8(14)11-2-12-9(5)17/h2-4,6-7,10,15-16H,1H2,(H,11,12,17)(H2,18,19,20)/t4-,6-,7-,10-/m1/s1"	N/A	spectral_library_annotation
669	INOSINE 5'-MONOPHOSPHATE	[M-H]-	0.94	347.04					C([C@@H]1[C@H]([C@H]([C@H](N2C=NC3=C(N=CN=C32)O)O1)O)O)OP(=O)(O)O	"InChI=1S/C10H13N4O8P/c15-6-4(1-21-23(18,19)20)22-10(7(6)16)14-3-13-5-8(14)11-2-12-9(5)17/h2-4,6-7,10,15-16H,1H2,(H,11,12,17)(H2,18,19,20)/t4-,6-,7-,10-/m1/s1"	N/A	spectral_library_annotation
669	INOSINE 5'-MONOPHOSPHATE	[M-H]-	0.94	347.04				C10H13N4O8P	O=P(O)(O)OCC1OC(N2C=NC=3C(O)=NC=NC32)C(O)C1O	InChI=1S/C10H13N4O8P/c15-6-4(1-21-23(18,19)20)22-10(7(6)16)14-3-13-5-8(14)11-2-12-9(5)17/h2-4,6-7,10,15-16H,1H2,(H,11,12,17)(H2,18,19,20)/t4-,6-,7-,10-/m1/s1	GRSZFWQUAKGDAV-KQYNXXCUSA-N	spectral_library_annotation
669	Inosine 5`-monophosphate	[M-H]-	0.936	347.04				C10H13N4O8P	O=P(O)(O)OCC(O1)C(C(O)C1N(C=N2)C3=C2C(NC=N3)=O)O	InChI=1S/C10H13N4O8P/c15-6-4(1-21-23(18,19)20)22-10(7(6)16)14-3-13-5-8(14)11-2-12-9(5)17/h2-4,6-7,10,15-16H,1H2,(H,11,12,17)(H2,18,19,20)	GRSZFWQUAKGDAV-UHFFFAOYSA-N	spectral_library_annotation
669			0.936	347.04				C10H13N4O8P	O=P(O)(O)OCC(O1)C(C(O)C1N(C=N2)C3=C2C(NC=N3)=O)O	InChI=1S/C10H13N4O8P/c15-6-4(1-21-23(18,19)20)22-10(7(6)16)14-3-13-5-8(14)11-2-12-9(5)17/h2-4,6-7,10,15-16H,1H2,(H,11,12,17)(H2,18,19,20)	GRSZFWQUAKGDAV-UHFFFAOYSA-N	spectral_library_annotation
669	Inosine-5-monophosphate	[M-H]-	0.932	347.039			9.15395	C10H13N4O8P	O=P(O)(O)OCC1OC(N2C=NC=3C(O)=NC=NC32)C(O)C1O	InChI=1S/C10H13N4O8P/c15-6-4(1-21-23(18,19)20)22-10(7(6)16)14-3-13-5-8(14)11-2-12-9(5)17/h2-4,6-7,10,15-16H,1H2,(H,11,12,17)(H2,18,19,20)/t4-,6-,7-,10-/m1/s1	GRSZFWQUAKGDAV-KQYNXXCUSA-N	spectral_library_annotation
669	INOSINE MONOPHOSPHATE	[M-H]-	0.915	347.04				C10H13N4O8P	O[C@@H]1[C@@H](COP(O)(O)=O)O[C@H]([C@@H]1O)N1C=NC2=C1N=CNC2=O	InChI=1S/C10H13N4O8P/c15-6-4(1-21-23(18,19)20)22-10(7(6)16)14-3-13-5-8(14)11-2-12-9(5)17/h2-4,6-7,10,15-16H,1H2,(H,11,12,17)(H2,18,19,20)/t4-,6-,7-,10-/m1/s1	GRSZFWQUAKGDAV-KQYNXXCUSA-N	spectral_library_annotation
669	INOSINE-MONOPHOSPHATE	[M-H]-	0.915	347.04				C10H13N4O8P	O[C@@H]1[C@@H](COP(O)(O)=O)O[C@H]([C@@H]1O)N1C=NC2=C1N=CNC2=O	InChI=1S/C10H13N4O8P/c15-6-4(1-21-23(18,19)20)22-10(7(6)16)14-3-13-5-8(14)11-2-12-9(5)17/h2-4,6-7,10,15-16H,1H2,(H,11,12,17)(H2,18,19,20)/t4-,6-,7-,10-/m1/s1	GRSZFWQUAKGDAV-KQYNXXCUSA-N	spectral_library_annotation
669	Inosinic acid - 40.0 eV	[M-H]-	0.913	347.04					c1[nH]c2c(c(=O)n1)ncn2[C@H]3[C@@H]([C@@H]([C@H](O3)COP(=O)(O)O)O)O	N/A	N/A	spectral_library_annotation
669	Inosinic acid - 40.0 eV	[M-H]-	0.913	347.04					c1[nH]c2c(c(=O)n1)ncn2[C@H]3[C@@H]([C@@H]([C@H](O3)COP(=O)(O)O)O)O	N/A	N/A	spectral_library_annotation
687	Guanosine 5'-monophosphate	[M-H]-	0.992	362.05				C10H14N5O8P	NC(N3)=Nc(c2C(=O)3)n(cn2)C(O1)C(O)C(O)C(COP(O)(O)=O)1	InChI=1S/C10H14N5O8P/c11-10-13-7-4(8(18)14-10)12-2-15(7)9-6(17)5(16)3(23-9)1-22-24(19,20)21/h2-3,5-6,9,16-17H,1H2,(H2,19,20,21)(H3,11,13,14,18)/t3-,5-,6-,9-/m1/s1	RQFCJASXJCIDSX-UUOKFMHZSA-N	spectral_library_annotation
687	Guanosine monophosphate	[M+H]+	0.992	362.05				C10H14N5O8P	C1=NC2=C(N1C3C(C(C(O3)COP(=O)(O)O)O)O)NC(=NC2=O)N	InChI=1S/C10H14N5O8P/c11-10-13-7-4(8(18)14-10)12-2-15(7)9-6(17)5(16)3(23-9)1-22-24(19,20)21/h2-3,5-6,9,16-17H,1H2,(H2,19,20,21)(H3,11,13,14,18)	RQFCJASXJCIDSX-UHFFFAOYSA-N	spectral_library_annotation
687	Massbank:PR100567 Guanosine 5'-monophosphate|GMP|G-5'-P|5'-GMP|Guanosine monophosphate|Guanylic acid	[M-H]-	0.992	362.05					NC(N3)=Nc(c2C(=O)3)n(cn2)C(O1)C(O)C(O)C(COP(O)(O)=O)1	1S/C10H14N5O8P/c11-10-13-7-4(8(18)14-10)12-2-15(7)9-6(17)5(16)3(23-9)1-22-24(19,20)21/h2-3,5-6,9,16-17H,1H2,(H2,19,20,21)(H3,11,13,14,18)/t3-,5-,6-,9-/m1/s1	N/A	spectral_library_annotation
687	Massbank:PT202460 Guanosine monophosphate|5'-GMP|Guanosine-5'-monophosphate disodium salt hydrate from Yeast|G-5'-P|GMP|Guanylic acid|[(2R,3S,4R,5R)-5-(2-amino-6-oxo-3H-purin-9-yl)-3,4-dihydroxyoxolan-2-yl]methyl dihyd	[M+H]+	0.992	362.05					C1=NC2=C(N1C3C(C(C(O3)COP(=O)(O)O)O)O)NC(=NC2=O)N	1S/C10H14N5O8P/c11-10-13-7-4(8(18)14-10)12-2-15(7)9-6(17)5(16)3(23-9)1-22-24(19,20)21/h2-3,5-6,9,16-17H,1H2,(H2,19,20,21)(H3,11,13,14,18)	N/A	spectral_library_annotation
687			0.992	362.05				C10H14N5O8P	NC(N3)=Nc(c2C(=O)3)n(cn2)C(O1)C(O)C(O)C(COP(O)(O)=O)1	InChI=1S/C10H14N5O8P/c11-10-13-7-4(8(18)14-10)12-2-15(7)9-6(17)5(16)3(23-9)1-22-24(19,20)21/h2-3,5-6,9,16-17H,1H2,(H2,19,20,21)(H3,11,13,14,18)/t3-,5-,6-,9-/m1/s1	RQFCJASXJCIDSX-UUOKFMHZSA-N	spectral_library_annotation
687			0.992	362.05				C10H14N5O8P	C1=NC2=C(N1C3C(C(C(O3)COP(=O)(O)O)O)O)NC(=NC2=O)N	InChI=1S/C10H14N5O8P/c11-10-13-7-4(8(18)14-10)12-2-15(7)9-6(17)5(16)3(23-9)1-22-24(19,20)21/h2-3,5-6,9,16-17H,1H2,(H2,19,20,21)(H3,11,13,14,18)	RQFCJASXJCIDSX-UHFFFAOYSA-N	spectral_library_annotation
687	Massbank:PR100567 Guanosine 5'-monophosphate|GMP|G-5'-P|5'-GMP|Guanosine monophosphate|Guanylic acid	[M-H]-	0.992	362.05					NC(N3)=Nc(c2C(=O)3)n(cn2)C(O1)C(O)C(O)C(COP(O)(O)=O)1	1S/C10H14N5O8P/c11-10-13-7-4(8(18)14-10)12-2-15(7)9-6(17)5(16)3(23-9)1-22-24(19,20)21/h2-3,5-6,9,16-17H,1H2,(H2,19,20,21)(H3,11,13,14,18)/t3-,5-,6-,9-/m1/s1	N/A	spectral_library_annotation
687	Massbank:PT202460 Guanosine monophosphate|5'-GMP|Guanosine-5'-monophosphate disodium salt hydrate from Yeast|G-5'-P|GMP|Guanylic acid|[(2R,3S,4R,5R)-5-(2-amino-6-oxo-3H-purin-9-yl)-3,4-dihydroxyoxolan-2-yl]methyl dihyd	[M+H]+	0.992	362.05					C1=NC2=C(N1C3C(C(C(O3)COP(=O)(O)O)O)O)NC(=NC2=O)N	1S/C10H14N5O8P/c11-10-13-7-4(8(18)14-10)12-2-15(7)9-6(17)5(16)3(23-9)1-22-24(19,20)21/h2-3,5-6,9,16-17H,1H2,(H2,19,20,21)(H3,11,13,14,18)	N/A	spectral_library_annotation
687	Massbank:PR100567 Guanosine 5'-monophosphate|GMP|G-5'-P|5'-GMP|Guanosine monophosphate|Guanylic acid	[M-H]-	0.992	362.05					NC(N3)=Nc(c2C(=O)3)n(cn2)C(O1)C(O)C(O)C(COP(O)(O)=O)1	1S/C10H14N5O8P/c11-10-13-7-4(8(18)14-10)12-2-15(7)9-6(17)5(16)3(23-9)1-22-24(19,20)21/h2-3,5-6,9,16-17H,1H2,(H2,19,20,21)(H3,11,13,14,18)/t3-,5-,6-,9-/m1/s1	N/A	spectral_library_annotation
687	Massbank:PT202460 Guanosine monophosphate|5'-GMP|Guanosine-5'-monophosphate disodium salt hydrate from Yeast|G-5'-P|GMP|Guanylic acid|[(2R,3S,4R,5R)-5-(2-amino-6-oxo-3H-purin-9-yl)-3,4-dihydroxyoxolan-2-yl]methyl dihyd	[M+H]+	0.992	362.05					C1=NC2=C(N1C3C(C(C(O3)COP(=O)(O)O)O)O)NC(=NC2=O)N	1S/C10H14N5O8P/c11-10-13-7-4(8(18)14-10)12-2-15(7)9-6(17)5(16)3(23-9)1-22-24(19,20)21/h2-3,5-6,9,16-17H,1H2,(H2,19,20,21)(H3,11,13,14,18)	N/A	spectral_library_annotation
701	Glutathione (oxidized form)	[M-H]-	0.974	611.144				C20H32N6O12S2	OC(=O)CNC(=O)[C@H](CSSC[C@H](NC(=O)CC[C@H](N)C(O)=O)C(=O)NCC(O)=O)NC(=O)CC[C@H](N)C(O)=O	InChI=1S/C20H32N6O12S2/c21-9(19(35)36)1-3-13(27)25-11(17(33)23-5-15(29)30)7-39-40-8-12(18(34)24-6-16(31)32)26-14(28)4-2-10(22)20(37)38/h9-12H,1-8,21-22H2,(H,23,33)(H,24,34)(H,25,27)(H,26,28)(H,29,30)(H,31,32)(H,35,36)(H,37,38)/t9-,10-,11-,12-/m0/s1	YPZRWBKMTBYPTK-BJDJZHNGSA-N	spectral_library_annotation
701	(gamma-Glu-Cys-Gly) (gamma-Glu-Cys-Gly)(Disulfide bridge 2a-2b)	[M+H]+	0.974	611.144				C20H32N6O12S2	C(CC(=O)NC(CSSCC(C(=O)NCC(=O)O)NC(=O)CCC(C(=O)O)N)C(=O)NCC(=O)O)C(C(=O)O)N	InChI=1S/C20H32N6O12S2/c21-9(19(35)36)1-3-13(27)25-11(17(33)23-5-15(29)30)7-39-40-8-12(18(34)24-6-16(31)32)26-14(28)4-2-10(22)20(37)38/h9-12H,1-8,21-22H2,(H,23,33)(H,24,34)(H,25,27)(H,26,28)(H,29,30)(H,31,32)(H,35,36)(H,37,38)	YPZRWBKMTBYPTK-UHFFFAOYSA-N	spectral_library_annotation
701	Massbank:PR100557 Glutathione (oxidized form)|GSSG|Glutathiol|Glutathione Disulfide|Oxigluthione|(gamma-Glu-Cys-Gly) (gamma-Glu-Cys-Gly)(Disulfide bridge: 2a-2b)|L-Glutathione (oxidized form)	[M-H]-	0.974	611.144					OC(=O)CNC(=O)[C@H](CSSC[C@H](NC(=O)CC[C@H](N)C(O)=O)C(=O)NCC(O)=O)NC(=O)CC[C@H](N)C(O)=O	1S/C20H32N6O12S2/c21-9(19(35)36)1-3-13(27)25-11(17(33)23-5-15(29)30)7-39-40-8-12(18(34)24-6-16(31)32)26-14(28)4-2-10(22)20(37)38/h9-12H,1-8,21-22H2,(H,23,33)(H,24,34)(H,25,27)(H,26,28)(H,29,30)(H,31,32)(H,35,36)(H,37,38)/t9-,10-,11-,12-/m0/s1	N/A	spectral_library_annotation
701	Massbank:PT202350 (gamma-Glu-Cys-Gly) (gamma-Glu-Cys-Gly)(Disulfide bridge 2a-2b)|Glutathione Disulfide|GSSG|(2S)-2-amino-5-[[(2R)-3-[(2R)-2-[[(4S)-4-amino-5-hydroxy-5-oxopentanoyl]amino]-3-(carboxymethylamino)-3-oxopr	[M+H]+	0.974	611.144					C(CC(=O)NC(CSSCC(C(=O)NCC(=O)O)NC(=O)CCC(C(=O)O)N)C(=O)NCC(=O)O)C(C(=O)O)N	1S/C20H32N6O12S2/c21-9(19(35)36)1-3-13(27)25-11(17(33)23-5-15(29)30)7-39-40-8-12(18(34)24-6-16(31)32)26-14(28)4-2-10(22)20(37)38/h9-12H,1-8,21-22H2,(H,23,33)(H,24,34)(H,25,27)(H,26,28)(H,29,30)(H,31,32)(H,35,36)(H,37,38)	N/A	spectral_library_annotation
701			0.974	611.144				C20H32N6O12S2	OC(=O)CNC(=O)[C@H](CSSC[C@H](NC(=O)CC[C@H](N)C(O)=O)C(=O)NCC(O)=O)NC(=O)CC[C@H](N)C(O)=O	InChI=1S/C20H32N6O12S2/c21-9(19(35)36)1-3-13(27)25-11(17(33)23-5-15(29)30)7-39-40-8-12(18(34)24-6-16(31)32)26-14(28)4-2-10(22)20(37)38/h9-12H,1-8,21-22H2,(H,23,33)(H,24,34)(H,25,27)(H,26,28)(H,29,30)(H,31,32)(H,35,36)(H,37,38)/t9-,10-,11-,12-/m0/s1	YPZRWBKMTBYPTK-BJDJZHNGSA-N	spectral_library_annotation
701			0.974	611.144				C20H32N6O12S2	C(CC(=O)NC(CSSCC(C(=O)NCC(=O)O)NC(=O)CCC(C(=O)O)N)C(=O)NCC(=O)O)C(C(=O)O)N	InChI=1S/C20H32N6O12S2/c21-9(19(35)36)1-3-13(27)25-11(17(33)23-5-15(29)30)7-39-40-8-12(18(34)24-6-16(31)32)26-14(28)4-2-10(22)20(37)38/h9-12H,1-8,21-22H2,(H,23,33)(H,24,34)(H,25,27)(H,26,28)(H,29,30)(H,31,32)(H,35,36)(H,37,38)	YPZRWBKMTBYPTK-UHFFFAOYSA-N	spectral_library_annotation
701	Massbank:PR100557 Glutathione (oxidized form)|GSSG|Glutathiol|Glutathione Disulfide|Oxigluthione|(gamma-Glu-Cys-Gly) (gamma-Glu-Cys-Gly)(Disulfide bridge: 2a-2b)|L-Glutathione (oxidized form)	[M-H]-	0.974	611.144					OC(=O)CNC(=O)[C@H](CSSC[C@H](NC(=O)CC[C@H](N)C(O)=O)C(=O)NCC(O)=O)NC(=O)CC[C@H](N)C(O)=O	1S/C20H32N6O12S2/c21-9(19(35)36)1-3-13(27)25-11(17(33)23-5-15(29)30)7-39-40-8-12(18(34)24-6-16(31)32)26-14(28)4-2-10(22)20(37)38/h9-12H,1-8,21-22H2,(H,23,33)(H,24,34)(H,25,27)(H,26,28)(H,29,30)(H,31,32)(H,35,36)(H,37,38)/t9-,10-,11-,12-/m0/s1	N/A	spectral_library_annotation
701	Massbank:PT202350 (gamma-Glu-Cys-Gly) (gamma-Glu-Cys-Gly)(Disulfide bridge 2a-2b)|Glutathione Disulfide|GSSG|(2S)-2-amino-5-[[(2R)-3-[(2R)-2-[[(4S)-4-amino-5-hydroxy-5-oxopentanoyl]amino]-3-(carboxymethylamino)-3-oxopr	[M+H]+	0.974	611.144					C(CC(=O)NC(CSSCC(C(=O)NCC(=O)O)NC(=O)CCC(C(=O)O)N)C(=O)NCC(=O)O)C(C(=O)O)N	1S/C20H32N6O12S2/c21-9(19(35)36)1-3-13(27)25-11(17(33)23-5-15(29)30)7-39-40-8-12(18(34)24-6-16(31)32)26-14(28)4-2-10(22)20(37)38/h9-12H,1-8,21-22H2,(H,23,33)(H,24,34)(H,25,27)(H,26,28)(H,29,30)(H,31,32)(H,35,36)(H,37,38)	N/A	spectral_library_annotation
701	Massbank:PR100557 Glutathione (oxidized form)|GSSG|Glutathiol|Glutathione Disulfide|Oxigluthione|(gamma-Glu-Cys-Gly) (gamma-Glu-Cys-Gly)(Disulfide bridge: 2a-2b)|L-Glutathione (oxidized form)	[M-H]-	0.974	611.144					OC(=O)CNC(=O)[C@H](CSSC[C@H](NC(=O)CC[C@H](N)C(O)=O)C(=O)NCC(O)=O)NC(=O)CC[C@H](N)C(O)=O	1S/C20H32N6O12S2/c21-9(19(35)36)1-3-13(27)25-11(17(33)23-5-15(29)30)7-39-40-8-12(18(34)24-6-16(31)32)26-14(28)4-2-10(22)20(37)38/h9-12H,1-8,21-22H2,(H,23,33)(H,24,34)(H,25,27)(H,26,28)(H,29,30)(H,31,32)(H,35,36)(H,37,38)/t9-,10-,11-,12-/m0/s1	N/A	spectral_library_annotation
701	Massbank:PT202350 (gamma-Glu-Cys-Gly) (gamma-Glu-Cys-Gly)(Disulfide bridge 2a-2b)|Glutathione Disulfide|GSSG|(2S)-2-amino-5-[[(2R)-3-[(2R)-2-[[(4S)-4-amino-5-hydroxy-5-oxopentanoyl]amino]-3-(carboxymethylamino)-3-oxopr	[M+H]+	0.974	611.144					C(CC(=O)NC(CSSCC(C(=O)NCC(=O)O)NC(=O)CCC(C(=O)O)N)C(=O)NCC(=O)O)C(C(=O)O)N	1S/C20H32N6O12S2/c21-9(19(35)36)1-3-13(27)25-11(17(33)23-5-15(29)30)7-39-40-8-12(18(34)24-6-16(31)32)26-14(28)4-2-10(22)20(37)38/h9-12H,1-8,21-22H2,(H,23,33)(H,24,34)(H,25,27)(H,26,28)(H,29,30)(H,31,32)(H,35,36)(H,37,38)	N/A	spectral_library_annotation
859	MALIC ACID	[M-H]-	0.987	133.014					C([C@H](C(=O)O)O)C(=O)O	"InChI=1S/C4H6O5/c5-2(4(8)9)1-3(6)7/h2,5H,1H2,(H,6,7)(H,8,9)/t2-/m1/s1"	N/A	spectral_library_annotation
859	MALIC ACID	[M-H]-	0.987	133.014					C([C@H](C(=O)O)O)C(=O)O	"InChI=1S/C4H6O5/c5-2(4(8)9)1-3(6)7/h2,5H,1H2,(H,6,7)(H,8,9)/t2-/m1/s1"	N/A	spectral_library_annotation
859	MALIC ACID	[M-H]-	0.987	133.014				C4H6O5	O=C(O)CC(O)C(=O)O	InChI=1S/C4H6O5/c5-2(4(8)9)1-3(6)7/h2,5H,1H2,(H,6,7)(H,8,9)/t2-/m1/s1	BJEPYKJPYRNKOW-UWTATZPHSA-N	spectral_library_annotation
859	MALIC ACID	[M-H]-	0.986	133.014					C(C(C(=O)O)O)C(=O)O	"InChI=1S/C4H6O5/c5-2(4(8)9)1-3(6)7/h2,5H,1H2,(H,6,7)(H,8,9)"	N/A	spectral_library_annotation
859	MALIC ACID	[M-H]-	0.986	133.014					C(C(C(=O)O)O)C(=O)O	"InChI=1S/C4H6O5/c5-2(4(8)9)1-3(6)7/h2,5H,1H2,(H,6,7)(H,8,9)"	N/A	spectral_library_annotation
859	MALIC ACID	[M-H]-	0.986	133.014				C4H6O5	O=C(O)CC(O)C(=O)O	InChI=1S/C4H6O5/c5-2(4(8)9)1-3(6)7/h2,5H,1H2,(H,6,7)(H,8,9)	BJEPYKJPYRNKOW-UHFFFAOYSA-N	spectral_library_annotation
859	Malic acid	[M-H]-	0.985	133.014			12.4539	C4H6O5	C(C(C(=O)O)O)C(=O)O			spectral_library_annotation
859	Malic Acid :: Carboxylic Acids :: Polar Metabolites :: (2S)-2-hydroxybutanedioic acid)	[M-H]-	0.973	133.014								spectral_library_annotation
859	(S)-MALATE	[M-H]-	0.973	133.014					OC(=O)C[C@@H](C(=O)O)O	N/A	N/A	spectral_library_annotation
859	(S)-MALATE	[M-H]-	0.973	133.014					OC(=O)C[C@@H](C(=O)O)O	N/A	N/A	spectral_library_annotation
887	UDP-D-glucose CollisionEnergy:102040	[M-H]-	0.984	565.048					O=c1nc(O)ccn1C1O[C@H](COP(=O)(O)OP(=O)(O)O[C@H]2O[C@H](CO)[C@H](O)[C@H](O)[C@H]2O)[C@@H](O)[C@H]1O	"InChI=1S/C15H24N2O17P2/c18-3-5-8(20)10(22)12(24)14(32-5)33-36(28,29)34-35(26,27)30-4-6-9(21)11(23)13(31-6)17-2-1-7(19)16-15(17)25/h1-2,5-6,8-14,18,20-24H,3-4H2,(H,26,27)(H,28,29)(H,16,19,25)/t5-,6-,8+,9-,10+,11-,12-,13?,14-/m1/s1"	N/A	spectral_library_annotation
887	UDP-D-glucose CollisionEnergy:102040	[M-H]-	0.984	565.048					O=c1nc(O)ccn1C1O[C@H](COP(=O)(O)OP(=O)(O)O[C@H]2O[C@H](CO)[C@H](O)[C@H](O)[C@H]2O)[C@@H](O)[C@H]1O	"InChI=1S/C15H24N2O17P2/c18-3-5-8(20)10(22)12(24)14(32-5)33-36(28,29)34-35(26,27)30-4-6-9(21)11(23)13(31-6)17-2-1-7(19)16-15(17)25/h1-2,5-6,8-14,18,20-24H,3-4H2,(H,26,27)(H,28,29)(H,16,19,25)/t5-,6-,8+,9-,10+,11-,12-,13?,14-/m1/s1"	N/A	spectral_library_annotation
887	UDP-D-glucose CollisionEnergy:102040	[M-H]-	0.984	565.048					O=c1nc(O)ccn1C1O[C@H](COP(=O)(O)OP(=O)(O)O[C@H]2O[C@H](CO)[C@H](O)[C@H](O)[C@H]2O)[C@@H](O)[C@H]1O	"InChI=1S/C15H24N2O17P2/c18-3-5-8(20)10(22)12(24)14(32-5)33-36(28,29)34-35(26,27)30-4-6-9(21)11(23)13(31-6)17-2-1-7(19)16-15(17)25/h1-2,5-6,8-14,18,20-24H,3-4H2,(H,26,27)(H,28,29)(H,16,19,25)/t5-,6-,8+,9-,10+,11-,12-,13?,14-/m1/s1"	N/A	spectral_library_annotation
887	UDP-D-glucose CollisionEnergy:102040	[M-H]-	0.984	565.048					O=c1nc(O)ccn1C1O[C@H](COP(=O)(O)OP(=O)(O)O[C@H]2O[C@H](CO)[C@H](O)[C@H](O)[C@H]2O)[C@@H](O)[C@H]1O	"InChI=1S/C15H24N2O17P2/c18-3-5-8(20)10(22)12(24)14(32-5)33-36(28,29)34-35(26,27)30-4-6-9(21)11(23)13(31-6)17-2-1-7(19)16-15(17)25/h1-2,5-6,8-14,18,20-24H,3-4H2,(H,26,27)(H,28,29)(H,16,19,25)/t5-,6-,8+,9-,10+,11-,12-,13?,14-/m1/s1"	N/A	spectral_library_annotation
887	Massbank:PR100758 UDP-Galactose|UDP-Gal|Uridine-5'-diphosphogalactose|UDP-D-galactopyranose|UDP-D-Galactose	[M-H]-	0.981	565.047					OCC(O1)C(O)C(O)C(O)C1OP(O)(=O)OP(O)(=O)OCC(O2)C(O)C(O)C2N(C=3)C(=O)NC(=O)C3	1S/C15H24N2O17P2/c18-3-5-8(20)10(22)12(24)14(32-5)33-36(28,29)34-35(26,27)30-4-6-9(21)11(23)13(31-6)17-2-1-7(19)16-15(17)25/h1-2,5-6,8-14,18,20-24H,3-4H2,(H,26,27)(H,28,29)(H,16,19,25)/t5-,6-,8+,9-,10+,11-,12-,13-,14-/m1/s1	N/A	spectral_library_annotation
887	Massbank:PT207280 UDP-galactose|UDP-Galactose disodium salt|UDP-D-galactopyranose|Uridine-5'-diphosphogalactose disodium salt|[[(2R,3S,4R)-5-(2,4-dioxopyrimidin-1-yl)-3,4-dihydroxyoxolan-2-yl]methoxy-hydroxyphosphoryl]	[M+H]+	0.981	565.047					C1=CN(C(=O)NC1=O)C2C(C(C(O2)COP(=O)(O)OP(=O)(O)OC3C(C(C(C(O3)CO)O)O)O)O)O	1S/C15H24N2O17P2/c18-3-5-8(20)10(22)12(24)14(32-5)33-36(28,29)34-35(26,27)30-4-6-9(21)11(23)13(31-6)17-2-1-7(19)16-15(17)25/h1-2,5-6,8-14,18,20-24H,3-4H2,(H,26,27)(H,28,29)(H,16,19,25)	N/A	spectral_library_annotation
887			0.981	565.047				C15H24N2O17P2	OCC(O1)C(O)C(O)C(O)C1OP(O)(=O)OP(O)(=O)OCC(O2)C(O)C(O)C2N(C=3)C(=O)NC(=O)C3	InChI=1S/C15H24N2O17P2/c18-3-5-8(20)10(22)12(24)14(32-5)33-36(28,29)34-35(26,27)30-4-6-9(21)11(23)13(31-6)17-2-1-7(19)16-15(17)25/h1-2,5-6,8-14,18,20-24H,3-4H2,(H,26,27)(H,28,29)(H,16,19,25)/t5-,6-,8+,9-,10+,11-,12-,13-,14-/m1/s1	HSCJRCZFDFQWRP-ABVWGUQPSA-N	spectral_library_annotation
887			0.981	565.047				C15H24N2O17P2	C1=CN(C(=O)NC1=O)C2C(C(C(O2)COP(=O)(O)OP(=O)(O)OC3C(C(C(C(O3)CO)O)O)O)O)O	InChI=1S/C15H24N2O17P2/c18-3-5-8(20)10(22)12(24)14(32-5)33-36(28,29)34-35(26,27)30-4-6-9(21)11(23)13(31-6)17-2-1-7(19)16-15(17)25/h1-2,5-6,8-14,18,20-24H,3-4H2,(H,26,27)(H,28,29)(H,16,19,25)	HSCJRCZFDFQWRP-UHFFFAOYSA-N	spectral_library_annotation
887	Massbank:PR100758 UDP-Galactose|UDP-Gal|Uridine-5'-diphosphogalactose|UDP-D-galactopyranose|UDP-D-Galactose	[M-H]-	0.981	565.047					OCC(O1)C(O)C(O)C(O)C1OP(O)(=O)OP(O)(=O)OCC(O2)C(O)C(O)C2N(C=3)C(=O)NC(=O)C3	1S/C15H24N2O17P2/c18-3-5-8(20)10(22)12(24)14(32-5)33-36(28,29)34-35(26,27)30-4-6-9(21)11(23)13(31-6)17-2-1-7(19)16-15(17)25/h1-2,5-6,8-14,18,20-24H,3-4H2,(H,26,27)(H,28,29)(H,16,19,25)/t5-,6-,8+,9-,10+,11-,12-,13-,14-/m1/s1	N/A	spectral_library_annotation
887	Massbank:PT207280 UDP-galactose|UDP-Galactose disodium salt|UDP-D-galactopyranose|Uridine-5'-diphosphogalactose disodium salt|[[(2R,3S,4R)-5-(2,4-dioxopyrimidin-1-yl)-3,4-dihydroxyoxolan-2-yl]methoxy-hydroxyphosphoryl]	[M+H]+	0.981	565.047					C1=CN(C(=O)NC1=O)C2C(C(C(O2)COP(=O)(O)OP(=O)(O)OC3C(C(C(C(O3)CO)O)O)O)O)O	1S/C15H24N2O17P2/c18-3-5-8(20)10(22)12(24)14(32-5)33-36(28,29)34-35(26,27)30-4-6-9(21)11(23)13(31-6)17-2-1-7(19)16-15(17)25/h1-2,5-6,8-14,18,20-24H,3-4H2,(H,26,27)(H,28,29)(H,16,19,25)	N/A	spectral_library_annotation
888	UDP-GlcNAc CollisionEnergy:102040	[M-H]-	0.995	606.074					CC(O)=N[C@H]1[C@@H](OP(=O)(O)OP(=O)(O)OC[C@H]2O[C@@H](n3ccc(O)nc3=O)[C@H](O)[C@@H]2O)O[C@H](CO)[C@@H](O)[C@@H]1O	"InChI=1S/C17H27N3O17P2/c1-6(22)18-10-13(26)11(24)7(4-21)35-16(10)36-39(31,32)37-38(29,30)33-5-8-12(25)14(27)15(34-8)20-3-2-9(23)19-17(20)28/h2-3,7-8,10-16,21,24-27H,4-5H2,1H3,(H,18,22)(H,29,30)(H,31,32)(H,19,23,28)/t7-,8-,10-,11-,12-,13-,14-,15-,16-/m1/s1"	N/A	spectral_library_annotation
888	UDP-GlcNAc CollisionEnergy:102040	[M-H]-	0.995	606.074					CC(O)=N[C@H]1[C@@H](OP(=O)(O)OP(=O)(O)OC[C@H]2O[C@@H](n3ccc(O)nc3=O)[C@H](O)[C@@H]2O)O[C@H](CO)[C@@H](O)[C@@H]1O	"InChI=1S/C17H27N3O17P2/c1-6(22)18-10-13(26)11(24)7(4-21)35-16(10)36-39(31,32)37-38(29,30)33-5-8-12(25)14(27)15(34-8)20-3-2-9(23)19-17(20)28/h2-3,7-8,10-16,21,24-27H,4-5H2,1H3,(H,18,22)(H,29,30)(H,31,32)(H,19,23,28)/t7-,8-,10-,11-,12-,13-,14-,15-,16-/m1/s1"	N/A	spectral_library_annotation
888	UDP-GlcNAc CollisionEnergy:102040	[M-H]-	0.995	606.074					CC(O)=N[C@H]1[C@@H](OP(=O)(O)OP(=O)(O)OC[C@H]2O[C@@H](n3ccc(O)nc3=O)[C@H](O)[C@@H]2O)O[C@H](CO)[C@@H](O)[C@@H]1O	"InChI=1S/C17H27N3O17P2/c1-6(22)18-10-13(26)11(24)7(4-21)35-16(10)36-39(31,32)37-38(29,30)33-5-8-12(25)14(27)15(34-8)20-3-2-9(23)19-17(20)28/h2-3,7-8,10-16,21,24-27H,4-5H2,1H3,(H,18,22)(H,29,30)(H,31,32)(H,19,23,28)/t7-,8-,10-,11-,12-,13-,14-,15-,16-/m1/s1"	N/A	spectral_library_annotation
888	UDP-GlcNAc CollisionEnergy:102040	[M-H]-	0.995	606.074					CC(O)=N[C@H]1[C@@H](OP(=O)(O)OP(=O)(O)OC[C@H]2O[C@@H](n3ccc(O)nc3=O)[C@H](O)[C@@H]2O)O[C@H](CO)[C@@H](O)[C@@H]1O	"InChI=1S/C17H27N3O17P2/c1-6(22)18-10-13(26)11(24)7(4-21)35-16(10)36-39(31,32)37-38(29,30)33-5-8-12(25)14(27)15(34-8)20-3-2-9(23)19-17(20)28/h2-3,7-8,10-16,21,24-27H,4-5H2,1H3,(H,18,22)(H,29,30)(H,31,32)(H,19,23,28)/t7-,8-,10-,11-,12-,13-,14-,15-,16-/m1/s1"	N/A	spectral_library_annotation
888	Massbank:PR100618 Uridine 5'-diphospho-N-acetylgalactosamine|UDP-GalNAc|UDP-N-acetylgalactosamine|Uridine diphospho-2-acetamido-2-deoxy-D-galactose	[M-H]-	0.986	606.074					OCC(O1)C(O)C(O)C(NC(C)=O)C1OP(O)(=O)OP(O)(=O)OCC(O2)C(O)C(O)C2N(C=3)C(=O)NC(=O)C3	1S/C17H27N3O17P2/c1-6(22)18-10-13(26)11(24)7(4-21)35-16(10)36-39(31,32)37-38(29,30)33-5-8-12(25)14(27)15(34-8)20-3-2-9(23)19-17(20)28/h2-3,7-8,10-16,21,24-27H,4-5H2,1H3,(H,18,22)(H,29,30)(H,31,32)(H,19,23,28)/t7-,8-,10-,11+,12-,13-,14-,15-,16-/m1/s1	N/A	spectral_library_annotation
888	Massbank:PT203690 [(2R,3R,4R,5R,6R)-3-acetamido-4,5-dihydroxy-6-(hydroxymethyl)oxan-2-yl] [[(2R,3S,4R)-5-(2,4-dioxopyrimidin-1-yl)-3,4-dihydroxyoxolan-2-yl]methoxy-hydroxyphosphoryl] hydrogen phosphate|UDP-N-acetylgala	[M+H]+	0.986	606.074					CC(=O)NC1C(C(C(OC1OP(=O)(O)OP(=O)(O)OCC2C(C(C(O2)N3C=CC(=O)NC3=O)O)O)CO)O)O	1S/C17H27N3O17P2/c1-6(22)18-10-13(26)11(24)7(4-21)35-16(10)36-39(31,32)37-38(29,30)33-5-8-12(25)14(27)15(34-8)20-3-2-9(23)19-17(20)28/h2-3,7-8,10-16,21,24-27H,4-5H2,1H3,(H,18,22)(H,29,30)(H,31,32)(H,19,23,28)	N/A	spectral_library_annotation
888			0.986	606.074				C17H27N3O17P2	OCC(O1)C(O)C(O)C(NC(C)=O)C1OP(O)(=O)OP(O)(=O)OCC(O2)C(O)C(O)C2N(C=3)C(=O)NC(=O)C3	InChI=1S/C17H27N3O17P2/c1-6(22)18-10-13(26)11(24)7(4-21)35-16(10)36-39(31,32)37-38(29,30)33-5-8-12(25)14(27)15(34-8)20-3-2-9(23)19-17(20)28/h2-3,7-8,10-16,21,24-27H,4-5H2,1H3,(H,18,22)(H,29,30)(H,31,32)(H,19,23,28)/t7-,8-,10-,11+,12-,13-,14-,15-,16-/m1/s1	LFTYTUAZOPRMMI-NESSUJCYSA-N	spectral_library_annotation
888			0.986	606.074				C17H27N3O17P2	CC(=O)NC1C(C(C(OC1OP(=O)(O)OP(=O)(O)OCC2C(C(C(O2)N3C=CC(=O)NC3=O)O)O)CO)O)O	InChI=1S/C17H27N3O17P2/c1-6(22)18-10-13(26)11(24)7(4-21)35-16(10)36-39(31,32)37-38(29,30)33-5-8-12(25)14(27)15(34-8)20-3-2-9(23)19-17(20)28/h2-3,7-8,10-16,21,24-27H,4-5H2,1H3,(H,18,22)(H,29,30)(H,31,32)(H,19,23,28)	LFTYTUAZOPRMMI-UHFFFAOYSA-N	spectral_library_annotation
888	Massbank:PR100618 Uridine 5'-diphospho-N-acetylgalactosamine|UDP-GalNAc|UDP-N-acetylgalactosamine|Uridine diphospho-2-acetamido-2-deoxy-D-galactose	[M-H]-	0.986	606.074					OCC(O1)C(O)C(O)C(NC(C)=O)C1OP(O)(=O)OP(O)(=O)OCC(O2)C(O)C(O)C2N(C=3)C(=O)NC(=O)C3	1S/C17H27N3O17P2/c1-6(22)18-10-13(26)11(24)7(4-21)35-16(10)36-39(31,32)37-38(29,30)33-5-8-12(25)14(27)15(34-8)20-3-2-9(23)19-17(20)28/h2-3,7-8,10-16,21,24-27H,4-5H2,1H3,(H,18,22)(H,29,30)(H,31,32)(H,19,23,28)/t7-,8-,10-,11+,12-,13-,14-,15-,16-/m1/s1	N/A	spectral_library_annotation
888	Massbank:PT203690 [(2R,3R,4R,5R,6R)-3-acetamido-4,5-dihydroxy-6-(hydroxymethyl)oxan-2-yl] [[(2R,3S,4R)-5-(2,4-dioxopyrimidin-1-yl)-3,4-dihydroxyoxolan-2-yl]methoxy-hydroxyphosphoryl] hydrogen phosphate|UDP-N-acetylgala	[M+H]+	0.986	606.074					CC(=O)NC1C(C(C(OC1OP(=O)(O)OP(=O)(O)OCC2C(C(C(O2)N3C=CC(=O)NC3=O)O)O)CO)O)O	1S/C17H27N3O17P2/c1-6(22)18-10-13(26)11(24)7(4-21)35-16(10)36-39(31,32)37-38(29,30)33-5-8-12(25)14(27)15(34-8)20-3-2-9(23)19-17(20)28/h2-3,7-8,10-16,21,24-27H,4-5H2,1H3,(H,18,22)(H,29,30)(H,31,32)(H,19,23,28)	N/A	spectral_library_annotation
892	Fosfructose - 40.0 eV	[M-H]-	0.936	338.989					C([C@@H]1[C@H]([C@@H](C(O1)(COP(=O)(O)O)O)O)O)OP(=O)(O)O	N/A	N/A	spectral_library_annotation
892	Fosfructose - 40.0 eV	[M-H]-	0.936	338.989					C([C@@H]1[C@H]([C@@H](C(O1)(COP(=O)(O)O)O)O)O)OP(=O)(O)O	N/A	N/A	spectral_library_annotation
892	Fosfructose - 40.0 eV	[M-H]-	0.934	338.989					C([C@@H]1[C@H]([C@@H](C(O1)(COP(=O)(O)O)O)O)O)OP(=O)(O)O	N/A	N/A	spectral_library_annotation
892	Fosfructose - 40.0 eV	[M-H]-	0.934	338.989					C([C@@H]1[C@H]([C@@H](C(O1)(COP(=O)(O)O)O)O)O)OP(=O)(O)O	N/A	N/A	spectral_library_annotation
892	Fosfructose - 40.0 eV	[M-H]-	0.925	338.989					C([C@@H]1[C@H]([C@@H](C(O1)(COP(=O)(O)O)O)O)O)OP(=O)(O)O	N/A	N/A	spectral_library_annotation
892	Fosfructose - 40.0 eV	[M-H]-	0.925	338.989					C([C@@H]1[C@H]([C@@H](C(O1)(COP(=O)(O)O)O)O)O)OP(=O)(O)O	N/A	N/A	spectral_library_annotation
892	Fosfructose - 40.0 eV	[M-H]-	0.921	338.989					C([C@@H]1[C@H]([C@@H](C(O1)(COP(=O)(O)O)O)O)O)OP(=O)(O)O	N/A	N/A	spectral_library_annotation
892	Fosfructose - 40.0 eV	[M-H]-	0.921	338.989					C([C@@H]1[C@H]([C@@H](C(O1)(COP(=O)(O)O)O)O)O)OP(=O)(O)O	N/A	N/A	spectral_library_annotation
892	Fosfructose - 40.0 eV	[M-H]-	0.9	338.989					C([C@@H]1[C@H]([C@@H](C(O1)(COP(=O)(O)O)O)O)O)OP(=O)(O)O	N/A	N/A	spectral_library_annotation
892	Fosfructose - 40.0 eV	[M-H]-	0.9	338.989					C([C@@H]1[C@H]([C@@H](C(O1)(COP(=O)(O)O)O)O)O)OP(=O)(O)O	N/A	N/A	spectral_library_annotation
937	ADENOSINE 5'-DIPHOSPHORIBOSE	[M-H]-	0.937	558.064					C([C@@H]1[C@H]([C@H]([C@H](N2C=NC3=C2N=CN=C3N)O1)O)O)OP(=O)(O)OP(=O)(O)OC[C@@H]4[C@H]([C@H]([C@@H](O)O4)O)O	"InChI=1S/C15H23N5O14P2/c16-12-7-13(18-3-17-12)20(4-19-7)14-10(23)8(21)5(32-14)1-30-35(26,27)34-36(28,29)31-2-6-9(22)11(24)15(25)33-6/h3-6,8-11,14-15,21-25H,1-2H2,(H,26,27)(H,28,29)(H2,16,17,18)/t5-,6-,8-,9-,10-,11-,14-,15+/m1/s1"	N/A	spectral_library_annotation
937	ADENOSINE 5'-DIPHOSPHORIBOSE	[M-H]-	0.937	558.064					C([C@@H]1[C@H]([C@H]([C@H](N2C=NC3=C2N=CN=C3N)O1)O)O)OP(=O)(O)OP(=O)(O)OC[C@@H]4[C@H]([C@H]([C@@H](O)O4)O)O	"InChI=1S/C15H23N5O14P2/c16-12-7-13(18-3-17-12)20(4-19-7)14-10(23)8(21)5(32-14)1-30-35(26,27)34-36(28,29)31-2-6-9(22)11(24)15(25)33-6/h3-6,8-11,14-15,21-25H,1-2H2,(H,26,27)(H,28,29)(H2,16,17,18)/t5-,6-,8-,9-,10-,11-,14-,15+/m1/s1"	N/A	spectral_library_annotation
937	ADENOSINE 5'-DIPHOSPHORIBOSE	[M-H]-	0.937	558.064				C15H23N5O14P2	O=P(O)(OCC1OC(O)C(O)C1O)OP(=O)(O)OCC2OC(N3C=NC=4C(=NC=NC43)N)C(O)C2O	InChI=1S/C15H23N5O14P2/c16-12-7-13(18-3-17-12)20(4-19-7)14-10(23)8(21)5(32-14)1-30-35(26,27)34-36(28,29)31-2-6-9(22)11(24)15(25)33-6/h3-6,8-11,14-15,21-25H,1-2H2,(H,26,27)(H,28,29)(H2,16,17,18)/t5-,6-,8-,9-,10-,11-,14-,15+/m1/s1	SRNWOUGRCWSEMX-ZQSHOCFMSA-N	spectral_library_annotation
937	Adenosine diphosphate ribose	[M-H]-	0.786	558.064			12.0762	C15H23N5O14P2	NC1=NC=NC2=C1N=CN2C1O[C@H](COP(O)(=O)OP(O)(=O)OC[C@H]2O[C@@H](O)[C@H](O)[C@@H]2O)[C@@H](O)[C@H]1O		SRNWOUGRCWSEMX-MRUDJCSFSA-N	spectral_library_annotation
937	ADENOSINE DIPHOSPHATE RIBOSE	[M-H]-	0.741	558.064				C15H23N5O14P2	NC1=C2N=CN(C3OC(COP(O)(=O)OP(O)(=O)OCC4OC(O)C(O)C4O)C(O)C3O)C2=NC=N1	InChI=1S/C15H23N5O14P2/c16-12-7-13(18-3-17-12)20(4-19-7)14-10(23)8(21)5(32-14)1-30-35(26,27)34-36(28,29)31-2-6-9(22)11(24)15(25)33-6/h3-6,8-11,14-15,21-25H,1-2H2,(H,26,27)(H,28,29)(H2,16,17,18)	SRNWOUGRCWSEMX-UHFFFAOYSA-N	spectral_library_annotation
937	ADENOSINE 5'-DIPHOSPHORIBOSE	[M-H]-	0.731	558.064					C([C@@H]1[C@H]([C@H]([C@H](N2C=NC3=C2N=CN=C3N)O1)O)O)OP(=O)(O)OP(=O)(O)OC[C@@H]4[C@H]([C@H]([C@@H](O)O4)O)O	"InChI=1S/C15H23N5O14P2/c16-12-7-13(18-3-17-12)20(4-19-7)14-10(23)8(21)5(32-14)1-30-35(26,27)34-36(28,29)31-2-6-9(22)11(24)15(25)33-6/h3-6,8-11,14-15,21-25H,1-2H2,(H,26,27)(H,28,29)(H2,16,17,18)/t5-,6-,8-,9-,10-,11-,14-,15+/m1/s1"	N/A	spectral_library_annotation
937	ADENOSINE 5'-DIPHOSPHORIBOSE	[M-H]-	0.731	558.064					C([C@@H]1[C@H]([C@H]([C@H](N2C=NC3=C2N=CN=C3N)O1)O)O)OP(=O)(O)OP(=O)(O)OC[C@@H]4[C@H]([C@H]([C@@H](O)O4)O)O	"InChI=1S/C15H23N5O14P2/c16-12-7-13(18-3-17-12)20(4-19-7)14-10(23)8(21)5(32-14)1-30-35(26,27)34-36(28,29)31-2-6-9(22)11(24)15(25)33-6/h3-6,8-11,14-15,21-25H,1-2H2,(H,26,27)(H,28,29)(H2,16,17,18)/t5-,6-,8-,9-,10-,11-,14-,15+/m1/s1"	N/A	spectral_library_annotation
937	ADENOSINE 5'-DIPHOSPHORIBOSE	[M-H]-	0.731	558.064				C15H23N5O14P2	O=P(O)(OCC1OC(O)C(O)C1O)OP(=O)(O)OCC2OC(N3C=NC=4C(=NC=NC43)N)C(O)C2O	InChI=1S/C15H23N5O14P2/c16-12-7-13(18-3-17-12)20(4-19-7)14-10(23)8(21)5(32-14)1-30-35(26,27)34-36(28,29)31-2-6-9(22)11(24)15(25)33-6/h3-6,8-11,14-15,21-25H,1-2H2,(H,26,27)(H,28,29)(H2,16,17,18)/t5-,6-,8-,9-,10-,11-,14-,15+/m1/s1	SRNWOUGRCWSEMX-ZQSHOCFMSA-N	spectral_library_annotation
943	Uridine 5'-monophosphate CollisionEnergy:102040	[M-H]-	0.963	323.029					O=c1nc(O)ccn1[C@@H]1O[C@H](COP(=O)(O)O)[C@@H](O)[C@H]1O	"InChI=1S/C9H13N2O9P/c12-5-1-2-11(9(15)10-5)8-7(14)6(13)4(20-8)3-19-21(16,17)18/h1-2,4,6-8,13-14H,3H2,(H,10,12,15)(H2,16,17,18)/t4-,6-,7-,8-/m1/s1"	N/A	spectral_library_annotation
943	Uridine 5'-monophosphate CollisionEnergy:102040	[M-H]-	0.963	323.029					O=c1nc(O)ccn1[C@@H]1O[C@H](COP(=O)(O)O)[C@@H](O)[C@H]1O	"InChI=1S/C9H13N2O9P/c12-5-1-2-11(9(15)10-5)8-7(14)6(13)4(20-8)3-19-21(16,17)18/h1-2,4,6-8,13-14H,3H2,(H,10,12,15)(H2,16,17,18)/t4-,6-,7-,8-/m1/s1"	N/A	spectral_library_annotation
943	Uridine 5'-monophosphate CollisionEnergy:102040	[M-H]-	0.963	323.029					O=c1nc(O)ccn1[C@@H]1O[C@H](COP(=O)(O)O)[C@@H](O)[C@H]1O	"InChI=1S/C9H13N2O9P/c12-5-1-2-11(9(15)10-5)8-7(14)6(13)4(20-8)3-19-21(16,17)18/h1-2,4,6-8,13-14H,3H2,(H,10,12,15)(H2,16,17,18)/t4-,6-,7-,8-/m1/s1"	N/A	spectral_library_annotation
943	Uridine 5'-monophosphate CollisionEnergy:102040	[M-H]-	0.963	323.029					O=c1nc(O)ccn1[C@@H]1O[C@H](COP(=O)(O)O)[C@@H](O)[C@H]1O	"InChI=1S/C9H13N2O9P/c12-5-1-2-11(9(15)10-5)8-7(14)6(13)4(20-8)3-19-21(16,17)18/h1-2,4,6-8,13-14H,3H2,(H,10,12,15)(H2,16,17,18)/t4-,6-,7-,8-/m1/s1"	N/A	spectral_library_annotation
943	URIDINE-5-MONOPHOSPHATE	[M-H]-	0.949	323.029					C1=CN([C@H]2[C@@H]([C@@H]([C@@H](COP(=O)(O)O)O2)O)O)C(=O)N=C1O	"InChI=1S/C9H13N2O9P/c12-5-1-2-11(9(15)10-5)8-7(14)6(13)4(20-8)3-19-21(16,17)18/h1-2,4,6-8,13-14H,3H2,(H,10,12,15)(H2,16,17,18)/t4-,6-,7-,8-/m1/s1"	N/A	spectral_library_annotation
943	URIDINE-5-MONOPHOSPHATE	[M-H]-	0.949	323.029					C1=CN([C@H]2[C@@H]([C@@H]([C@@H](COP(=O)(O)O)O2)O)O)C(=O)N=C1O	"InChI=1S/C9H13N2O9P/c12-5-1-2-11(9(15)10-5)8-7(14)6(13)4(20-8)3-19-21(16,17)18/h1-2,4,6-8,13-14H,3H2,(H,10,12,15)(H2,16,17,18)/t4-,6-,7-,8-/m1/s1"	N/A	spectral_library_annotation
943	URIDINE-5-MONOPHOSPHATE	[M-H]-	0.949	323.029				C9H13N2O9P	O=C1N=C(O)C=CN1C2OC(COP(=O)(O)O)C(O)C2O	InChI=1S/C9H13N2O9P/c12-5-1-2-11(9(15)10-5)8-7(14)6(13)4(20-8)3-19-21(16,17)18/h1-2,4,6-8,13-14H,3H2,(H,10,12,15)(H2,16,17,18)/t4-,6-,7-,8-/m1/s1	DJJCXFVJDGTHFX-XVFCMESISA-N	spectral_library_annotation
943	Uridine-5'-phosphoric acid - 40.0 eV	[M]+	0.939	323.029						N/A	N/A	spectral_library_annotation
943	Uridine-5'-phosphoric acid - 40.0 eV	[M]+	0.939	323.029						N/A	N/A	spectral_library_annotation
943	Uridine-5'-phosphoric acid - 40.0 eV	[M]+	0.934	323.029						N/A	N/A	spectral_library_annotation
1028	MFCD00067412 - 40.0 eV	[M]+	0.851	124.991					CCOS(=O)(=O)[O-].[Na+]	N/A	N/A	spectral_library_annotation
1028	MFCD00067412 - 40.0 eV	[M]+	0.851	124.991					CCOS(=O)(=O)[O-].[Na+]	N/A	N/A	spectral_library_annotation
1028	MFCD00067412 - 40.0 eV	[M]+	0.849	124.991					CCOS(=O)(=O)[O-].[Na+]	N/A	N/A	spectral_library_annotation
1028	MFCD00067412 - 40.0 eV	[M]+	0.849	124.991					CCOS(=O)(=O)[O-].[Na+]	N/A	N/A	spectral_library_annotation
1028	MFCD00067412 - 40.0 eV	[M]+	0.849	124.991					CCOS(=O)(=O)[O-].[Na+]	N/A	N/A	spectral_library_annotation
1028	MFCD00067412 - 40.0 eV	[M]+	0.849	124.991					CCOS(=O)(=O)[O-].[Na+]	N/A	N/A	spectral_library_annotation
1028	MFCD00067412 - 40.0 eV	[M]+	0.847	124.991					CCOS(=O)(=O)[O-].[Na+]	N/A	N/A	spectral_library_annotation
1028	MFCD00067412 - 40.0 eV	[M]+	0.847	124.991					CCOS(=O)(=O)[O-].[Na+]	N/A	N/A	spectral_library_annotation
1028	MFCD00067412 - 40.0 eV	[M]+	0.836	124.991					CCOS(=O)(=O)[O-].[Na+]	N/A	N/A	spectral_library_annotation
1028	MFCD00067412 - 40.0 eV	[M]+	0.836	124.991					CCOS(=O)(=O)[O-].[Na+]	N/A	N/A	spectral_library_annotation
1081	L-threonic acid - 40.0 eV	[M-H]-	0.751	135.03					C([C@@H]([C@H](C(=O)O)O)O)O	N/A	N/A	spectral_library_annotation
1081	L-threonic acid - 40.0 eV	[M-H]-	0.751	135.03					C([C@@H]([C@H](C(=O)O)O)O)O	N/A	N/A	spectral_library_annotation
1081	L-threonic acid - 40.0 eV	[M-H]-	0.736	135.03					C([C@@H]([C@H](C(=O)O)O)O)O	N/A	N/A	spectral_library_annotation
1081	L-threonic acid - 40.0 eV	[M-H]-	0.736	135.03					C([C@@H]([C@H](C(=O)O)O)O)O	N/A	N/A	spectral_library_annotation
1081	Spectral Match to Threonic acid from NIST14	[M-H]-	0.703	135.03					C([C@@H]([C@H](C(=O)O)O)O)O	InChI=1S/C4H8O5/c5-1-2(6)3(7)4(8)9/h2-3,5-7H,1H2,(H,8,9)/t2-,3+/m0/s1	N/A	spectral_library_annotation
1081	Spectral Match to Threonic acid from NIST14	[M-H]-	0.703	135.03					C([C@@H]([C@H](C(=O)O)O)O)O	InChI=1S/C4H8O5/c5-1-2(6)3(7)4(8)9/h2-3,5-7H,1H2,(H,8,9)/t2-,3+/m0/s1	N/A	spectral_library_annotation
1087	ADENOSINE 5'-MONOPHOSPHATE	[M-H]-	0.894	346.056					C([C@@H]1[C@H]([C@H]([C@H](N2C=NC3=C2N=CN=C3N)O1)O)O)OP(=O)(O)O	"InChI=1S/C10H14N5O7P/c11-8-5-9(13-2-12-8)15(3-14-5)10-7(17)6(16)4(22-10)1-21-23(18,19)20/h2-4,6-7,10,16-17H,1H2,(H2,11,12,13)(H2,18,19,20)/t4-,6-,7-,10-/m1/s1"	N/A	spectral_library_annotation
1087	ADENOSINE 5'-MONOPHOSPHATE	[M-H]-	0.894	346.056					C([C@@H]1[C@H]([C@H]([C@H](N2C=NC3=C2N=CN=C3N)O1)O)O)OP(=O)(O)O	"InChI=1S/C10H14N5O7P/c11-8-5-9(13-2-12-8)15(3-14-5)10-7(17)6(16)4(22-10)1-21-23(18,19)20/h2-4,6-7,10,16-17H,1H2,(H2,11,12,13)(H2,18,19,20)/t4-,6-,7-,10-/m1/s1"	N/A	spectral_library_annotation
1087	ADENOSINE 5'-MONOPHOSPHATE	[M-H]-	0.894	346.056				C10H14N5O7P	O=P(O)(O)OCC1OC(N2C=NC=3C(=NC=NC32)N)C(O)C1O	InChI=1S/C10H14N5O7P/c11-8-5-9(13-2-12-8)15(3-14-5)10-7(17)6(16)4(22-10)1-21-23(18,19)20/h2-4,6-7,10,16-17H,1H2,(H2,11,12,13)(H2,18,19,20)/t4-,6-,7-,10-/m1/s1	UDMBCSSLTHHNCD-KQYNXXCUSA-N	spectral_library_annotation
1087	Adenosine 5'-monophosphate	[M-H]-	0.894	346.056			8.90212	C10H14N5O7P	O=P(O)(O)OCC1OC(N2C=NC=3C(=NC=NC32)N)C(O)C1O	InChI=1S/C10H14N5O7P/c11-8-5-9(13-2-12-8)15(3-14-5)10-7(17)6(16)4(22-10)1-21-23(18,19)20/h2-4,6-7,10,16-17H,1H2,(H2,11,12,13)(H2,18,19,20)/t4-,6-,7-,10-/m1/s1	UDMBCSSLTHHNCD-KQYNXXCUSA-N	spectral_library_annotation
1087	Adenosine-3-monophosphate	[M-H]-	0.892	346.056			8.88983	C10H14N5O7P	O=P(O)(O)OC1C(O)C(OC1CO)N2C=NC=3C(=NC=NC32)N	InChI=1S/C10H14N5O7P/c11-8-5-9(13-2-12-8)15(3-14-5)10-6(17)7(4(1-16)21-10)22-23(18,19)20/h2-4,6-7,10,16-17H,1H2,(H2,11,12,13)(H2,18,19,20)/t4-,6-,7-,10-/m1/s1	LNQVTSROQXJCDD-KQYNXXCUSA-N	spectral_library_annotation
1087	Adenosine Monophosphate	[M-H]-	0.891	346.056			0.294	C10H14N5O7P	O=P(O)(O)OCC1OC(N2C=NC=3C(=NC=NC32)N)C(O)C1O	InChI=1S/C10H14N5O7P/c11-8-5-9(13-2-12-8)15(3-14-5)10-7(17)6(16)4(22-10)1-21-23(18,19)20/h2-4,6-7,10,16-17H,1H2,(H2,11,12,13)(H2,18,19,20)/t4-,6-,7-,10-/m1/s1	UDMBCSSLTHHNCD-KQYNXXCUSA-N	spectral_library_annotation
1087	Adenosine monophosphate	[M-H]-	0.89	346.055			5.97006	C10H14N5O7P	C1=NC(=C2C(=N1)N(C=N2)[C@H]3[C@@H]([C@@H]([C@H](O3)COP(=O)(O)O)O)O)N	InChI=1S/C10H14N5O7P/c11-8-5-9(13-2-12-8)15(3-14-5)10-7(17)6(16)4(22-10)1-21-23(18,19)20/h2-4,6-7,10,16-17H,1H2,(H2,11,12,13)(H2,18,19,20)/t4-,6-,7-,10-/m1/s1	UDMBCSSLTHHNCD-KQYNXXCUSA-N	spectral_library_annotation
1087	ADENOSINE 5'-MONOPHOSPHATE	[M-H]-	0.888	346.056					C([C@@H]1[C@H]([C@H]([C@H](N2C=NC3=C2N=CN=C3N)O1)O)O)OP(=O)(O)O	"InChI=1S/C10H14N5O7P/c11-8-5-9(13-2-12-8)15(3-14-5)10-7(17)6(16)4(22-10)1-21-23(18,19)20/h2-4,6-7,10,16-17H,1H2,(H2,11,12,13)(H2,18,19,20)/t4-,6-,7-,10-/m1/s1"	N/A	spectral_library_annotation
1087	ADENOSINE 5'-MONOPHOSPHATE	[M-H]-	0.888	346.056					C([C@@H]1[C@H]([C@H]([C@H](N2C=NC3=C2N=CN=C3N)O1)O)O)OP(=O)(O)O	"InChI=1S/C10H14N5O7P/c11-8-5-9(13-2-12-8)15(3-14-5)10-7(17)6(16)4(22-10)1-21-23(18,19)20/h2-4,6-7,10,16-17H,1H2,(H2,11,12,13)(H2,18,19,20)/t4-,6-,7-,10-/m1/s1"	N/A	spectral_library_annotation
1087	ADENOSINE 5'-MONOPHOSPHATE	[M-H]-	0.888	346.056				C10H14N5O7P	O=P(O)(O)OCC1OC(N2C=NC=3C(=NC=NC32)N)C(O)C1O	InChI=1S/C10H14N5O7P/c11-8-5-9(13-2-12-8)15(3-14-5)10-7(17)6(16)4(22-10)1-21-23(18,19)20/h2-4,6-7,10,16-17H,1H2,(H2,11,12,13)(H2,18,19,20)/t4-,6-,7-,10-/m1/s1	UDMBCSSLTHHNCD-KQYNXXCUSA-N	spectral_library_annotation
1100	Guanosine 5'-monophosphate	[M-H]-	0.993	362.05				C10H14N5O8P	NC(N3)=Nc(c2C(=O)3)n(cn2)C(O1)C(O)C(O)C(COP(O)(O)=O)1	InChI=1S/C10H14N5O8P/c11-10-13-7-4(8(18)14-10)12-2-15(7)9-6(17)5(16)3(23-9)1-22-24(19,20)21/h2-3,5-6,9,16-17H,1H2,(H2,19,20,21)(H3,11,13,14,18)/t3-,5-,6-,9-/m1/s1	RQFCJASXJCIDSX-UUOKFMHZSA-N	spectral_library_annotation
1100	Guanosine monophosphate	[M+H]+	0.993	362.05				C10H14N5O8P	C1=NC2=C(N1C3C(C(C(O3)COP(=O)(O)O)O)O)NC(=NC2=O)N	InChI=1S/C10H14N5O8P/c11-10-13-7-4(8(18)14-10)12-2-15(7)9-6(17)5(16)3(23-9)1-22-24(19,20)21/h2-3,5-6,9,16-17H,1H2,(H2,19,20,21)(H3,11,13,14,18)	RQFCJASXJCIDSX-UHFFFAOYSA-N	spectral_library_annotation
1100	Massbank:PR100567 Guanosine 5'-monophosphate|GMP|G-5'-P|5'-GMP|Guanosine monophosphate|Guanylic acid	[M-H]-	0.993	362.05					NC(N3)=Nc(c2C(=O)3)n(cn2)C(O1)C(O)C(O)C(COP(O)(O)=O)1	1S/C10H14N5O8P/c11-10-13-7-4(8(18)14-10)12-2-15(7)9-6(17)5(16)3(23-9)1-22-24(19,20)21/h2-3,5-6,9,16-17H,1H2,(H2,19,20,21)(H3,11,13,14,18)/t3-,5-,6-,9-/m1/s1	N/A	spectral_library_annotation
1100	Massbank:PT202460 Guanosine monophosphate|5'-GMP|Guanosine-5'-monophosphate disodium salt hydrate from Yeast|G-5'-P|GMP|Guanylic acid|[(2R,3S,4R,5R)-5-(2-amino-6-oxo-3H-purin-9-yl)-3,4-dihydroxyoxolan-2-yl]methyl dihyd	[M+H]+	0.993	362.05					C1=NC2=C(N1C3C(C(C(O3)COP(=O)(O)O)O)O)NC(=NC2=O)N	1S/C10H14N5O8P/c11-10-13-7-4(8(18)14-10)12-2-15(7)9-6(17)5(16)3(23-9)1-22-24(19,20)21/h2-3,5-6,9,16-17H,1H2,(H2,19,20,21)(H3,11,13,14,18)	N/A	spectral_library_annotation
1100			0.993	362.05				C10H14N5O8P	NC(N3)=Nc(c2C(=O)3)n(cn2)C(O1)C(O)C(O)C(COP(O)(O)=O)1	InChI=1S/C10H14N5O8P/c11-10-13-7-4(8(18)14-10)12-2-15(7)9-6(17)5(16)3(23-9)1-22-24(19,20)21/h2-3,5-6,9,16-17H,1H2,(H2,19,20,21)(H3,11,13,14,18)/t3-,5-,6-,9-/m1/s1	RQFCJASXJCIDSX-UUOKFMHZSA-N	spectral_library_annotation
1100			0.993	362.05				C10H14N5O8P	C1=NC2=C(N1C3C(C(C(O3)COP(=O)(O)O)O)O)NC(=NC2=O)N	InChI=1S/C10H14N5O8P/c11-10-13-7-4(8(18)14-10)12-2-15(7)9-6(17)5(16)3(23-9)1-22-24(19,20)21/h2-3,5-6,9,16-17H,1H2,(H2,19,20,21)(H3,11,13,14,18)	RQFCJASXJCIDSX-UHFFFAOYSA-N	spectral_library_annotation
1100	Massbank:PR100567 Guanosine 5'-monophosphate|GMP|G-5'-P|5'-GMP|Guanosine monophosphate|Guanylic acid	[M-H]-	0.993	362.05					NC(N3)=Nc(c2C(=O)3)n(cn2)C(O1)C(O)C(O)C(COP(O)(O)=O)1	1S/C10H14N5O8P/c11-10-13-7-4(8(18)14-10)12-2-15(7)9-6(17)5(16)3(23-9)1-22-24(19,20)21/h2-3,5-6,9,16-17H,1H2,(H2,19,20,21)(H3,11,13,14,18)/t3-,5-,6-,9-/m1/s1	N/A	spectral_library_annotation
1100	Massbank:PT202460 Guanosine monophosphate|5'-GMP|Guanosine-5'-monophosphate disodium salt hydrate from Yeast|G-5'-P|GMP|Guanylic acid|[(2R,3S,4R,5R)-5-(2-amino-6-oxo-3H-purin-9-yl)-3,4-dihydroxyoxolan-2-yl]methyl dihyd	[M+H]+	0.993	362.05					C1=NC2=C(N1C3C(C(C(O3)COP(=O)(O)O)O)O)NC(=NC2=O)N	1S/C10H14N5O8P/c11-10-13-7-4(8(18)14-10)12-2-15(7)9-6(17)5(16)3(23-9)1-22-24(19,20)21/h2-3,5-6,9,16-17H,1H2,(H2,19,20,21)(H3,11,13,14,18)	N/A	spectral_library_annotation
1100	Massbank:PR100567 Guanosine 5'-monophosphate|GMP|G-5'-P|5'-GMP|Guanosine monophosphate|Guanylic acid	[M-H]-	0.993	362.05					NC(N3)=Nc(c2C(=O)3)n(cn2)C(O1)C(O)C(O)C(COP(O)(O)=O)1	1S/C10H14N5O8P/c11-10-13-7-4(8(18)14-10)12-2-15(7)9-6(17)5(16)3(23-9)1-22-24(19,20)21/h2-3,5-6,9,16-17H,1H2,(H2,19,20,21)(H3,11,13,14,18)/t3-,5-,6-,9-/m1/s1	N/A	spectral_library_annotation
1100	Massbank:PT202460 Guanosine monophosphate|5'-GMP|Guanosine-5'-monophosphate disodium salt hydrate from Yeast|G-5'-P|GMP|Guanylic acid|[(2R,3S,4R,5R)-5-(2-amino-6-oxo-3H-purin-9-yl)-3,4-dihydroxyoxolan-2-yl]methyl dihyd	[M+H]+	0.993	362.05					C1=NC2=C(N1C3C(C(C(O3)COP(=O)(O)O)O)O)NC(=NC2=O)N	1S/C10H14N5O8P/c11-10-13-7-4(8(18)14-10)12-2-15(7)9-6(17)5(16)3(23-9)1-22-24(19,20)21/h2-3,5-6,9,16-17H,1H2,(H2,19,20,21)(H3,11,13,14,18)	N/A	spectral_library_annotation
1102	N-Acetyl-aspartic acid	[M-H]-	0.948	174.041			11.7962	C6H9NO5	CC(=O)N[C@@H](CC(=O)O)C(=O)O			spectral_library_annotation
1102	Massbank:PR100851 N-Acetyl-DL-aspartic acid|Ac-Asp|NAA|N-Acetyl-aspartate|N-Acetylaspartate|2-acetamidobutanedioic acid	[M-H]-	0.941	174.04					CC(=O)NC(CC(O)=O)C(O)=O	1S/C6H9NO5/c1-3(8)7-4(6(11)12)2-5(9)10/h4H,2H2,1H3,(H,7,8)(H,9,10)(H,11,12)	N/A	spectral_library_annotation
1102	Massbank:PT209970 NAA|Ac-Asp|(2S)-2-acetamidobutanedioic acid|N-Acetylaspartate|N-Acetyl-aspartate|N-Acetyl-DL-aspartic acid|2-acetamidobutanedioic acid	[M+H]+	0.941	174.04					CC(=O)NC(CC(=O)O)C(=O)O	1S/C6H9NO5/c1-3(8)7-4(6(11)12)2-5(9)10/h4H,2H2,1H3,(H,7,8)(H,9,10)(H,11,12)	N/A	spectral_library_annotation
1102			0.941	174.04				C6H9NO5	CC(=O)NC(CC(O)=O)C(O)=O	InChI=1S/C6H9NO5/c1-3(8)7-4(6(11)12)2-5(9)10/h4H,2H2,1H3,(H,7,8)(H,9,10)(H,11,12)	OTCCIMWXFLJLIA-UHFFFAOYSA-N	spectral_library_annotation
1102			0.941	174.04				C6H9NO5	CC(=O)NC(CC(=O)O)C(=O)O	InChI=1S/C6H9NO5/c1-3(8)7-4(6(11)12)2-5(9)10/h4H,2H2,1H3,(H,7,8)(H,9,10)(H,11,12)	OTCCIMWXFLJLIA-UHFFFAOYSA-N	spectral_library_annotation
1102	Massbank:PR100851 N-Acetyl-DL-aspartic acid|Ac-Asp|NAA|N-Acetyl-aspartate|N-Acetylaspartate|2-acetamidobutanedioic acid	[M-H]-	0.941	174.04					CC(=O)NC(CC(O)=O)C(O)=O	1S/C6H9NO5/c1-3(8)7-4(6(11)12)2-5(9)10/h4H,2H2,1H3,(H,7,8)(H,9,10)(H,11,12)	N/A	spectral_library_annotation
1102	Massbank:PT209970 NAA|Ac-Asp|(2S)-2-acetamidobutanedioic acid|N-Acetylaspartate|N-Acetyl-aspartate|N-Acetyl-DL-aspartic acid|2-acetamidobutanedioic acid	[M+H]+	0.941	174.04					CC(=O)NC(CC(=O)O)C(=O)O	1S/C6H9NO5/c1-3(8)7-4(6(11)12)2-5(9)10/h4H,2H2,1H3,(H,7,8)(H,9,10)(H,11,12)	N/A	spectral_library_annotation
1102	Massbank:PR100851 N-Acetyl-DL-aspartic acid|Ac-Asp|NAA|N-Acetyl-aspartate|N-Acetylaspartate|2-acetamidobutanedioic acid	[M-H]-	0.941	174.04					CC(=O)NC(CC(O)=O)C(O)=O	1S/C6H9NO5/c1-3(8)7-4(6(11)12)2-5(9)10/h4H,2H2,1H3,(H,7,8)(H,9,10)(H,11,12)	N/A	spectral_library_annotation
1102	Massbank:PT209970 NAA|Ac-Asp|(2S)-2-acetamidobutanedioic acid|N-Acetylaspartate|N-Acetyl-aspartate|N-Acetyl-DL-aspartic acid|2-acetamidobutanedioic acid	[M+H]+	0.941	174.04					CC(=O)NC(CC(=O)O)C(=O)O	1S/C6H9NO5/c1-3(8)7-4(6(11)12)2-5(9)10/h4H,2H2,1H3,(H,7,8)(H,9,10)(H,11,12)	N/A	spectral_library_annotation
1102	Ac-Asp, N-Acetyl-DL-aspartic acid, NAA, N-Acetyl-aspartate, N-Acetylaspartate, 2-acetamidobutanedioic acid	[M-H]-	0.941	174.04				C6H9NO5	CC(=O)NC(CC(O)=O)C(O)=O	InChI=1S/C6H9NO5/c1-3(8)7-4(6(11)12)2-5(9)10/h4H,2H2,1H3,(H,7,8)(H,9,10)(H,11,12)	OTCCIMWXFLJLIA-UHFFFAOYSA-N	spectral_library_annotation
1113	Uric acid :: Alkaloids and Derivatives :: Polar Metabolites :: 7,9-dihydro-3H-purine-2,6,8-trione)	[M-H]-	0.991	167.021								spectral_library_annotation
1113	URIC ACID	[M-H]-	0.99	167.021					C12=C(N=C(N=C1NC(=N2)O)O)O	"InChI=1S/C5H4N4O3/c10-3-1-2(7-4(11)6-1)8-5(12)9-3/h(H4,6,7,8,9,10,11,12)"	N/A	spectral_library_annotation
1113	URIC ACID	[M-H]-	0.99	167.021					C12=C(N=C(N=C1NC(=N2)O)O)O	"InChI=1S/C5H4N4O3/c10-3-1-2(7-4(11)6-1)8-5(12)9-3/h(H4,6,7,8,9,10,11,12)"	N/A	spectral_library_annotation
1113	URIC ACID	[M-H]-	0.99	167.021				C5H4N4O3	OC=1N=C(O)C=2N=C(O)NC2N1	InChI=1S/C5H4N4O3/c10-3-1-2(7-4(11)6-1)8-5(12)9-3/h(H4,6,7,8,9,10,11,12)	LEHOTFFKMJEONL-UHFFFAOYSA-N	spectral_library_annotation
1113	Uric Acid - 40.0 eV	[M-H]-	0.984	167.021					c12c([nH]c(=O)[nH]1)[nH]c(=O)[nH]c2=O	N/A	N/A	spectral_library_annotation
1113	Uric Acid - 40.0 eV	[M-H]-	0.984	167.021					c12c([nH]c(=O)[nH]1)[nH]c(=O)[nH]c2=O	N/A	N/A	spectral_library_annotation
1113	Uric Acid - 40.0 eV	[M-H]-	0.98	167.021					c12c([nH]c(=O)[nH]1)[nH]c(=O)[nH]c2=O	N/A	N/A	spectral_library_annotation
1113	Uric Acid - 40.0 eV	[M-H]-	0.98	167.021					c12c([nH]c(=O)[nH]1)[nH]c(=O)[nH]c2=O	N/A	N/A	spectral_library_annotation
1113	uric acid CollisionEnergy:102040	[M-H]-	0.975	167.021					Oc1nc(O)c2nc(O)[nH]c2n1	"InChI=1S/C5H4N4O3/c10-3-1-2(7-4(11)6-1)8-5(12)9-3/h(H4,6,7,8,9,10,11,12)"	N/A	spectral_library_annotation
1113	uric acid CollisionEnergy:102040	[M-H]-	0.975	167.021					Oc1nc(O)c2nc(O)[nH]c2n1	"InChI=1S/C5H4N4O3/c10-3-1-2(7-4(11)6-1)8-5(12)9-3/h(H4,6,7,8,9,10,11,12)"	N/A	spectral_library_annotation
1121	Glutathione	[M-H]-	0.939	306.077				C10H17N3O6S	O=C(O)CN=C(O)C(N=C(O)CCC(N)C(=O)O)CS	InChI=1S/C10H17N3O6S/c11-5(10(18)19)1-2-7(14)13-6(4-20)9(17)12-3-8(15)16/h5-6,20H,1-4,11H2,(H,12,17)(H,13,14)(H,15,16)(H,18,19)/t5-,6-/m0/s1	RWSXRVCMGQZWBV-WDSKDSINSA-N	spectral_library_annotation
1121	glutathione CollisionEnergy:102040	[M-H]-	0.938	306.077					N[C@@H](CCC(O)=N[C@@H](CS)C(O)=NCC(=O)O)C(=O)O	"InChI=1S/C10H17N3O6S/c11-5(10(18)19)1-2-7(14)13-6(4-20)9(17)12-3-8(15)16/h5-6,20H,1-4,11H2,(H,12,17)(H,13,14)(H,15,16)(H,18,19)/t5-,6-/m0/s1"	N/A	spectral_library_annotation
1121	glutathione CollisionEnergy:102040	[M-H]-	0.938	306.077					N[C@@H](CCC(O)=N[C@@H](CS)C(O)=NCC(=O)O)C(=O)O	"InChI=1S/C10H17N3O6S/c11-5(10(18)19)1-2-7(14)13-6(4-20)9(17)12-3-8(15)16/h5-6,20H,1-4,11H2,(H,12,17)(H,13,14)(H,15,16)(H,18,19)/t5-,6-/m0/s1"	N/A	spectral_library_annotation
1121	glutathione CollisionEnergy:102040	[M-H]-	0.938	306.077					N[C@@H](CCC(O)=N[C@@H](CS)C(O)=NCC(=O)O)C(=O)O	"InChI=1S/C10H17N3O6S/c11-5(10(18)19)1-2-7(14)13-6(4-20)9(17)12-3-8(15)16/h5-6,20H,1-4,11H2,(H,12,17)(H,13,14)(H,15,16)(H,18,19)/t5-,6-/m0/s1"	N/A	spectral_library_annotation
1121	glutathione CollisionEnergy:102040	[M-H]-	0.938	306.077					N[C@@H](CCC(O)=N[C@@H](CS)C(O)=NCC(=O)O)C(=O)O	"InChI=1S/C10H17N3O6S/c11-5(10(18)19)1-2-7(14)13-6(4-20)9(17)12-3-8(15)16/h5-6,20H,1-4,11H2,(H,12,17)(H,13,14)(H,15,16)(H,18,19)/t5-,6-/m0/s1"	N/A	spectral_library_annotation
1121	Glutathione - 40.0 eV	[M-H]-	0.906	306.077					C(CC(=O)N[C@@H](CS)C(=O)NCC(=O)O)[C@@H](C(=O)O)N	N/A	N/A	spectral_library_annotation
1121	Glutathione - 40.0 eV	[M-H]-	0.906	306.077					C(CC(=O)N[C@@H](CS)C(=O)NCC(=O)O)[C@@H](C(=O)O)N	N/A	N/A	spectral_library_annotation
1121	Glutathione - 40.0 eV	[M-H]-	0.899	306.077					C(CC(=O)N[C@@H](CS)C(=O)NCC(=O)O)[C@@H](C(=O)O)N	N/A	N/A	spectral_library_annotation
1121	Glutathione - 40.0 eV	[M-H]-	0.899	306.077					C(CC(=O)N[C@@H](CS)C(=O)NCC(=O)O)[C@@H](C(=O)O)N	N/A	N/A	spectral_library_annotation
1121	Glutathione - 40.0 eV	[M-H]-	0.898	306.076					C(CC(=O)N[C@@H](CS)C(=O)NCC(=O)O)[C@@H](C(=O)O)N	N/A	N/A	spectral_library_annotation
1134	Glutathione (oxidized form)	[M-H]-	0.97	611.144				C20H32N6O12S2	OC(=O)CNC(=O)[C@H](CSSC[C@H](NC(=O)CC[C@H](N)C(O)=O)C(=O)NCC(O)=O)NC(=O)CC[C@H](N)C(O)=O	InChI=1S/C20H32N6O12S2/c21-9(19(35)36)1-3-13(27)25-11(17(33)23-5-15(29)30)7-39-40-8-12(18(34)24-6-16(31)32)26-14(28)4-2-10(22)20(37)38/h9-12H,1-8,21-22H2,(H,23,33)(H,24,34)(H,25,27)(H,26,28)(H,29,30)(H,31,32)(H,35,36)(H,37,38)/t9-,10-,11-,12-/m0/s1	YPZRWBKMTBYPTK-BJDJZHNGSA-N	spectral_library_annotation
1134	(gamma-Glu-Cys-Gly) (gamma-Glu-Cys-Gly)(Disulfide bridge 2a-2b)	[M+H]+	0.97	611.144				C20H32N6O12S2	C(CC(=O)NC(CSSCC(C(=O)NCC(=O)O)NC(=O)CCC(C(=O)O)N)C(=O)NCC(=O)O)C(C(=O)O)N	InChI=1S/C20H32N6O12S2/c21-9(19(35)36)1-3-13(27)25-11(17(33)23-5-15(29)30)7-39-40-8-12(18(34)24-6-16(31)32)26-14(28)4-2-10(22)20(37)38/h9-12H,1-8,21-22H2,(H,23,33)(H,24,34)(H,25,27)(H,26,28)(H,29,30)(H,31,32)(H,35,36)(H,37,38)	YPZRWBKMTBYPTK-UHFFFAOYSA-N	spectral_library_annotation
1134			0.97	611.144				C20H32N6O12S2	OC(=O)CNC(=O)[C@H](CSSC[C@H](NC(=O)CC[C@H](N)C(O)=O)C(=O)NCC(O)=O)NC(=O)CC[C@H](N)C(O)=O	InChI=1S/C20H32N6O12S2/c21-9(19(35)36)1-3-13(27)25-11(17(33)23-5-15(29)30)7-39-40-8-12(18(34)24-6-16(31)32)26-14(28)4-2-10(22)20(37)38/h9-12H,1-8,21-22H2,(H,23,33)(H,24,34)(H,25,27)(H,26,28)(H,29,30)(H,31,32)(H,35,36)(H,37,38)/t9-,10-,11-,12-/m0/s1	YPZRWBKMTBYPTK-BJDJZHNGSA-N	spectral_library_annotation
1134			0.97	611.144				C20H32N6O12S2	C(CC(=O)NC(CSSCC(C(=O)NCC(=O)O)NC(=O)CCC(C(=O)O)N)C(=O)NCC(=O)O)C(C(=O)O)N	InChI=1S/C20H32N6O12S2/c21-9(19(35)36)1-3-13(27)25-11(17(33)23-5-15(29)30)7-39-40-8-12(18(34)24-6-16(31)32)26-14(28)4-2-10(22)20(37)38/h9-12H,1-8,21-22H2,(H,23,33)(H,24,34)(H,25,27)(H,26,28)(H,29,30)(H,31,32)(H,35,36)(H,37,38)	YPZRWBKMTBYPTK-UHFFFAOYSA-N	spectral_library_annotation
1134	Glutathione (oxidized form), GSSG, Glutathiol, Glutathione Disulfide, Oxigluthione, (gamma-Glu-Cys-Gly) (gamma-Glu-Cys-Gly)(Disulfide bridge: 2a-2b), L-Glutathione (oxidized form)	[M-H]-	0.97	611.144				C20H32N6O12S2	OC(=O)CNC(=O)[C@H](CSSC[C@H](NC(=O)CC[C@H](N)C(O)=O)C(=O)NCC(O)=O)NC(=O)CC[C@H](N)C(O)=O	InChI=1S/C20H32N6O12S2/c21-9(19(35)36)1-3-13(27)25-11(17(33)23-5-15(29)30)7-39-40-8-12(18(34)24-6-16(31)32)26-14(28)4-2-10(22)20(37)38/h9-12H,1-8,21-22H2,(H,23,33)(H,24,34)(H,25,27)(H,26,28)(H,29,30)(H,31,32)(H,35,36)(H,37,38)/t9-,10-,11-,12-/m0/s1	YPZRWBKMTBYPTK-BJDJZHNGSA-N	spectral_library_annotation
1134	Oxigluthione, (gamma-Glu-Cys-Gly) (gamma-Glu-Cys-Gly)(Disulfide bridge 2a-2b), Glutathione (oxidized form), GSSG, Glutathiol, Glutathione Disulfide, (2S)-2-amino-5-[[(2R)-3-[(2R)-2-[[(4S)-4-amino-5-hydroxy-5-oxopentanoyl]amino]-3-(carboxymethylamino)-3-oxopropyl]disulfanyl-1-(carboxymethylamino)-1-oxopropan-2-yl]amino]-5-oxopentanoic acid	[M-H]-	0.97	611.144				C20H32N6O12S2	C(CC(=O)NC(CSSCC(C(=O)NCC(=O)O)NC(=O)CCC(C(=O)O)N)C(=O)NCC(=O)O)C(C(=O)O)N	InChI=1/C20H32N6O12S2/c21-9(19(35)36)1-3-13(27)25-11(17(33)23-5-15(29)30)7-39-40-8-12(18(34)24-6-16(31)32)26-14(28)4-2-10(22)20(37)38/h9-12H,1-8,21-22H2,(H,23,33)(H,24,34)(H,25,27)(H,26,28)(H,29,30)(H,31,32)(H,35,36)(H,37,38)/t9-,10-,11-,12-/m0/s1/f/h23-26,29,31,35,37H	YPZRWBKMTBYPTK-BJDJZHNGSA-N	spectral_library_annotation
1134	Massbank:PR100557 Glutathione (oxidized form)|GSSG|Glutathiol|Glutathione Disulfide|Oxigluthione|(gamma-Glu-Cys-Gly) (gamma-Glu-Cys-Gly)(Disulfide bridge: 2a-2b)|L-Glutathione (oxidized form)	[M-H]-	0.97	611.144					OC(=O)CNC(=O)[C@H](CSSC[C@H](NC(=O)CC[C@H](N)C(O)=O)C(=O)NCC(O)=O)NC(=O)CC[C@H](N)C(O)=O	1S/C20H32N6O12S2/c21-9(19(35)36)1-3-13(27)25-11(17(33)23-5-15(29)30)7-39-40-8-12(18(34)24-6-16(31)32)26-14(28)4-2-10(22)20(37)38/h9-12H,1-8,21-22H2,(H,23,33)(H,24,34)(H,25,27)(H,26,28)(H,29,30)(H,31,32)(H,35,36)(H,37,38)/t9-,10-,11-,12-/m0/s1	N/A	spectral_library_annotation
1134	Massbank:PT202350 (gamma-Glu-Cys-Gly) (gamma-Glu-Cys-Gly)(Disulfide bridge 2a-2b)|Glutathione Disulfide|GSSG|(2S)-2-amino-5-[[(2R)-3-[(2R)-2-[[(4S)-4-amino-5-hydroxy-5-oxopentanoyl]amino]-3-(carboxymethylamino)-3-oxopr	[M+H]+	0.97	611.144					C(CC(=O)NC(CSSCC(C(=O)NCC(=O)O)NC(=O)CCC(C(=O)O)N)C(=O)NCC(=O)O)C(C(=O)O)N	1S/C20H32N6O12S2/c21-9(19(35)36)1-3-13(27)25-11(17(33)23-5-15(29)30)7-39-40-8-12(18(34)24-6-16(31)32)26-14(28)4-2-10(22)20(37)38/h9-12H,1-8,21-22H2,(H,23,33)(H,24,34)(H,25,27)(H,26,28)(H,29,30)(H,31,32)(H,35,36)(H,37,38)	N/A	spectral_library_annotation
1134	Massbank:PR100557 Glutathione (oxidized form)|GSSG|Glutathiol|Glutathione Disulfide|Oxigluthione|(gamma-Glu-Cys-Gly) (gamma-Glu-Cys-Gly)(Disulfide bridge: 2a-2b)|L-Glutathione (oxidized form)	[M-H]-	0.97	611.144					OC(=O)CNC(=O)[C@H](CSSC[C@H](NC(=O)CC[C@H](N)C(O)=O)C(=O)NCC(O)=O)NC(=O)CC[C@H](N)C(O)=O	1S/C20H32N6O12S2/c21-9(19(35)36)1-3-13(27)25-11(17(33)23-5-15(29)30)7-39-40-8-12(18(34)24-6-16(31)32)26-14(28)4-2-10(22)20(37)38/h9-12H,1-8,21-22H2,(H,23,33)(H,24,34)(H,25,27)(H,26,28)(H,29,30)(H,31,32)(H,35,36)(H,37,38)/t9-,10-,11-,12-/m0/s1	N/A	spectral_library_annotation
1134	Massbank:PT202350 (gamma-Glu-Cys-Gly) (gamma-Glu-Cys-Gly)(Disulfide bridge 2a-2b)|Glutathione Disulfide|GSSG|(2S)-2-amino-5-[[(2R)-3-[(2R)-2-[[(4S)-4-amino-5-hydroxy-5-oxopentanoyl]amino]-3-(carboxymethylamino)-3-oxopr	[M+H]+	0.97	611.144					C(CC(=O)NC(CSSCC(C(=O)NCC(=O)O)NC(=O)CCC(C(=O)O)N)C(=O)NCC(=O)O)C(C(=O)O)N	1S/C20H32N6O12S2/c21-9(19(35)36)1-3-13(27)25-11(17(33)23-5-15(29)30)7-39-40-8-12(18(34)24-6-16(31)32)26-14(28)4-2-10(22)20(37)38/h9-12H,1-8,21-22H2,(H,23,33)(H,24,34)(H,25,27)(H,26,28)(H,29,30)(H,31,32)(H,35,36)(H,37,38)	N/A	spectral_library_annotation
1143	CITRIC ACID	[M-H]-	0.909	191.02					C(C(=O)O)C(CC(=O)O)(C(=O)O)O	"InChI=1S/C6H8O7/c7-3(8)1-6(13,5(11)12)2-4(9)10/h13H,1-2H2,(H,7,8)(H,9,10)(H,11,12)"	N/A	spectral_library_annotation
1143	CITRIC ACID	[M-H]-	0.909	191.02					C(C(=O)O)C(CC(=O)O)(C(=O)O)O	"InChI=1S/C6H8O7/c7-3(8)1-6(13,5(11)12)2-4(9)10/h13H,1-2H2,(H,7,8)(H,9,10)(H,11,12)"	N/A	spectral_library_annotation
1143	CITRIC ACID	[M-H]-	0.909	191.02				C6H8O7	O=C(O)CC(O)(C(=O)O)CC(=O)O	InChI=1S/C6H8O7/c7-3(8)1-6(13,5(11)12)2-4(9)10/h13H,1-2H2,(H,7,8)(H,9,10)(H,11,12)	KRKNYBCHXYNGOX-UHFFFAOYSA-N	spectral_library_annotation
1143	CITRIC ACID	[M-H]-	0.903	191.02					C(C(=O)O)C(CC(=O)O)(C(=O)O)O	"InChI=1S/C6H8O7/c7-3(8)1-6(13,5(11)12)2-4(9)10/h13H,1-2H2,(H,7,8)(H,9,10)(H,11,12)"	N/A	spectral_library_annotation
1143	CITRIC ACID	[M-H]-	0.903	191.02					C(C(=O)O)C(CC(=O)O)(C(=O)O)O	"InChI=1S/C6H8O7/c7-3(8)1-6(13,5(11)12)2-4(9)10/h13H,1-2H2,(H,7,8)(H,9,10)(H,11,12)"	N/A	spectral_library_annotation
1143	CITRIC ACID	[M-H]-	0.903	191.02				C6H8O7	O=C(O)CC(O)(C(=O)O)CC(=O)O	InChI=1S/C6H8O7/c7-3(8)1-6(13,5(11)12)2-4(9)10/h13H,1-2H2,(H,7,8)(H,9,10)(H,11,12)	KRKNYBCHXYNGOX-UHFFFAOYSA-N	spectral_library_annotation
1143	Citric acid	[M-H]-	0.891	191.02				C6H8O7	OC(CC(O)(C(O)=O)CC(O)=O)=O	InChI=1S/C6H8O7/c7-3(8)1-6(13,5(11)12)2-4(9)10/h13H,1-2H2,(H,7,8)(H,9,10)(H,11,12)	KRKNYBCHXYNGOX-UHFFFAOYSA-N	spectral_library_annotation
1143			0.89	191.02				C6H8O7	OC(CC(O)(C(O)=O)CC(O)=O)=O	InChI=1S/C6H8O7/c7-3(8)1-6(13,5(11)12)2-4(9)10/h13H,1-2H2,(H,7,8)(H,9,10)(H,11,12)	KRKNYBCHXYNGOX-UHFFFAOYSA-N	spectral_library_annotation
1143	CITRATE	[M-H]-	0.887	191.019				C6H8O7	C(C(=O)O)C(CC(=O)O)(C(=O)O)O	InChI=1S/C6H8O7/c7-3(8)1-6(13,5(11)12)2-4(9)10/h13H,1-2H2,(H,7,8)(H,9,10)(H,11,12)	KRKNYBCHXYNGOX-UHFFFAOYSA-N	spectral_library_annotation
1143	CITRATE	[M-H]-	0.887	191.019			12.0351	C6H8O7	C(C(=O)O)C(CC(=O)O)(C(=O)O)O	InChI=1S/C6H8O7/c7-3(8)1-6(13,5(11)12)2-4(9)10/h13H,1-2H2,(H,7,8)(H,9,10)(H,11,12)	KRKNYBCHXYNGOX-UHFFFAOYSA-N	spectral_library_annotation
1194	Inosine 5`-monophosphate	[M-H]-	0.74	347.04				C10H13N4O8P	O=P(O)(O)OCC(O1)C(C(O)C1N(C=N2)C3=C2C(NC=N3)=O)O	InChI=1S/C10H13N4O8P/c15-6-4(1-21-23(18,19)20)22-10(7(6)16)14-3-13-5-8(14)11-2-12-9(5)17/h2-4,6-7,10,15-16H,1H2,(H,11,12,17)(H2,18,19,20)	GRSZFWQUAKGDAV-UHFFFAOYSA-N	spectral_library_annotation
1194			0.74	347.04				C10H13N4O8P	O=P(O)(O)OCC(O1)C(C(O)C1N(C=N2)C3=C2C(NC=N3)=O)O	InChI=1S/C10H13N4O8P/c15-6-4(1-21-23(18,19)20)22-10(7(6)16)14-3-13-5-8(14)11-2-12-9(5)17/h2-4,6-7,10,15-16H,1H2,(H,11,12,17)(H2,18,19,20)	GRSZFWQUAKGDAV-UHFFFAOYSA-N	spectral_library_annotation
1194	INOSINE 5'-MONOPHOSPHATE	[M-H]-	0.739	347.04					C([C@@H]1[C@H]([C@H]([C@H](N2C=NC3=C(N=CN=C32)O)O1)O)O)OP(=O)(O)O	"InChI=1S/C10H13N4O8P/c15-6-4(1-21-23(18,19)20)22-10(7(6)16)14-3-13-5-8(14)11-2-12-9(5)17/h2-4,6-7,10,15-16H,1H2,(H,11,12,17)(H2,18,19,20)/t4-,6-,7-,10-/m1/s1"	N/A	spectral_library_annotation
1194	INOSINE 5'-MONOPHOSPHATE	[M-H]-	0.739	347.04					C([C@@H]1[C@H]([C@H]([C@H](N2C=NC3=C(N=CN=C32)O)O1)O)O)OP(=O)(O)O	"InChI=1S/C10H13N4O8P/c15-6-4(1-21-23(18,19)20)22-10(7(6)16)14-3-13-5-8(14)11-2-12-9(5)17/h2-4,6-7,10,15-16H,1H2,(H,11,12,17)(H2,18,19,20)/t4-,6-,7-,10-/m1/s1"	N/A	spectral_library_annotation
1194	INOSINE 5'-MONOPHOSPHATE	[M-H]-	0.739	347.04				C10H13N4O8P	O=P(O)(O)OCC1OC(N2C=NC=3C(O)=NC=NC32)C(O)C1O	InChI=1S/C10H13N4O8P/c15-6-4(1-21-23(18,19)20)22-10(7(6)16)14-3-13-5-8(14)11-2-12-9(5)17/h2-4,6-7,10,15-16H,1H2,(H,11,12,17)(H2,18,19,20)/t4-,6-,7-,10-/m1/s1	GRSZFWQUAKGDAV-KQYNXXCUSA-N	spectral_library_annotation
1194	INOSINE 5'-MONOPHOSPHATE	[M-H]-	0.738	347.039					C1=NC(=O)C2=C(N1)N(C=N2)[C@H]3[C@@H]([C@@H]([C@H](O3)COP(=O)(O)O)O)O	"InChI=1S/C10H13N4O8P/c15-6-4(1-21-23(18,19)20)22-10(7(6)16)14-3-13-5-8(14)11-2-12-9(5)17/h2-4,6-7,10,15-16H,1H2,(H,11,12,17)(H2,18,19,20)/t4-,6-,7-,10-/m1/s1"	N/A	spectral_library_annotation
1194	INOSINE 5'-MONOPHOSPHATE	[M-H]-	0.738	347.039					C1=NC(=O)C2=C(N1)N(C=N2)[C@H]3[C@@H]([C@@H]([C@H](O3)COP(=O)(O)O)O)O	"InChI=1S/C10H13N4O8P/c15-6-4(1-21-23(18,19)20)22-10(7(6)16)14-3-13-5-8(14)11-2-12-9(5)17/h2-4,6-7,10,15-16H,1H2,(H,11,12,17)(H2,18,19,20)/t4-,6-,7-,10-/m1/s1"	N/A	spectral_library_annotation
1194	INOSINE 5'-MONOPHOSPHATE	[M-H]-	0.738	347.039				C10H13N4O8P	C1=NC(=O)C2=C(N1)N(C=N2)[C@H]3[C@@H]([C@@H]([C@H](O3)COP(=O)(O)O)O)O	InChI=1S/C10H13N4O8P/c15-6-4(1-21-23(18,19)20)22-10(7(6)16)14-3-13-5-8(14)11-2-12-9(5)17/h2-4,6-7,10,15-16H,1H2,(H,11,12,17)(H2,18,19,20)/t4-,6-,7-,10-/m1/s1	GRSZFWQUAKGDAV-KQYNXXCUSA-N	spectral_library_annotation
1194	Massbank:PR100573 Inosine-5'-monophosphate|5'-IMP|IMP|Inosinic acid	[M-H]-	0.734	347.039					C1=NC2=C(C(=O)N1)N=CN2[C@H]3[C@@H]([C@@H]([C@H](O3)COP(=O)(O)O)O)O	1S/C10H13N4O8P/c15-6-4(1-21-23(18,19)20)22-10(7(6)16)14-3-13-5-8(14)11-2-12-9(5)17/h2-4,6-7,10,15-16H,1H2,(H,11,12,17)(H2,18,19,20)/t4-,6-,7-,10-/m1/s1	N/A	spectral_library_annotation
1194	Massbank:PT202580 5'-inosinate|I-5'-P|Inosinic Acid|IMP|5'-IMP|[(2R,3S,4R,5R)-3,4-dihydroxy-5-(6-oxo-3H-purin-9-yl)oxolan-2-yl]methyl dihydrogen phosphate|Inosine-5'-monophosphate	[M+H]+	0.734	347.039					C1=NC(=O)C2=C(N1)N(C=N2)C3C(C(C(O3)COP(=O)(O)O)O)O	1S/C10H13N4O8P/c15-6-4(1-21-23(18,19)20)22-10(7(6)16)14-3-13-5-8(14)11-2-12-9(5)17/h2-4,6-7,10,15-16H,1H2,(H,11,12,17)(H2,18,19,20)	N/A	spectral_library_annotation
1279	Dehydroascorbic acid	[M-H]-	0.732	173.008			4.34947	C6H6O6	O=C1OC(C(=O)C1=O)C(O)CO	InChI=1S/C6H6O6/c7-1-2(8)5-3(9)4(10)6(11)12-5/h2,5,7-8H,1H2/t2-,5+/m0/s1	SBJKKFFYIZUCET-JLAZNSOCSA-N	spectral_library_annotation
1315	N-Acetylaspartylglutamic acid	[M-H]-	0.703	303.083			8.10703	C11H16N2O8	O=C(O)CCC(N=C(O)C(N=C(O)C)CC(=O)O)C(=O)O	InChI=1S/C11H16N2O8/c1-5(14)12-7(4-9(17)18)10(19)13-6(11(20)21)2-3-8(15)16/h6-7H,2-4H2,1H3,(H,12,14)(H,13,19)(H,15,16)(H,17,18)(H,20,21)/t6-,7-/m0/s1	OPVPGKGADVGKTG-BQBZGAKWSA-N	spectral_library_annotation
1340	inosine CollisionEnergy:205060	[M-H]-	0.996	267.073					OCC1OC(n2cnc3c(O)ncnc32)C(O)C1O	"InChI=1S/C10H12N4O5/c15-1-4-6(16)7(17)10(19-4)14-3-13-5-8(14)11-2-12-9(5)18/h2-4,6-7,10,15-17H,1H2,(H,11,12,18)/t4-,6-,7-,10-/m1/s1"	N/A	spectral_library_annotation
1340	inosine CollisionEnergy:205060	[M-H]-	0.996	267.073					OCC1OC(n2cnc3c(O)ncnc32)C(O)C1O	"InChI=1S/C10H12N4O5/c15-1-4-6(16)7(17)10(19-4)14-3-13-5-8(14)11-2-12-9(5)18/h2-4,6-7,10,15-17H,1H2,(H,11,12,18)/t4-,6-,7-,10-/m1/s1"	N/A	spectral_library_annotation
1340	inosine CollisionEnergy:205060	[M-H]-	0.996	267.073					OCC1OC(n2cnc3c(O)ncnc32)C(O)C1O	"InChI=1S/C10H12N4O5/c15-1-4-6(16)7(17)10(19-4)14-3-13-5-8(14)11-2-12-9(5)18/h2-4,6-7,10,15-17H,1H2,(H,11,12,18)/t4-,6-,7-,10-/m1/s1"	N/A	spectral_library_annotation
1340	inosine CollisionEnergy:205060	[M-H]-	0.996	267.073					OCC1OC(n2cnc3c(O)ncnc32)C(O)C1O	"InChI=1S/C10H12N4O5/c15-1-4-6(16)7(17)10(19-4)14-3-13-5-8(14)11-2-12-9(5)18/h2-4,6-7,10,15-17H,1H2,(H,11,12,18)/t4-,6-,7-,10-/m1/s1"	N/A	spectral_library_annotation
1340	INOSINE	[M-H]-	0.993	267.073					C([C@@H]1[C@H]([C@H]([C@H](N2C=NC3=C(N=CN=C32)O)O1)O)O)O	"InChI=1S/C10H12N4O5/c15-1-4-6(16)7(17)10(19-4)14-3-13-5-8(14)11-2-12-9(5)18/h2-4,6-7,10,15-17H,1H2,(H,11,12,18)/t4-,6-,7-,10-/m1/s1"	N/A	spectral_library_annotation
1340	INOSINE	[M-H]-	0.993	267.073					C([C@@H]1[C@H]([C@H]([C@H](N2C=NC3=C(N=CN=C32)O)O1)O)O)O	"InChI=1S/C10H12N4O5/c15-1-4-6(16)7(17)10(19-4)14-3-13-5-8(14)11-2-12-9(5)18/h2-4,6-7,10,15-17H,1H2,(H,11,12,18)/t4-,6-,7-,10-/m1/s1"	N/A	spectral_library_annotation
1340	INOSINE	[M-H]-	0.993	267.073				C10H12N4O5	OC1=NC=NC2=C1N=CN2C3OC(CO)C(O)C3O	InChI=1S/C10H12N4O5/c15-1-4-6(16)7(17)10(19-4)14-3-13-5-8(14)11-2-12-9(5)18/h2-4,6-7,10,15-17H,1H2,(H,11,12,18)/t4-,6-,7-,10-/m1/s1	UGQMRVRMYYASKQ-KQYNXXCUSA-N	spectral_library_annotation
1340	inosine CollisionEnergy:205060	[M-H]-	0.993	267.073					OCC1OC(n2cnc3c(O)ncnc32)C(O)C1O	"InChI=1S/C10H12N4O5/c15-1-4-6(16)7(17)10(19-4)14-3-13-5-8(14)11-2-12-9(5)18/h2-4,6-7,10,15-17H,1H2,(H,11,12,18)/t4-,6-,7-,10-/m1/s1"	N/A	spectral_library_annotation
1340	inosine CollisionEnergy:205060	[M-H]-	0.993	267.073					OCC1OC(n2cnc3c(O)ncnc32)C(O)C1O	"InChI=1S/C10H12N4O5/c15-1-4-6(16)7(17)10(19-4)14-3-13-5-8(14)11-2-12-9(5)18/h2-4,6-7,10,15-17H,1H2,(H,11,12,18)/t4-,6-,7-,10-/m1/s1"	N/A	spectral_library_annotation
1340	INOSINE	[M-H]-	0.993	267.073				C10H12N4O5	OC[C@H]1O[C@H]([C@H](O)[C@@H]1O)N1C=NC2=C1N=CNC2=O	InChI=1S/C10H12N4O5/c15-1-4-6(16)7(17)10(19-4)14-3-13-5-8(14)11-2-12-9(5)18/h2-4,6-7,10,15-17H,1H2,(H,11,12,18)/t4-,6-,7-,10-/m1/s1	UGQMRVRMYYASKQ-KQYNXXCUSA-N	spectral_library_annotation
1372	1-Bromopropane (Desaturation, Desaturation, Oxidation, Oxidative Debromination, Glycine Conjugation)	[M+H]+	0.768	130.05			3.0164					spectral_library_annotation
1372	L-Pyroglutamic acid CollisionEnergy:102040	[M+H]+	0.76	130.05					O=C(O)C1CCC(O)=N1	"InChI=1S/C5H7NO3/c7-4-2-1-3(6-4)5(8)9/h3H,1-2H2,(H,6,7)(H,8,9)/t3-/m0/s1"	N/A	spectral_library_annotation
1372	L-Pyroglutamic acid CollisionEnergy:102040	[M+H]+	0.76	130.05					O=C(O)C1CCC(O)=N1	"InChI=1S/C5H7NO3/c7-4-2-1-3(6-4)5(8)9/h3H,1-2H2,(H,6,7)(H,8,9)/t3-/m0/s1"	N/A	spectral_library_annotation
1372	L-Pyroglutamic acid CollisionEnergy:205060	[M+H]+	0.728	130.05					O=C(O)C1CCC(O)=N1	"InChI=1S/C5H7NO3/c7-4-2-1-3(6-4)5(8)9/h3H,1-2H2,(H,6,7)(H,8,9)/t3-/m0/s1"	N/A	spectral_library_annotation
1372	L-Pyroglutamic acid CollisionEnergy:205060	[M+H]+	0.728	130.05					O=C(O)C1CCC(O)=N1	"InChI=1S/C5H7NO3/c7-4-2-1-3(6-4)5(8)9/h3H,1-2H2,(H,6,7)(H,8,9)/t3-/m0/s1"	N/A	spectral_library_annotation
1372	PYROGLUTAMIC ACID	[M+H]+	0.727	130.05				C5H7NO3	O=C(O)C1N=C(O)CC1	InChI=1S/C5H7NO3/c7-4-2-1-3(6-4)5(8)9/h3H,1-2H2,(H,6,7)(H,8,9)/t3-/m0/s1	ODHCTXKNWHHXJC-VKHMYHEASA-N	spectral_library_annotation
1372	PYROGLUTAMIC ACID	[M+H]+	0.727	130.05					C1CC(=N[C@@H]1C(=O)O)O	"InChI=1S/C5H7NO3/c7-4-2-1-3(6-4)5(8)9/h3H,1-2H2,(H,6,7)(H,8,9)/t3-/m0/s1"	N/A	spectral_library_annotation
1372	PYROGLUTAMIC ACID	[M+H]+	0.727	130.05					C1CC(=N[C@@H]1C(=O)O)O	"InChI=1S/C5H7NO3/c7-4-2-1-3(6-4)5(8)9/h3H,1-2H2,(H,6,7)(H,8,9)/t3-/m0/s1"	N/A	spectral_library_annotation
1403	Erythronolactone	[M-H]-	0.954	117.018			4.14405	C4H6O4	O=C1OCC(O)C1O	InChI=1S/C4H6O4/c5-2-1-8-4(7)3(2)6/h2-3,5-6H,1H2/t2-,3-/m1/s1	SGMJBNSHAZVGMC-PWNYCUMCSA-N	spectral_library_annotation
1403	METHYLMALONATE	[M-H]-	0.923	117.018			8.1533	C4H6O4	CC(C(=O)O)C(=O)O	InChI=1S/C4H6O4/c1-2(3(5)6)4(7)8/h2H,1H3,(H,5,6)(H,7,8)	ZIYVHBGGAOATLY-UHFFFAOYSA-N	spectral_library_annotation
1403	succinic acid CollisionEnergy:205060	[M-H]-	0.914	117.019					O=C(O)CCC(=O)O	"InChI=1S/C4H6O4/c5-3(6)1-2-4(7)8/h1-2H2,(H,5,6)(H,7,8)"	N/A	spectral_library_annotation
1403	succinic acid CollisionEnergy:205060	[M-H]-	0.914	117.019					O=C(O)CCC(=O)O	"InChI=1S/C4H6O4/c5-3(6)1-2-4(7)8/h1-2H2,(H,5,6)(H,7,8)"	N/A	spectral_library_annotation
1403	succinic acid CollisionEnergy:102040	[M-H]-	0.874	117.019					O=C(O)CCC(=O)O	"InChI=1S/C4H6O4/c5-3(6)1-2-4(7)8/h1-2H2,(H,5,6)(H,7,8)"	N/A	spectral_library_annotation
1403	succinic acid CollisionEnergy:102040	[M-H]-	0.874	117.019					O=C(O)CCC(=O)O	"InChI=1S/C4H6O4/c5-3(6)1-2-4(7)8/h1-2H2,(H,5,6)(H,7,8)"	N/A	spectral_library_annotation
1403	Methylmalonic acid - 40.0 eV	[M-H]-	0.846	117.019					CC(C(=O)O)C(=O)O	N/A	N/A	spectral_library_annotation
1403	Methylmalonic acid - 40.0 eV	[M-H]-	0.846	117.019					CC(C(=O)O)C(=O)O	N/A	N/A	spectral_library_annotation
1403	SUCCINATE	[M-H]-	0.841	117.019					C(CC(=O)O)C(=O)O	N/A	N/A	spectral_library_annotation
1403	SUCCINATE	[M-H]-	0.841	117.019					C(CC(=O)O)C(=O)O	N/A	N/A	spectral_library_annotation
1405	Erythronolactone	[M-H]-	0.947	117.018			4.14405	C4H6O4	O=C1OCC(O)C1O	InChI=1S/C4H6O4/c5-2-1-8-4(7)3(2)6/h2-3,5-6H,1H2/t2-,3-/m1/s1	SGMJBNSHAZVGMC-PWNYCUMCSA-N	spectral_library_annotation
1405	METHYLMALONATE	[M-H]-	0.916	117.018			8.1533	C4H6O4	CC(C(=O)O)C(=O)O	InChI=1S/C4H6O4/c1-2(3(5)6)4(7)8/h2H,1H3,(H,5,6)(H,7,8)	ZIYVHBGGAOATLY-UHFFFAOYSA-N	spectral_library_annotation
1405	succinic acid CollisionEnergy:205060	[M-H]-	0.877	117.019					O=C(O)CCC(=O)O	"InChI=1S/C4H6O4/c5-3(6)1-2-4(7)8/h1-2H2,(H,5,6)(H,7,8)"	N/A	spectral_library_annotation
1405	succinic acid CollisionEnergy:205060	[M-H]-	0.877	117.019					O=C(O)CCC(=O)O	"InChI=1S/C4H6O4/c5-3(6)1-2-4(7)8/h1-2H2,(H,5,6)(H,7,8)"	N/A	spectral_library_annotation
1405	Methylmalonic acid - 40.0 eV	[M-H]-	0.845	117.019					CC(C(=O)O)C(=O)O	N/A	N/A	spectral_library_annotation
1405	Methylmalonic acid - 40.0 eV	[M-H]-	0.845	117.019					CC(C(=O)O)C(=O)O	N/A	N/A	spectral_library_annotation
1405	succinic acid CollisionEnergy:102040	[M-H]-	0.841	117.019					O=C(O)CCC(=O)O	"InChI=1S/C4H6O4/c5-3(6)1-2-4(7)8/h1-2H2,(H,5,6)(H,7,8)"	N/A	spectral_library_annotation
1405	succinic acid CollisionEnergy:102040	[M-H]-	0.841	117.019					O=C(O)CCC(=O)O	"InChI=1S/C4H6O4/c5-3(6)1-2-4(7)8/h1-2H2,(H,5,6)(H,7,8)"	N/A	spectral_library_annotation
1405	Methylmalonic acid - 40.0 eV	[M-H]-	0.81	117.019					CC(C(=O)O)C(=O)O	N/A	N/A	spectral_library_annotation
1405	Methylmalonic acid - 40.0 eV	[M-H]-	0.81	117.019					CC(C(=O)O)C(=O)O	N/A	N/A	spectral_library_annotation
1430	Dehydroascorbic acid	[M-H]-	0.716	173.008			4.34947	C6H6O6	O=C1OC(C(=O)C1=O)C(O)CO	InChI=1S/C6H6O6/c7-1-2(8)5-3(9)4(10)6(11)12-5/h2,5,7-8H,1H2/t2-,5+/m0/s1	SBJKKFFYIZUCET-JLAZNSOCSA-N	spectral_library_annotation
1484	3-HYDROXY-3-METHYLGLUTARIC ACID	[M-H]-	0.968	161.046				C6H10O5	O=C(O)CC(O)(C)CC(=O)O	InChI=1S/C6H10O5/c1-6(11,2-4(7)8)3-5(9)10/h11H,2-3H2,1H3,(H,7,8)(H,9,10)	NPOAOTPXWNWTSH-UHFFFAOYSA-N	spectral_library_annotation
1484	3-HYDROXY-3-METHYLGLUTARIC ACID	[M-H]-	0.966	161.046				C6H10O5	O=C(O)CC(O)(C)CC(=O)O	InChI=1S/C6H10O5/c1-6(11,2-4(7)8)3-5(9)10/h11H,2-3H2,1H3,(H,7,8)(H,9,10)	NPOAOTPXWNWTSH-UHFFFAOYSA-N	spectral_library_annotation
1484	3-HYDROXY-3-METHYLGLUTARATE	[M-H]-	0.964	161.044			1.73364	C6H10O5	CC(CC(=O)O)(CC(=O)O)O	InChI=1S/C6H10O5/c1-6(11,2-4(7)8)3-5(9)10/h11H,2-3H2,1H3,(H,7,8)(H,9,10)	NPOAOTPXWNWTSH-UHFFFAOYSA-N	spectral_library_annotation
1484	3-HYDROXY-3-METHYLGLUTARATE	[M-H]-	0.964	161.045			1.90596	C6H10O5	CC(CC(=O)O)(CC(=O)O)O	InChI=1S/C6H10O5/c1-6(11,2-4(7)8)3-5(9)10/h11H,2-3H2,1H3,(H,7,8)(H,9,10)	NPOAOTPXWNWTSH-UHFFFAOYSA-N	spectral_library_annotation
1484	3-HYDROXY-3-METHYLGLUTARATE	[M-H]-	0.952	161.044			8.00378	C6H10O5	CC(CC(=O)O)(CC(=O)O)O	InChI=1S/C6H10O5/c1-6(11,2-4(7)8)3-5(9)10/h11H,2-3H2,1H3,(H,7,8)(H,9,10)	NPOAOTPXWNWTSH-UHFFFAOYSA-N	spectral_library_annotation
1484	Meglutol	[M-H]-	0.938	161.046				C6H10O5	O=C(O)CC(O)(C)CC(=O)O	InChI=1S/C6H10O5/c1-6(11,2-4(7)8)3-5(9)10/h11H,2-3H2,1H3,(H,7,8)(H,9,10)	NPOAOTPXWNWTSH-UHFFFAOYSA-N	spectral_library_annotation
1484	Meglutol	[M-H]-	0.908	161.046				C6H10O5	O=C(O)CC(O)(C)CC(=O)O	InChI=1S/C6H10O5/c1-6(11,2-4(7)8)3-5(9)10/h11H,2-3H2,1H3,(H,7,8)(H,9,10)	NPOAOTPXWNWTSH-UHFFFAOYSA-N	spectral_library_annotation
1484	Meglutol - 40.0 eV	[M-H]-	0.874	161.045					CC(CC(=O)O)(CC(=O)O)O	N/A	N/A	spectral_library_annotation
1484	Meglutol - 40.0 eV	[M-H]-	0.874	161.045					CC(CC(=O)O)(CC(=O)O)O	N/A	N/A	spectral_library_annotation
1484	Meglutol - 40.0 eV	[M-H]-	0.866	161.045					CC(CC(=O)O)(CC(=O)O)O	N/A	N/A	spectral_library_annotation
1537	3-HYDROXYGLUTARIC ACID	[M-H]-	0.879	147.03					C(C(CC(=O)O)O)C(=O)O	"InChI=1S/C5H8O5/c6-3(1-4(7)8)2-5(9)10/h3,6H,1-2H2,(H,7,8)(H,9,10)"	N/A	spectral_library_annotation
1537	3-HYDROXYGLUTARIC ACID	[M-H]-	0.879	147.03					C(C(CC(=O)O)O)C(=O)O	"InChI=1S/C5H8O5/c6-3(1-4(7)8)2-5(9)10/h3,6H,1-2H2,(H,7,8)(H,9,10)"	N/A	spectral_library_annotation
1537	3-HYDROXYGLUTARIC ACID	[M-H]-	0.879	147.03				C5H8O5	O=C(O)CC(O)CC(=O)O	InChI=1S/C5H8O5/c6-3(1-4(7)8)2-5(9)10/h3,6H,1-2H2,(H,7,8)(H,9,10)	ZQHYXNSQOIDNTL-UHFFFAOYSA-N	spectral_library_annotation
1537	3-HYDROXYGLUTARIC ACID	[M-H]-	0.872	147.03					C(C(CC(=O)O)O)C(=O)O	"InChI=1S/C5H8O5/c6-3(1-4(7)8)2-5(9)10/h3,6H,1-2H2,(H,7,8)(H,9,10)"	N/A	spectral_library_annotation
1537	3-HYDROXYGLUTARIC ACID	[M-H]-	0.872	147.03					C(C(CC(=O)O)O)C(=O)O	"InChI=1S/C5H8O5/c6-3(1-4(7)8)2-5(9)10/h3,6H,1-2H2,(H,7,8)(H,9,10)"	N/A	spectral_library_annotation
1537	3-HYDROXYGLUTARIC ACID	[M-H]-	0.872	147.03				C5H8O5	O=C(O)CC(O)CC(=O)O	InChI=1S/C5H8O5/c6-3(1-4(7)8)2-5(9)10/h3,6H,1-2H2,(H,7,8)(H,9,10)	ZQHYXNSQOIDNTL-UHFFFAOYSA-N	spectral_library_annotation
1537	Spectral Match to D-(-)-Citramalic acid from NIST14	[M-H]-	0.847	147.03					C[C@@](CC(=O)O)(C(=O)O)O	InChI=1S/C5H8O5/c1-5(10,4(8)9)2-3(6)7/h10H,2H2,1H3,(H,6,7)(H,8,9)/t5-/m1/s1	N/A	spectral_library_annotation
1537	Spectral Match to D-(-)-Citramalic acid from NIST14	[M-H]-	0.847	147.03					C[C@@](CC(=O)O)(C(=O)O)O	InChI=1S/C5H8O5/c1-5(10,4(8)9)2-3(6)7/h10H,2H2,1H3,(H,6,7)(H,8,9)/t5-/m1/s1	N/A	spectral_library_annotation
1537	DL-alpha-Hydroxyglutaric acid - 40.0 eV	[M]+	0.845	147.03						N/A	N/A	spectral_library_annotation
1537	DL-alpha-Hydroxyglutaric acid - 40.0 eV	[M]+	0.845	147.03						N/A	N/A	spectral_library_annotation
1552	Fosfructose - 40.0 eV	[M-H]-	0.937	338.989					C([C@@H]1[C@H]([C@@H](C(O1)(COP(=O)(O)O)O)O)O)OP(=O)(O)O	N/A	N/A	spectral_library_annotation
1552	Fosfructose - 40.0 eV	[M-H]-	0.937	338.989					C([C@@H]1[C@H]([C@@H](C(O1)(COP(=O)(O)O)O)O)O)OP(=O)(O)O	N/A	N/A	spectral_library_annotation
1552	Fosfructose - 40.0 eV	[M-H]-	0.936	338.989					C([C@@H]1[C@H]([C@@H](C(O1)(COP(=O)(O)O)O)O)O)OP(=O)(O)O	N/A	N/A	spectral_library_annotation
1552	Fosfructose - 40.0 eV	[M-H]-	0.936	338.989					C([C@@H]1[C@H]([C@@H](C(O1)(COP(=O)(O)O)O)O)O)OP(=O)(O)O	N/A	N/A	spectral_library_annotation
1552	Fosfructose - 40.0 eV	[M-H]-	0.927	338.989					C([C@@H]1[C@H]([C@@H](C(O1)(COP(=O)(O)O)O)O)O)OP(=O)(O)O	N/A	N/A	spectral_library_annotation
1552	Fosfructose - 40.0 eV	[M-H]-	0.927	338.989					C([C@@H]1[C@H]([C@@H](C(O1)(COP(=O)(O)O)O)O)O)OP(=O)(O)O	N/A	N/A	spectral_library_annotation
1552	Fosfructose - 40.0 eV	[M-H]-	0.923	338.989					C([C@@H]1[C@H]([C@@H](C(O1)(COP(=O)(O)O)O)O)O)OP(=O)(O)O	N/A	N/A	spectral_library_annotation
1552	Fosfructose - 40.0 eV	[M-H]-	0.923	338.989					C([C@@H]1[C@H]([C@@H](C(O1)(COP(=O)(O)O)O)O)O)OP(=O)(O)O	N/A	N/A	spectral_library_annotation
1552	Fosfructose - 40.0 eV	[M-H]-	0.903	338.989					C([C@@H]1[C@H]([C@@H](C(O1)(COP(=O)(O)O)O)O)O)OP(=O)(O)O	N/A	N/A	spectral_library_annotation
1552	Fosfructose - 40.0 eV	[M-H]-	0.903	338.989					C([C@@H]1[C@H]([C@@H](C(O1)(COP(=O)(O)O)O)O)O)OP(=O)(O)O	N/A	N/A	spectral_library_annotation
1569	Citramalic acid CollisionEnergy:102040	[M-H]-	0.843	147.03					CC(O)(CC(=O)O)C(=O)O	"InChI=1S/C5H8O5/c1-5(10,4(8)9)2-3(6)7/h10H,2H2,1H3,(H,6,7)(H,8,9)"	N/A	spectral_library_annotation
1569	Citramalic acid CollisionEnergy:102040	[M-H]-	0.843	147.03					CC(O)(CC(=O)O)C(=O)O	"InChI=1S/C5H8O5/c1-5(10,4(8)9)2-3(6)7/h10H,2H2,1H3,(H,6,7)(H,8,9)"	N/A	spectral_library_annotation
1569	CITRAMALIC ACID	[M-H]-	0.843	147.03					CC(CC(=O)O)(C(=O)O)O	"InChI=1S/C5H8O5/c1-5(10,4(8)9)2-3(6)7/h10H,2H2,1H3,(H,6,7)(H,8,9)"	N/A	spectral_library_annotation
1569	CITRAMALIC ACID	[M-H]-	0.843	147.03					CC(CC(=O)O)(C(=O)O)O	"InChI=1S/C5H8O5/c1-5(10,4(8)9)2-3(6)7/h10H,2H2,1H3,(H,6,7)(H,8,9)"	N/A	spectral_library_annotation
1569	CITRAMALIC ACID	[M-H]-	0.843	147.03				C5H8O5	O=C(O)CC(O)(C(=O)O)C	InChI=1S/C5H8O5/c1-5(10,4(8)9)2-3(6)7/h10H,2H2,1H3,(H,6,7)(H,8,9)	XFTRTWQBIOMVPK-UHFFFAOYSA-N	spectral_library_annotation
1569	Citramalic acid	[M-H]-	0.826	147.03			11.3136	C5H8O5	CC(CC(=O)O)(C(=O)O)O			spectral_library_annotation
1569	3-HYDROXYGLUTARIC ACID	[M-H]-	0.819	147.03					C(C(CC(=O)O)O)C(=O)O	"InChI=1S/C5H8O5/c6-3(1-4(7)8)2-5(9)10/h3,6H,1-2H2,(H,7,8)(H,9,10)"	N/A	spectral_library_annotation
1569	3-HYDROXYGLUTARIC ACID	[M-H]-	0.819	147.03					C(C(CC(=O)O)O)C(=O)O	"InChI=1S/C5H8O5/c6-3(1-4(7)8)2-5(9)10/h3,6H,1-2H2,(H,7,8)(H,9,10)"	N/A	spectral_library_annotation
1569	3-HYDROXYGLUTARIC ACID	[M-H]-	0.819	147.03				C5H8O5	O=C(O)CC(O)CC(=O)O	InChI=1S/C5H8O5/c6-3(1-4(7)8)2-5(9)10/h3,6H,1-2H2,(H,7,8)(H,9,10)	ZQHYXNSQOIDNTL-UHFFFAOYSA-N	spectral_library_annotation
1569	Citramalic acid CollisionEnergy:205060	[M-H]-	0.817	147.03					CC(O)(CC(=O)O)C(=O)O	"InChI=1S/C5H8O5/c1-5(10,4(8)9)2-3(6)7/h10H,2H2,1H3,(H,6,7)(H,8,9)"	N/A	spectral_library_annotation
1665	UDP-D-glucose CollisionEnergy:102040	[M-H]-	0.987	565.048					O=c1nc(O)ccn1C1O[C@H](COP(=O)(O)OP(=O)(O)O[C@H]2O[C@H](CO)[C@H](O)[C@H](O)[C@H]2O)[C@@H](O)[C@H]1O	"InChI=1S/C15H24N2O17P2/c18-3-5-8(20)10(22)12(24)14(32-5)33-36(28,29)34-35(26,27)30-4-6-9(21)11(23)13(31-6)17-2-1-7(19)16-15(17)25/h1-2,5-6,8-14,18,20-24H,3-4H2,(H,26,27)(H,28,29)(H,16,19,25)/t5-,6-,8+,9-,10+,11-,12-,13?,14-/m1/s1"	N/A	spectral_library_annotation
1665	UDP-D-glucose CollisionEnergy:102040	[M-H]-	0.987	565.048					O=c1nc(O)ccn1C1O[C@H](COP(=O)(O)OP(=O)(O)O[C@H]2O[C@H](CO)[C@H](O)[C@H](O)[C@H]2O)[C@@H](O)[C@H]1O	"InChI=1S/C15H24N2O17P2/c18-3-5-8(20)10(22)12(24)14(32-5)33-36(28,29)34-35(26,27)30-4-6-9(21)11(23)13(31-6)17-2-1-7(19)16-15(17)25/h1-2,5-6,8-14,18,20-24H,3-4H2,(H,26,27)(H,28,29)(H,16,19,25)/t5-,6-,8+,9-,10+,11-,12-,13?,14-/m1/s1"	N/A	spectral_library_annotation
1665	UDP-D-glucose CollisionEnergy:102040	[M-H]-	0.987	565.048					O=c1nc(O)ccn1C1O[C@H](COP(=O)(O)OP(=O)(O)O[C@H]2O[C@H](CO)[C@H](O)[C@H](O)[C@H]2O)[C@@H](O)[C@H]1O	"InChI=1S/C15H24N2O17P2/c18-3-5-8(20)10(22)12(24)14(32-5)33-36(28,29)34-35(26,27)30-4-6-9(21)11(23)13(31-6)17-2-1-7(19)16-15(17)25/h1-2,5-6,8-14,18,20-24H,3-4H2,(H,26,27)(H,28,29)(H,16,19,25)/t5-,6-,8+,9-,10+,11-,12-,13?,14-/m1/s1"	N/A	spectral_library_annotation
1665	UDP-D-glucose CollisionEnergy:102040	[M-H]-	0.987	565.048					O=c1nc(O)ccn1C1O[C@H](COP(=O)(O)OP(=O)(O)O[C@H]2O[C@H](CO)[C@H](O)[C@H](O)[C@H]2O)[C@@H](O)[C@H]1O	"InChI=1S/C15H24N2O17P2/c18-3-5-8(20)10(22)12(24)14(32-5)33-36(28,29)34-35(26,27)30-4-6-9(21)11(23)13(31-6)17-2-1-7(19)16-15(17)25/h1-2,5-6,8-14,18,20-24H,3-4H2,(H,26,27)(H,28,29)(H,16,19,25)/t5-,6-,8+,9-,10+,11-,12-,13?,14-/m1/s1"	N/A	spectral_library_annotation
1665	Massbank:PR100758 UDP-Galactose|UDP-Gal|Uridine-5'-diphosphogalactose|UDP-D-galactopyranose|UDP-D-Galactose	[M-H]-	0.984	565.047					OCC(O1)C(O)C(O)C(O)C1OP(O)(=O)OP(O)(=O)OCC(O2)C(O)C(O)C2N(C=3)C(=O)NC(=O)C3	1S/C15H24N2O17P2/c18-3-5-8(20)10(22)12(24)14(32-5)33-36(28,29)34-35(26,27)30-4-6-9(21)11(23)13(31-6)17-2-1-7(19)16-15(17)25/h1-2,5-6,8-14,18,20-24H,3-4H2,(H,26,27)(H,28,29)(H,16,19,25)/t5-,6-,8+,9-,10+,11-,12-,13-,14-/m1/s1	N/A	spectral_library_annotation
1665	Massbank:PT207280 UDP-galactose|UDP-Galactose disodium salt|UDP-D-galactopyranose|Uridine-5'-diphosphogalactose disodium salt|[[(2R,3S,4R)-5-(2,4-dioxopyrimidin-1-yl)-3,4-dihydroxyoxolan-2-yl]methoxy-hydroxyphosphoryl]	[M+H]+	0.984	565.047					C1=CN(C(=O)NC1=O)C2C(C(C(O2)COP(=O)(O)OP(=O)(O)OC3C(C(C(C(O3)CO)O)O)O)O)O	1S/C15H24N2O17P2/c18-3-5-8(20)10(22)12(24)14(32-5)33-36(28,29)34-35(26,27)30-4-6-9(21)11(23)13(31-6)17-2-1-7(19)16-15(17)25/h1-2,5-6,8-14,18,20-24H,3-4H2,(H,26,27)(H,28,29)(H,16,19,25)	N/A	spectral_library_annotation
1665			0.984	565.047				C15H24N2O17P2	OCC(O1)C(O)C(O)C(O)C1OP(O)(=O)OP(O)(=O)OCC(O2)C(O)C(O)C2N(C=3)C(=O)NC(=O)C3	InChI=1S/C15H24N2O17P2/c18-3-5-8(20)10(22)12(24)14(32-5)33-36(28,29)34-35(26,27)30-4-6-9(21)11(23)13(31-6)17-2-1-7(19)16-15(17)25/h1-2,5-6,8-14,18,20-24H,3-4H2,(H,26,27)(H,28,29)(H,16,19,25)/t5-,6-,8+,9-,10+,11-,12-,13-,14-/m1/s1	HSCJRCZFDFQWRP-ABVWGUQPSA-N	spectral_library_annotation
1665			0.984	565.047				C15H24N2O17P2	C1=CN(C(=O)NC1=O)C2C(C(C(O2)COP(=O)(O)OP(=O)(O)OC3C(C(C(C(O3)CO)O)O)O)O)O	InChI=1S/C15H24N2O17P2/c18-3-5-8(20)10(22)12(24)14(32-5)33-36(28,29)34-35(26,27)30-4-6-9(21)11(23)13(31-6)17-2-1-7(19)16-15(17)25/h1-2,5-6,8-14,18,20-24H,3-4H2,(H,26,27)(H,28,29)(H,16,19,25)	HSCJRCZFDFQWRP-UHFFFAOYSA-N	spectral_library_annotation
1665	Massbank:PR100758 UDP-Galactose|UDP-Gal|Uridine-5'-diphosphogalactose|UDP-D-galactopyranose|UDP-D-Galactose	[M-H]-	0.984	565.047					OCC(O1)C(O)C(O)C(O)C1OP(O)(=O)OP(O)(=O)OCC(O2)C(O)C(O)C2N(C=3)C(=O)NC(=O)C3	1S/C15H24N2O17P2/c18-3-5-8(20)10(22)12(24)14(32-5)33-36(28,29)34-35(26,27)30-4-6-9(21)11(23)13(31-6)17-2-1-7(19)16-15(17)25/h1-2,5-6,8-14,18,20-24H,3-4H2,(H,26,27)(H,28,29)(H,16,19,25)/t5-,6-,8+,9-,10+,11-,12-,13-,14-/m1/s1	N/A	spectral_library_annotation
1665	Massbank:PT207280 UDP-galactose|UDP-Galactose disodium salt|UDP-D-galactopyranose|Uridine-5'-diphosphogalactose disodium salt|[[(2R,3S,4R)-5-(2,4-dioxopyrimidin-1-yl)-3,4-dihydroxyoxolan-2-yl]methoxy-hydroxyphosphoryl]	[M+H]+	0.984	565.047					C1=CN(C(=O)NC1=O)C2C(C(C(O2)COP(=O)(O)OP(=O)(O)OC3C(C(C(C(O3)CO)O)O)O)O)O	1S/C15H24N2O17P2/c18-3-5-8(20)10(22)12(24)14(32-5)33-36(28,29)34-35(26,27)30-4-6-9(21)11(23)13(31-6)17-2-1-7(19)16-15(17)25/h1-2,5-6,8-14,18,20-24H,3-4H2,(H,26,27)(H,28,29)(H,16,19,25)	N/A	spectral_library_annotation
1667	Citric acid	[M-H]-	0.833	191.02				C6H8O7	OC(CC(O)(C(O)=O)CC(O)=O)=O	InChI=1S/C6H8O7/c7-3(8)1-6(13,5(11)12)2-4(9)10/h13H,1-2H2,(H,7,8)(H,9,10)(H,11,12)	KRKNYBCHXYNGOX-UHFFFAOYSA-N	spectral_library_annotation
1667	CITRIC ACID	[M-H]-	0.833	191.02					C(C(=O)O)C(CC(=O)O)(C(=O)O)O	"InChI=1S/C6H8O7/c7-3(8)1-6(13,5(11)12)2-4(9)10/h13H,1-2H2,(H,7,8)(H,9,10)(H,11,12)"	N/A	spectral_library_annotation
1667	CITRIC ACID	[M-H]-	0.833	191.02					C(C(=O)O)C(CC(=O)O)(C(=O)O)O	"InChI=1S/C6H8O7/c7-3(8)1-6(13,5(11)12)2-4(9)10/h13H,1-2H2,(H,7,8)(H,9,10)(H,11,12)"	N/A	spectral_library_annotation
1667	CITRIC ACID	[M-H]-	0.833	191.02				C6H8O7	O=C(O)CC(O)(C(=O)O)CC(=O)O	InChI=1S/C6H8O7/c7-3(8)1-6(13,5(11)12)2-4(9)10/h13H,1-2H2,(H,7,8)(H,9,10)(H,11,12)	KRKNYBCHXYNGOX-UHFFFAOYSA-N	spectral_library_annotation
1667			0.833	191.02				C6H8O7	OC(CC(O)(C(O)=O)CC(O)=O)=O	InChI=1S/C6H8O7/c7-3(8)1-6(13,5(11)12)2-4(9)10/h13H,1-2H2,(H,7,8)(H,9,10)(H,11,12)	KRKNYBCHXYNGOX-UHFFFAOYSA-N	spectral_library_annotation
1667	CITRIC ACID	[M-H]-	0.828	191.02					C(C(=O)O)C(CC(=O)O)(C(=O)O)O	"InChI=1S/C6H8O7/c7-3(8)1-6(13,5(11)12)2-4(9)10/h13H,1-2H2,(H,7,8)(H,9,10)(H,11,12)"	N/A	spectral_library_annotation
1667	CITRIC ACID	[M-H]-	0.828	191.02					C(C(=O)O)C(CC(=O)O)(C(=O)O)O	"InChI=1S/C6H8O7/c7-3(8)1-6(13,5(11)12)2-4(9)10/h13H,1-2H2,(H,7,8)(H,9,10)(H,11,12)"	N/A	spectral_library_annotation
1667	CITRIC ACID	[M-H]-	0.828	191.02				C6H8O7	O=C(O)CC(O)(C(=O)O)CC(=O)O	InChI=1S/C6H8O7/c7-3(8)1-6(13,5(11)12)2-4(9)10/h13H,1-2H2,(H,7,8)(H,9,10)(H,11,12)	KRKNYBCHXYNGOX-UHFFFAOYSA-N	spectral_library_annotation
1667	Citric acid - 40.0 eV	[M-H]-	0.81	191.02					C(C(=O)O)C(CC(=O)O)(C(=O)O)O	N/A	N/A	spectral_library_annotation
1667	Citric acid - 40.0 eV	[M-H]-	0.81	191.02					C(C(=O)O)C(CC(=O)O)(C(=O)O)O	N/A	N/A	spectral_library_annotation
1675	UDP-GlcNAc CollisionEnergy:102040	[M-H]-	0.996	606.074					CC(O)=N[C@H]1[C@@H](OP(=O)(O)OP(=O)(O)OC[C@H]2O[C@@H](n3ccc(O)nc3=O)[C@H](O)[C@@H]2O)O[C@H](CO)[C@@H](O)[C@@H]1O	"InChI=1S/C17H27N3O17P2/c1-6(22)18-10-13(26)11(24)7(4-21)35-16(10)36-39(31,32)37-38(29,30)33-5-8-12(25)14(27)15(34-8)20-3-2-9(23)19-17(20)28/h2-3,7-8,10-16,21,24-27H,4-5H2,1H3,(H,18,22)(H,29,30)(H,31,32)(H,19,23,28)/t7-,8-,10-,11-,12-,13-,14-,15-,16-/m1/s1"	N/A	spectral_library_annotation
1675	UDP-GlcNAc CollisionEnergy:102040	[M-H]-	0.996	606.074					CC(O)=N[C@H]1[C@@H](OP(=O)(O)OP(=O)(O)OC[C@H]2O[C@@H](n3ccc(O)nc3=O)[C@H](O)[C@@H]2O)O[C@H](CO)[C@@H](O)[C@@H]1O	"InChI=1S/C17H27N3O17P2/c1-6(22)18-10-13(26)11(24)7(4-21)35-16(10)36-39(31,32)37-38(29,30)33-5-8-12(25)14(27)15(34-8)20-3-2-9(23)19-17(20)28/h2-3,7-8,10-16,21,24-27H,4-5H2,1H3,(H,18,22)(H,29,30)(H,31,32)(H,19,23,28)/t7-,8-,10-,11-,12-,13-,14-,15-,16-/m1/s1"	N/A	spectral_library_annotation
1675	UDP-GlcNAc CollisionEnergy:102040	[M-H]-	0.996	606.074					CC(O)=N[C@H]1[C@@H](OP(=O)(O)OP(=O)(O)OC[C@H]2O[C@@H](n3ccc(O)nc3=O)[C@H](O)[C@@H]2O)O[C@H](CO)[C@@H](O)[C@@H]1O	"InChI=1S/C17H27N3O17P2/c1-6(22)18-10-13(26)11(24)7(4-21)35-16(10)36-39(31,32)37-38(29,30)33-5-8-12(25)14(27)15(34-8)20-3-2-9(23)19-17(20)28/h2-3,7-8,10-16,21,24-27H,4-5H2,1H3,(H,18,22)(H,29,30)(H,31,32)(H,19,23,28)/t7-,8-,10-,11-,12-,13-,14-,15-,16-/m1/s1"	N/A	spectral_library_annotation
1675	UDP-GlcNAc CollisionEnergy:102040	[M-H]-	0.996	606.074					CC(O)=N[C@H]1[C@@H](OP(=O)(O)OP(=O)(O)OC[C@H]2O[C@@H](n3ccc(O)nc3=O)[C@H](O)[C@@H]2O)O[C@H](CO)[C@@H](O)[C@@H]1O	"InChI=1S/C17H27N3O17P2/c1-6(22)18-10-13(26)11(24)7(4-21)35-16(10)36-39(31,32)37-38(29,30)33-5-8-12(25)14(27)15(34-8)20-3-2-9(23)19-17(20)28/h2-3,7-8,10-16,21,24-27H,4-5H2,1H3,(H,18,22)(H,29,30)(H,31,32)(H,19,23,28)/t7-,8-,10-,11-,12-,13-,14-,15-,16-/m1/s1"	N/A	spectral_library_annotation
1675	Massbank:PR100618 Uridine 5'-diphospho-N-acetylgalactosamine|UDP-GalNAc|UDP-N-acetylgalactosamine|Uridine diphospho-2-acetamido-2-deoxy-D-galactose	[M-H]-	0.987	606.074					OCC(O1)C(O)C(O)C(NC(C)=O)C1OP(O)(=O)OP(O)(=O)OCC(O2)C(O)C(O)C2N(C=3)C(=O)NC(=O)C3	1S/C17H27N3O17P2/c1-6(22)18-10-13(26)11(24)7(4-21)35-16(10)36-39(31,32)37-38(29,30)33-5-8-12(25)14(27)15(34-8)20-3-2-9(23)19-17(20)28/h2-3,7-8,10-16,21,24-27H,4-5H2,1H3,(H,18,22)(H,29,30)(H,31,32)(H,19,23,28)/t7-,8-,10-,11+,12-,13-,14-,15-,16-/m1/s1	N/A	spectral_library_annotation
1675	Massbank:PT203690 [(2R,3R,4R,5R,6R)-3-acetamido-4,5-dihydroxy-6-(hydroxymethyl)oxan-2-yl] [[(2R,3S,4R)-5-(2,4-dioxopyrimidin-1-yl)-3,4-dihydroxyoxolan-2-yl]methoxy-hydroxyphosphoryl] hydrogen phosphate|UDP-N-acetylgala	[M+H]+	0.987	606.074					CC(=O)NC1C(C(C(OC1OP(=O)(O)OP(=O)(O)OCC2C(C(C(O2)N3C=CC(=O)NC3=O)O)O)CO)O)O	1S/C17H27N3O17P2/c1-6(22)18-10-13(26)11(24)7(4-21)35-16(10)36-39(31,32)37-38(29,30)33-5-8-12(25)14(27)15(34-8)20-3-2-9(23)19-17(20)28/h2-3,7-8,10-16,21,24-27H,4-5H2,1H3,(H,18,22)(H,29,30)(H,31,32)(H,19,23,28)	N/A	spectral_library_annotation
1675			0.987	606.074				C17H27N3O17P2	OCC(O1)C(O)C(O)C(NC(C)=O)C1OP(O)(=O)OP(O)(=O)OCC(O2)C(O)C(O)C2N(C=3)C(=O)NC(=O)C3	InChI=1S/C17H27N3O17P2/c1-6(22)18-10-13(26)11(24)7(4-21)35-16(10)36-39(31,32)37-38(29,30)33-5-8-12(25)14(27)15(34-8)20-3-2-9(23)19-17(20)28/h2-3,7-8,10-16,21,24-27H,4-5H2,1H3,(H,18,22)(H,29,30)(H,31,32)(H,19,23,28)/t7-,8-,10-,11+,12-,13-,14-,15-,16-/m1/s1	LFTYTUAZOPRMMI-NESSUJCYSA-N	spectral_library_annotation
1675			0.987	606.074				C17H27N3O17P2	CC(=O)NC1C(C(C(OC1OP(=O)(O)OP(=O)(O)OCC2C(C(C(O2)N3C=CC(=O)NC3=O)O)O)CO)O)O	InChI=1S/C17H27N3O17P2/c1-6(22)18-10-13(26)11(24)7(4-21)35-16(10)36-39(31,32)37-38(29,30)33-5-8-12(25)14(27)15(34-8)20-3-2-9(23)19-17(20)28/h2-3,7-8,10-16,21,24-27H,4-5H2,1H3,(H,18,22)(H,29,30)(H,31,32)(H,19,23,28)	LFTYTUAZOPRMMI-UHFFFAOYSA-N	spectral_library_annotation
1675	Massbank:PR100618 Uridine 5'-diphospho-N-acetylgalactosamine|UDP-GalNAc|UDP-N-acetylgalactosamine|Uridine diphospho-2-acetamido-2-deoxy-D-galactose	[M-H]-	0.987	606.074					OCC(O1)C(O)C(O)C(NC(C)=O)C1OP(O)(=O)OP(O)(=O)OCC(O2)C(O)C(O)C2N(C=3)C(=O)NC(=O)C3	1S/C17H27N3O17P2/c1-6(22)18-10-13(26)11(24)7(4-21)35-16(10)36-39(31,32)37-38(29,30)33-5-8-12(25)14(27)15(34-8)20-3-2-9(23)19-17(20)28/h2-3,7-8,10-16,21,24-27H,4-5H2,1H3,(H,18,22)(H,29,30)(H,31,32)(H,19,23,28)/t7-,8-,10-,11+,12-,13-,14-,15-,16-/m1/s1	N/A	spectral_library_annotation
1675	Massbank:PT203690 [(2R,3R,4R,5R,6R)-3-acetamido-4,5-dihydroxy-6-(hydroxymethyl)oxan-2-yl] [[(2R,3S,4R)-5-(2,4-dioxopyrimidin-1-yl)-3,4-dihydroxyoxolan-2-yl]methoxy-hydroxyphosphoryl] hydrogen phosphate|UDP-N-acetylgala	[M+H]+	0.987	606.074					CC(=O)NC1C(C(C(OC1OP(=O)(O)OP(=O)(O)OCC2C(C(C(O2)N3C=CC(=O)NC3=O)O)O)CO)O)O	1S/C17H27N3O17P2/c1-6(22)18-10-13(26)11(24)7(4-21)35-16(10)36-39(31,32)37-38(29,30)33-5-8-12(25)14(27)15(34-8)20-3-2-9(23)19-17(20)28/h2-3,7-8,10-16,21,24-27H,4-5H2,1H3,(H,18,22)(H,29,30)(H,31,32)(H,19,23,28)	N/A	spectral_library_annotation
1835	uridine CollisionEnergy:102040	[M-H]-	0.947	243.062					O=c1nc(O)ccn1C1OC(CO)C(O)C1O	"InChI=1S/C9H12N2O6/c12-3-4-6(14)7(15)8(17-4)11-2-1-5(13)10-9(11)16/h1-2,4,6-8,12,14-15H,3H2,(H,10,13,16)/t4-,6-,7-,8-/m1/s1"	N/A	spectral_library_annotation
1835	uridine CollisionEnergy:102040	[M-H]-	0.947	243.062					O=c1nc(O)ccn1C1OC(CO)C(O)C1O	"InChI=1S/C9H12N2O6/c12-3-4-6(14)7(15)8(17-4)11-2-1-5(13)10-9(11)16/h1-2,4,6-8,12,14-15H,3H2,(H,10,13,16)/t4-,6-,7-,8-/m1/s1"	N/A	spectral_library_annotation
1835	uridine CollisionEnergy:102040	[M-H]-	0.945	243.062					O=c1nc(O)ccn1[C@@H]1O[C@H](CO)[C@@H](O)[C@H]1O	"InChI=1S/C9H12N2O6/c12-3-4-6(14)7(15)8(17-4)11-2-1-5(13)10-9(11)16/h1-2,4,6-8,12,14-15H,3H2,(H,10,13,16)/t4-,6-,7-,8-/m1/s1"	N/A	spectral_library_annotation
1835	uridine CollisionEnergy:102040	[M-H]-	0.945	243.062					O=c1nc(O)ccn1[C@@H]1O[C@H](CO)[C@@H](O)[C@H]1O	"InChI=1S/C9H12N2O6/c12-3-4-6(14)7(15)8(17-4)11-2-1-5(13)10-9(11)16/h1-2,4,6-8,12,14-15H,3H2,(H,10,13,16)/t4-,6-,7-,8-/m1/s1"	N/A	spectral_library_annotation
1835	uridine CollisionEnergy:102040	[M-H]-	0.945	243.062					O=c1nc(O)ccn1[C@@H]1O[C@H](CO)[C@@H](O)[C@H]1O	"InChI=1S/C9H12N2O6/c12-3-4-6(14)7(15)8(17-4)11-2-1-5(13)10-9(11)16/h1-2,4,6-8,12,14-15H,3H2,(H,10,13,16)/t4-,6-,7-,8-/m1/s1"	N/A	spectral_library_annotation
1835	uridine CollisionEnergy:102040	[M-H]-	0.945	243.062					O=c1nc(O)ccn1[C@@H]1O[C@H](CO)[C@@H](O)[C@H]1O	"InChI=1S/C9H12N2O6/c12-3-4-6(14)7(15)8(17-4)11-2-1-5(13)10-9(11)16/h1-2,4,6-8,12,14-15H,3H2,(H,10,13,16)/t4-,6-,7-,8-/m1/s1"	N/A	spectral_library_annotation
1835	uridine	[M-H]-	0.943	243.062				C9H12N2O6	O=c1nc(O)ccn1[C@@H]1O[C@H](CO)[C@@H](O)[C@H]1O	InChI=1S/C9H12N2O6/c12-3-4-6(14)7(15)8(17-4)11-2-1-5(13)10-9(11)16/h1-2,4,6-8,12,14-15H,3H2,(H,10,13,16)/t4-,6-,7-,8-/m1/s1	DRTQHJPVMGBUCF-XVFCMESISA-N	spectral_library_annotation
1835	Massbank: uridine|1-[(2R,3R,4S,5R)-3,4-dihydroxy-5-(hydroxymethyl)oxolan-2-yl]pyrimidine-2,4-dione	[M-H]-	0.942	243.062					O=c1nc(O)ccn1[C@@H]1O[C@H](CO)[C@@H](O)[C@H]1O	1S/C9H12N2O6/c12-3-4-6(14)7(15)8(17-4)11-2-1-5(13)10-9(11)16/h1-2,4,6-8,12,14-15H,3H2,(H,10,13,16)/t4-,6-,7-,8-/m1/s1	N/A	spectral_library_annotation
1835			0.942	243.062				C9H12N2O6	O=c1nc(O)ccn1[C@@H]1O[C@H](CO)[C@@H](O)[C@H]1O	InChI=1S/C9H12N2O6/c12-3-4-6(14)7(15)8(17-4)11-2-1-5(13)10-9(11)16/h1-2,4,6-8,12,14-15H,3H2,(H,10,13,16)/t4-,6-,7-,8-/m1/s1	DRTQHJPVMGBUCF-XVFCMESISA-N	spectral_library_annotation
1835	Massbank: uridine|1-[(2R,3R,4S,5R)-3,4-dihydroxy-5-(hydroxymethyl)oxolan-2-yl]pyrimidine-2,4-dione	[M-H]-	0.942	243.062					O=c1nc(O)ccn1[C@@H]1O[C@H](CO)[C@@H](O)[C@H]1O	1S/C9H12N2O6/c12-3-4-6(14)7(15)8(17-4)11-2-1-5(13)10-9(11)16/h1-2,4,6-8,12,14-15H,3H2,(H,10,13,16)/t4-,6-,7-,8-/m1/s1	N/A	spectral_library_annotation
1914	UDP-GlcNAc CollisionEnergy:102040	[M-H]-	0.993	606.074					CC(O)=N[C@H]1[C@@H](OP(=O)(O)OP(=O)(O)OC[C@H]2O[C@@H](n3ccc(O)nc3=O)[C@H](O)[C@@H]2O)O[C@H](CO)[C@@H](O)[C@@H]1O	"InChI=1S/C17H27N3O17P2/c1-6(22)18-10-13(26)11(24)7(4-21)35-16(10)36-39(31,32)37-38(29,30)33-5-8-12(25)14(27)15(34-8)20-3-2-9(23)19-17(20)28/h2-3,7-8,10-16,21,24-27H,4-5H2,1H3,(H,18,22)(H,29,30)(H,31,32)(H,19,23,28)/t7-,8-,10-,11-,12-,13-,14-,15-,16-/m1/s1"	N/A	spectral_library_annotation
1914	UDP-GlcNAc CollisionEnergy:102040	[M-H]-	0.993	606.074					CC(O)=N[C@H]1[C@@H](OP(=O)(O)OP(=O)(O)OC[C@H]2O[C@@H](n3ccc(O)nc3=O)[C@H](O)[C@@H]2O)O[C@H](CO)[C@@H](O)[C@@H]1O	"InChI=1S/C17H27N3O17P2/c1-6(22)18-10-13(26)11(24)7(4-21)35-16(10)36-39(31,32)37-38(29,30)33-5-8-12(25)14(27)15(34-8)20-3-2-9(23)19-17(20)28/h2-3,7-8,10-16,21,24-27H,4-5H2,1H3,(H,18,22)(H,29,30)(H,31,32)(H,19,23,28)/t7-,8-,10-,11-,12-,13-,14-,15-,16-/m1/s1"	N/A	spectral_library_annotation
1914	UDP-GlcNAc CollisionEnergy:102040	[M-H]-	0.993	606.074					CC(O)=N[C@H]1[C@@H](OP(=O)(O)OP(=O)(O)OC[C@H]2O[C@@H](n3ccc(O)nc3=O)[C@H](O)[C@@H]2O)O[C@H](CO)[C@@H](O)[C@@H]1O	"InChI=1S/C17H27N3O17P2/c1-6(22)18-10-13(26)11(24)7(4-21)35-16(10)36-39(31,32)37-38(29,30)33-5-8-12(25)14(27)15(34-8)20-3-2-9(23)19-17(20)28/h2-3,7-8,10-16,21,24-27H,4-5H2,1H3,(H,18,22)(H,29,30)(H,31,32)(H,19,23,28)/t7-,8-,10-,11-,12-,13-,14-,15-,16-/m1/s1"	N/A	spectral_library_annotation
1914	UDP-GlcNAc CollisionEnergy:102040	[M-H]-	0.993	606.074					CC(O)=N[C@H]1[C@@H](OP(=O)(O)OP(=O)(O)OC[C@H]2O[C@@H](n3ccc(O)nc3=O)[C@H](O)[C@@H]2O)O[C@H](CO)[C@@H](O)[C@@H]1O	"InChI=1S/C17H27N3O17P2/c1-6(22)18-10-13(26)11(24)7(4-21)35-16(10)36-39(31,32)37-38(29,30)33-5-8-12(25)14(27)15(34-8)20-3-2-9(23)19-17(20)28/h2-3,7-8,10-16,21,24-27H,4-5H2,1H3,(H,18,22)(H,29,30)(H,31,32)(H,19,23,28)/t7-,8-,10-,11-,12-,13-,14-,15-,16-/m1/s1"	N/A	spectral_library_annotation
1914	Massbank:PR100618 Uridine 5'-diphospho-N-acetylgalactosamine|UDP-GalNAc|UDP-N-acetylgalactosamine|Uridine diphospho-2-acetamido-2-deoxy-D-galactose	[M-H]-	0.99	606.074					OCC(O1)C(O)C(O)C(NC(C)=O)C1OP(O)(=O)OP(O)(=O)OCC(O2)C(O)C(O)C2N(C=3)C(=O)NC(=O)C3	1S/C17H27N3O17P2/c1-6(22)18-10-13(26)11(24)7(4-21)35-16(10)36-39(31,32)37-38(29,30)33-5-8-12(25)14(27)15(34-8)20-3-2-9(23)19-17(20)28/h2-3,7-8,10-16,21,24-27H,4-5H2,1H3,(H,18,22)(H,29,30)(H,31,32)(H,19,23,28)/t7-,8-,10-,11+,12-,13-,14-,15-,16-/m1/s1	N/A	spectral_library_annotation
1914	Massbank:PT203690 [(2R,3R,4R,5R,6R)-3-acetamido-4,5-dihydroxy-6-(hydroxymethyl)oxan-2-yl] [[(2R,3S,4R)-5-(2,4-dioxopyrimidin-1-yl)-3,4-dihydroxyoxolan-2-yl]methoxy-hydroxyphosphoryl] hydrogen phosphate|UDP-N-acetylgala	[M+H]+	0.99	606.074					CC(=O)NC1C(C(C(OC1OP(=O)(O)OP(=O)(O)OCC2C(C(C(O2)N3C=CC(=O)NC3=O)O)O)CO)O)O	1S/C17H27N3O17P2/c1-6(22)18-10-13(26)11(24)7(4-21)35-16(10)36-39(31,32)37-38(29,30)33-5-8-12(25)14(27)15(34-8)20-3-2-9(23)19-17(20)28/h2-3,7-8,10-16,21,24-27H,4-5H2,1H3,(H,18,22)(H,29,30)(H,31,32)(H,19,23,28)	N/A	spectral_library_annotation
1914			0.99	606.074				C17H27N3O17P2	OCC(O1)C(O)C(O)C(NC(C)=O)C1OP(O)(=O)OP(O)(=O)OCC(O2)C(O)C(O)C2N(C=3)C(=O)NC(=O)C3	InChI=1S/C17H27N3O17P2/c1-6(22)18-10-13(26)11(24)7(4-21)35-16(10)36-39(31,32)37-38(29,30)33-5-8-12(25)14(27)15(34-8)20-3-2-9(23)19-17(20)28/h2-3,7-8,10-16,21,24-27H,4-5H2,1H3,(H,18,22)(H,29,30)(H,31,32)(H,19,23,28)/t7-,8-,10-,11+,12-,13-,14-,15-,16-/m1/s1	LFTYTUAZOPRMMI-NESSUJCYSA-N	spectral_library_annotation
1914			0.99	606.074				C17H27N3O17P2	CC(=O)NC1C(C(C(OC1OP(=O)(O)OP(=O)(O)OCC2C(C(C(O2)N3C=CC(=O)NC3=O)O)O)CO)O)O	InChI=1S/C17H27N3O17P2/c1-6(22)18-10-13(26)11(24)7(4-21)35-16(10)36-39(31,32)37-38(29,30)33-5-8-12(25)14(27)15(34-8)20-3-2-9(23)19-17(20)28/h2-3,7-8,10-16,21,24-27H,4-5H2,1H3,(H,18,22)(H,29,30)(H,31,32)(H,19,23,28)	LFTYTUAZOPRMMI-UHFFFAOYSA-N	spectral_library_annotation
1914	Massbank:PR100618 Uridine 5'-diphospho-N-acetylgalactosamine|UDP-GalNAc|UDP-N-acetylgalactosamine|Uridine diphospho-2-acetamido-2-deoxy-D-galactose	[M-H]-	0.99	606.074					OCC(O1)C(O)C(O)C(NC(C)=O)C1OP(O)(=O)OP(O)(=O)OCC(O2)C(O)C(O)C2N(C=3)C(=O)NC(=O)C3	1S/C17H27N3O17P2/c1-6(22)18-10-13(26)11(24)7(4-21)35-16(10)36-39(31,32)37-38(29,30)33-5-8-12(25)14(27)15(34-8)20-3-2-9(23)19-17(20)28/h2-3,7-8,10-16,21,24-27H,4-5H2,1H3,(H,18,22)(H,29,30)(H,31,32)(H,19,23,28)/t7-,8-,10-,11+,12-,13-,14-,15-,16-/m1/s1	N/A	spectral_library_annotation
1914	Massbank:PT203690 [(2R,3R,4R,5R,6R)-3-acetamido-4,5-dihydroxy-6-(hydroxymethyl)oxan-2-yl] [[(2R,3S,4R)-5-(2,4-dioxopyrimidin-1-yl)-3,4-dihydroxyoxolan-2-yl]methoxy-hydroxyphosphoryl] hydrogen phosphate|UDP-N-acetylgala	[M+H]+	0.99	606.074					CC(=O)NC1C(C(C(OC1OP(=O)(O)OP(=O)(O)OCC2C(C(C(O2)N3C=CC(=O)NC3=O)O)O)CO)O)O	1S/C17H27N3O17P2/c1-6(22)18-10-13(26)11(24)7(4-21)35-16(10)36-39(31,32)37-38(29,30)33-5-8-12(25)14(27)15(34-8)20-3-2-9(23)19-17(20)28/h2-3,7-8,10-16,21,24-27H,4-5H2,1H3,(H,18,22)(H,29,30)(H,31,32)(H,19,23,28)	N/A	spectral_library_annotation
1919	Glutathione (oxidized form)	[M-H]-	0.974	611.144				C20H32N6O12S2	OC(=O)CNC(=O)[C@H](CSSC[C@H](NC(=O)CC[C@H](N)C(O)=O)C(=O)NCC(O)=O)NC(=O)CC[C@H](N)C(O)=O	InChI=1S/C20H32N6O12S2/c21-9(19(35)36)1-3-13(27)25-11(17(33)23-5-15(29)30)7-39-40-8-12(18(34)24-6-16(31)32)26-14(28)4-2-10(22)20(37)38/h9-12H,1-8,21-22H2,(H,23,33)(H,24,34)(H,25,27)(H,26,28)(H,29,30)(H,31,32)(H,35,36)(H,37,38)/t9-,10-,11-,12-/m0/s1	YPZRWBKMTBYPTK-BJDJZHNGSA-N	spectral_library_annotation
1919	(gamma-Glu-Cys-Gly) (gamma-Glu-Cys-Gly)(Disulfide bridge 2a-2b)	[M+H]+	0.974	611.144				C20H32N6O12S2	C(CC(=O)NC(CSSCC(C(=O)NCC(=O)O)NC(=O)CCC(C(=O)O)N)C(=O)NCC(=O)O)C(C(=O)O)N	InChI=1S/C20H32N6O12S2/c21-9(19(35)36)1-3-13(27)25-11(17(33)23-5-15(29)30)7-39-40-8-12(18(34)24-6-16(31)32)26-14(28)4-2-10(22)20(37)38/h9-12H,1-8,21-22H2,(H,23,33)(H,24,34)(H,25,27)(H,26,28)(H,29,30)(H,31,32)(H,35,36)(H,37,38)	YPZRWBKMTBYPTK-UHFFFAOYSA-N	spectral_library_annotation
1919	Massbank:PR100557 Glutathione (oxidized form)|GSSG|Glutathiol|Glutathione Disulfide|Oxigluthione|(gamma-Glu-Cys-Gly) (gamma-Glu-Cys-Gly)(Disulfide bridge: 2a-2b)|L-Glutathione (oxidized form)	[M-H]-	0.974	611.144					OC(=O)CNC(=O)[C@H](CSSC[C@H](NC(=O)CC[C@H](N)C(O)=O)C(=O)NCC(O)=O)NC(=O)CC[C@H](N)C(O)=O	1S/C20H32N6O12S2/c21-9(19(35)36)1-3-13(27)25-11(17(33)23-5-15(29)30)7-39-40-8-12(18(34)24-6-16(31)32)26-14(28)4-2-10(22)20(37)38/h9-12H,1-8,21-22H2,(H,23,33)(H,24,34)(H,25,27)(H,26,28)(H,29,30)(H,31,32)(H,35,36)(H,37,38)/t9-,10-,11-,12-/m0/s1	N/A	spectral_library_annotation
1919	Massbank:PT202350 (gamma-Glu-Cys-Gly) (gamma-Glu-Cys-Gly)(Disulfide bridge 2a-2b)|Glutathione Disulfide|GSSG|(2S)-2-amino-5-[[(2R)-3-[(2R)-2-[[(4S)-4-amino-5-hydroxy-5-oxopentanoyl]amino]-3-(carboxymethylamino)-3-oxopr	[M+H]+	0.974	611.144					C(CC(=O)NC(CSSCC(C(=O)NCC(=O)O)NC(=O)CCC(C(=O)O)N)C(=O)NCC(=O)O)C(C(=O)O)N	1S/C20H32N6O12S2/c21-9(19(35)36)1-3-13(27)25-11(17(33)23-5-15(29)30)7-39-40-8-12(18(34)24-6-16(31)32)26-14(28)4-2-10(22)20(37)38/h9-12H,1-8,21-22H2,(H,23,33)(H,24,34)(H,25,27)(H,26,28)(H,29,30)(H,31,32)(H,35,36)(H,37,38)	N/A	spectral_library_annotation
1919			0.974	611.144				C20H32N6O12S2	OC(=O)CNC(=O)[C@H](CSSC[C@H](NC(=O)CC[C@H](N)C(O)=O)C(=O)NCC(O)=O)NC(=O)CC[C@H](N)C(O)=O	InChI=1S/C20H32N6O12S2/c21-9(19(35)36)1-3-13(27)25-11(17(33)23-5-15(29)30)7-39-40-8-12(18(34)24-6-16(31)32)26-14(28)4-2-10(22)20(37)38/h9-12H,1-8,21-22H2,(H,23,33)(H,24,34)(H,25,27)(H,26,28)(H,29,30)(H,31,32)(H,35,36)(H,37,38)/t9-,10-,11-,12-/m0/s1	YPZRWBKMTBYPTK-BJDJZHNGSA-N	spectral_library_annotation
1919			0.974	611.144				C20H32N6O12S2	C(CC(=O)NC(CSSCC(C(=O)NCC(=O)O)NC(=O)CCC(C(=O)O)N)C(=O)NCC(=O)O)C(C(=O)O)N	InChI=1S/C20H32N6O12S2/c21-9(19(35)36)1-3-13(27)25-11(17(33)23-5-15(29)30)7-39-40-8-12(18(34)24-6-16(31)32)26-14(28)4-2-10(22)20(37)38/h9-12H,1-8,21-22H2,(H,23,33)(H,24,34)(H,25,27)(H,26,28)(H,29,30)(H,31,32)(H,35,36)(H,37,38)	YPZRWBKMTBYPTK-UHFFFAOYSA-N	spectral_library_annotation
1919	Massbank:PR100557 Glutathione (oxidized form)|GSSG|Glutathiol|Glutathione Disulfide|Oxigluthione|(gamma-Glu-Cys-Gly) (gamma-Glu-Cys-Gly)(Disulfide bridge: 2a-2b)|L-Glutathione (oxidized form)	[M-H]-	0.974	611.144					OC(=O)CNC(=O)[C@H](CSSC[C@H](NC(=O)CC[C@H](N)C(O)=O)C(=O)NCC(O)=O)NC(=O)CC[C@H](N)C(O)=O	1S/C20H32N6O12S2/c21-9(19(35)36)1-3-13(27)25-11(17(33)23-5-15(29)30)7-39-40-8-12(18(34)24-6-16(31)32)26-14(28)4-2-10(22)20(37)38/h9-12H,1-8,21-22H2,(H,23,33)(H,24,34)(H,25,27)(H,26,28)(H,29,30)(H,31,32)(H,35,36)(H,37,38)/t9-,10-,11-,12-/m0/s1	N/A	spectral_library_annotation
1919	Massbank:PT202350 (gamma-Glu-Cys-Gly) (gamma-Glu-Cys-Gly)(Disulfide bridge 2a-2b)|Glutathione Disulfide|GSSG|(2S)-2-amino-5-[[(2R)-3-[(2R)-2-[[(4S)-4-amino-5-hydroxy-5-oxopentanoyl]amino]-3-(carboxymethylamino)-3-oxopr	[M+H]+	0.974	611.144					C(CC(=O)NC(CSSCC(C(=O)NCC(=O)O)NC(=O)CCC(C(=O)O)N)C(=O)NCC(=O)O)C(C(=O)O)N	1S/C20H32N6O12S2/c21-9(19(35)36)1-3-13(27)25-11(17(33)23-5-15(29)30)7-39-40-8-12(18(34)24-6-16(31)32)26-14(28)4-2-10(22)20(37)38/h9-12H,1-8,21-22H2,(H,23,33)(H,24,34)(H,25,27)(H,26,28)(H,29,30)(H,31,32)(H,35,36)(H,37,38)	N/A	spectral_library_annotation
1919	Massbank:PR100557 Glutathione (oxidized form)|GSSG|Glutathiol|Glutathione Disulfide|Oxigluthione|(gamma-Glu-Cys-Gly) (gamma-Glu-Cys-Gly)(Disulfide bridge: 2a-2b)|L-Glutathione (oxidized form)	[M-H]-	0.974	611.144					OC(=O)CNC(=O)[C@H](CSSC[C@H](NC(=O)CC[C@H](N)C(O)=O)C(=O)NCC(O)=O)NC(=O)CC[C@H](N)C(O)=O	1S/C20H32N6O12S2/c21-9(19(35)36)1-3-13(27)25-11(17(33)23-5-15(29)30)7-39-40-8-12(18(34)24-6-16(31)32)26-14(28)4-2-10(22)20(37)38/h9-12H,1-8,21-22H2,(H,23,33)(H,24,34)(H,25,27)(H,26,28)(H,29,30)(H,31,32)(H,35,36)(H,37,38)/t9-,10-,11-,12-/m0/s1	N/A	spectral_library_annotation
1919	Massbank:PT202350 (gamma-Glu-Cys-Gly) (gamma-Glu-Cys-Gly)(Disulfide bridge 2a-2b)|Glutathione Disulfide|GSSG|(2S)-2-amino-5-[[(2R)-3-[(2R)-2-[[(4S)-4-amino-5-hydroxy-5-oxopentanoyl]amino]-3-(carboxymethylamino)-3-oxopr	[M+H]+	0.974	611.144					C(CC(=O)NC(CSSCC(C(=O)NCC(=O)O)NC(=O)CCC(C(=O)O)N)C(=O)NCC(=O)O)C(C(=O)O)N	1S/C20H32N6O12S2/c21-9(19(35)36)1-3-13(27)25-11(17(33)23-5-15(29)30)7-39-40-8-12(18(34)24-6-16(31)32)26-14(28)4-2-10(22)20(37)38/h9-12H,1-8,21-22H2,(H,23,33)(H,24,34)(H,25,27)(H,26,28)(H,29,30)(H,31,32)(H,35,36)(H,37,38)	N/A	spectral_library_annotation
1961	GLUTARIC ACID	[M-H]-	0.998	131.035					C(CC(=O)O)CC(=O)O	"InChI=1S/C5H8O4/c6-4(7)2-1-3-5(8)9/h1-3H2,(H,6,7)(H,8,9)"	N/A	spectral_library_annotation
1961	GLUTARIC ACID	[M-H]-	0.998	131.035					C(CC(=O)O)CC(=O)O	"InChI=1S/C5H8O4/c6-4(7)2-1-3-5(8)9/h1-3H2,(H,6,7)(H,8,9)"	N/A	spectral_library_annotation
1961	GLUTARIC ACID	[M-H]-	0.998	131.035				C5H8O4	O=C(O)CCCC(=O)O	InChI=1S/C5H8O4/c6-4(7)2-1-3-5(8)9/h1-3H2,(H,6,7)(H,8,9)	JFCQEDHGNNZCLN-UHFFFAOYSA-N	spectral_library_annotation
1961	GLUTARIC ACID	[M-H]-	0.998	131.035					C(CC(=O)O)CC(=O)O	"InChI=1S/C5H8O4/c6-4(7)2-1-3-5(8)9/h1-3H2,(H,6,7)(H,8,9)"	N/A	spectral_library_annotation
1961	GLUTARIC ACID	[M-H]-	0.998	131.035					C(CC(=O)O)CC(=O)O	"InChI=1S/C5H8O4/c6-4(7)2-1-3-5(8)9/h1-3H2,(H,6,7)(H,8,9)"	N/A	spectral_library_annotation
1961	GLUTARIC ACID	[M-H]-	0.998	131.035				C5H8O4	O=C(O)CCCC(=O)O	InChI=1S/C5H8O4/c6-4(7)2-1-3-5(8)9/h1-3H2,(H,6,7)(H,8,9)	JFCQEDHGNNZCLN-UHFFFAOYSA-N	spectral_library_annotation
1961	GLUTARIC ACID CollisionEnergy:102040	[M-H]-	0.998	131.035					O=C(O)CCCC(=O)O	"InChI=1S/C5H8O4/c6-4(7)2-1-3-5(8)9/h1-3H2,(H,6,7)(H,8,9)"	N/A	spectral_library_annotation
1961	GLUTARIC ACID CollisionEnergy:102040	[M-H]-	0.998	131.035					O=C(O)CCCC(=O)O	"InChI=1S/C5H8O4/c6-4(7)2-1-3-5(8)9/h1-3H2,(H,6,7)(H,8,9)"	N/A	spectral_library_annotation
1961	METHYLSUCCINIC ACID	[M-H]-	0.997	131.035					CC(CC(=O)O)C(=O)O	"InChI=1S/C5H8O4/c1-3(5(8)9)2-4(6)7/h3H,2H2,1H3,(H,6,7)(H,8,9)"	N/A	spectral_library_annotation
1961	METHYLSUCCINIC ACID	[M-H]-	0.997	131.035					CC(CC(=O)O)C(=O)O	"InChI=1S/C5H8O4/c1-3(5(8)9)2-4(6)7/h3H,2H2,1H3,(H,6,7)(H,8,9)"	N/A	spectral_library_annotation
1999	Diethylene Glycol Monoethyl Ether (Sulfation)	[M-H]-	0.961	213.044			1.39477					spectral_library_annotation
1999	Diethylene Glycol Monoethyl Ether (Sulfation)	[M-H]-	0.948	213.043			0.94317					spectral_library_annotation
2027	Succinic Acid :: Carboxylic Acids :: Polar Metabolites :: butanedioic acid)	[M-H]-	0.973	117.019								spectral_library_annotation
2027	Succinic acid	[M-H]-	0.973	117.018			4.11947	C4H6O4	O=C(O)CCC(=O)O	InChI=1S/C4H6O4/c5-3(6)1-2-4(7)8/h1-2H2,(H,5,6)(H,7,8)	KDYFGRWQOYBRFD-UHFFFAOYSA-N	spectral_library_annotation
2027	SUCCINATE	[M-H]-	0.948	117.019					C(CC(=O)O)C(=O)O	N/A	N/A	spectral_library_annotation
2027	SUCCINATE	[M-H]-	0.948	117.019					C(CC(=O)O)C(=O)O	N/A	N/A	spectral_library_annotation
2027	SUCCINATE	[M-H]-	0.948	117.019				C4H6O4	C(CC(=O)O)C(=O)O	InChI=1S/C4H6O4/c5-3(6)1-2-4(7)8/h1-2H2,(H,5,6)(H,7,8)	KDYFGRWQOYBRFD-UHFFFAOYSA-N	spectral_library_annotation
2027	SUCCINATE	[M-H]-	0.948	117.018			8.39966	C4H6O4	C(CC(=O)O)C(=O)O	InChI=1S/C4H6O4/c5-3(6)1-2-4(7)8/h1-2H2,(H,5,6)(H,7,8)	KDYFGRWQOYBRFD-UHFFFAOYSA-N	spectral_library_annotation
2027	Succinic acid - 40.0 eV	[M-H]-	0.904	117.019					C(CC(=O)O)C(=O)O	N/A	N/A	spectral_library_annotation
2027	Succinic acid - 40.0 eV	[M-H]-	0.904	117.019					C(CC(=O)O)C(=O)O	N/A	N/A	spectral_library_annotation
2027	Succinic acid - 40.0 eV	[M-H]-	0.888	117.019					C(CC(=O)O)C(=O)O	N/A	N/A	spectral_library_annotation
2027	Succinic acid - 40.0 eV	[M-H]-	0.888	117.019					C(CC(=O)O)C(=O)O	N/A	N/A	spectral_library_annotation
2058			0.994	180.067				C9H11NO3	C1=CC(=CC=C1C[C@@H](C(=O)O)N)O	InChI=1S/C9H11NO3/c10-8(9(12)13)5-6-1-3-7(11)4-2-6/h1-4,8,11H,5,10H2,(H,12,13)/t8-/m0/s1	OUYCCCASQSFEME-QMMMGPOBSA-N	spectral_library_annotation
2058	Tyrosine	[M+H]+	0.994	180.067				C9H11NO3	C1=CC(=CC=C1C[C@@H](C(=O)O)N)O	InChI=1S/C9H11NO3/c10-8(9(12)13)5-6-1-3-7(11)4-2-6/h1-4,8,11H,5,10H2,(H,12,13)/t8-/m0/s1	OUYCCCASQSFEME-QMMMGPOBSA-N	spectral_library_annotation
2058	L-tyrosine CollisionEnergy:102040	[M-H]-	0.989	180.067					N[C@@H](Cc1ccc(O)cc1)C(=O)O	"InChI=1S/C9H11NO3/c10-8(9(12)13)5-6-1-3-7(11)4-2-6/h1-4,8,11H,5,10H2,(H,12,13)/t8-/m0/s1"	N/A	spectral_library_annotation
2058	L-tyrosine CollisionEnergy:102040	[M-H]-	0.989	180.067					N[C@@H](Cc1ccc(O)cc1)C(=O)O	"InChI=1S/C9H11NO3/c10-8(9(12)13)5-6-1-3-7(11)4-2-6/h1-4,8,11H,5,10H2,(H,12,13)/t8-/m0/s1"	N/A	spectral_library_annotation
2058	L-tyrosine CollisionEnergy:102040	[M-H]-	0.989	180.067					N[C@@H](Cc1ccc(O)cc1)C(=O)O	"InChI=1S/C9H11NO3/c10-8(9(12)13)5-6-1-3-7(11)4-2-6/h1-4,8,11H,5,10H2,(H,12,13)/t8-/m0/s1"	N/A	spectral_library_annotation
2058	L-tyrosine CollisionEnergy:102040	[M-H]-	0.989	180.067					N[C@@H](Cc1ccc(O)cc1)C(=O)O	"InChI=1S/C9H11NO3/c10-8(9(12)13)5-6-1-3-7(11)4-2-6/h1-4,8,11H,5,10H2,(H,12,13)/t8-/m0/s1"	N/A	spectral_library_annotation
2058	Suspect related to L-TRYPTOPHAN (predicted molecular formula SIRIUS: C9H11NO3 / BUDDY: C9H11NO3) with delta m/z -23.015 (putative explanation: His->Asn substitution|Trp->Tyr substitution; atomic difference: -2C,-1H,-1N,1O|-2C,-1H,-1N,1O) [M-H]-	[M-H]-	0.984	180.067					N/A	N/A	N/A	spectral_library_annotation
2058	Suspect related to L-Tryptophan (predicted molecular formula SIRIUS: C9H11NO3 / BUDDY: C9H11NO3) with delta m/z -23.015 (putative explanation: His->Asn substitution|Trp->Tyr substitution; atomic difference: -2C,-1H,-1N,1O|-2C,-1H,-1N,1O) [M-H]-	[M-H]-	0.983	180.067					N/A	InChI=1S/C11H12N2O2/c12-9(11(14)15)5-7-6-13-10-4-2-1-3-8(7)10/h1-4,6,9,13H,5,12H2,(H,14,15) - 23.015 Da	N/A	spectral_library_annotation
2058	Suspect related to Spectral Match to L-Tryptophan from NIST14 (predicted molecular formula SIRIUS: C9H11NO3 / BUDDY: C9H11NO3) with delta m/z -23.015 (putative explanation: His->Asn substitution|Trp->Tyr substitution; atomic difference: -2C,-1H,-1N,1O|-2C,-1H,-1N,1O) [M-H]-	[M-H]-	0.983	180.067					N/A	N/A	N/A	spectral_library_annotation
2058	TYROSINE	[M-H]-	0.982	180.067					C1=C(C=CC(=C1)O)C[C@@H](C(=O)O)N	"InChI=1S/C9H11NO3/c10-8(9(12)13)5-6-1-3-7(11)4-2-6/h1-4,8,11H,5,10H2,(H,12,13)/t8-/m0/s1"	N/A	spectral_library_annotation
2304	Citric acid	[M-H]-	0.868	191.02				C6H8O7	OC(CC(O)(C(O)=O)CC(O)=O)=O	InChI=1S/C6H8O7/c7-3(8)1-6(13,5(11)12)2-4(9)10/h13H,1-2H2,(H,7,8)(H,9,10)(H,11,12)	KRKNYBCHXYNGOX-UHFFFAOYSA-N	spectral_library_annotation
2304	CITRIC ACID	[M-H]-	0.868	191.02					C(C(=O)O)C(CC(=O)O)(C(=O)O)O	"InChI=1S/C6H8O7/c7-3(8)1-6(13,5(11)12)2-4(9)10/h13H,1-2H2,(H,7,8)(H,9,10)(H,11,12)"	N/A	spectral_library_annotation
2304	CITRIC ACID	[M-H]-	0.868	191.02					C(C(=O)O)C(CC(=O)O)(C(=O)O)O	"InChI=1S/C6H8O7/c7-3(8)1-6(13,5(11)12)2-4(9)10/h13H,1-2H2,(H,7,8)(H,9,10)(H,11,12)"	N/A	spectral_library_annotation
2304	CITRIC ACID	[M-H]-	0.868	191.02				C6H8O7	O=C(O)CC(O)(C(=O)O)CC(=O)O	InChI=1S/C6H8O7/c7-3(8)1-6(13,5(11)12)2-4(9)10/h13H,1-2H2,(H,7,8)(H,9,10)(H,11,12)	KRKNYBCHXYNGOX-UHFFFAOYSA-N	spectral_library_annotation
2304			0.868	191.02				C6H8O7	OC(CC(O)(C(O)=O)CC(O)=O)=O	InChI=1S/C6H8O7/c7-3(8)1-6(13,5(11)12)2-4(9)10/h13H,1-2H2,(H,7,8)(H,9,10)(H,11,12)	KRKNYBCHXYNGOX-UHFFFAOYSA-N	spectral_library_annotation
2304	CITRIC ACID	[M-H]-	0.863	191.02					C(C(=O)O)C(CC(=O)O)(C(=O)O)O	"InChI=1S/C6H8O7/c7-3(8)1-6(13,5(11)12)2-4(9)10/h13H,1-2H2,(H,7,8)(H,9,10)(H,11,12)"	N/A	spectral_library_annotation
2304	CITRIC ACID	[M-H]-	0.863	191.02					C(C(=O)O)C(CC(=O)O)(C(=O)O)O	"InChI=1S/C6H8O7/c7-3(8)1-6(13,5(11)12)2-4(9)10/h13H,1-2H2,(H,7,8)(H,9,10)(H,11,12)"	N/A	spectral_library_annotation
2304	CITRIC ACID	[M-H]-	0.863	191.02				C6H8O7	O=C(O)CC(O)(C(=O)O)CC(=O)O	InChI=1S/C6H8O7/c7-3(8)1-6(13,5(11)12)2-4(9)10/h13H,1-2H2,(H,7,8)(H,9,10)(H,11,12)	KRKNYBCHXYNGOX-UHFFFAOYSA-N	spectral_library_annotation
2304	Citric acid - 40.0 eV	[M-H]-	0.843	191.02					C(C(=O)O)C(CC(=O)O)(C(=O)O)O	N/A	N/A	spectral_library_annotation
2304	Citric acid - 40.0 eV	[M-H]-	0.843	191.02					C(C(=O)O)C(CC(=O)O)(C(=O)O)O	N/A	N/A	spectral_library_annotation
2366	HIAA - 40.0 eV	[M-H]-	0.878	190.051					c1cc2c(cc1O)c(c[nH]2)CC(=O)O	N/A	N/A	spectral_library_annotation
2366	HIAA - 40.0 eV	[M-H]-	0.878	190.051					c1cc2c(cc1O)c(c[nH]2)CC(=O)O	N/A	N/A	spectral_library_annotation
2366	HIAA - 40.0 eV	[M-H]-	0.878	190.051					c1cc2c(cc1O)c(c[nH]2)CC(=O)O	N/A	N/A	spectral_library_annotation
2366	HIAA - 40.0 eV	[M-H]-	0.878	190.051					c1cc2c(cc1O)c(c[nH]2)CC(=O)O	N/A	N/A	spectral_library_annotation
2366	HIAA - 40.0 eV	[M-H]-	0.878	190.051					c1cc2c(cc1O)c(c[nH]2)CC(=O)O	N/A	N/A	spectral_library_annotation
2366	HIAA - 40.0 eV	[M-H]-	0.878	190.051					c1cc2c(cc1O)c(c[nH]2)CC(=O)O	N/A	N/A	spectral_library_annotation
2366	HIAA - 40.0 eV	[M-H]-	0.877	190.051					c1cc2c(cc1O)c(c[nH]2)CC(=O)O	N/A	N/A	spectral_library_annotation
2366	HIAA - 40.0 eV	[M-H]-	0.877	190.051					c1cc2c(cc1O)c(c[nH]2)CC(=O)O	N/A	N/A	spectral_library_annotation
2366	HIAA - 40.0 eV	[M-H]-	0.876	190.051					c1cc2c(cc1O)c(c[nH]2)CC(=O)O	N/A	N/A	spectral_library_annotation
2366	HIAA - 40.0 eV	[M-H]-	0.876	190.051					c1cc2c(cc1O)c(c[nH]2)CC(=O)O	N/A	N/A	spectral_library_annotation
2461	Methyl-5-oxopyrrolidine-2-carboxylate	[M+H]+	0.935	144.065				C6H9NO3	COC(=O)C1CCC(=O)N1	InChI=1S/C6H9NO3/c1-10-6(9)4-2-3-5(8)7-4/h4H,2-3H2,1H3,(H,7,8)	HQGPKMSGXAUKHT-UHFFFAOYSA-N	spectral_library_annotation
2461			0.935	144.065				C6H9NO3	COC(=O)C1CCC(=O)N1	InChI=1S/C6H9NO3/c1-10-6(9)4-2-3-5(8)7-4/h4H,2-3H2,1H3,(H,7,8)	HQGPKMSGXAUKHT-UHFFFAOYSA-N	spectral_library_annotation
2461	Methyl L-pyroglutamate	[M+H]+	0.929	144.066			0.91	C6H9NO3	COC(=O)[C@@H]1CCC(=O)N1		HQGPKMSGXAUKHT-BYPYZUCNSA-N	spectral_library_annotation
2606	Acrylamide (Oxidative Deamination to Alcohol, Reduction, Taurine Conjugation)	[M-H]-	0.873	180.033			2.61716					spectral_library_annotation
2676	Dexpanthenol	[M-H]-	0.994	204.124				C9H19NO4	CC(C)(CO)C(C(=O)NCCCO)O	InChI=1S/C9H19NO4/c1-9(2,6-12)7(13)8(14)10-4-3-5-11/h7,11-13H,3-6H2,1-2H3,(H,10,14)	SNPLKNRPJHDVJA-UHFFFAOYSA-N	spectral_library_annotation
2676			0.994	204.124				C9H19NO4	CC(C)(CO)C(C(=O)NCCCO)O	InChI=1S/C9H19NO4/c1-9(2,6-12)7(13)8(14)10-4-3-5-11/h7,11-13H,3-6H2,1-2H3,(H,10,14)	SNPLKNRPJHDVJA-UHFFFAOYSA-N	spectral_library_annotation
2676			0.994	204.124				C9H19NO4	O=C(NCCCO)C(O)C(C)(C)CO	InChI=1S/C9H19NO4/c1-9(2,6-12)7(13)8(14)10-4-3-5-11/h7,11-13H,3-6H2,1-2H3,(H,10,14)	N/A	spectral_library_annotation
2676	Panthenol	[M+H]+	0.994	204.124				C9H19NO4	O=C(NCCCO)C(O)C(C)(C)CO	InChI=1S/C9H19NO4/c1-9(2,6-12)7(13)8(14)10-4-3-5-11/h7,11-13H,3-6H2,1-2H3,(H,10,14)	HNMWDXUKPJZOQD-UHFFFAOYSA-N	spectral_library_annotation
2676	Dexpanthenol CollisionEnergy:102040	[M-H]-	0.981	204.124					CC(C)(CO)C(O)C(O)=NCCCO	"InChI=1S/C9H19NO4/c1-9(2,6-12)7(13)8(14)10-4-3-5-11/h7,11-13H,3-6H2,1-2H3,(H,10,14)/t7-/m0/s1"	N/A	spectral_library_annotation
2676	Dexpanthenol CollisionEnergy:102040	[M-H]-	0.981	204.124					CC(C)(CO)C(O)C(O)=NCCCO	"InChI=1S/C9H19NO4/c1-9(2,6-12)7(13)8(14)10-4-3-5-11/h7,11-13H,3-6H2,1-2H3,(H,10,14)/t7-/m0/s1"	N/A	spectral_library_annotation
2676	Massbank:LU085151 Panthenol	[M-H]-	0.98	204.124					CC(C)(CO)C(O)C(=O)NCCCO	1S/C9H19NO4/c1-9(2,6-12)7(13)8(14)10-4-3-5-11/h7,11-13H,3-6H2,1-2H3,(H,10,14)	N/A	spectral_library_annotation
2676	Massbank:LU085151 Panthenol	[M-H]-	0.98	204.124					CC(C)(CO)C(O)C(=O)NCCCO	1S/C9H19NO4/c1-9(2,6-12)7(13)8(14)10-4-3-5-11/h7,11-13H,3-6H2,1-2H3,(H,10,14)	N/A	spectral_library_annotation
2676	Massbank:LU085151 Panthenol	[M-H]-	0.98	204.124					CC(C)(CO)C(O)C(=O)NCCCO	1S/C9H19NO4/c1-9(2,6-12)7(13)8(14)10-4-3-5-11/h7,11-13H,3-6H2,1-2H3,(H,10,14)	N/A	spectral_library_annotation
2676	Panthenol	[M-H]-	0.98	204.124				C9H19NO4	CC(C)(CO)C(O)C(=O)NCCCO	InChI=1S/C9H19NO4/c1-9(2,6-12)7(13)8(14)10-4-3-5-11/h7,11-13H,3-6H2,1-2H3,(H,10,14)	SNPLKNRPJHDVJA-UHFFFAOYSA-N	spectral_library_annotation
2685	Pantothenate	[M-H]-	0.98	218.103				C9H17NO5	CC(C)(CO)[C@@H](O)C(=O)NCCC(O)=O	InChI=1S/C9H17NO5/c1-9(2,5-11)7(14)8(15)10-4-3-6(12)13/h7,11,14H,3-5H2,1-2H3,(H,10,15)(H,12,13)/t7-/m0/s1	GHOKWGTUZJEAQD-ZETCQYMHSA-N	spectral_library_annotation
2685	Massbank:LU087051 Pantothenate|Pantothenic acid|3-[[(2R)-2,4-dihydroxy-3,3-dimethylbutanoyl]amino]propanoic acid	[M-H]-	0.98	218.103					CC(C)(CO)[C@@H](O)C(=O)NCCC(O)=O	1S/C9H17NO5/c1-9(2,5-11)7(14)8(15)10-4-3-6(12)13/h7,11,14H,3-5H2,1-2H3,(H,10,15)(H,12,13)/t7-/m0/s1	N/A	spectral_library_annotation
2685			0.98	218.103				C9H17NO5	CC(C)(CO)[C@@H](O)C(=O)NCCC(O)=O	InChI=1S/C9H17NO5/c1-9(2,5-11)7(14)8(15)10-4-3-6(12)13/h7,11,14H,3-5H2,1-2H3,(H,10,15)(H,12,13)/t7-/m0/s1	GHOKWGTUZJEAQD-ZETCQYMHSA-N	spectral_library_annotation
2685	Massbank:LU087051 Pantothenate|Pantothenic acid|3-[[(2R)-2,4-dihydroxy-3,3-dimethylbutanoyl]amino]propanoic acid	[M-H]-	0.98	218.103					CC(C)(CO)[C@@H](O)C(=O)NCCC(O)=O	1S/C9H17NO5/c1-9(2,5-11)7(14)8(15)10-4-3-6(12)13/h7,11,14H,3-5H2,1-2H3,(H,10,15)(H,12,13)/t7-/m0/s1	N/A	spectral_library_annotation
2685	Massbank:LU087051 Pantothenate|Pantothenic acid|3-[[(2R)-2,4-dihydroxy-3,3-dimethylbutanoyl]amino]propanoic acid	[M-H]-	0.98	218.103					CC(C)(CO)[C@@H](O)C(=O)NCCC(O)=O	1S/C9H17NO5/c1-9(2,5-11)7(14)8(15)10-4-3-6(12)13/h7,11,14H,3-5H2,1-2H3,(H,10,15)(H,12,13)/t7-/m0/s1	N/A	spectral_library_annotation
2685	Pantothenate, Pantothenic acid, 3-[[(2R)-2,4-dihydroxy-3,3-dimethylbutanoyl]amino]propanoic acid	[M-H]-	0.98	218.103				C9H17NO5	CC(C)(CO)[C@@H](O)C(=O)NCCC(O)=O	InChI=1S/C9H17NO5/c1-9(2,5-11)7(14)8(15)10-4-3-6(12)13/h7,11,14H,3-5H2,1-2H3,(H,10,15)(H,12,13)/t7-/m0/s1	GHOKWGTUZJEAQD-ZETCQYMHSA-N	spectral_library_annotation
2685	D-pantothenic acid CollisionEnergy:102040	[M-H]-	0.979	218.103					CC(C)(CO)C(O)C(O)=NCCC(=O)O	"InChI=1S/C9H17NO5/c1-9(2,5-11)7(14)8(15)10-4-3-6(12)13/h7,11,14H,3-5H2,1-2H3,(H,10,15)(H,12,13)"	N/A	spectral_library_annotation
2685	D-pantothenic acid CollisionEnergy:102040	[M-H]-	0.979	218.103					CC(C)(CO)C(O)C(O)=NCCC(=O)O	"InChI=1S/C9H17NO5/c1-9(2,5-11)7(14)8(15)10-4-3-6(12)13/h7,11,14H,3-5H2,1-2H3,(H,10,15)(H,12,13)"	N/A	spectral_library_annotation
2685	D-pantothenic acid CollisionEnergy:102040	[M-H]-	0.979	218.103					CC(C)(CO)C(O)C(O)=NCCC(=O)O	"InChI=1S/C9H17NO5/c1-9(2,5-11)7(14)8(15)10-4-3-6(12)13/h7,11,14H,3-5H2,1-2H3,(H,10,15)(H,12,13)"	N/A	spectral_library_annotation
2685	D-pantothenic acid CollisionEnergy:102040	[M-H]-	0.979	218.103					CC(C)(CO)C(O)C(O)=NCCC(=O)O	"InChI=1S/C9H17NO5/c1-9(2,5-11)7(14)8(15)10-4-3-6(12)13/h7,11,14H,3-5H2,1-2H3,(H,10,15)(H,12,13)"	N/A	spectral_library_annotation
2694	pantothenic acid CollisionEnergy:205060	[2M-H]-	0.984	437.214					CC(C)(CO)C(O)C(O)=NCCC(=O)O	"InChI=1S/C9H17NO5/c1-9(2,5-11)7(14)8(15)10-4-3-6(12)13/h7,11,14H,3-5H2,1-2H3,(H,10,15)(H,12,13)/t7-/m0/s1"	N/A	spectral_library_annotation
2694	pantothenic acid CollisionEnergy:205060	[2M-H]-	0.984	437.214					CC(C)(CO)C(O)C(O)=NCCC(=O)O	"InChI=1S/C9H17NO5/c1-9(2,5-11)7(14)8(15)10-4-3-6(12)13/h7,11,14H,3-5H2,1-2H3,(H,10,15)(H,12,13)/t7-/m0/s1"	N/A	spectral_library_annotation
2694	D-pantothenic acid CollisionEnergy:102040	[2M-H]-	0.983	437.214					CC(C)(CO)C(O)C(O)=NCCC(=O)O	"InChI=1S/C9H17NO5/c1-9(2,5-11)7(14)8(15)10-4-3-6(12)13/h7,11,14H,3-5H2,1-2H3,(H,10,15)(H,12,13)"	N/A	spectral_library_annotation
2694	D-pantothenic acid CollisionEnergy:102040	[2M-H]-	0.983	437.214					CC(C)(CO)C(O)C(O)=NCCC(=O)O	"InChI=1S/C9H17NO5/c1-9(2,5-11)7(14)8(15)10-4-3-6(12)13/h7,11,14H,3-5H2,1-2H3,(H,10,15)(H,12,13)"	N/A	spectral_library_annotation
2694	D-pantothenic acid CollisionEnergy:102040	[2M-H]-	0.983	437.214					CC(C)(CO)C(O)C(O)=NCCC(=O)O	"InChI=1S/C9H17NO5/c1-9(2,5-11)7(14)8(15)10-4-3-6(12)13/h7,11,14H,3-5H2,1-2H3,(H,10,15)(H,12,13)"	N/A	spectral_library_annotation
2694	D-pantothenic acid CollisionEnergy:102040	[2M-H]-	0.983	437.214					CC(C)(CO)C(O)C(O)=NCCC(=O)O	"InChI=1S/C9H17NO5/c1-9(2,5-11)7(14)8(15)10-4-3-6(12)13/h7,11,14H,3-5H2,1-2H3,(H,10,15)(H,12,13)"	N/A	spectral_library_annotation
2694	D-pantothenic acid CollisionEnergy:205060	[2M-H]-	0.982	437.214					CC(C)(CO)C(O)C(O)=NCCC(=O)O	"InChI=1S/C9H17NO5/c1-9(2,5-11)7(14)8(15)10-4-3-6(12)13/h7,11,14H,3-5H2,1-2H3,(H,10,15)(H,12,13)"	N/A	spectral_library_annotation
2694	D-pantothenic acid CollisionEnergy:205060	[2M-H]-	0.982	437.214					CC(C)(CO)C(O)C(O)=NCCC(=O)O	"InChI=1S/C9H17NO5/c1-9(2,5-11)7(14)8(15)10-4-3-6(12)13/h7,11,14H,3-5H2,1-2H3,(H,10,15)(H,12,13)"	N/A	spectral_library_annotation
2694	Pantothenic acid	[2M-H]-	0.929	437.214			6.14942	C9H17NO5	CC(C)(CO)[C@H](C(=O)NCCC(=O)O)O			spectral_library_annotation
2694	pantothenic acid CollisionEnergy:102040	[2M-H]-	0.92	437.214					CC(C)(CO)C(O)C(O)=NCCC(=O)O	"InChI=1S/C9H17NO5/c1-9(2,5-11)7(14)8(15)10-4-3-6(12)13/h7,11,14H,3-5H2,1-2H3,(H,10,15)(H,12,13)/t7-/m0/s1"	N/A	spectral_library_annotation
2768	Acrylamide (Oxidative Deamination to Alcohol, Reduction, Taurine Conjugation)	[M-H]-	0.9	180.033			2.61716					spectral_library_annotation
2914	guanosine CollisionEnergy:205060	[M-H]-	0.996	282.084					N=c1nc(O)c2ncn(C3OC(CO)C(O)C3O)c2[nH]1	"InChI=1S/C10H13N5O5/c11-10-13-7-4(8(19)14-10)12-2-15(7)9-6(18)5(17)3(1-16)20-9/h2-3,5-6,9,16-18H,1H2,(H3,11,13,14,19)/t3-,5-,6-,9-/m1/s1"	N/A	spectral_library_annotation
2914	guanosine CollisionEnergy:205060	[M-H]-	0.996	282.084					N=c1nc(O)c2ncn(C3OC(CO)C(O)C3O)c2[nH]1	"InChI=1S/C10H13N5O5/c11-10-13-7-4(8(19)14-10)12-2-15(7)9-6(18)5(17)3(1-16)20-9/h2-3,5-6,9,16-18H,1H2,(H3,11,13,14,19)/t3-,5-,6-,9-/m1/s1"	N/A	spectral_library_annotation
2914	Massbank:PR100562 Guanosine	[M-H]-	0.996	282.084					C1=NC2=C(N1[C@H]3[C@@H]([C@@H]([C@H](O3)CO)O)O)N=C(NC2=O)N	1S/C10H13N5O5/c11-10-13-7-4(8(19)14-10)12-2-15(7)9-6(18)5(17)3(1-16)20-9/h2-3,5-6,9,16-18H,1H2,(H3,11,13,14,19)/t3-,5-,6-,9-/m1/s1	N/A	spectral_library_annotation
2914	Massbank:PT202410 9-(beta-D-Ribofuranosyl)guanine|Guanine Riboside|GR|Vernine|2-amino-9-[(2R,3R,4S,5R)-3,4-dihydroxy-5-(hydroxymethyl)oxolan-2-yl]-3H-purin-6-one|Guanidine|Guanosine|Guanine-9-beta-D-ribofuranoside	[M+H]+	0.996	282.084					C1=NC2=C(N1C3C(C(C(O3)CO)O)O)NC(=NC2=O)N	1S/C10H13N5O5/c11-10-13-7-4(8(19)14-10)12-2-15(7)9-6(18)5(17)3(1-16)20-9/h2-3,5-6,9,16-18H,1H2,(H3,11,13,14,19)	N/A	spectral_library_annotation
2914			0.996	282.084				C10H13N5O5	C1=NC2=C(N1[C@H]3[C@@H]([C@@H]([C@H](O3)CO)O)O)N=C(NC2=O)N	InChI=1S/C10H13N5O5/c11-10-13-7-4(8(19)14-10)12-2-15(7)9-6(18)5(17)3(1-16)20-9/h2-3,5-6,9,16-18H,1H2,(H3,11,13,14,19)/t3-,5-,6-,9-/m1/s1	NYHBQMYGNKIUIF-UUOKFMHZSA-N	spectral_library_annotation
2914			0.996	282.084				C10H13N5O5	C1=NC2=C(N1C3C(C(C(O3)CO)O)O)NC(=NC2=O)N	InChI=1S/C10H13N5O5/c11-10-13-7-4(8(19)14-10)12-2-15(7)9-6(18)5(17)3(1-16)20-9/h2-3,5-6,9,16-18H,1H2,(H3,11,13,14,19)	NYHBQMYGNKIUIF-UHFFFAOYSA-N	spectral_library_annotation
2914	Massbank:PR100562 Guanosine	[M-H]-	0.996	282.084					C1=NC2=C(N1[C@H]3[C@@H]([C@@H]([C@H](O3)CO)O)O)N=C(NC2=O)N	1S/C10H13N5O5/c11-10-13-7-4(8(19)14-10)12-2-15(7)9-6(18)5(17)3(1-16)20-9/h2-3,5-6,9,16-18H,1H2,(H3,11,13,14,19)/t3-,5-,6-,9-/m1/s1	N/A	spectral_library_annotation
2914	Massbank:PT202410 9-(beta-D-Ribofuranosyl)guanine|Guanine Riboside|GR|Vernine|2-amino-9-[(2R,3R,4S,5R)-3,4-dihydroxy-5-(hydroxymethyl)oxolan-2-yl]-3H-purin-6-one|Guanidine|Guanosine|Guanine-9-beta-D-ribofuranoside	[M+H]+	0.996	282.084					C1=NC2=C(N1C3C(C(C(O3)CO)O)O)NC(=NC2=O)N	1S/C10H13N5O5/c11-10-13-7-4(8(19)14-10)12-2-15(7)9-6(18)5(17)3(1-16)20-9/h2-3,5-6,9,16-18H,1H2,(H3,11,13,14,19)	N/A	spectral_library_annotation
2914	Massbank:PR100562 Guanosine	[M-H]-	0.996	282.084					C1=NC2=C(N1[C@H]3[C@@H]([C@@H]([C@H](O3)CO)O)O)N=C(NC2=O)N	1S/C10H13N5O5/c11-10-13-7-4(8(19)14-10)12-2-15(7)9-6(18)5(17)3(1-16)20-9/h2-3,5-6,9,16-18H,1H2,(H3,11,13,14,19)/t3-,5-,6-,9-/m1/s1	N/A	spectral_library_annotation
2914	Massbank:PT202410 9-(beta-D-Ribofuranosyl)guanine|Guanine Riboside|GR|Vernine|2-amino-9-[(2R,3R,4S,5R)-3,4-dihydroxy-5-(hydroxymethyl)oxolan-2-yl]-3H-purin-6-one|Guanidine|Guanosine|Guanine-9-beta-D-ribofuranoside	[M+H]+	0.996	282.084					C1=NC2=C(N1C3C(C(C(O3)CO)O)O)NC(=NC2=O)N	1S/C10H13N5O5/c11-10-13-7-4(8(19)14-10)12-2-15(7)9-6(18)5(17)3(1-16)20-9/h2-3,5-6,9,16-18H,1H2,(H3,11,13,14,19)	N/A	spectral_library_annotation
3576	5-Aminovaleric acid	[M-NH3+H]+	0.954	101.06			6.1255	C5H11NO2	C(CCN)CC(=O)O			spectral_library_annotation
3576	5-VALEROLACTONE	[M+H]+	0.947	101.06			2.3724	C5H8O2	C1CCOC(=O)C1	InChI=1S/C5H8O2/c6-5-3-1-2-4-7-5/h1-4H2	OZJPLYNZGCXSJM-UHFFFAOYSA-N	spectral_library_annotation
3576	5-VALEROLACTONE	[M+H]+	0.936	101.06			2.37927	C5H8O2	C1CCOC(=O)C1	InChI=1S/C5H8O2/c6-5-3-1-2-4-7-5/h1-4H2	OZJPLYNZGCXSJM-UHFFFAOYSA-N	spectral_library_annotation
3584	ADIPIC ACID	[M-H]-	0.986	145.051				C6H10O4	O=C(O)CCCCC(=O)O	InChI=1S/C6H10O4/c7-5(8)3-1-2-4-6(9)10/h1-4H2,(H,7,8)(H,9,10)	WNLRTRBMVRJNCN-UHFFFAOYSA-N	spectral_library_annotation
3584	ADIPIC ACID	[M-H]-	0.986	145.049			1.56121	C6H10O4	C(CCC(=O)O)CC(=O)O	InChI=1S/C6H10O4/c7-5(8)3-1-2-4-6(9)10/h1-4H2,(H,7,8)(H,9,10)	WNLRTRBMVRJNCN-UHFFFAOYSA-N	spectral_library_annotation
3584	ADIPIC ACID	[M-H]-	0.985	145.051				C6H10O4	O=C(O)CCCCC(=O)O	InChI=1S/C6H10O4/c7-5(8)3-1-2-4-6(9)10/h1-4H2,(H,7,8)(H,9,10)	WNLRTRBMVRJNCN-UHFFFAOYSA-N	spectral_library_annotation
3584	Adipic acid - 40.0 eV	[M-H]-	0.983	145.05					C(CCC(=O)O)CC(=O)O	N/A	N/A	spectral_library_annotation
3584	Adipic acid - 40.0 eV	[M-H]-	0.983	145.05					C(CCC(=O)O)CC(=O)O	N/A	N/A	spectral_library_annotation
3584	ADIPIC ACID	[M-H]-	0.982	145.049			1.57172	C6H10O4	C(CCC(=O)O)CC(=O)O	InChI=1S/C6H10O4/c7-5(8)3-1-2-4-6(9)10/h1-4H2,(H,7,8)(H,9,10)	WNLRTRBMVRJNCN-UHFFFAOYSA-N	spectral_library_annotation
3584	Adipic acid - 40.0 eV	[M-H]-	0.961	145.05					C(CCC(=O)O)CC(=O)O	N/A	N/A	spectral_library_annotation
3584	Adipic acid - 40.0 eV	[M-H]-	0.961	145.05					C(CCC(=O)O)CC(=O)O	N/A	N/A	spectral_library_annotation
3584	2-METHYLGLUTARIC ACID	[M-H]-	0.961	145.051				C6H10O4	O=C(O)CCC(C(=O)O)C	InChI=1S/C6H10O4/c1-4(6(9)10)2-3-5(7)8/h4H,2-3H2,1H3,(H,7,8)(H,9,10)	AQYCMVICBNBXNA-UHFFFAOYSA-N	spectral_library_annotation
3584	Adipic acid - 40.0 eV	[M-H]-	0.96	145.05					C(CCC(=O)O)CC(=O)O	N/A	N/A	spectral_library_annotation
3918	Suspect related to Spectral Match to Val-Pro from NIST14 (predicted molecular formula SIRIUS: C11H20N2O3 / BUDDY: C11H20N2O3) with delta m/z 14.016 (putative explanation: Asn->Gln substitution|Asp->Glu substitution|Gly->Ala substitution|Methylation|Ser->Thr substitution|Val->Leu/Ile substitution|chain elongation; atomic difference: 1C,2H|1C,2H|1C,2H|1C,2H|1C,2H|1C,2H|1C,2H) [M+H]+	[M+H]+	0.734	229.155					N/A	N/A	N/A	spectral_library_annotation
3918	Suspect related to Spectral Match to Ile-Met from NIST14 (predicted molecular formula SIRIUS: unknown / BUDDY: unknown) with delta m/z -33.984 (putative explanation: Phe->Leu/Ile substitution; atomic difference: -3C,2H) [M+H]+	[M+H]+	0.733	229.155					N/A	N/A	N/A	spectral_library_annotation
3918	Suspect related to Asp-Ile (predicted molecular formula SIRIUS: C11H20N2O3 / BUDDY: C11H20N2O3) with delta m/z -17.974 (putative explanation: Asp->Pro substitution; atomic difference: 1C,2H,-2O) [M+H]+	[M+H]+	0.705	229.155					N/A	InChI=1S/C10H18N2O5/c1-3-5(2)8(10(16)17)12-9(15)6(11)4-7(13)14/h5-6,8H,3-4,11H2,1-2H3,(H,12,15)(H,13,14)(H,16,17)/t5-,6-,8-/m0/s1 - 17.974 Da	N/A	spectral_library_annotation
3919	Suspect related to Spectral Match to Val-Pro from NIST14 (predicted molecular formula SIRIUS: C11H20N2O3 / BUDDY: C11H20N2O3) with delta m/z 14.016 (putative explanation: Asn->Gln substitution|Asp->Glu substitution|Gly->Ala substitution|Methylation|Ser->Thr substitution|Val->Leu/Ile substitution|chain elongation; atomic difference: 1C,2H|1C,2H|1C,2H|1C,2H|1C,2H|1C,2H|1C,2H) [M+H]+	[M+H]+	0.733	229.155					N/A	N/A	N/A	spectral_library_annotation
3919	Suspect related to Spectral Match to Ile-Met from NIST14 (predicted molecular formula SIRIUS: unknown / BUDDY: unknown) with delta m/z -33.984 (putative explanation: Phe->Leu/Ile substitution; atomic difference: -3C,2H) [M+H]+	[M+H]+	0.714	229.155					N/A	N/A	N/A	spectral_library_annotation
4422	IS_4-CHLORO-PHENYLALANINE	[M-H]-	0.79	198.033					C1=C(C=CC(=C1)Cl)C[C@@H](C(=O)O)N	"InChI=1S/C9H10ClNO2/c10-7-3-1-6(2-4-7)5-8(11)9(12)13/h1-4,8H,5,11H2,(H,12,13)/t8-/m0/s1"	N/A	spectral_library_annotation
4422	IS_4-CHLORO-PHENYLALANINE	[M-H]-	0.79	198.033					C1=C(C=CC(=C1)Cl)C[C@@H](C(=O)O)N	"InChI=1S/C9H10ClNO2/c10-7-3-1-6(2-4-7)5-8(11)9(12)13/h1-4,8H,5,11H2,(H,12,13)/t8-/m0/s1"	N/A	spectral_library_annotation
4422	IS_4-CHLORO-PHENYLALANINE	[M-H]-	0.79	198.033				C9H10ClNO2	O=C(O)C(N)CC1=CC=C(Cl)C=C1	InChI=1S/C9H10ClNO2/c10-7-3-1-6(2-4-7)5-8(11)9(12)13/h1-4,8H,5,11H2,(H,12,13)/t8-/m0/s1	NIGWMJHCCYYCSF-QMMMGPOBSA-N	spectral_library_annotation
4422	4-CHLORO-L-PHENYLALANINE CollisionEnergy:102040	[M-H]-	0.761	198.033					NC(Cc1ccc(Cl)cc1)C(=O)O	"InChI=1S/C9H10ClNO2/c10-7-3-1-6(2-4-7)5-8(11)9(12)13/h1-4,8H,5,11H2,(H,12,13)/t8-/m0/s1"	N/A	spectral_library_annotation
4422	4-CHLORO-L-PHENYLALANINE CollisionEnergy:102040	[M-H]-	0.761	198.033					NC(Cc1ccc(Cl)cc1)C(=O)O	"InChI=1S/C9H10ClNO2/c10-7-3-1-6(2-4-7)5-8(11)9(12)13/h1-4,8H,5,11H2,(H,12,13)/t8-/m0/s1"	N/A	spectral_library_annotation
4422	4-CHLORO-L-PHENYLALANINE CollisionEnergy:205060	[M-H]-	0.716	198.033					NC(Cc1ccc(Cl)cc1)C(=O)O	"InChI=1S/C9H10ClNO2/c10-7-3-1-6(2-4-7)5-8(11)9(12)13/h1-4,8H,5,11H2,(H,12,13)/t8-/m0/s1"	N/A	spectral_library_annotation
4422	4-CHLORO-L-PHENYLALANINE CollisionEnergy:205060	[M-H]-	0.716	198.033					NC(Cc1ccc(Cl)cc1)C(=O)O	"InChI=1S/C9H10ClNO2/c10-7-3-1-6(2-4-7)5-8(11)9(12)13/h1-4,8H,5,11H2,(H,12,13)/t8-/m0/s1"	N/A	spectral_library_annotation
4446	Suspect related to N-Acetyl-L-phenylalanine (predicted molecular formula SIRIUS: C11H14N2O3 / BUDDY: C11H14N2O3) with delta m/z 15.011 (putative explanation: ADP-ribosylation followed by conversion to hydroxamic acid via hydroxylamine|Leu/Ile->Lys substitution|Tyrosine oxidation to 2-aminotyrosine|unspecified; atomic difference: 1H,1N|1H,1N|1H,1N|1H,1N) [M-H]-	[M-H]-	0.964	221.092					N/A	InChI=1S/C11H13NO3/c1-8(13)12-10(11(14)15)7-9-5-3-2-4-6-9/h2-6,10H,7H2,1H3,(H,12,13)(H,14,15) + 15.011 Da	N/A	spectral_library_annotation
4476	Massbank:PR100498 L-Tryptophane|L-Trp|L-alpha-Amino-3-indolepropionic Acid|3-beta-Indolylalanine|(S)-2-Amino-3-(3-indolyl)propionic acid|L-Tryptophan	[M-H]-	0.881	203.082					C1=CC=C2C(=C1)C(=CN2)C[C@@H](C(=O)O)N	1S/C11H12N2O2/c12-9(11(14)15)5-7-6-13-10-4-2-1-3-8(7)10/h1-4,6,9,13H,5,12H2,(H,14,15)/t9-/m0/s1	N/A	spectral_library_annotation
4476	Massbank:PT200550 (S)-2-Amino-3-(3-indolyl)propionic acid|L-Trp|(2S)-2-amino-3-(1H-indol-3-yl)propanoic acid|3-beta-Indolylalanine|L-Tryptophane|L-alpha-Amino-3-indolepropionic Acid	[M+H]+	0.881	203.082					C1=CC=C2C(=C1)C(=CN2)CC(C(=O)O)N	1S/C11H12N2O2/c12-9(11(14)15)5-7-6-13-10-4-2-1-3-8(7)10/h1-4,6,9,13H,5,12H2,(H,14,15)	N/A	spectral_library_annotation
4476			0.881	203.082				C11H12N2O2	C1=CC=C2C(=C1)C(=CN2)C[C@@H](C(=O)O)N	InChI=1S/C11H12N2O2/c12-9(11(14)15)5-7-6-13-10-4-2-1-3-8(7)10/h1-4,6,9,13H,5,12H2,(H,14,15)/t9-/m0/s1	QIVBCDIJIAJPQS-VIFPVBQESA-N	spectral_library_annotation
4476			0.881	203.082				C11H12N2O2	C1=CC=C2C(=C1)C(=CN2)CC(C(=O)O)N	InChI=1S/C11H12N2O2/c12-9(11(14)15)5-7-6-13-10-4-2-1-3-8(7)10/h1-4,6,9,13H,5,12H2,(H,14,15)	QIVBCDIJIAJPQS-UHFFFAOYSA-N	spectral_library_annotation
4476	Massbank:PR100498 L-Tryptophane|L-Trp|L-alpha-Amino-3-indolepropionic Acid|3-beta-Indolylalanine|(S)-2-Amino-3-(3-indolyl)propionic acid|L-Tryptophan	[M-H]-	0.881	203.082					C1=CC=C2C(=C1)C(=CN2)C[C@@H](C(=O)O)N	1S/C11H12N2O2/c12-9(11(14)15)5-7-6-13-10-4-2-1-3-8(7)10/h1-4,6,9,13H,5,12H2,(H,14,15)/t9-/m0/s1	N/A	spectral_library_annotation
4476	Massbank:PT200550 (S)-2-Amino-3-(3-indolyl)propionic acid|L-Trp|(2S)-2-amino-3-(1H-indol-3-yl)propanoic acid|3-beta-Indolylalanine|L-Tryptophane|L-alpha-Amino-3-indolepropionic Acid	[M+H]+	0.881	203.082					C1=CC=C2C(=C1)C(=CN2)CC(C(=O)O)N	1S/C11H12N2O2/c12-9(11(14)15)5-7-6-13-10-4-2-1-3-8(7)10/h1-4,6,9,13H,5,12H2,(H,14,15)	N/A	spectral_library_annotation
4476	Massbank:PR100498 L-Tryptophane|L-Trp|L-alpha-Amino-3-indolepropionic Acid|3-beta-Indolylalanine|(S)-2-Amino-3-(3-indolyl)propionic acid|L-Tryptophan	[M-H]-	0.881	203.082					C1=CC=C2C(=C1)C(=CN2)C[C@@H](C(=O)O)N	1S/C11H12N2O2/c12-9(11(14)15)5-7-6-13-10-4-2-1-3-8(7)10/h1-4,6,9,13H,5,12H2,(H,14,15)/t9-/m0/s1	N/A	spectral_library_annotation
4476	Massbank:PT200550 (S)-2-Amino-3-(3-indolyl)propionic acid|L-Trp|(2S)-2-amino-3-(1H-indol-3-yl)propanoic acid|3-beta-Indolylalanine|L-Tryptophane|L-alpha-Amino-3-indolepropionic Acid	[M+H]+	0.881	203.082					C1=CC=C2C(=C1)C(=CN2)CC(C(=O)O)N	1S/C11H12N2O2/c12-9(11(14)15)5-7-6-13-10-4-2-1-3-8(7)10/h1-4,6,9,13H,5,12H2,(H,14,15)	N/A	spectral_library_annotation
4476	L-Tryptophane, L-Trp, L-alpha-Amino-3-indolepropionic Acid, 3-beta-Indolylalanine, (S)-2-Amino-3-(3-indolyl)propionic acid, L-Tryptophan	[M-H]-	0.881	203.082				C11H12N2O2	C1=CC=C2C(=C1)C(=CN2)C[C@@H](C(=O)O)N	InChI=1S/C11H12N2O2/c12-9(11(14)15)5-7-6-13-10-4-2-1-3-8(7)10/h1-4,6,9,13H,5,12H2,(H,14,15)/t9-/m0/s1	QIVBCDIJIAJPQS-VIFPVBQESA-N	spectral_library_annotation
4476	L-Tryptophane, L-Trp, L-alpha-Amino-3-indolepropionic Acid, 3-beta-Indolylalanine, (S)-2-Amino-3-(3-indolyl)propionic acid, (2S)-2-amino-3-(1H-indol-3-yl)propanoic acid	[M-H]-	0.881	203.082				C11H12N2O2	C1=CC=C2C(=C1)C(=CN2)CC(C(=O)O)N	InChI=1/C11H12N2O2/c12-9(11(14)15)5-7-6-13-10-4-2-1-3-8(7)10/h1-4,6,9,13H,5,12H2,(H,14,15)/t9-/m0/s1/f/h14H	QIVBCDIJIAJPQS-VIFPVBQESA-N	spectral_library_annotation
4761	N-Acetyl-DL-methionine CollisionEnergy:205060	[M-H]-	0.985	190.054					CSCCC(N=C(C)O)C(=O)O	"InChI=1S/C7H13NO3S/c1-5(9)8-6(7(10)11)3-4-12-2/h6H,3-4H2,1-2H3,(H,8,9)(H,10,11)"	N/A	spectral_library_annotation
4761	N-Acetyl-DL-methionine CollisionEnergy:205060	[M-H]-	0.985	190.054					CSCCC(N=C(C)O)C(=O)O	"InChI=1S/C7H13NO3S/c1-5(9)8-6(7(10)11)3-4-12-2/h6H,3-4H2,1-2H3,(H,8,9)(H,10,11)"	N/A	spectral_library_annotation
4761	N-Acetyl-DL-methionine CollisionEnergy:102040	[M-H]-	0.984	190.054					CSCCC(N=C(C)O)C(=O)O	"InChI=1S/C7H13NO3S/c1-5(9)8-6(7(10)11)3-4-12-2/h6H,3-4H2,1-2H3,(H,8,9)(H,10,11)"	N/A	spectral_library_annotation
4761	N-Acetyl-DL-methionine CollisionEnergy:102040	[M-H]-	0.984	190.054					CSCCC(N=C(C)O)C(=O)O	"InChI=1S/C7H13NO3S/c1-5(9)8-6(7(10)11)3-4-12-2/h6H,3-4H2,1-2H3,(H,8,9)(H,10,11)"	N/A	spectral_library_annotation
4761	N-Acetyl-DL-methionine CollisionEnergy:102040	[M-H]-	0.981	190.054					CSCCC(N=C(C)O)C(=O)O	"InChI=1S/C7H13NO3S/c1-5(9)8-6(7(10)11)3-4-12-2/h6H,3-4H2,1-2H3,(H,8,9)(H,10,11)"	N/A	spectral_library_annotation
4761	N-Acetyl-DL-methionine CollisionEnergy:102040	[M-H]-	0.981	190.054					CSCCC(N=C(C)O)C(=O)O	"InChI=1S/C7H13NO3S/c1-5(9)8-6(7(10)11)3-4-12-2/h6H,3-4H2,1-2H3,(H,8,9)(H,10,11)"	N/A	spectral_library_annotation
4761	N-Acetyl-DL-methionine CollisionEnergy:102040	[M-H]-	0.981	190.054					CSCCC(N=C(C)O)C(=O)O	"InChI=1S/C7H13NO3S/c1-5(9)8-6(7(10)11)3-4-12-2/h6H,3-4H2,1-2H3,(H,8,9)(H,10,11)"	N/A	spectral_library_annotation
4761	N-Acetyl-DL-methionine CollisionEnergy:102040	[M-H]-	0.981	190.054					CSCCC(N=C(C)O)C(=O)O	"InChI=1S/C7H13NO3S/c1-5(9)8-6(7(10)11)3-4-12-2/h6H,3-4H2,1-2H3,(H,8,9)(H,10,11)"	N/A	spectral_library_annotation
4761	N-Acetyl-methionine	[M-H]-	0.975	190.054			3.31732	C7H13NO3S	CC(=O)NC(CCSC)C(=O)O			spectral_library_annotation
4761	N-ACETYL-METHIONINE	[M-H]-	0.974	190.054					C/C(=N/C(CCSC)C(=O)O)/O	"InChI=1S/C7H13NO3S/c1-5(9)8-6(7(10)11)3-4-12-2/h6H,3-4H2,1-2H3,(H,8,9)(H,10,11)"	N/A	spectral_library_annotation
5112	Flavin adenine dinucleotide disodium salt CollisionEnergy:205060	[M-H]-	0.983	784.15					Cc1cc2nc3c(O)nc(=O)nc-3n(CC(O)C(O)C(O)COP(=O)(O)OP(=O)(O)OCC3OC(n4cnc5c(N)ncnc54)C(O)C3O)c2cc1C	"InChI=1S/C27H33N9O15P2/c1-10-3-12-13(4-11(10)2)35(24-18(32-12)25(42)34-27(43)33-24)5-14(37)19(39)15(38)6-48-52(44,45)51-53(46,47)49-7-16-20(40)21(41)26(50-16)36-9-31-17-22(28)29-8-30-23(17)36/h3-4,8-9,14-16,19-21,26,37-41H,5-7H2,1-2H3,(H,44,45)(H,46,47)(H2,28,29,30)(H,34,42,43)/t14?,15?,16-,19?,20-,21-,26?/m1/s1"	N/A	spectral_library_annotation
5112	Flavin adenine dinucleotide disodium salt CollisionEnergy:205060	[M-H]-	0.983	784.15					Cc1cc2nc3c(O)nc(=O)nc-3n(CC(O)C(O)C(O)COP(=O)(O)OP(=O)(O)OCC3OC(n4cnc5c(N)ncnc54)C(O)C3O)c2cc1C	"InChI=1S/C27H33N9O15P2/c1-10-3-12-13(4-11(10)2)35(24-18(32-12)25(42)34-27(43)33-24)5-14(37)19(39)15(38)6-48-52(44,45)51-53(46,47)49-7-16-20(40)21(41)26(50-16)36-9-31-17-22(28)29-8-30-23(17)36/h3-4,8-9,14-16,19-21,26,37-41H,5-7H2,1-2H3,(H,44,45)(H,46,47)(H2,28,29,30)(H,34,42,43)/t14?,15?,16-,19?,20-,21-,26?/m1/s1"	N/A	spectral_library_annotation
5112	Flavin adenine dinucleotide disodium salt CollisionEnergy:102040	[M-H]-	0.96	784.15					Cc1cc2nc3c(O)nc(=O)nc-3n(CC(O)C(O)C(O)COP(=O)(O)OP(=O)(O)OCC3OC(n4cnc5c(N)ncnc54)C(O)C3O)c2cc1C	"InChI=1S/C27H33N9O15P2/c1-10-3-12-13(4-11(10)2)35(24-18(32-12)25(42)34-27(43)33-24)5-14(37)19(39)15(38)6-48-52(44,45)51-53(46,47)49-7-16-20(40)21(41)26(50-16)36-9-31-17-22(28)29-8-30-23(17)36/h3-4,8-9,14-16,19-21,26,37-41H,5-7H2,1-2H3,(H,44,45)(H,46,47)(H2,28,29,30)(H,34,42,43)/t14?,15?,16-,19?,20-,21-,26?/m1/s1"	N/A	spectral_library_annotation
5112	Flavin adenine dinucleotide disodium salt CollisionEnergy:102040	[M-H]-	0.96	784.15					Cc1cc2nc3c(O)nc(=O)nc-3n(CC(O)C(O)C(O)COP(=O)(O)OP(=O)(O)OCC3OC(n4cnc5c(N)ncnc54)C(O)C3O)c2cc1C	"InChI=1S/C27H33N9O15P2/c1-10-3-12-13(4-11(10)2)35(24-18(32-12)25(42)34-27(43)33-24)5-14(37)19(39)15(38)6-48-52(44,45)51-53(46,47)49-7-16-20(40)21(41)26(50-16)36-9-31-17-22(28)29-8-30-23(17)36/h3-4,8-9,14-16,19-21,26,37-41H,5-7H2,1-2H3,(H,44,45)(H,46,47)(H2,28,29,30)(H,34,42,43)/t14?,15?,16-,19?,20-,21-,26?/m1/s1"	N/A	spectral_library_annotation
5112	FLAVIN ADENINE DINUCLEOTIDE	[M-H]-	0.868	784.149					CC1=CC2=C(C=C1C)N(C3=NC(=O)NC(=O)C3=N2)C[C@@H]([C@@H]([C@@H](COP(=O)(O)OP(=O)(O)OC[C@@H]4[C@H]([C@H]([C@@H](O4)N5C=NC6=C(N=CN=C65)N)O)O)O)O)O	"InChI=1S/C27H33N9O15P2/c1-10-3-12-13(4-11(10)2)35(24-18(32-12)25(42)34-27(43)33-24)5-14(37)19(39)15(38)6-48-52(44,45)51-53(46,47)49-7-16-20(40)21(41)26(50-16)36-9-31-17-22(28)29-8-30-23(17)36/h3-4,8-9,14-16,19-21,26,37-41H,5-7H2,1-2H3,(H,44,45)(H,46,47)(H2,28,29,30)(H,34,42,43)/t14-,15+,16+,19-,20+,21+,26+/m0/s1"	N/A	spectral_library_annotation
5112	FLAVIN ADENINE DINUCLEOTIDE	[M-H]-	0.868	784.149					CC1=CC2=C(C=C1C)N(C3=NC(=O)NC(=O)C3=N2)C[C@@H]([C@@H]([C@@H](COP(=O)(O)OP(=O)(O)OC[C@@H]4[C@H]([C@H]([C@@H](O4)N5C=NC6=C(N=CN=C65)N)O)O)O)O)O	"InChI=1S/C27H33N9O15P2/c1-10-3-12-13(4-11(10)2)35(24-18(32-12)25(42)34-27(43)33-24)5-14(37)19(39)15(38)6-48-52(44,45)51-53(46,47)49-7-16-20(40)21(41)26(50-16)36-9-31-17-22(28)29-8-30-23(17)36/h3-4,8-9,14-16,19-21,26,37-41H,5-7H2,1-2H3,(H,44,45)(H,46,47)(H2,28,29,30)(H,34,42,43)/t14-,15+,16+,19-,20+,21+,26+/m0/s1"	N/A	spectral_library_annotation
5112	FLAVIN ADENINE DINUCLEOTIDE	[M-H]-	0.868	784.149				C27H33N9O15P2	CC1=CC2=C(C=C1C)N(C3=NC(=O)NC(=O)C3=N2)C[C@@H]([C@@H]([C@@H](COP(=O)(O)OP(=O)(O)OC[C@@H]4[C@H]([C@H]([C@@H](O4)N5C=NC6=C(N=CN=C65)N)O)O)O)O)O	InChI=1S/C27H33N9O15P2/c1-10-3-12-13(4-11(10)2)35(24-18(32-12)25(42)34-27(43)33-24)5-14(37)19(39)15(38)6-48-52(44,45)51-53(46,47)49-7-16-20(40)21(41)26(50-16)36-9-31-17-22(28)29-8-30-23(17)36/h3-4,8-9,14-16,19-21,26,37-41H,5-7H2,1-2H3,(H,44,45)(H,46,47)(H2,28,29,30)(H,34,42,43)/t14-,15+,16+,19-,20+,21+,26+/m0/s1	VWWQXMAJTJZDQX-UYBVJOGSSA-N	spectral_library_annotation
5112	Flavin adenine dinucleotide	[M-H]-	0.857	784.153			9.52303	C27H33N9O15P2	O=C1N=C(O)C2=NC3=CC(=C(C=C3N(C2=N1)CC(O)C(O)C(O)COP(=O)(O)OP(=O)(O)OCC4OC(N5C=NC=6C(=NC=NC65)N)C(O)C4O)C)C	InChI=1S/C27H33N9O15P2/c1-10-3-12-13(4-11(10)2)35(24-18(32-12)25(42)34-27(43)33-24)5-14(37)19(39)15(38)6-48-52(44,45)51-53(46,47)49-7-16-20(40)21(41)26(50-16)36-9-31-17-22(28)29-8-30-23(17)36/h3-4,8-9,14-16,19-21,26,37-41H,5-7H2,1-2H3,(H,44,45)(H,46,47)(H2,28,29,30)(H,34,42,43)/t14-,15+,16+,19-,20+,21+,26+/m0/s1	VWWQXMAJTJZDQX-UYBVJOGSSA-N	spectral_library_annotation
5112	FAD - 40.0 eV	[M-H]-	0.856	784.149					Cc1cc2c(cc1C)n(c-3nc(=O)[nH]c(=O)c3n2)C[C@@H]([C@@H]([C@@H](COP(=O)(O)OP(=O)(O)OC[C@@H]4[C@H]([C@H]([C@@H](O4)n5cnc6c5ncnc6N)O)O)O)O)O	N/A	N/A	spectral_library_annotation
5112	FAD - 40.0 eV	[M-H]-	0.856	784.149					Cc1cc2c(cc1C)n(c-3nc(=O)[nH]c(=O)c3n2)C[C@@H]([C@@H]([C@@H](COP(=O)(O)OP(=O)(O)OC[C@@H]4[C@H]([C@H]([C@@H](O4)n5cnc6c5ncnc6N)O)O)O)O)O	N/A	N/A	spectral_library_annotation
5154	SUBERIC ACID	[M-H]-	0.866	173.082					C(CCCC(=O)O)CCC(=O)O	"InChI=1S/C8H14O4/c9-7(10)5-3-1-2-4-6-8(11)12/h1-6H2,(H,9,10)(H,11,12)"	N/A	spectral_library_annotation
5154	SUBERIC ACID	[M-H]-	0.866	173.082					C(CCCC(=O)O)CCC(=O)O	"InChI=1S/C8H14O4/c9-7(10)5-3-1-2-4-6-8(11)12/h1-6H2,(H,9,10)(H,11,12)"	N/A	spectral_library_annotation
5154	SUBERIC ACID	[M-H]-	0.866	173.082				C8H14O4	O=C(O)CCCCCCC(=O)O	InChI=1S/C8H14O4/c9-7(10)5-3-1-2-4-6-8(11)12/h1-6H2,(H,9,10)(H,11,12)	TYFQFVWCELRYAO-UHFFFAOYSA-N	spectral_library_annotation
5182	Flavin adenine dinucleotide disodium salt CollisionEnergy:205060	[M-H]-	0.983	784.15					Cc1cc2nc3c(O)nc(=O)nc-3n(CC(O)C(O)C(O)COP(=O)(O)OP(=O)(O)OCC3OC(n4cnc5c(N)ncnc54)C(O)C3O)c2cc1C	"InChI=1S/C27H33N9O15P2/c1-10-3-12-13(4-11(10)2)35(24-18(32-12)25(42)34-27(43)33-24)5-14(37)19(39)15(38)6-48-52(44,45)51-53(46,47)49-7-16-20(40)21(41)26(50-16)36-9-31-17-22(28)29-8-30-23(17)36/h3-4,8-9,14-16,19-21,26,37-41H,5-7H2,1-2H3,(H,44,45)(H,46,47)(H2,28,29,30)(H,34,42,43)/t14?,15?,16-,19?,20-,21-,26?/m1/s1"	N/A	spectral_library_annotation
5182	Flavin adenine dinucleotide disodium salt CollisionEnergy:205060	[M-H]-	0.983	784.15					Cc1cc2nc3c(O)nc(=O)nc-3n(CC(O)C(O)C(O)COP(=O)(O)OP(=O)(O)OCC3OC(n4cnc5c(N)ncnc54)C(O)C3O)c2cc1C	"InChI=1S/C27H33N9O15P2/c1-10-3-12-13(4-11(10)2)35(24-18(32-12)25(42)34-27(43)33-24)5-14(37)19(39)15(38)6-48-52(44,45)51-53(46,47)49-7-16-20(40)21(41)26(50-16)36-9-31-17-22(28)29-8-30-23(17)36/h3-4,8-9,14-16,19-21,26,37-41H,5-7H2,1-2H3,(H,44,45)(H,46,47)(H2,28,29,30)(H,34,42,43)/t14?,15?,16-,19?,20-,21-,26?/m1/s1"	N/A	spectral_library_annotation
5182	Flavin adenine dinucleotide disodium salt CollisionEnergy:102040	[M-H]-	0.959	784.15					Cc1cc2nc3c(O)nc(=O)nc-3n(CC(O)C(O)C(O)COP(=O)(O)OP(=O)(O)OCC3OC(n4cnc5c(N)ncnc54)C(O)C3O)c2cc1C	"InChI=1S/C27H33N9O15P2/c1-10-3-12-13(4-11(10)2)35(24-18(32-12)25(42)34-27(43)33-24)5-14(37)19(39)15(38)6-48-52(44,45)51-53(46,47)49-7-16-20(40)21(41)26(50-16)36-9-31-17-22(28)29-8-30-23(17)36/h3-4,8-9,14-16,19-21,26,37-41H,5-7H2,1-2H3,(H,44,45)(H,46,47)(H2,28,29,30)(H,34,42,43)/t14?,15?,16-,19?,20-,21-,26?/m1/s1"	N/A	spectral_library_annotation
5182	Flavin adenine dinucleotide disodium salt CollisionEnergy:102040	[M-H]-	0.959	784.15					Cc1cc2nc3c(O)nc(=O)nc-3n(CC(O)C(O)C(O)COP(=O)(O)OP(=O)(O)OCC3OC(n4cnc5c(N)ncnc54)C(O)C3O)c2cc1C	"InChI=1S/C27H33N9O15P2/c1-10-3-12-13(4-11(10)2)35(24-18(32-12)25(42)34-27(43)33-24)5-14(37)19(39)15(38)6-48-52(44,45)51-53(46,47)49-7-16-20(40)21(41)26(50-16)36-9-31-17-22(28)29-8-30-23(17)36/h3-4,8-9,14-16,19-21,26,37-41H,5-7H2,1-2H3,(H,44,45)(H,46,47)(H2,28,29,30)(H,34,42,43)/t14?,15?,16-,19?,20-,21-,26?/m1/s1"	N/A	spectral_library_annotation
5182	Flavin adenine dinucleotide	[M-H]-	0.855	784.153			9.52303	C27H33N9O15P2	O=C1N=C(O)C2=NC3=CC(=C(C=C3N(C2=N1)CC(O)C(O)C(O)COP(=O)(O)OP(=O)(O)OCC4OC(N5C=NC=6C(=NC=NC65)N)C(O)C4O)C)C	InChI=1S/C27H33N9O15P2/c1-10-3-12-13(4-11(10)2)35(24-18(32-12)25(42)34-27(43)33-24)5-14(37)19(39)15(38)6-48-52(44,45)51-53(46,47)49-7-16-20(40)21(41)26(50-16)36-9-31-17-22(28)29-8-30-23(17)36/h3-4,8-9,14-16,19-21,26,37-41H,5-7H2,1-2H3,(H,44,45)(H,46,47)(H2,28,29,30)(H,34,42,43)/t14-,15+,16+,19-,20+,21+,26+/m0/s1	VWWQXMAJTJZDQX-UYBVJOGSSA-N	spectral_library_annotation
5182	FAD - 40.0 eV	[M-H]-	0.853	784.149					Cc1cc2c(cc1C)n(c-3nc(=O)[nH]c(=O)c3n2)C[C@@H]([C@@H]([C@@H](COP(=O)(O)OP(=O)(O)OC[C@@H]4[C@H]([C@H]([C@@H](O4)n5cnc6c5ncnc6N)O)O)O)O)O	N/A	N/A	spectral_library_annotation
5182	FAD - 40.0 eV	[M-H]-	0.853	784.149					Cc1cc2c(cc1C)n(c-3nc(=O)[nH]c(=O)c3n2)C[C@@H]([C@@H]([C@@H](COP(=O)(O)OP(=O)(O)OC[C@@H]4[C@H]([C@H]([C@@H](O4)n5cnc6c5ncnc6N)O)O)O)O)O	N/A	N/A	spectral_library_annotation
5250	Suspect related to Massbank:LU027554 Dodecanedioic acid (predicted molecular formula SIRIUS: C9H16O5 / BUDDY: C9H16O5) with delta m/z -26.052 (putative explanation: Leu/Ile->Ser substitution; atomic difference: -3C,-6H,1O) [M-H]-	[M-H]-	0.95	203.092					N/A	1S/C12H22O4/c13-11(14)9-7-5-3-1-2-4-6-8-10-12(15)16/h1-10H2,(H,13,14)(H,15,16) - 26.052 Da	N/A	spectral_library_annotation
6008	Indoxyl sulfate - 30.0 eV	[M-H]-	0.993	212.002					c1ccc2c(c1)c(c[nH]2)OS(=O)(=O)O	N/A	N/A	spectral_library_annotation
6008	Indoxyl sulfate - 30.0 eV	[M-H]-	0.993	212.002					c1ccc2c(c1)c(c[nH]2)OS(=O)(=O)O	N/A	N/A	spectral_library_annotation
6008	Indoxyl sulfate - 40.0 eV	[M-H]-	0.992	212.002					c1ccc2c(c1)c(c[nH]2)OS(=O)(=O)O	N/A	N/A	spectral_library_annotation
6008	Indoxyl sulfate - 40.0 eV	[M-H]-	0.992	212.002					c1ccc2c(c1)c(c[nH]2)OS(=O)(=O)O	N/A	N/A	spectral_library_annotation
6008	Indoxyl sulfate CollisionEnergy:102040	[M-H]-	0.992	212.002					O=S(=O)(O)Oc1c[nH]c2ccccc12	"InChI=1S/C8H7NO4S/c10-14(11,12)13-8-5-9-7-4-2-1-3-6(7)8/h1-5,9H,(H,10,11,12)"	N/A	spectral_library_annotation
6008	Indoxyl sulfate CollisionEnergy:102040	[M-H]-	0.992	212.002					O=S(=O)(O)Oc1c[nH]c2ccccc12	"InChI=1S/C8H7NO4S/c10-14(11,12)13-8-5-9-7-4-2-1-3-6(7)8/h1-5,9H,(H,10,11,12)"	N/A	spectral_library_annotation
6008	Indoxyl sulfate CollisionEnergy:102040	[M-H]-	0.989	212.002					O=S(=O)(O)Oc1c[nH]c2ccccc12	"InChI=1S/C8H7NO4S/c10-14(11,12)13-8-5-9-7-4-2-1-3-6(7)8/h1-5,9H,(H,10,11,12)"	N/A	spectral_library_annotation
6008	Indoxyl sulfate CollisionEnergy:102040	[M-H]-	0.989	212.002					O=S(=O)(O)Oc1c[nH]c2ccccc12	"InChI=1S/C8H7NO4S/c10-14(11,12)13-8-5-9-7-4-2-1-3-6(7)8/h1-5,9H,(H,10,11,12)"	N/A	spectral_library_annotation
6008	Indoxyl sulfate CollisionEnergy:102040	[M-H]-	0.989	212.002					O=S(=O)(O)Oc1c[nH]c2ccccc12	"InChI=1S/C8H7NO4S/c10-14(11,12)13-8-5-9-7-4-2-1-3-6(7)8/h1-5,9H,(H,10,11,12)"	N/A	spectral_library_annotation
6008	Indoxyl sulfate CollisionEnergy:102040	[M-H]-	0.989	212.002					O=S(=O)(O)Oc1c[nH]c2ccccc12	"InChI=1S/C8H7NO4S/c10-14(11,12)13-8-5-9-7-4-2-1-3-6(7)8/h1-5,9H,(H,10,11,12)"	N/A	spectral_library_annotation
6133	Flavin mononucleotide - 40.0 eV	[M-H]-	0.952	455.097					Cc1cc2c(cc1C)n(c-3nc(=O)[nH]c(=O)c3n2)C[C@@H]([C@@H]([C@@H](COP(=O)(O)O)O)O)O	N/A	N/A	spectral_library_annotation
6133	Flavin mononucleotide - 40.0 eV	[M-H]-	0.952	455.097					Cc1cc2c(cc1C)n(c-3nc(=O)[nH]c(=O)c3n2)C[C@@H]([C@@H]([C@@H](COP(=O)(O)O)O)O)O	N/A	N/A	spectral_library_annotation
6133	Flavin mononucleotide - 40.0 eV	[M-H]-	0.949	455.097					Cc1cc2c(cc1C)n(c-3nc(=O)[nH]c(=O)c3n2)C[C@@H]([C@@H]([C@@H](COP(=O)(O)O)O)O)O	N/A	N/A	spectral_library_annotation
6133	Flavin mononucleotide - 40.0 eV	[M-H]-	0.949	455.097					Cc1cc2c(cc1C)n(c-3nc(=O)[nH]c(=O)c3n2)C[C@@H]([C@@H]([C@@H](COP(=O)(O)O)O)O)O	N/A	N/A	spectral_library_annotation
6133	Flavin mononucleotide - 40.0 eV	[M-H]-	0.948	455.097					Cc1cc2c(cc1C)n(c-3nc(=O)[nH]c(=O)c3n2)C[C@@H]([C@@H]([C@@H](COP(=O)(O)O)O)O)O	N/A	N/A	spectral_library_annotation
6133	Flavin mononucleotide - 40.0 eV	[M-H]-	0.948	455.097					Cc1cc2c(cc1C)n(c-3nc(=O)[nH]c(=O)c3n2)C[C@@H]([C@@H]([C@@H](COP(=O)(O)O)O)O)O	N/A	N/A	spectral_library_annotation
6133	Flavin mononucleotide - 40.0 eV	[M-H]-	0.936	455.097					Cc1cc2c(cc1C)n(c-3nc(=O)[nH]c(=O)c3n2)C[C@@H]([C@@H]([C@@H](COP(=O)(O)O)O)O)O	N/A	N/A	spectral_library_annotation
6133	Flavin mononucleotide - 40.0 eV	[M-H]-	0.936	455.097					Cc1cc2c(cc1C)n(c-3nc(=O)[nH]c(=O)c3n2)C[C@@H]([C@@H]([C@@H](COP(=O)(O)O)O)O)O	N/A	N/A	spectral_library_annotation
6133	Flavin mononucleotide - 40.0 eV	[M-H]-	0.935	455.097					Cc1cc2c(cc1C)n(c-3nc(=O)[nH]c(=O)c3n2)C[C@@H]([C@@H]([C@@H](COP(=O)(O)O)O)O)O	N/A	N/A	spectral_library_annotation
6133	Flavin mononucleotide - 40.0 eV	[M-H]-	0.935	455.097					Cc1cc2c(cc1C)n(c-3nc(=O)[nH]c(=O)c3n2)C[C@@H]([C@@H]([C@@H](COP(=O)(O)O)O)O)O	N/A	N/A	spectral_library_annotation
6330	Indoxyl sulfate - 40.0 eV	[M-H]-	0.987	212.002					c1ccc2c(c1)c(c[nH]2)OS(=O)(=O)O	N/A	N/A	spectral_library_annotation
6330	Indoxyl sulfate - 40.0 eV	[M-H]-	0.987	212.002					c1ccc2c(c1)c(c[nH]2)OS(=O)(=O)O	N/A	N/A	spectral_library_annotation
6330	Indoxyl sulfate - 30.0 eV	[M-H]-	0.985	212.002					c1ccc2c(c1)c(c[nH]2)OS(=O)(=O)O	N/A	N/A	spectral_library_annotation
6330	Indoxyl sulfate - 30.0 eV	[M-H]-	0.985	212.002					c1ccc2c(c1)c(c[nH]2)OS(=O)(=O)O	N/A	N/A	spectral_library_annotation
6330	Indoxyl sulfate - 40.0 eV	[M-H]-	0.983	212.002					c1ccc2c(c1)c(c[nH]2)OS(=O)(=O)O	N/A	N/A	spectral_library_annotation
6330	Indoxyl sulfate - 40.0 eV	[M-H]-	0.983	212.002					c1ccc2c(c1)c(c[nH]2)OS(=O)(=O)O	N/A	N/A	spectral_library_annotation
6330	Indoxyl sulfate CollisionEnergy:102040	[M-H]-	0.982	212.002					O=S(=O)(O)Oc1c[nH]c2ccccc12	"InChI=1S/C8H7NO4S/c10-14(11,12)13-8-5-9-7-4-2-1-3-6(7)8/h1-5,9H,(H,10,11,12)"	N/A	spectral_library_annotation
6330	Indoxyl sulfate CollisionEnergy:102040	[M-H]-	0.982	212.002					O=S(=O)(O)Oc1c[nH]c2ccccc12	"InChI=1S/C8H7NO4S/c10-14(11,12)13-8-5-9-7-4-2-1-3-6(7)8/h1-5,9H,(H,10,11,12)"	N/A	spectral_library_annotation
6330	Indoxyl sulfate CollisionEnergy:102040	[M-H]-	0.981	212.002					O=S(=O)(O)Oc1c[nH]c2ccccc12	"InChI=1S/C8H7NO4S/c10-14(11,12)13-8-5-9-7-4-2-1-3-6(7)8/h1-5,9H,(H,10,11,12)"	N/A	spectral_library_annotation
6330	Indoxyl sulfate CollisionEnergy:102040	[M-H]-	0.981	212.002					O=S(=O)(O)Oc1c[nH]c2ccccc12	"InChI=1S/C8H7NO4S/c10-14(11,12)13-8-5-9-7-4-2-1-3-6(7)8/h1-5,9H,(H,10,11,12)"	N/A	spectral_library_annotation
6450	PIMELIC ACID	[M-H]-	0.994	159.066					C(CCC(=O)O)CCC(=O)O	"InChI=1S/C7H12O4/c8-6(9)4-2-1-3-5-7(10)11/h1-5H2,(H,8,9)(H,10,11)"	N/A	spectral_library_annotation
6450	PIMELIC ACID	[M-H]-	0.994	159.066					C(CCC(=O)O)CCC(=O)O	"InChI=1S/C7H12O4/c8-6(9)4-2-1-3-5-7(10)11/h1-5H2,(H,8,9)(H,10,11)"	N/A	spectral_library_annotation
6450	PIMELIC ACID	[M-H]-	0.994	159.066				C7H12O4	O=C(O)CCCCCC(=O)O	InChI=1S/C7H12O4/c8-6(9)4-2-1-3-5-7(10)11/h1-5H2,(H,8,9)(H,10,11)	WLJVNTCWHIRURA-UHFFFAOYSA-N	spectral_library_annotation
6450	PIMELIC ACID	[M-H]-	0.993	159.066					C(CCC(=O)O)CCC(=O)O	"InChI=1S/C7H12O4/c8-6(9)4-2-1-3-5-7(10)11/h1-5H2,(H,8,9)(H,10,11)"	N/A	spectral_library_annotation
6450	PIMELIC ACID	[M-H]-	0.993	159.066					C(CCC(=O)O)CCC(=O)O	"InChI=1S/C7H12O4/c8-6(9)4-2-1-3-5-7(10)11/h1-5H2,(H,8,9)(H,10,11)"	N/A	spectral_library_annotation
6450	PIMELIC ACID	[M-H]-	0.993	159.066				C7H12O4	O=C(O)CCCCCC(=O)O	InChI=1S/C7H12O4/c8-6(9)4-2-1-3-5-7(10)11/h1-5H2,(H,8,9)(H,10,11)	WLJVNTCWHIRURA-UHFFFAOYSA-N	spectral_library_annotation
6450	Pimelic acid	[M-H]-	0.986	159.065			1.8556	C7H12O4	O=C(O)CCCCCC(=O)O	InChI=1S/C7H12O4/c8-6(9)4-2-1-3-5-7(10)11/h1-5H2,(H,8,9)(H,10,11)	WLJVNTCWHIRURA-UHFFFAOYSA-N	spectral_library_annotation
6450	6-CARBOXYHEXANOATE	[M-H]-	0.982	159.065			1.56219	C7H12O4	C(CCC(=O)O)CCC(=O)O	InChI=1S/C7H12O4/c8-6(9)4-2-1-3-5-7(10)11/h1-5H2,(H,8,9)(H,10,11)	WLJVNTCWHIRURA-UHFFFAOYSA-N	spectral_library_annotation
6450	6-CARBOXYHEXANOATE	[M-H]-	0.982	159.065			1.54723	C7H12O4	C(CCC(=O)O)CCC(=O)O	InChI=1S/C7H12O4/c8-6(9)4-2-1-3-5-7(10)11/h1-5H2,(H,8,9)(H,10,11)	WLJVNTCWHIRURA-UHFFFAOYSA-N	spectral_library_annotation
6450	Pimelic acid	[M-H]-	0.982	159.066			11.1282	C7H12O4	C(CCC(=O)O)CCC(=O)O			spectral_library_annotation
6535	Benzyl alcohol sulphate, Benzyl sulphate	[M-H]-	0.99	187.007				C7H8O4S	O=S(=O)(O)OCC=1C=CC=CC1	InChI=1S/C7H8O4S/c8-12(9,10)11-6-7-4-2-1-3-5-7/h1-5H,6H2,(H,8,9,10)	CZNJCCVKDVCRKF-UHFFFAOYSA-N	spectral_library_annotation
6535	Benzyl chloride (Oxidative Dechlorination, Sulfation)	[M-H]-	0.943	187.007			2.79849					spectral_library_annotation
6535	Benzyl alcohol sulphate, Benzyl sulphate	[M-H]-	0.847	187.007				C7H8O4S	O=S(=O)(O)OCC=1C=CC=CC1	InChI=1S/C7H8O4S/c8-12(9,10)11-6-7-4-2-1-3-5-7/h1-5H,6H2,(H,8,9,10)	CZNJCCVKDVCRKF-UHFFFAOYSA-N	spectral_library_annotation
6575	Indoxyl sulfate - 40.0 eV	[M-H]-	0.994	212.002					c1ccc2c(c1)c(c[nH]2)OS(=O)(=O)O	N/A	N/A	spectral_library_annotation
6575	Indoxyl sulfate - 40.0 eV	[M-H]-	0.994	212.002					c1ccc2c(c1)c(c[nH]2)OS(=O)(=O)O	N/A	N/A	spectral_library_annotation
6575	Indoxyl sulfate - 30.0 eV	[M-H]-	0.992	212.002					c1ccc2c(c1)c(c[nH]2)OS(=O)(=O)O	N/A	N/A	spectral_library_annotation
6575	Indoxyl sulfate - 30.0 eV	[M-H]-	0.992	212.002					c1ccc2c(c1)c(c[nH]2)OS(=O)(=O)O	N/A	N/A	spectral_library_annotation
6575	Indoxyl sulfate - 40.0 eV	[M-H]-	0.99	212.002					c1ccc2c(c1)c(c[nH]2)OS(=O)(=O)O	N/A	N/A	spectral_library_annotation
6575	Indoxyl sulfate - 40.0 eV	[M-H]-	0.99	212.002					c1ccc2c(c1)c(c[nH]2)OS(=O)(=O)O	N/A	N/A	spectral_library_annotation
6575	Indoxyl sulfate CollisionEnergy:102040	[M-H]-	0.989	212.002					O=S(=O)(O)Oc1c[nH]c2ccccc12	"InChI=1S/C8H7NO4S/c10-14(11,12)13-8-5-9-7-4-2-1-3-6(7)8/h1-5,9H,(H,10,11,12)"	N/A	spectral_library_annotation
6575	Indoxyl sulfate CollisionEnergy:102040	[M-H]-	0.989	212.002					O=S(=O)(O)Oc1c[nH]c2ccccc12	"InChI=1S/C8H7NO4S/c10-14(11,12)13-8-5-9-7-4-2-1-3-6(7)8/h1-5,9H,(H,10,11,12)"	N/A	spectral_library_annotation
6575	Indoxyl sulfate CollisionEnergy:102040	[M-H]-	0.988	212.002					O=S(=O)(O)Oc1c[nH]c2ccccc12	"InChI=1S/C8H7NO4S/c10-14(11,12)13-8-5-9-7-4-2-1-3-6(7)8/h1-5,9H,(H,10,11,12)"	N/A	spectral_library_annotation
6575	Indoxyl sulfate CollisionEnergy:102040	[M-H]-	0.988	212.002					O=S(=O)(O)Oc1c[nH]c2ccccc12	"InChI=1S/C8H7NO4S/c10-14(11,12)13-8-5-9-7-4-2-1-3-6(7)8/h1-5,9H,(H,10,11,12)"	N/A	spectral_library_annotation
6592	3-(3-Hydroxyphenyl)propionic acid sulfate, 3-[3-(Sulfooxy)phenyl]propanoic acid	[M-H]-	0.961	245.012			8.08	C9H10O6S	O=C(O)CCC=1C=CC=C(OS(=O)(=O)O)C1	InChI=1S/C9H10O6S/c10-9(11)5-4-7-2-1-3-8(6-7)15-16(12,13)14/h1-3,6H,4-5H2,(H,10,11)(H,12,13,14)	IQWLPDPKVFZEOK-UHFFFAOYSA-N	spectral_library_annotation
7750	Massbank:PR100904 D-(-)-Mannitol|Mannite|Cordycepic acid|Manita|Manicol|Mannidex|Osmosal|Diosmol|Isotol|Mannigen|Mannitolum|Resectisol|Manna sugar|1,2,3,4,5,6-Hexanehexol|Osmitrol	[M-H]-	0.817	181.071					OCC([H])(O)C([H])(O)C([H])(O)C([H])(O)CO	1S/C6H14O6/c7-1-3(9)5(11)6(12)4(10)2-8/h3-12H,1-2H2/t3-,4-,5-,6-/m1/s1	N/A	spectral_library_annotation
7750	Massbank:PT211960 Manna sugar|Cordycepic acid|Manicol|Resectisol|1,2,3,4,5,6-Hexanehexol|Diosmol|Mannidex|(2R,3R,4R,5R)-hexane-1,2,3,4,5,6-hexol|Mannigen|Mannitolum|Osmitrol|Mannite|Isotol|Osmosal|Manita|D-(-)-Mannitol	[M+H]+	0.817	181.071					C(C(C(C(C(CO)O)O)O)O)O	1S/C6H14O6/c7-1-3(9)5(11)6(12)4(10)2-8/h3-12H,1-2H2	N/A	spectral_library_annotation
7750			0.817	181.071				C6H14O6	OCC([H])(O)C([H])(O)C([H])(O)C([H])(O)CO	InChI=1S/C6H14O6/c7-1-3(9)5(11)6(12)4(10)2-8/h3-12H,1-2H2/t3-,4-,5-,6-/m1/s1	FBPFZTCFMRRESA-KVTDHHQDSA-N	spectral_library_annotation
7750			0.817	181.071				C6H14O6	C(C(C(C(C(CO)O)O)O)O)O	InChI=1S/C6H14O6/c7-1-3(9)5(11)6(12)4(10)2-8/h3-12H,1-2H2	FBPFZTCFMRRESA-UHFFFAOYSA-N	spectral_library_annotation
7750	Massbank:PR100904 D-(-)-Mannitol|Mannite|Cordycepic acid|Manita|Manicol|Mannidex|Osmosal|Diosmol|Isotol|Mannigen|Mannitolum|Resectisol|Manna sugar|1,2,3,4,5,6-Hexanehexol|Osmitrol	[M-H]-	0.817	181.071					OCC([H])(O)C([H])(O)C([H])(O)C([H])(O)CO	1S/C6H14O6/c7-1-3(9)5(11)6(12)4(10)2-8/h3-12H,1-2H2/t3-,4-,5-,6-/m1/s1	N/A	spectral_library_annotation
7750	Massbank:PT211960 Manna sugar|Cordycepic acid|Manicol|Resectisol|1,2,3,4,5,6-Hexanehexol|Diosmol|Mannidex|(2R,3R,4R,5R)-hexane-1,2,3,4,5,6-hexol|Mannigen|Mannitolum|Osmitrol|Mannite|Isotol|Osmosal|Manita|D-(-)-Mannitol	[M+H]+	0.817	181.071					C(C(C(C(C(CO)O)O)O)O)O	1S/C6H14O6/c7-1-3(9)5(11)6(12)4(10)2-8/h3-12H,1-2H2	N/A	spectral_library_annotation
7750	Massbank:PR100904 D-(-)-Mannitol|Mannite|Cordycepic acid|Manita|Manicol|Mannidex|Osmosal|Diosmol|Isotol|Mannigen|Mannitolum|Resectisol|Manna sugar|1,2,3,4,5,6-Hexanehexol|Osmitrol	[M-H]-	0.817	181.071					OCC([H])(O)C([H])(O)C([H])(O)C([H])(O)CO	1S/C6H14O6/c7-1-3(9)5(11)6(12)4(10)2-8/h3-12H,1-2H2/t3-,4-,5-,6-/m1/s1	N/A	spectral_library_annotation
7750	Massbank:PT211960 Manna sugar|Cordycepic acid|Manicol|Resectisol|1,2,3,4,5,6-Hexanehexol|Diosmol|Mannidex|(2R,3R,4R,5R)-hexane-1,2,3,4,5,6-hexol|Mannigen|Mannitolum|Osmitrol|Mannite|Isotol|Osmosal|Manita|D-(-)-Mannitol	[M+H]+	0.817	181.071					C(C(C(C(C(CO)O)O)O)O)O	1S/C6H14O6/c7-1-3(9)5(11)6(12)4(10)2-8/h3-12H,1-2H2	N/A	spectral_library_annotation
7750	D-(-)-Mannitol, Mannite, Cordycepic acid, Manita, Manicol, Mannidex, Osmosal, Diosmol, Isotol, Mannigen, Mannitolum, Resectisol, Manna sugar, 1,2,3,4,5,6-Hexanehexol, Osmitrol	[M-H]-	0.817	181.071				C6H14O6	OCC([H])(O)C([H])(O)C([H])(O)C([H])(O)CO	InChI=1S/C6H14O6/c7-1-3(9)5(11)6(12)4(10)2-8/h3-12H,1-2H2/t3-,4-,5-,6-/m1/s1	FBPFZTCFMRRESA-KVTDHHQDSA-N	spectral_library_annotation
7750	Diosmol, D-(-)-Mannitol, Mannite, Cordycepic acid, Manita, Manicol, Mannidex, Osmosal, Isotol, Mannigen, Mannitolum, Resectisol, Manna sugar, 1,2,3,4,5,6-Hexanehexol, Osmitrol, (2R,3R,4R,5R)-hexane-1,2,3,4,5,6-hexol	[M-H]-	0.817	181.071				C6H14O6	C(C(C(C(C(CO)O)O)O)O)O	InChI=1/C6H14O6/c7-1-3(9)5(11)6(12)4(10)2-8/h3-12H,1-2H2/t3-,4-,5-,6-/m1/s1	FBPFZTCFMRRESA-KVTDHHQDSA-N	spectral_library_annotation
7961	Suspect related to trans-Traumatic acid (predicted molecular formula SIRIUS: C9H16O5 / BUDDY: C9H16O5) with delta m/z -24.037 (putative explanation: unspecified; atomic difference: unspecified) [M-H2O+H]+	[M-H2O+H]+	0.802	187.097					N/A	InChI=1S/C12H20O4/c13-11(14)9-7-5-3-1-2-4-6-8-10-12(15)16/h7,9H,1-6,8,10H2,(H,13,14)(H,15,16)/b9-7+ - 24.037 Da	N/A	spectral_library_annotation
7961	Gabapentin Related Compound E	[M+H]+	0.771	187.096				C9H14O4	C1CC[C@@](CC1)(C(=O)O)CC(=O)O	InChI=1S/C9H14O4/c10-7(11)6-9(8(12)13)4-2-1-3-5-9/h1-6H2,(H,10,11)(H,12,13)	SDAXMMUAZRUWNL-UHFFFAOYSA-N	spectral_library_annotation
7961			0.771	187.096				C9H14O4	C1CC[C@@](CC1)(C(=O)O)CC(=O)O	InChI=1S/C9H14O4/c10-7(11)6-9(8(12)13)4-2-1-3-5-9/h1-6H2,(H,10,11)(H,12,13)	SDAXMMUAZRUWNL-UHFFFAOYSA-N	spectral_library_annotation
7961	Gabapentin Related Compound E, 1-(carboxymethyl)cyclohexanecarboxylic acid, 1-(carboxymethyl)cyclohexane-1-carboxylic acid	[M+H]+	0.771	187.096				C9H14O4	C1CC[C@@](CC1)(C(=O)O)CC(=O)O	InChI=1S/C9H14O4/c10-7(11)6-9(8(12)13)4-2-1-3-5-9/h1-6H2,(H,10,11)(H,12,13)	SDAXMMUAZRUWNL-UHFFFAOYSA-N	spectral_library_annotation
7961	Gabapentin Related Compound E	[M+H]+	0.72	187.096				C9H14O4	C1CC[C@@](CC1)(C(=O)O)CC(=O)O	InChI=1S/C9H14O4/c10-7(11)6-9(8(12)13)4-2-1-3-5-9/h1-6H2,(H,10,11)(H,12,13)	SDAXMMUAZRUWNL-UHFFFAOYSA-N	spectral_library_annotation
7961			0.72	187.096				C9H14O4	C1CC[C@@](CC1)(C(=O)O)CC(=O)O	InChI=1S/C9H14O4/c10-7(11)6-9(8(12)13)4-2-1-3-5-9/h1-6H2,(H,10,11)(H,12,13)	SDAXMMUAZRUWNL-UHFFFAOYSA-N	spectral_library_annotation
7961	Gabapentin Related Compound E, 1-(carboxymethyl)cyclohexanecarboxylic acid, 1-(carboxymethyl)cyclohexane-1-carboxylic acid	[M+H]+	0.72	187.096				C9H14O4	C1CC[C@@](CC1)(C(=O)O)CC(=O)O	InChI=1S/C9H14O4/c10-7(11)6-9(8(12)13)4-2-1-3-5-9/h1-6H2,(H,10,11)(H,12,13)	SDAXMMUAZRUWNL-UHFFFAOYSA-N	spectral_library_annotation
8483			0.864	187.007				C7H8O4S	CC1=CC=C(C=C1)OS(=O)(=O)O	InChI=1S/C7H8O4S/c1-6-2-4-7(5-3-6)11-12(8,9)10/h2-5H,1H3,(H,8,9,10)	WGNAKZGUSRVWRH-UHFFFAOYSA-N	spectral_library_annotation
8483	p-Cresol sulfate	[M-H]-	0.864	187.007				C7H8O4S	CC1=CC=C(C=C1)OS(=O)(=O)O	InChI=1S/C7H8O4S/c1-6-2-4-7(5-3-6)11-12(8,9)10/h2-5H,1H3,(H,8,9,10)	WGNAKZGUSRVWRH-UHFFFAOYSA-N	spectral_library_annotation
8483	Benzyl chloride (Oxidative Dechlorination, Sulfation)	[M-H]-	0.863	187.007			3.48179					spectral_library_annotation
8483	Toluene (Oxidation, Sulfation)	[M-H]-	0.858	187.007			3.55643					spectral_library_annotation
8483	Toluene (Oxidation, Sulfation)	[M-H]-	0.857	187.007			0.90137					spectral_library_annotation
8483	P-CRESOL SULFATE	[M-H]-	0.823	187.007					CC1=CC=C(C=C1)OS(=O)(=O)O	"InChI=1S/C7H8O4S/c1-6-2-4-7(5-3-6)11-12(8,9)10/h2-5H,1H3,(H,8,9,10)"	N/A	spectral_library_annotation
8483	P-CRESOL SULFATE	[M-H]-	0.823	187.007					CC1=CC=C(C=C1)OS(=O)(=O)O	"InChI=1S/C7H8O4S/c1-6-2-4-7(5-3-6)11-12(8,9)10/h2-5H,1H3,(H,8,9,10)"	N/A	spectral_library_annotation
8483	P-CRESOL SULFATE	[M-H]-	0.823	187.007				C7H8O4S	O=S(=O)(O)OC1=CC=C(C=C1)C	InChI=1S/C7H8O4S/c1-6-2-4-7(5-3-6)11-12(8,9)10/h2-5H,1H3,(H,8,9,10)	WGNAKZGUSRVWRH-UHFFFAOYSA-N	spectral_library_annotation
8483	Benzyl alcohol sulphate, Benzyl sulphate	[M-H]-	0.802	187.007				C7H8O4S	O=S(=O)(O)OCC=1C=CC=CC1	InChI=1S/C7H8O4S/c8-12(9,10)11-6-7-4-2-1-3-5-7/h1-5H,6H2,(H,8,9,10)	CZNJCCVKDVCRKF-UHFFFAOYSA-N	spectral_library_annotation
8695	Glutathione	[M-H]-	0.921	306.077				C10H17N3O6S	O=C(O)CN=C(O)C(N=C(O)CCC(N)C(=O)O)CS	InChI=1S/C10H17N3O6S/c11-5(10(18)19)1-2-7(14)13-6(4-20)9(17)12-3-8(15)16/h5-6,20H,1-4,11H2,(H,12,17)(H,13,14)(H,15,16)(H,18,19)/t5-,6-/m0/s1	RWSXRVCMGQZWBV-WDSKDSINSA-N	spectral_library_annotation
8695	glutathione CollisionEnergy:102040	[M-H]-	0.911	306.077					N[C@@H](CCC(O)=N[C@@H](CS)C(O)=NCC(=O)O)C(=O)O	"InChI=1S/C10H17N3O6S/c11-5(10(18)19)1-2-7(14)13-6(4-20)9(17)12-3-8(15)16/h5-6,20H,1-4,11H2,(H,12,17)(H,13,14)(H,15,16)(H,18,19)/t5-,6-/m0/s1"	N/A	spectral_library_annotation
8695	glutathione CollisionEnergy:102040	[M-H]-	0.911	306.077					N[C@@H](CCC(O)=N[C@@H](CS)C(O)=NCC(=O)O)C(=O)O	"InChI=1S/C10H17N3O6S/c11-5(10(18)19)1-2-7(14)13-6(4-20)9(17)12-3-8(15)16/h5-6,20H,1-4,11H2,(H,12,17)(H,13,14)(H,15,16)(H,18,19)/t5-,6-/m0/s1"	N/A	spectral_library_annotation
8695	glutathione CollisionEnergy:102040	[M-H]-	0.911	306.077					N[C@@H](CCC(O)=N[C@@H](CS)C(O)=NCC(=O)O)C(=O)O	"InChI=1S/C10H17N3O6S/c11-5(10(18)19)1-2-7(14)13-6(4-20)9(17)12-3-8(15)16/h5-6,20H,1-4,11H2,(H,12,17)(H,13,14)(H,15,16)(H,18,19)/t5-,6-/m0/s1"	N/A	spectral_library_annotation
8695	glutathione CollisionEnergy:102040	[M-H]-	0.911	306.077					N[C@@H](CCC(O)=N[C@@H](CS)C(O)=NCC(=O)O)C(=O)O	"InChI=1S/C10H17N3O6S/c11-5(10(18)19)1-2-7(14)13-6(4-20)9(17)12-3-8(15)16/h5-6,20H,1-4,11H2,(H,12,17)(H,13,14)(H,15,16)(H,18,19)/t5-,6-/m0/s1"	N/A	spectral_library_annotation
8695	Glutathione	[M-H]-	0.869	306.077					N/A	InChI=1S/C10H17N3O6S/c11-5(10(18)19)1-2-7(14)13-6(4-20)9(17)12-3-8(15)16/h5-6,20H,1-4,11H2,(H,12,17)(H,13,14)(H,15,16)(H,18,19)/t5-,6-/m0/s1	N/A	spectral_library_annotation
8695	Glutathione	[M-H]-	0.869	306.077					N/A	InChI=1S/C10H17N3O6S/c11-5(10(18)19)1-2-7(14)13-6(4-20)9(17)12-3-8(15)16/h5-6,20H,1-4,11H2,(H,12,17)(H,13,14)(H,15,16)(H,18,19)/t5-,6-/m0/s1	N/A	spectral_library_annotation
8695	Glutathione - 40.0 eV	[M-H]-	0.867	306.077					C(CC(=O)N[C@@H](CS)C(=O)NCC(=O)O)[C@@H](C(=O)O)N	N/A	N/A	spectral_library_annotation
8695	Glutathione - 40.0 eV	[M-H]-	0.867	306.077					C(CC(=O)N[C@@H](CS)C(=O)NCC(=O)O)[C@@H](C(=O)O)N	N/A	N/A	spectral_library_annotation
8695	Glutathione - 40.0 eV	[M-H]-	0.86	306.077					C(CC(=O)N[C@@H](CS)C(=O)NCC(=O)O)[C@@H](C(=O)O)N	N/A	N/A	spectral_library_annotation
8866	Toluene (Oxidation, Glucuronide Conjugation)	[M-H]-	0.789	283.083			1.39283					spectral_library_annotation
8866	P-CRESOL GLUCURONIDE	[M-H]-	0.75	283.082					CC1=CC=C(C=C1)O[C@H]2[C@@H]([C@H]([C@@H]([C@@H](C(=O)O)O2)O)O)O	"InChI=1S/C13H16O7/c1-6-2-4-7(5-3-6)19-13-10(16)8(14)9(15)11(20-13)12(17)18/h2-5,8-11,13-16H,1H3,(H,17,18)/t8-,9-,10+,11-,13+/m0/s1"	N/A	spectral_library_annotation
8866	P-CRESOL GLUCURONIDE	[M-H]-	0.75	283.082					CC1=CC=C(C=C1)O[C@H]2[C@@H]([C@H]([C@@H]([C@@H](C(=O)O)O2)O)O)O	"InChI=1S/C13H16O7/c1-6-2-4-7(5-3-6)19-13-10(16)8(14)9(15)11(20-13)12(17)18/h2-5,8-11,13-16H,1H3,(H,17,18)/t8-,9-,10+,11-,13+/m0/s1"	N/A	spectral_library_annotation
8866	P-CRESOL GLUCURONIDE	[M-H]-	0.75	283.082				C13H16O7	O=C(O)C1OC(OC2=CC=C(C=C2)C)C(O)C(O)C1O	InChI=1S/C13H16O7/c1-6-2-4-7(5-3-6)19-13-10(16)8(14)9(15)11(20-13)12(17)18/h2-5,8-11,13-16H,1H3,(H,17,18)/t8-,9-,10+,11-,13+/m0/s1	JPAUCQAJHLSMQW-XPORZQOISA-N	spectral_library_annotation
8866	Ethyl acetate (Dehydration, Dehydration, Acetylation, Glucuronide Conjugation, Methylation)	[M-H]-	0.709	283.083			1.89076					spectral_library_annotation
9019	3-Phenyllactic acid	[M-H]-	0.736	165.055			2.0448	C9H10O3	O=C(O)C(O)CC=1C=CC=CC1	InChI=1S/C9H10O3/c10-8(9(11)12)6-7-4-2-1-3-5-7/h1-5,8,10H,6H2,(H,11,12)	VOXXWSYKYCBWHO-UHFFFAOYSA-N	spectral_library_annotation
9019	TROPIC ACID	[M-H]-	0.73	165.056					C1=CC=C(C=C1)C(CO)C(=O)O	"InChI=1S/C9H10O3/c10-6-8(9(11)12)7-4-2-1-3-5-7/h1-5,8,10H,6H2,(H,11,12)"	N/A	spectral_library_annotation
9019	TROPIC ACID	[M-H]-	0.73	165.056					C1=CC=C(C=C1)C(CO)C(=O)O	"InChI=1S/C9H10O3/c10-6-8(9(11)12)7-4-2-1-3-5-7/h1-5,8,10H,6H2,(H,11,12)"	N/A	spectral_library_annotation
9019	TROPIC ACID	[M-H]-	0.73	165.056				C9H10O3	O=C(O)C(C=1C=CC=CC1)CO	InChI=1S/C9H10O3/c10-6-8(9(11)12)7-4-2-1-3-5-7/h1-5,8,10H,6H2,(H,11,12)	JACRWUWPXAESPB-UHFFFAOYSA-N	spectral_library_annotation
9019	3-(4-HYDROXYPHENYL)PROPIONIC ACID	[M-H]-	0.73	165.056					C1=C(C=CC(=C1)O)CCC(=O)O	"InChI=1S/C9H10O3/c10-8-4-1-7(2-5-8)3-6-9(11)12/h1-2,4-5,10H,3,6H2,(H,11,12)"	N/A	spectral_library_annotation
9019	3-(4-HYDROXYPHENYL)PROPIONIC ACID	[M-H]-	0.73	165.056					C1=C(C=CC(=C1)O)CCC(=O)O	"InChI=1S/C9H10O3/c10-8-4-1-7(2-5-8)3-6-9(11)12/h1-2,4-5,10H,3,6H2,(H,11,12)"	N/A	spectral_library_annotation
9019	3-(4-HYDROXYPHENYL)PROPIONIC ACID	[M-H]-	0.73	165.056				C9H10O3	O=C(O)CCC1=CC=C(O)C=C1	InChI=1S/C9H10O3/c10-8-4-1-7(2-5-8)3-6-9(11)12/h1-2,4-5,10H,3,6H2,(H,11,12)	NMHMNPHRMNGLLB-UHFFFAOYSA-N	spectral_library_annotation
9019	D-3-phenyllactic acid - 40.0 eV	[M-H]-	0.725	165.056					c1ccc(cc1)C[C@H](C(=O)O)O	N/A	N/A	spectral_library_annotation
9019	D-3-phenyllactic acid - 40.0 eV	[M-H]-	0.725	165.056					c1ccc(cc1)C[C@H](C(=O)O)O	N/A	N/A	spectral_library_annotation
9019	D-3-phenyllactic acid - 40.0 eV	[M-H]-	0.725	165.056					c1ccc(cc1)C[C@H](C(=O)O)O	N/A	N/A	spectral_library_annotation
9277	SUBERIC ACID	[M-H]-	0.986	173.081			1.53207	C8H14O4	C(CCCC(=O)O)CCC(=O)O	InChI=1S/C8H14O4/c9-7(10)5-3-1-2-4-6-8(11)12/h1-6H2,(H,9,10)(H,11,12)	TYFQFVWCELRYAO-UHFFFAOYSA-N	spectral_library_annotation
9277	SUBERIC ACID	[M-H]-	0.986	173.081			1.51472	C8H14O4	C(CCCC(=O)O)CCC(=O)O	InChI=1S/C8H14O4/c9-7(10)5-3-1-2-4-6-8(11)12/h1-6H2,(H,9,10)(H,11,12)	TYFQFVWCELRYAO-UHFFFAOYSA-N	spectral_library_annotation
9277	SUBERIC ACID	[M-H]-	0.985	173.082					C(CCCC(=O)O)CCC(=O)O	"InChI=1S/C8H14O4/c9-7(10)5-3-1-2-4-6-8(11)12/h1-6H2,(H,9,10)(H,11,12)"	N/A	spectral_library_annotation
9277	SUBERIC ACID	[M-H]-	0.985	173.082					C(CCCC(=O)O)CCC(=O)O	"InChI=1S/C8H14O4/c9-7(10)5-3-1-2-4-6-8(11)12/h1-6H2,(H,9,10)(H,11,12)"	N/A	spectral_library_annotation
9277	SUBERIC ACID	[M-H]-	0.985	173.082				C8H14O4	O=C(O)CCCCCCC(=O)O	InChI=1S/C8H14O4/c9-7(10)5-3-1-2-4-6-8(11)12/h1-6H2,(H,9,10)(H,11,12)	TYFQFVWCELRYAO-UHFFFAOYSA-N	spectral_library_annotation
9277	Octanedioic acid CollisionEnergy:102040	[M-H]-	0.985	173.082					O=C(O)CCCCCCC(=O)O	"InChI=1S/C8H14O4/c9-7(10)5-3-1-2-4-6-8(11)12/h1-6H2,(H,9,10)(H,11,12)"	N/A	spectral_library_annotation
9277	Octanedioic acid CollisionEnergy:102040	[M-H]-	0.985	173.082					O=C(O)CCCCCCC(=O)O	"InChI=1S/C8H14O4/c9-7(10)5-3-1-2-4-6-8(11)12/h1-6H2,(H,9,10)(H,11,12)"	N/A	spectral_library_annotation
9277	Octanedioic acid CollisionEnergy:102040	[M-H]-	0.985	173.082					O=C(O)CCCCCCC(=O)O	"InChI=1S/C8H14O4/c9-7(10)5-3-1-2-4-6-8(11)12/h1-6H2,(H,9,10)(H,11,12)"	N/A	spectral_library_annotation
9277	Octanedioic acid CollisionEnergy:102040	[M-H]-	0.985	173.082					O=C(O)CCCCCCC(=O)O	"InChI=1S/C8H14O4/c9-7(10)5-3-1-2-4-6-8(11)12/h1-6H2,(H,9,10)(H,11,12)"	N/A	spectral_library_annotation
9277	SUBERIC ACID	[M-H]-	0.985	173.081			1.56239	C8H14O4	C(CCCC(=O)O)CCC(=O)O	InChI=1S/C8H14O4/c9-7(10)5-3-1-2-4-6-8(11)12/h1-6H2,(H,9,10)(H,11,12)	TYFQFVWCELRYAO-UHFFFAOYSA-N	spectral_library_annotation
9405	N-Acetyl-L-phenylalanine CollisionEnergy:102040	[M-H]-	0.993	206.082					CC(O)=NC(Cc1ccccc1)C(=O)O	"InChI=1S/C11H13NO3/c1-8(13)12-10(11(14)15)7-9-5-3-2-4-6-9/h2-6,10H,7H2,1H3,(H,12,13)(H,14,15)/t10-/m0/s1"	N/A	spectral_library_annotation
9405	N-Acetyl-L-phenylalanine CollisionEnergy:102040	[M-H]-	0.993	206.082					CC(O)=NC(Cc1ccccc1)C(=O)O	"InChI=1S/C11H13NO3/c1-8(13)12-10(11(14)15)7-9-5-3-2-4-6-9/h2-6,10H,7H2,1H3,(H,12,13)(H,14,15)/t10-/m0/s1"	N/A	spectral_library_annotation
9405	N-Acetyl-L-phenylalanine CollisionEnergy:102040	[M-H]-	0.989	206.082					CC(O)=N[C@@H](Cc1ccccc1)C(=O)O	"InChI=1S/C11H13NO3/c1-8(13)12-10(11(14)15)7-9-5-3-2-4-6-9/h2-6,10H,7H2,1H3,(H,12,13)(H,14,15)/t10-/m0/s1"	N/A	spectral_library_annotation
9405	N-Acetyl-L-phenylalanine CollisionEnergy:102040	[M-H]-	0.989	206.082					CC(O)=N[C@@H](Cc1ccccc1)C(=O)O	"InChI=1S/C11H13NO3/c1-8(13)12-10(11(14)15)7-9-5-3-2-4-6-9/h2-6,10H,7H2,1H3,(H,12,13)(H,14,15)/t10-/m0/s1"	N/A	spectral_library_annotation
9405	N-Acetyl-L-phenylalanine CollisionEnergy:102040	[M-H]-	0.989	206.082					CC(O)=N[C@@H](Cc1ccccc1)C(=O)O	"InChI=1S/C11H13NO3/c1-8(13)12-10(11(14)15)7-9-5-3-2-4-6-9/h2-6,10H,7H2,1H3,(H,12,13)(H,14,15)/t10-/m0/s1"	N/A	spectral_library_annotation
9405	N-Acetyl-L-phenylalanine CollisionEnergy:102040	[M-H]-	0.989	206.082					CC(O)=N[C@@H](Cc1ccccc1)C(=O)O	"InChI=1S/C11H13NO3/c1-8(13)12-10(11(14)15)7-9-5-3-2-4-6-9/h2-6,10H,7H2,1H3,(H,12,13)(H,14,15)/t10-/m0/s1"	N/A	spectral_library_annotation
9405	N-Acetyl-L-phenylalanine CollisionEnergy:205060	[M-H]-	0.988	206.082					CC(O)=NC(Cc1ccccc1)C(=O)O	"InChI=1S/C11H13NO3/c1-8(13)12-10(11(14)15)7-9-5-3-2-4-6-9/h2-6,10H,7H2,1H3,(H,12,13)(H,14,15)/t10-/m0/s1"	N/A	spectral_library_annotation
9405	N-Acetyl-L-phenylalanine CollisionEnergy:205060	[M-H]-	0.988	206.082					CC(O)=NC(Cc1ccccc1)C(=O)O	"InChI=1S/C11H13NO3/c1-8(13)12-10(11(14)15)7-9-5-3-2-4-6-9/h2-6,10H,7H2,1H3,(H,12,13)(H,14,15)/t10-/m0/s1"	N/A	spectral_library_annotation
9405	N-ACETYL-PHENYLALANINE	[M-H]-	0.975	206.082					C/C(=N/[C@@H](CC1=CC=CC=C1)C(=O)O)/O	"InChI=1S/C11H13NO3/c1-8(13)12-10(11(14)15)7-9-5-3-2-4-6-9/h2-6,10H,7H2,1H3,(H,12,13)(H,14,15)/t10-/m0/s1"	N/A	spectral_library_annotation
9405	N-ACETYL-PHENYLALANINE	[M-H]-	0.975	206.082					C/C(=N/[C@@H](CC1=CC=CC=C1)C(=O)O)/O	"InChI=1S/C11H13NO3/c1-8(13)12-10(11(14)15)7-9-5-3-2-4-6-9/h2-6,10H,7H2,1H3,(H,12,13)(H,14,15)/t10-/m0/s1"	N/A	spectral_library_annotation
9609	Noroxyhydrastinine	[M+H]+	0.931	192.066								spectral_library_annotation
9609	Noroxyhydrastinine	[M+H]+	0.931	192.066								spectral_library_annotation
9609	Noroxyhydrastinine	[M+H]+	0.931	192.066								spectral_library_annotation
9841	Suspect related to Vicenin-2 (predicted molecular formula SIRIUS: C26H28O13 / BUDDY: C28H28N4O4S2) with delta m/z -45.988 (putative explanation: Cys->Gly substitution; atomic difference: -1C,-2H,-1S) [M-H]-	[M-H]-	0.75	547.146					N/A	InChI=1S/C27H30O15/c28-6-12-17(32)21(36)23(38)26(41-12)15-19(34)14-10(31)5-11(8-1-3-9(30)4-2-8)40-25(14)16(20(15)35)27-24(39)22(37)18(33)13(7-29)42-27/h1-5,12-13,17-18,21-24,26-30,32-39H,6-7H2/t12-,13-,17?,18?,21+,22 ,23-,24-,26-,27?/m1/s1 - 45.988 Da	N/A	spectral_library_annotation
9909	Suspect related to 3-Oxo-1,8-octanedicarboxylic acid (predicted molecular formula SIRIUS: C11H18O5 / BUDDY: C11H18O5) with delta m/z 14.016 (putative explanation: Asn->Gln substitution|Asp->Glu substitution|Gly->Ala substitution|Methylation|Ser->Thr substitution|Val->Leu/Ile substitution|chain elongation; atomic difference: 1C,2H|1C,2H|1C,2H|1C,2H|1C,2H|1C,2H|1C,2H) [M-H]-	[M-H]-	0.915	229.108					N/A	InChI=1S/C10H16O5/c11-8(6-7-10(14)15)4-2-1-3-5-9(12)13/h1-7H2,(H,12,13)(H,14,15) + 14.016 Da	N/A	spectral_library_annotation
9987	FAD - 40.0 eV	[M-H]-	0.878	784.149					Cc1cc2c(cc1C)n(c-3nc(=O)[nH]c(=O)c3n2)C[C@@H]([C@@H]([C@@H](COP(=O)(O)OP(=O)(O)OC[C@@H]4[C@H]([C@H]([C@@H](O4)n5cnc6c5ncnc6N)O)O)O)O)O	N/A	N/A	spectral_library_annotation
9987	FAD - 40.0 eV	[M-H]-	0.878	784.149					Cc1cc2c(cc1C)n(c-3nc(=O)[nH]c(=O)c3n2)C[C@@H]([C@@H]([C@@H](COP(=O)(O)OP(=O)(O)OC[C@@H]4[C@H]([C@H]([C@@H](O4)n5cnc6c5ncnc6N)O)O)O)O)O	N/A	N/A	spectral_library_annotation
10136	INDOLELACTIC ACID	[M-H]-	0.994	204.067					C1=CC2=C(C=C1)NC=C2CC(C(=O)O)O	"InChI=1S/C11H11NO3/c13-10(11(14)15)5-7-6-12-9-4-2-1-3-8(7)9/h1-4,6,10,12-13H,5H2,(H,14,15)"	N/A	spectral_library_annotation
10136	INDOLELACTIC ACID	[M-H]-	0.994	204.067					C1=CC2=C(C=C1)NC=C2CC(C(=O)O)O	"InChI=1S/C11H11NO3/c13-10(11(14)15)5-7-6-12-9-4-2-1-3-8(7)9/h1-4,6,10,12-13H,5H2,(H,14,15)"	N/A	spectral_library_annotation
10136	INDOLELACTIC ACID	[M-H]-	0.994	204.067				C11H11NO3	O=C(O)C(O)CC1=CNC=2C=CC=CC21	InChI=1S/C11H11NO3/c13-10(11(14)15)5-7-6-12-9-4-2-1-3-8(7)9/h1-4,6,10,12-13H,5H2,(H,14,15)	XGILAAMKEQUXLS-UHFFFAOYSA-N	spectral_library_annotation
10136	dl-3-Indolelactic acid - 40.0 eV	[M-H]-	0.98	204.066					c1ccc2c(c1)c(c[nH]2)CC(C(=O)O)O	N/A	N/A	spectral_library_annotation
10136	dl-3-Indolelactic acid - 40.0 eV	[M-H]-	0.98	204.066					c1ccc2c(c1)c(c[nH]2)CC(C(=O)O)O	N/A	N/A	spectral_library_annotation
10136	dl-3-Indolelactic acid - 40.0 eV	[M-H]-	0.98	204.066					c1ccc2c(c1)c(c[nH]2)CC(C(=O)O)O	N/A	N/A	spectral_library_annotation
10136	dl-3-Indolelactic acid - 40.0 eV	[M-H]-	0.98	204.066					c1ccc2c(c1)c(c[nH]2)CC(C(=O)O)O	N/A	N/A	spectral_library_annotation
10136	dl-3-Indolelactic acid - 40.0 eV	[M-H]-	0.98	204.066					c1ccc2c(c1)c(c[nH]2)CC(C(=O)O)O	N/A	N/A	spectral_library_annotation
10136	dl-3-Indolelactic acid - 40.0 eV	[M-H]-	0.98	204.066					c1ccc2c(c1)c(c[nH]2)CC(C(=O)O)O	N/A	N/A	spectral_library_annotation
10136	dl-3-Indolelactic acid - 40.0 eV	[M-H]-	0.975	204.066					c1ccc2c(c1)c(c[nH]2)CC(C(=O)O)O	N/A	N/A	spectral_library_annotation
10267	PIMELIC ACID	[M-H]-	0.994	159.066					C(CCC(=O)O)CCC(=O)O	"InChI=1S/C7H12O4/c8-6(9)4-2-1-3-5-7(10)11/h1-5H2,(H,8,9)(H,10,11)"	N/A	spectral_library_annotation
10267	PIMELIC ACID	[M-H]-	0.994	159.066					C(CCC(=O)O)CCC(=O)O	"InChI=1S/C7H12O4/c8-6(9)4-2-1-3-5-7(10)11/h1-5H2,(H,8,9)(H,10,11)"	N/A	spectral_library_annotation
10267	PIMELIC ACID	[M-H]-	0.994	159.066				C7H12O4	O=C(O)CCCCCC(=O)O	InChI=1S/C7H12O4/c8-6(9)4-2-1-3-5-7(10)11/h1-5H2,(H,8,9)(H,10,11)	WLJVNTCWHIRURA-UHFFFAOYSA-N	spectral_library_annotation
10267	PIMELIC ACID	[M-H]-	0.994	159.066					C(CCC(=O)O)CCC(=O)O	"InChI=1S/C7H12O4/c8-6(9)4-2-1-3-5-7(10)11/h1-5H2,(H,8,9)(H,10,11)"	N/A	spectral_library_annotation
10267	PIMELIC ACID	[M-H]-	0.994	159.066					C(CCC(=O)O)CCC(=O)O	"InChI=1S/C7H12O4/c8-6(9)4-2-1-3-5-7(10)11/h1-5H2,(H,8,9)(H,10,11)"	N/A	spectral_library_annotation
10267	PIMELIC ACID	[M-H]-	0.994	159.066				C7H12O4	O=C(O)CCCCCC(=O)O	InChI=1S/C7H12O4/c8-6(9)4-2-1-3-5-7(10)11/h1-5H2,(H,8,9)(H,10,11)	WLJVNTCWHIRURA-UHFFFAOYSA-N	spectral_library_annotation
10267	Pimelic acid	[M-H]-	0.987	159.065			1.8556	C7H12O4	O=C(O)CCCCCC(=O)O	InChI=1S/C7H12O4/c8-6(9)4-2-1-3-5-7(10)11/h1-5H2,(H,8,9)(H,10,11)	WLJVNTCWHIRURA-UHFFFAOYSA-N	spectral_library_annotation
10267	Pimelic acid	[M-H]-	0.982	159.066			11.1282	C7H12O4	C(CCC(=O)O)CCC(=O)O			spectral_library_annotation
10267	6-CARBOXYHEXANOATE	[M-H]-	0.98	159.065			1.56219	C7H12O4	C(CCC(=O)O)CCC(=O)O	InChI=1S/C7H12O4/c8-6(9)4-2-1-3-5-7(10)11/h1-5H2,(H,8,9)(H,10,11)	WLJVNTCWHIRURA-UHFFFAOYSA-N	spectral_library_annotation
10267	6-CARBOXYHEXANOATE	[M-H]-	0.98	159.065			1.54723	C7H12O4	C(CCC(=O)O)CCC(=O)O	InChI=1S/C7H12O4/c8-6(9)4-2-1-3-5-7(10)11/h1-5H2,(H,8,9)(H,10,11)	WLJVNTCWHIRURA-UHFFFAOYSA-N	spectral_library_annotation
10661	Suspect related to 3-Oxo-1,8-octanedicarboxylic acid (predicted molecular formula SIRIUS: C11H18O5 / BUDDY: C11H18O5) with delta m/z 14.016 (putative explanation: Asn->Gln substitution|Asp->Glu substitution|Gly->Ala substitution|Methylation|Ser->Thr substitution|Val->Leu/Ile substitution|chain elongation; atomic difference: 1C,2H|1C,2H|1C,2H|1C,2H|1C,2H|1C,2H|1C,2H) [M-H]-	[M-H]-	0.914	229.108					N/A	InChI=1S/C10H16O5/c11-8(6-7-10(14)15)4-2-1-3-5-9(12)13/h1-7H2,(H,12,13)(H,14,15) + 14.016 Da	N/A	spectral_library_annotation
10864	9-(2,3-dihydroxypropoxy)-9-oxononanoic acid	[M-H]-	0.979	261.135			1.943	C12H22O6	O=C(O)CCCCCCCC(=O)OCC(O)CO	InChI=1S/C12H22O6/c13-8-10(14)9-18-12(17)7-5-3-1-2-4-6-11(15)16/h10,13-14H,1-9H2,(H,15,16)	BQRISQXLSXCXSC-UHFFFAOYSA-N	spectral_library_annotation
10864	9-(2,3-dihydroxypropoxy)-9-oxononanoic acid	[M-H]-	0.772	261.134					N/A	InChI=1S/C12H22O6/c13-8-10(14)9-18-12(17)7-5-3-1-2-4-6-11(15)16/h10,13-14H,1-9H2,(H,15,16)	N/A	spectral_library_annotation
10864	9-(2,3-dihydroxypropoxy)-9-oxononanoic acid	[M-H]-	0.772	261.134					N/A	InChI=1S/C12H22O6/c13-8-10(14)9-18-12(17)7-5-3-1-2-4-6-11(15)16/h10,13-14H,1-9H2,(H,15,16)	N/A	spectral_library_annotation
10864	9-(2,3-dihydroxypropoxy)-9-oxononanoic acid	[M-H]-	0.772	261.134				C12H22O6	O=C(O)CCCCCCCC(=O)OCC(O)CO	InChI=1S/C12H22O6/c13-8-10(14)9-18-12(17)7-5-3-1-2-4-6-11(15)16/h10,13-14H,1-9H2,(H,15,16)	BQRISQXLSXCXSC-UHFFFAOYSA-N	spectral_library_annotation
11045	"5-Hydroxy-2-(4-hydroxyphenyl)-4-oxo-3,4-dihydro-2h-chromen-7-yl 6-o-(6-deoxyhexopyranosyl)hexopyranoside CollisionEnergy:102040"	[M-H]-	0.989	579.172					CC1OC(OCC2OC(Oc3cc(O)c4c(c3)OC(c3ccc(O)cc3)CC4=O)C(O)C(O)C2O)C(O)C(O)C1O	"InChI=1S/C27H32O14/c1-10-20(31)22(33)24(35)26(38-10)37-9-18-21(32)23(34)25(36)27(41-18)39-13-6-14(29)19-15(30)8-16(40-17(19)7-13)11-2-4-12(28)5-3-11/h2-7,10,16,18,20-29,31-36H,8-9H2,1H3"	N/A	spectral_library_annotation
11045	"5-Hydroxy-2-(4-hydroxyphenyl)-4-oxo-3,4-dihydro-2h-chromen-7-yl 6-o-(6-deoxyhexopyranosyl)hexopyranoside CollisionEnergy:102040"	[M-H]-	0.989	579.172					CC1OC(OCC2OC(Oc3cc(O)c4c(c3)OC(c3ccc(O)cc3)CC4=O)C(O)C(O)C2O)C(O)C(O)C1O	"InChI=1S/C27H32O14/c1-10-20(31)22(33)24(35)26(38-10)37-9-18-21(32)23(34)25(36)27(41-18)39-13-6-14(29)19-15(30)8-16(40-17(19)7-13)11-2-4-12(28)5-3-11/h2-7,10,16,18,20-29,31-36H,8-9H2,1H3"	N/A	spectral_library_annotation
11045	naringin CollisionEnergy:102040	[M-H]-	0.977	579.172					CC1OC(OC2C(Oc3cc(O)c4c(c3)OC(c3ccc(O)cc3)CC4=O)OC(CO)C(O)C2O)C(O)C(O)C1O	"InChI=1S/C27H32O14/c1-10-20(32)22(34)24(36)26(37-10)41-25-23(35)21(33)18(9-28)40-27(25)38-13-6-14(30)19-15(31)8-16(39-17(19)7-13)11-2-4-12(29)5-3-11/h2-7,10,16,18,20-30,32-36H,8-9H2,1H3/t10-,16-,18+,20-,21+,22+,23-,24+,25+,26-,27+/m0/s1"	N/A	spectral_library_annotation
11045	naringin CollisionEnergy:102040	[M-H]-	0.977	579.172					CC1OC(OC2C(Oc3cc(O)c4c(c3)OC(c3ccc(O)cc3)CC4=O)OC(CO)C(O)C2O)C(O)C(O)C1O	"InChI=1S/C27H32O14/c1-10-20(32)22(34)24(36)26(37-10)41-25-23(35)21(33)18(9-28)40-27(25)38-13-6-14(30)19-15(31)8-16(39-17(19)7-13)11-2-4-12(29)5-3-11/h2-7,10,16,18,20-30,32-36H,8-9H2,1H3/t10-,16-,18+,20-,21+,22+,23-,24+,25+,26-,27+/m0/s1"	N/A	spectral_library_annotation
11045	naringin CollisionEnergy:102040	[M-H]-	0.976	579.172					CC1OC(OC2C(Oc3cc(O)c4c(c3)OC(c3ccc(O)cc3)CC4=O)OC(CO)C(O)C2O)C(O)C(O)C1O	"InChI=1S/C27H32O14/c1-10-20(32)22(34)24(36)26(37-10)41-25-23(35)21(33)18(9-28)40-27(25)38-13-6-14(30)19-15(31)8-16(39-17(19)7-13)11-2-4-12(29)5-3-11/h2-7,10,16,18,20-30,32-36H,8-9H2,1H3/t10-,16-,18+,20-,21+,22+,23-,24+,25+,26-,27+/m0/s1"	N/A	spectral_library_annotation
11045	naringin CollisionEnergy:102040	[M-H]-	0.976	579.172					CC1OC(OC2C(Oc3cc(O)c4c(c3)OC(c3ccc(O)cc3)CC4=O)OC(CO)C(O)C2O)C(O)C(O)C1O	"InChI=1S/C27H32O14/c1-10-20(32)22(34)24(36)26(37-10)41-25-23(35)21(33)18(9-28)40-27(25)38-13-6-14(30)19-15(31)8-16(39-17(19)7-13)11-2-4-12(29)5-3-11/h2-7,10,16,18,20-30,32-36H,8-9H2,1H3/t10-,16-,18+,20-,21+,22+,23-,24+,25+,26-,27+/m0/s1"	N/A	spectral_library_annotation
11045	Massbank:PR307622 Naringin	[M-H]-	0.972	579.172					CC1OC(OC2C(O)C(O)C(CO)OC2OC2=CC(O)=C3C(=O)CC(OC3=C2)C2=CC=C(O)C=C2)C(O)C(O)C1O	1S/C27H32O14/c1-10-20(32)22(34)24(36)26(37-10)41-25-23(35)21(33)18(9-28)40-27(25)38-13-6-14(30)19-15(31)8-16(39-17(19)7-13)11-2-4-12(29)5-3-11/h2-7,10,16,18,20-30,32-36H,8-9H2,1H3	N/A	spectral_library_annotation
11045			0.972	579.172				C27H32O14	C[C@H]1[C@@H]([C@H]([C@H]([C@@H](O1)O[C@@H]2[C@H]([C@@H]([C@H](O[C@H]2OC3=CC(=C4C(=O)C[C@H](OC4=C3)C5=CC=C(C=C5)O)O)CO)O)O)O)O)O	InChI=1S/C27H32O14/c1-10-20(32)22(34)24(36)26(37-10)41-25-23(35)21(33)18(9-28)40-27(25)38-13-6-14(30)19-15(31)8-16(39-17(19)7-13)11-2-4-12(29)5-3-11/h2-7,10,16,18,20-30,32-36H,8-9H2,1H3/t10-,16-,18+,20-,21+,22+,23-,24+,25+,26-,27+/m0/s1	DFPMSGMNTNDNHN-ZPHOTFPESA-N	spectral_library_annotation
11045	Massbank:PR307622 Naringin	[M-H]-	0.972	579.172					CC1OC(OC2C(O)C(O)C(CO)OC2OC2=CC(O)=C3C(=O)CC(OC3=C2)C2=CC=C(O)C=C2)C(O)C(O)C1O	1S/C27H32O14/c1-10-20(32)22(34)24(36)26(37-10)41-25-23(35)21(33)18(9-28)40-27(25)38-13-6-14(30)19-15(31)8-16(39-17(19)7-13)11-2-4-12(29)5-3-11/h2-7,10,16,18,20-30,32-36H,8-9H2,1H3	N/A	spectral_library_annotation
11045	Massbank:PR307622 Naringin	[M-H]-	0.972	579.172					CC1OC(OC2C(O)C(O)C(CO)OC2OC2=CC(O)=C3C(=O)CC(OC3=C2)C2=CC=C(O)C=C2)C(O)C(O)C1O	1S/C27H32O14/c1-10-20(32)22(34)24(36)26(37-10)41-25-23(35)21(33)18(9-28)40-27(25)38-13-6-14(30)19-15(31)8-16(39-17(19)7-13)11-2-4-12(29)5-3-11/h2-7,10,16,18,20-30,32-36H,8-9H2,1H3	N/A	spectral_library_annotation
11465	Suspect related to trans-Traumatic acid (predicted molecular formula SIRIUS: C11H18O4 / BUDDY: C11H18O4) with delta m/z -14.016 (putative explanation: Ala->Gly substitution|Gln->Asn substitution|Glu->Asp substitution|Leu/Ile->Val substitution|Thr->Ser substitution; atomic difference: -1C,-2H|-1C,-2H|-1C,-2H|-1C,-2H|-1C,-2H) [M-H]-	[M-H]-	0.863	213.113					N/A	InChI=1S/C12H20O4/c13-11(14)9-7-5-3-1-2-4-6-8-10-12(15)16/h7,9H,1-6,8,10H2,(H,13,14)(H,15,16)/b9-7+ - 14.016 Da	N/A	spectral_library_annotation
11465	Suspect related to AZELAIC ACID (predicted molecular formula SIRIUS: C11H18O4 / BUDDY: C11H18O4) with delta m/z 26.016 (putative explanation: Acetaldehyde +26|Ala->Pro substitution|unspecified; atomic difference: 2C,2H|2C,2H|2C,2H) [M-H]-	[M-H]-	0.83	213.113					N/A	N/A	N/A	spectral_library_annotation
11498	hesperidin CollisionEnergy:205060	[M-H]-	0.959	609.182					COc1ccc(C2CC(=O)c3c(O)cc(OC4OC(COC5OC(C)C(O)C(O)C5O)C(O)C(O)C4O)cc3O2)cc1O	"InChI=1S/C28H34O15/c1-10-21(32)23(34)25(36)27(40-10)39-9-19-22(33)24(35)26(37)28(43-19)41-12-6-14(30)20-15(31)8-17(42-18(20)7-12)11-3-4-16(38-2)13(29)5-11/h3-7,10,17,19,21-30,32-37H,8-9H2,1-2H3/t10-,17-,19+,21-,22+,23+,24-,25+,26+,27+,28+/m0/s1"	N/A	spectral_library_annotation
11498	hesperidin CollisionEnergy:205060	[M-H]-	0.959	609.182					COc1ccc(C2CC(=O)c3c(O)cc(OC4OC(COC5OC(C)C(O)C(O)C5O)C(O)C(O)C4O)cc3O2)cc1O	"InChI=1S/C28H34O15/c1-10-21(32)23(34)25(36)27(40-10)39-9-19-22(33)24(35)26(37)28(43-19)41-12-6-14(30)20-15(31)8-17(42-18(20)7-12)11-3-4-16(38-2)13(29)5-11/h3-7,10,17,19,21-30,32-37H,8-9H2,1-2H3/t10-,17-,19+,21-,22+,23+,24-,25+,26+,27+,28+/m0/s1"	N/A	spectral_library_annotation
11498	Hesperidin CollisionEnergy:205060	[M-H]-	0.953	609.182					COc1ccc(C2CC(=O)c3c(O)cc(OC4OC(COC5OC(C)C(O)C(O)C5O)C(O)C(O)C4O)cc3O2)cc1O	"InChI=1S/C28H34O15/c1-10-21(32)23(34)25(36)27(40-10)39-9-19-22(33)24(35)26(37)28(43-19)41-12-6-14(30)20-15(31)8-17(42-18(20)7-12)11-3-4-16(38-2)13(29)5-11/h3-7,10,17,19,21-30,32-37H,8-9H2,1-2H3"	N/A	spectral_library_annotation
11498	Hesperidin CollisionEnergy:205060	[M-H]-	0.953	609.182					COc1ccc(C2CC(=O)c3c(O)cc(OC4OC(COC5OC(C)C(O)C(O)C5O)C(O)C(O)C4O)cc3O2)cc1O	"InChI=1S/C28H34O15/c1-10-21(32)23(34)25(36)27(40-10)39-9-19-22(33)24(35)26(37)28(43-19)41-12-6-14(30)20-15(31)8-17(42-18(20)7-12)11-3-4-16(38-2)13(29)5-11/h3-7,10,17,19,21-30,32-37H,8-9H2,1-2H3"	N/A	spectral_library_annotation
11498	Hesperidin CollisionEnergy:205060	[M-H]-	0.951	609.182					COc1ccc(C2CC(=O)c3c(O)cc(OC4OC(COC5OC(C)C(O)C(O)C5O)C(O)C(O)C4O)cc3O2)cc1O	"InChI=1S/C28H34O15/c1-10-21(32)23(34)25(36)27(40-10)39-9-19-22(33)24(35)26(37)28(43-19)41-12-6-14(30)20-15(31)8-17(42-18(20)7-12)11-3-4-16(38-2)13(29)5-11/h3-7,10,17,19,21-30,32-37H,8-9H2,1-2H3"	N/A	spectral_library_annotation
11498	Hesperidin CollisionEnergy:205060	[M-H]-	0.951	609.182					COc1ccc(C2CC(=O)c3c(O)cc(OC4OC(COC5OC(C)C(O)C(O)C5O)C(O)C(O)C4O)cc3O2)cc1O	"InChI=1S/C28H34O15/c1-10-21(32)23(34)25(36)27(40-10)39-9-19-22(33)24(35)26(37)28(43-19)41-12-6-14(30)20-15(31)8-17(42-18(20)7-12)11-3-4-16(38-2)13(29)5-11/h3-7,10,17,19,21-30,32-37H,8-9H2,1-2H3"	N/A	spectral_library_annotation
11498	Hesperidin CollisionEnergy:102040	[M-H]-	0.935	609.182					COc1ccc(C2CC(=O)c3c(O)cc(OC4OC(COC5OC(C)C(O)C(O)C5O)C(O)C(O)C4O)cc3O2)cc1O	"InChI=1S/C28H34O15/c1-10-21(32)23(34)25(36)27(40-10)39-9-19-22(33)24(35)26(37)28(43-19)41-12-6-14(30)20-15(31)8-17(42-18(20)7-12)11-3-4-16(38-2)13(29)5-11/h3-7,10,17,19,21-30,32-37H,8-9H2,1-2H3"	N/A	spectral_library_annotation
11498	Hesperidin CollisionEnergy:102040	[M-H]-	0.935	609.182					COc1ccc(C2CC(=O)c3c(O)cc(OC4OC(COC5OC(C)C(O)C(O)C5O)C(O)C(O)C4O)cc3O2)cc1O	"InChI=1S/C28H34O15/c1-10-21(32)23(34)25(36)27(40-10)39-9-19-22(33)24(35)26(37)28(43-19)41-12-6-14(30)20-15(31)8-17(42-18(20)7-12)11-3-4-16(38-2)13(29)5-11/h3-7,10,17,19,21-30,32-37H,8-9H2,1-2H3"	N/A	spectral_library_annotation
11498	Massbank:PR306531 Hesperidin|Cirantin|Hesperidoside|(2S)-7-[[6-O-(6-Deoxy-alpha-L-mannopyranosyl)-beta-D-glucopyranosyl]oxy]-2,3-dihydro-5-hydroxy-2-(3-hydroxy-4-methoxyphenyl)-4H-1-benzopyran-4-one|(2S)-5-hydroxy-2-(3	[M-H]-	0.921	609.182					C[C@H]1[C@@H]([C@H]([C@H]([C@@H](O1)OC[C@@H]2[C@H]([C@@H]([C@H]([C@@H](O2)OC3=CC(=C4C(=O)C[C@H](OC4=C3)C5=CC(=C(C=C5)OC)O)O)O)O)O)O)O)O	1S/C28H34O15/c1-10-21(32)23(34)25(36)27(40-10)39-9-19-22(33)24(35)26(37)28(43-19)41-12-6-14(30)20-15(31)8-17(42-18(20)7-12)11-3-4-16(38-2)13(29)5-11/h3-7,10,17,19,21-30,32-37H,8-9H2,1-2H3/t10-,17-,19+,21-,22+,23+,24-,25+,26+,27+,28+/m0/s1	N/A	spectral_library_annotation
11498			0.921	609.182				C28H34O15	C[C@H]1[C@@H]([C@H]([C@H]([C@@H](O1)OC[C@@H]2[C@H]([C@@H]([C@H]([C@@H](O2)OC3=CC(=C4C(=O)C[C@H](OC4=C3)C5=CC(=C(C=C5)OC)O)O)O)O)O)O)O)O	InChI=1S/C28H34O15/c1-10-21(32)23(34)25(36)27(40-10)39-9-19-22(33)24(35)26(37)28(43-19)41-12-6-14(30)20-15(31)8-17(42-18(20)7-12)11-3-4-16(38-2)13(29)5-11/h3-7,10,17,19,21-30,32-37H,8-9H2,1-2H3/t10-,17-,19+,21-,22+,23+,24-,25+,26+,27+,28+/m0/s1	QUQPHWDTPGMPEX-QJBIFVCTSA-N	spectral_library_annotation
11601	azelaic acid CollisionEnergy:102040	[M-H]-	0.995	187.098					O=C(O)CCCCCCCC(=O)O	"InChI=1S/C9H16O4/c10-8(11)6-4-2-1-3-5-7-9(12)13/h1-7H2,(H,10,11)(H,12,13)"	N/A	spectral_library_annotation
11601	azelaic acid CollisionEnergy:102040	[M-H]-	0.995	187.098					O=C(O)CCCCCCCC(=O)O	"InChI=1S/C9H16O4/c10-8(11)6-4-2-1-3-5-7-9(12)13/h1-7H2,(H,10,11)(H,12,13)"	N/A	spectral_library_annotation
11601	azelaic acid CollisionEnergy:102040	[M-H]-	0.995	187.098					O=C(O)CCCCCCCC(=O)O	"InChI=1S/C9H16O4/c10-8(11)6-4-2-1-3-5-7-9(12)13/h1-7H2,(H,10,11)(H,12,13)"	N/A	spectral_library_annotation
11601	azelaic acid CollisionEnergy:102040	[M-H]-	0.995	187.098					O=C(O)CCCCCCCC(=O)O	"InChI=1S/C9H16O4/c10-8(11)6-4-2-1-3-5-7-9(12)13/h1-7H2,(H,10,11)(H,12,13)"	N/A	spectral_library_annotation
11601	Azelaic acid	[M-H]-	0.993	187.098			9.37204	C9H16O4	C(CCCC(=O)O)CCCC(=O)O			spectral_library_annotation
11601	Azelaic acid	[M-H]-	0.993	187.098			2.0314	C9H16O4	O=C(O)CCCCCCCC(=O)O	InChI=1S/C9H16O4/c10-8(11)6-4-2-1-3-5-7-9(12)13/h1-7H2,(H,10,11)(H,12,13)	BDJRBEYXGGNYIS-UHFFFAOYSA-N	spectral_library_annotation
11601	azelaic acid CollisionEnergy:102040	[M-H]-	0.992	187.098					O=C(O)CCCCCCCC(=O)O	"InChI=1S/C9H16O4/c10-8(11)6-4-2-1-3-5-7-9(12)13/h1-7H2,(H,10,11)(H,12,13)"	N/A	spectral_library_annotation
11601	azelaic acid CollisionEnergy:102040	[M-H]-	0.992	187.098					O=C(O)CCCCCCCC(=O)O	"InChI=1S/C9H16O4/c10-8(11)6-4-2-1-3-5-7-9(12)13/h1-7H2,(H,10,11)(H,12,13)"	N/A	spectral_library_annotation
11601	azelaic acid CollisionEnergy:205060	[M-H]-	0.988	187.098					O=C(O)CCCCCCCC(=O)O	"InChI=1S/C9H16O4/c10-8(11)6-4-2-1-3-5-7-9(12)13/h1-7H2,(H,10,11)(H,12,13)"	N/A	spectral_library_annotation
11601	azelaic acid CollisionEnergy:205060	[M-H]-	0.988	187.098					O=C(O)CCCCCCCC(=O)O	"InChI=1S/C9H16O4/c10-8(11)6-4-2-1-3-5-7-9(12)13/h1-7H2,(H,10,11)(H,12,13)"	N/A	spectral_library_annotation
11779	Suspect related to 3-Oxo-1,8-octanedicarboxylic acid (predicted molecular formula SIRIUS: C12H20O5 / BUDDY: C12H20O5) with delta m/z 28.031 (putative explanation: Acetaldehyde +28|Ala->Val substitution|Cys->Met substitution|Ethylation|di-Methylation; atomic difference: 2C,4H|2C,4H|2C,4H|2C,4H|2C,4H) [M-H]-	[M-H]-	0.96	243.124					N/A	InChI=1S/C10H16O5/c11-8(6-7-10(14)15)4-2-1-3-5-9(12)13/h1-7H2,(H,12,13)(H,14,15) + 28.031 Da	N/A	spectral_library_annotation
11809	Suspect related to 3-Oxo-1,8-octanedicarboxylic acid (predicted molecular formula SIRIUS: C12H20O5 / BUDDY: C12H20O5) with delta m/z 28.031 (putative explanation: Acetaldehyde +28|Ala->Val substitution|Cys->Met substitution|Ethylation|di-Methylation; atomic difference: 2C,4H|2C,4H|2C,4H|2C,4H|2C,4H) [M-H]-	[M-H]-	0.975	243.124					N/A	InChI=1S/C10H16O5/c11-8(6-7-10(14)15)4-2-1-3-5-9(12)13/h1-7H2,(H,12,13)(H,14,15) + 28.031 Da	N/A	spectral_library_annotation
11891	Suspect related to S-Lactoylglutathione (predicted molecular formula SIRIUS: C18H31N3O7S / BUDDY: C22H23N7O3) with delta m/z 54.082 (putative explanation: unspecified; atomic difference: unspecified) [M-H]-	[M-H]-	0.752	432.18					N/A	InChI=1S/C13H21N3O8S/c1-6(17)13(24)25-5-8(11(21)15-4-10(19)20)16-9(18)3-2-7(14)12(22)23/h6-8,17H,2-5,14H2,1H3,(H,15,21)(H,16,18)(H,19,20)(H,22,23)/t6?,7-,8-/m0/s1 + 54.082 Da	N/A	spectral_library_annotation
12352	N-Acetyl-L-phenylalanine CollisionEnergy:102040	[M-H]-	0.992	206.082					CC(O)=NC(Cc1ccccc1)C(=O)O	"InChI=1S/C11H13NO3/c1-8(13)12-10(11(14)15)7-9-5-3-2-4-6-9/h2-6,10H,7H2,1H3,(H,12,13)(H,14,15)/t10-/m0/s1"	N/A	spectral_library_annotation
12352	N-Acetyl-L-phenylalanine CollisionEnergy:102040	[M-H]-	0.992	206.082					CC(O)=NC(Cc1ccccc1)C(=O)O	"InChI=1S/C11H13NO3/c1-8(13)12-10(11(14)15)7-9-5-3-2-4-6-9/h2-6,10H,7H2,1H3,(H,12,13)(H,14,15)/t10-/m0/s1"	N/A	spectral_library_annotation
12352	N-Acetyl-L-phenylalanine CollisionEnergy:205060	[M-H]-	0.988	206.082					CC(O)=NC(Cc1ccccc1)C(=O)O	"InChI=1S/C11H13NO3/c1-8(13)12-10(11(14)15)7-9-5-3-2-4-6-9/h2-6,10H,7H2,1H3,(H,12,13)(H,14,15)/t10-/m0/s1"	N/A	spectral_library_annotation
12352	N-Acetyl-L-phenylalanine CollisionEnergy:205060	[M-H]-	0.988	206.082					CC(O)=NC(Cc1ccccc1)C(=O)O	"InChI=1S/C11H13NO3/c1-8(13)12-10(11(14)15)7-9-5-3-2-4-6-9/h2-6,10H,7H2,1H3,(H,12,13)(H,14,15)/t10-/m0/s1"	N/A	spectral_library_annotation
12352	N-Acetyl-L-phenylalanine CollisionEnergy:102040	[M-H]-	0.987	206.082					CC(O)=N[C@@H](Cc1ccccc1)C(=O)O	"InChI=1S/C11H13NO3/c1-8(13)12-10(11(14)15)7-9-5-3-2-4-6-9/h2-6,10H,7H2,1H3,(H,12,13)(H,14,15)/t10-/m0/s1"	N/A	spectral_library_annotation
12352	N-Acetyl-L-phenylalanine CollisionEnergy:102040	[M-H]-	0.987	206.082					CC(O)=N[C@@H](Cc1ccccc1)C(=O)O	"InChI=1S/C11H13NO3/c1-8(13)12-10(11(14)15)7-9-5-3-2-4-6-9/h2-6,10H,7H2,1H3,(H,12,13)(H,14,15)/t10-/m0/s1"	N/A	spectral_library_annotation
12352	N-Acetyl-L-phenylalanine CollisionEnergy:102040	[M-H]-	0.987	206.082					CC(O)=N[C@@H](Cc1ccccc1)C(=O)O	"InChI=1S/C11H13NO3/c1-8(13)12-10(11(14)15)7-9-5-3-2-4-6-9/h2-6,10H,7H2,1H3,(H,12,13)(H,14,15)/t10-/m0/s1"	N/A	spectral_library_annotation
12352	N-Acetyl-L-phenylalanine CollisionEnergy:102040	[M-H]-	0.987	206.082					CC(O)=N[C@@H](Cc1ccccc1)C(=O)O	"InChI=1S/C11H13NO3/c1-8(13)12-10(11(14)15)7-9-5-3-2-4-6-9/h2-6,10H,7H2,1H3,(H,12,13)(H,14,15)/t10-/m0/s1"	N/A	spectral_library_annotation
12352	N-ACETYL-PHENYLALANINE	[M-H]-	0.974	206.082					C/C(=N/[C@@H](CC1=CC=CC=C1)C(=O)O)/O	"InChI=1S/C11H13NO3/c1-8(13)12-10(11(14)15)7-9-5-3-2-4-6-9/h2-6,10H,7H2,1H3,(H,12,13)(H,14,15)/t10-/m0/s1"	N/A	spectral_library_annotation
12352	N-ACETYL-PHENYLALANINE	[M-H]-	0.974	206.082					C/C(=N/[C@@H](CC1=CC=CC=C1)C(=O)O)/O	"InChI=1S/C11H13NO3/c1-8(13)12-10(11(14)15)7-9-5-3-2-4-6-9/h2-6,10H,7H2,1H3,(H,12,13)(H,14,15)/t10-/m0/s1"	N/A	spectral_library_annotation
12469	Suspect related to NCGC00168824-02!(E)-undec-2-enedioic acid (predicted molecular formula SIRIUS: C12H20O5 / BUDDY: C12H20O5) with delta m/z 30.011 (putative explanation: Ala->Thr substitution|Gly->Ser substitution|desmethylation + reduction of sulfoxide|formaldehyde induced modifications|hydroxymethyl; atomic difference: 1C,2H,1O|1C,2H,1O|1C,2H,1O|1C,2H,1O|1C,2H,1O) [M+H]+	[M+H]+	0.721	245.139					N/A	InChI=1S/C11H18O4/c12-10(13)8-6-4-2-1-3-5-7-9-11(14)15/h6,8H,1-5,7,9H2,(H,12,13)(H,14,15)/b8-6+ + 30.011 Da	N/A	spectral_library_annotation
12544	Suspect related to trans-Traumatic acid (predicted molecular formula SIRIUS: C9H16O4 / BUDDY: C9H16O4) with delta m/z -40.032 (putative explanation: Descyclopropyl, dealkenation|Pro->Gly substitution; atomic difference: -3C,-4H|-3C,-4H) [M-H]-	[M-H]-	0.808	187.097					N/A	InChI=1S/C12H20O4/c13-11(14)9-7-5-3-1-2-4-6-8-10-12(15)16/h7,9H,1-6,8,10H2,(H,13,14)(H,15,16)/b9-7+ - 40.032 Da	N/A	spectral_library_annotation
12544	hydron;nonanedioate	[M-H]-	0.799	187.098					N/A	InChI=1S/C9H16O4/c10-8(11)6-4-2-1-3-5-7-9(12)13/h1-7H2,(H,10,11)(H,12,13)	N/A	spectral_library_annotation
12544	hydron;nonanedioate	[M-H]-	0.799	187.098					N/A	InChI=1S/C9H16O4/c10-8(11)6-4-2-1-3-5-7-9(12)13/h1-7H2,(H,10,11)(H,12,13)	N/A	spectral_library_annotation
12569	Suspect related to trans-Traumatic acid (predicted molecular formula SIRIUS: C9H16O4 / BUDDY: C9H16O4) with delta m/z -40.032 (putative explanation: Descyclopropyl, dealkenation|Pro->Gly substitution; atomic difference: -3C,-4H|-3C,-4H) [M-H]-	[M-H]-	0.818	187.097					N/A	InChI=1S/C12H20O4/c13-11(14)9-7-5-3-1-2-4-6-8-10-12(15)16/h7,9H,1-6,8,10H2,(H,13,14)(H,15,16)/b9-7+ - 40.032 Da	N/A	spectral_library_annotation
12591	Suspect related to trans-Traumatic acid (predicted molecular formula SIRIUS: C9H16O4 / BUDDY: C9H16O4) with delta m/z -40.032 (putative explanation: Descyclopropyl, dealkenation|Pro->Gly substitution; atomic difference: -3C,-4H|-3C,-4H) [M-H]-	[M-H]-	0.86	187.097					N/A	InChI=1S/C12H20O4/c13-11(14)9-7-5-3-1-2-4-6-8-10-12(15)16/h7,9H,1-6,8,10H2,(H,13,14)(H,15,16)/b9-7+ - 40.032 Da	N/A	spectral_library_annotation
12657	INDOLELACTIC ACID	[M-H]-	0.911	204.067					C1=CC2=C(C=C1)NC=C2CC(C(=O)O)O	"InChI=1S/C11H11NO3/c13-10(11(14)15)5-7-6-12-9-4-2-1-3-8(7)9/h1-4,6,10,12-13H,5H2,(H,14,15)"	N/A	spectral_library_annotation
12657	INDOLELACTIC ACID	[M-H]-	0.911	204.067					C1=CC2=C(C=C1)NC=C2CC(C(=O)O)O	"InChI=1S/C11H11NO3/c13-10(11(14)15)5-7-6-12-9-4-2-1-3-8(7)9/h1-4,6,10,12-13H,5H2,(H,14,15)"	N/A	spectral_library_annotation
12657	INDOLELACTIC ACID	[M-H]-	0.911	204.067				C11H11NO3	O=C(O)C(O)CC1=CNC=2C=CC=CC21	InChI=1S/C11H11NO3/c13-10(11(14)15)5-7-6-12-9-4-2-1-3-8(7)9/h1-4,6,10,12-13H,5H2,(H,14,15)	XGILAAMKEQUXLS-UHFFFAOYSA-N	spectral_library_annotation
12657	dl-3-Indolelactic acid - 40.0 eV	[M-H]-	0.888	204.066					c1ccc2c(c1)c(c[nH]2)CC(C(=O)O)O	N/A	N/A	spectral_library_annotation
12657	dl-3-Indolelactic acid - 40.0 eV	[M-H]-	0.888	204.066					c1ccc2c(c1)c(c[nH]2)CC(C(=O)O)O	N/A	N/A	spectral_library_annotation
12657	dl-3-Indolelactic acid - 40.0 eV	[M-H]-	0.886	204.066					c1ccc2c(c1)c(c[nH]2)CC(C(=O)O)O	N/A	N/A	spectral_library_annotation
12657	dl-3-Indolelactic acid - 40.0 eV	[M-H]-	0.886	204.066					c1ccc2c(c1)c(c[nH]2)CC(C(=O)O)O	N/A	N/A	spectral_library_annotation
12657	dl-3-Indolelactic acid - 40.0 eV	[M-H]-	0.884	204.066					c1ccc2c(c1)c(c[nH]2)CC(C(=O)O)O	N/A	N/A	spectral_library_annotation
12657	dl-3-Indolelactic acid - 40.0 eV	[M-H]-	0.884	204.066					c1ccc2c(c1)c(c[nH]2)CC(C(=O)O)O	N/A	N/A	spectral_library_annotation
12657	dl-3-Indolelactic acid - 40.0 eV	[M-H]-	0.882	204.066					c1ccc2c(c1)c(c[nH]2)CC(C(=O)O)O	N/A	N/A	spectral_library_annotation
12726	Suspect related to 3-Oxo-1,8-octanedicarboxylic acid (predicted molecular formula SIRIUS: C12H20O5 / BUDDY: C12H20O5) with delta m/z 28.031 (putative explanation: Acetaldehyde +28|Ala->Val substitution|Cys->Met substitution|Ethylation|di-Methylation; atomic difference: 2C,4H|2C,4H|2C,4H|2C,4H|2C,4H) [M-H]-	[M-H]-	0.922	243.124					N/A	InChI=1S/C10H16O5/c11-8(6-7-10(14)15)4-2-1-3-5-9(12)13/h1-7H2,(H,12,13)(H,14,15) + 28.031 Da	N/A	spectral_library_annotation
13074	9-(2,3-dihydroxypropoxy)-9-oxononanoic acid	[M-H]-	0.975	261.135			1.943	C12H22O6	O=C(O)CCCCCCCC(=O)OCC(O)CO	InChI=1S/C12H22O6/c13-8-10(14)9-18-12(17)7-5-3-1-2-4-6-11(15)16/h10,13-14H,1-9H2,(H,15,16)	BQRISQXLSXCXSC-UHFFFAOYSA-N	spectral_library_annotation
13074	9-(2,3-dihydroxypropoxy)-9-oxononanoic acid	[M-H]-	0.787	261.134					N/A	InChI=1S/C12H22O6/c13-8-10(14)9-18-12(17)7-5-3-1-2-4-6-11(15)16/h10,13-14H,1-9H2,(H,15,16)	N/A	spectral_library_annotation
13074	9-(2,3-dihydroxypropoxy)-9-oxononanoic acid	[M-H]-	0.787	261.134					N/A	InChI=1S/C12H22O6/c13-8-10(14)9-18-12(17)7-5-3-1-2-4-6-11(15)16/h10,13-14H,1-9H2,(H,15,16)	N/A	spectral_library_annotation
13074	9-(2,3-dihydroxypropoxy)-9-oxononanoic acid	[M-H]-	0.787	261.134				C12H22O6	O=C(O)CCCCCCCC(=O)OCC(O)CO	InChI=1S/C12H22O6/c13-8-10(14)9-18-12(17)7-5-3-1-2-4-6-11(15)16/h10,13-14H,1-9H2,(H,15,16)	BQRISQXLSXCXSC-UHFFFAOYSA-N	spectral_library_annotation
13079	Taurocholic acid	[M-H]-	1	514.284			2.13266	C26H45NO7S	C[C@H](CCC(=O)NCCS(=O)(=O)O)[C@H]1CC[C@@H]2[C@@]1([C@H](C[C@H]3[C@H]2[C@@H](C[C@H]4[C@@]3(CC[C@H](C4)O)C)O)O)C			spectral_library_annotation
13079	TAUROCHOLIC ACID	[M-H]-	1	514.284					C[C@H](CC/C(=N/CCS(=O)(=O)O)/O)[C@H]1CC[C@H]2[C@H]3[C@H](C[C@@H]([C@]12C)O)[C@@]4(C)CC[C@H](C[C@H]4C[C@H]3O)O	"InChI=1S/C26H45NO7S/c1-15(4-7-23(31)27-10-11-35(32,33)34)18-5-6-19-24-20(14-22(30)26(18,19)3)25(2)9-8-17(28)12-16(25)13-21(24)29/h15-22,24,28-30H,4-14H2,1-3H3,(H,27,31)(H,32,33,34)/t15-,16+,17-,18-,19+,20+,21-,22+,24+,25+,26-/m1/s1"	N/A	spectral_library_annotation
13079	TAUROCHOLIC ACID	[M-H]-	1	514.284					C[C@H](CC/C(=N/CCS(=O)(=O)O)/O)[C@H]1CC[C@H]2[C@H]3[C@H](C[C@@H]([C@]12C)O)[C@@]4(C)CC[C@H](C[C@H]4C[C@H]3O)O	"InChI=1S/C26H45NO7S/c1-15(4-7-23(31)27-10-11-35(32,33)34)18-5-6-19-24-20(14-22(30)26(18,19)3)25(2)9-8-17(28)12-16(25)13-21(24)29/h15-22,24,28-30H,4-14H2,1-3H3,(H,27,31)(H,32,33,34)/t15-,16+,17-,18-,19+,20+,21-,22+,24+,25+,26-/m1/s1"	N/A	spectral_library_annotation
13079	TAUROCHOLIC ACID	[M-H]-	1	514.284				C26H45NO7S	O=S(=O)(O)CCN=C(O)CCC(C)C1CCC2C3C(O)CC4CC(O)CCC4(C)C3CC(O)C12C	InChI=1S/C26H45NO7S/c1-15(4-7-23(31)27-10-11-35(32,33)34)18-5-6-19-24-20(14-22(30)26(18,19)3)25(2)9-8-17(28)12-16(25)13-21(24)29/h15-22,24,28-30H,4-14H2,1-3H3,(H,27,31)(H,32,33,34)/t15-,16+,17-,18-,19+,20+,21-,22+,24+,25+,26-/m1/s1	WBWWGRHZICKQGZ-HZAMXZRMSA-N	spectral_library_annotation
13079	taurocholic acid	[M-H]-	1	514.284				C26H45NO7S	C[C@H](CCC(=O)NCCS(=O)(=O)O)[C@H]1CC[C@@H]2[C@@]1([C@H](C[C@H]3[C@H]2[C@@H](C[C@H]4[C@@]3(CC[C@H](C4)O)C)O)O)C	InChI=1S/C26H45NO7S/c1-15(4-7-23(31)27-10-11-35(32,33)34)18-5-6-19-24-20(14-22(30)26(18,19)3)25(2)9-8-17(28)12-16(25)13-21(24)29/h15-22,24,28-30H,4-14H2,1-3H3,(H,27,31)(H,32,33,34)/t15?,16-,17+,18+,19-,20-,21+,22-,24-,25?,26?/m0/s1	WBWWGRHZICKQGZ-GITWXTAWSA-N	spectral_library_annotation
13079	Taurocholic acid	[M-H]-	0.998	514.284				C26H45NO7S	C[C@H](CCC(=O)NCCS(=O)(=O)O)[C@H]1CC[C@@H]2[C@@]1([C@H](C[C@H]3[C@H]2[C@@H](C[C@H]4[C@@]3(CC[C@H](C4)O)C)O)O)C	InChI=1S/C26H45NO7S/c1-15(4-7-23(31)27-10-11-35(32,33)34)18-5-6-19-24-20(14-22(30)26(18,19)3)25(2)9-8-17(28)12-16(25)13-21(24)29/h15-22,24,28-30H,4-14H2,1-3H3,(H,27,31)(H,32,33,34)/t15-,16+,17-,18-,19+,20+,21-,22+,24+,25+,26-/m1/s1	WBWWGRHZICKQGZ-HZAMXZRMSA-N	spectral_library_annotation
13079			0.997	514.284				C26H45NO7S	C[C@H](CCC(=O)NCCS(=O)(=O)O)[C@H]1CC[C@@H]2[C@@]1([C@H](C[C@H]3[C@H]2[C@@H](C[C@H]4[C@@]3(CC[C@H](C4)O)C)O)O)C	InChI=1S/C26H45NO7S/c1-15(4-7-23(31)27-10-11-35(32,33)34)18-5-6-19-24-20(14-22(30)26(18,19)3)25(2)9-8-17(28)12-16(25)13-21(24)29/h15-22,24,28-30H,4-14H2,1-3H3,(H,27,31)(H,32,33,34)/t15-,16+,17-,18-,19+,20+,21-,22+,24+,25+,26-/m1/s1	WBWWGRHZICKQGZ-HZAMXZRMSA-N	spectral_library_annotation
13079	ST 24:1;O4;T	[M-H]-	0.996	514.284			1.72	C26H45NO7S	C[C@H](CCC(=O)NCCS(=O)(=O)O)[C@H]1CC[C@@H]2[C@@]1(CC[C@H]3[C@H]2[C@@H]([C@@H]([C@H]4[C@@]3(CC[C@H](C4)O)C)O)O)C		XSOLDPYUICCHJX-QZEPYOAJSA-N	spectral_library_annotation
13104	Suspect related to AZELAIC ACID (predicted molecular formula SIRIUS: C11H18O4 / BUDDY: C11H18O4) with delta m/z 26.016 (putative explanation: Acetaldehyde +26|Ala->Pro substitution|unspecified; atomic difference: 2C,2H|2C,2H|2C,2H) [M-H]-	[M-H]-	0.863	213.113					N/A	N/A	N/A	spectral_library_annotation
13119	Mefenamic acid (Hydration, Oxidative Deamination to Ketone, Glucuronide Conjugation)	[M-H]-	0.932	433.113			3.27466					spectral_library_annotation
13119	Mefenamic acid (Hydration, Oxidative Deamination to Ketone, Glucuronide Conjugation)	[M-H]-	0.914	433.113			2.7268					spectral_library_annotation
13119	Suspect related to Spectral Match to Baicalin from NIST14 (predicted molecular formula SIRIUS: C21H22O10 / BUDDY: C21H22O10) with delta m/z -11.964 (putative explanation: unspecified; atomic difference: unspecified) [M-H]-	[M-H]-	0.892	433.114					N/A	N/A	N/A	spectral_library_annotation
13119	Suspect related to Naringenin-4'-O-.beta.-D-glucuronide (predicted molecular formula SIRIUS: C21H22O10 / BUDDY: C21H22O10) with delta m/z -13.981 (putative explanation: Asp->Thr substitution; atomic difference: 2H,-1O) [M-H]-	[M-H]-	0.78	433.115					N/A	InChI=1S/C21H20O11/c22-9-5-11(23)15-12(24)7-13(31-14(15)6-9)8-1-3-10(4-2-8)30-21-18(27)16(25)17(26)19(32-21)20(28)29/h1-6,13,16-19,21-23,25-27H,7H2,(H,28,29)/t13-,16-,17-,18+,19-,21?/m0/s1 - 13.981 Da	N/A	spectral_library_annotation
13249	Taurocholic acid	[M-H]-	1	514.284			2.13266	C26H45NO7S	C[C@H](CCC(=O)NCCS(=O)(=O)O)[C@H]1CC[C@@H]2[C@@]1([C@H](C[C@H]3[C@H]2[C@@H](C[C@H]4[C@@]3(CC[C@H](C4)O)C)O)O)C			spectral_library_annotation
13249	TAUROCHOLIC ACID	[M-H]-	1	514.284					C[C@H](CC/C(=N/CCS(=O)(=O)O)/O)[C@H]1CC[C@H]2[C@H]3[C@H](C[C@@H]([C@]12C)O)[C@@]4(C)CC[C@H](C[C@H]4C[C@H]3O)O	"InChI=1S/C26H45NO7S/c1-15(4-7-23(31)27-10-11-35(32,33)34)18-5-6-19-24-20(14-22(30)26(18,19)3)25(2)9-8-17(28)12-16(25)13-21(24)29/h15-22,24,28-30H,4-14H2,1-3H3,(H,27,31)(H,32,33,34)/t15-,16+,17-,18-,19+,20+,21-,22+,24+,25+,26-/m1/s1"	N/A	spectral_library_annotation
13249	TAUROCHOLIC ACID	[M-H]-	1	514.284					C[C@H](CC/C(=N/CCS(=O)(=O)O)/O)[C@H]1CC[C@H]2[C@H]3[C@H](C[C@@H]([C@]12C)O)[C@@]4(C)CC[C@H](C[C@H]4C[C@H]3O)O	"InChI=1S/C26H45NO7S/c1-15(4-7-23(31)27-10-11-35(32,33)34)18-5-6-19-24-20(14-22(30)26(18,19)3)25(2)9-8-17(28)12-16(25)13-21(24)29/h15-22,24,28-30H,4-14H2,1-3H3,(H,27,31)(H,32,33,34)/t15-,16+,17-,18-,19+,20+,21-,22+,24+,25+,26-/m1/s1"	N/A	spectral_library_annotation
13249	TAUROCHOLIC ACID	[M-H]-	1	514.284				C26H45NO7S	O=S(=O)(O)CCN=C(O)CCC(C)C1CCC2C3C(O)CC4CC(O)CCC4(C)C3CC(O)C12C	InChI=1S/C26H45NO7S/c1-15(4-7-23(31)27-10-11-35(32,33)34)18-5-6-19-24-20(14-22(30)26(18,19)3)25(2)9-8-17(28)12-16(25)13-21(24)29/h15-22,24,28-30H,4-14H2,1-3H3,(H,27,31)(H,32,33,34)/t15-,16+,17-,18-,19+,20+,21-,22+,24+,25+,26-/m1/s1	WBWWGRHZICKQGZ-HZAMXZRMSA-N	spectral_library_annotation
13249	taurocholic acid	[M-H]-	1	514.284				C26H45NO7S	C[C@H](CCC(=O)NCCS(=O)(=O)O)[C@H]1CC[C@@H]2[C@@]1([C@H](C[C@H]3[C@H]2[C@@H](C[C@H]4[C@@]3(CC[C@H](C4)O)C)O)O)C	InChI=1S/C26H45NO7S/c1-15(4-7-23(31)27-10-11-35(32,33)34)18-5-6-19-24-20(14-22(30)26(18,19)3)25(2)9-8-17(28)12-16(25)13-21(24)29/h15-22,24,28-30H,4-14H2,1-3H3,(H,27,31)(H,32,33,34)/t15?,16-,17+,18+,19-,20-,21+,22-,24-,25?,26?/m0/s1	WBWWGRHZICKQGZ-GITWXTAWSA-N	spectral_library_annotation
13249	Taurocholic acid	[M-H]-	0.998	514.284				C26H45NO7S	C[C@H](CCC(=O)NCCS(=O)(=O)O)[C@H]1CC[C@@H]2[C@@]1([C@H](C[C@H]3[C@H]2[C@@H](C[C@H]4[C@@]3(CC[C@H](C4)O)C)O)O)C	InChI=1S/C26H45NO7S/c1-15(4-7-23(31)27-10-11-35(32,33)34)18-5-6-19-24-20(14-22(30)26(18,19)3)25(2)9-8-17(28)12-16(25)13-21(24)29/h15-22,24,28-30H,4-14H2,1-3H3,(H,27,31)(H,32,33,34)/t15-,16+,17-,18-,19+,20+,21-,22+,24+,25+,26-/m1/s1	WBWWGRHZICKQGZ-HZAMXZRMSA-N	spectral_library_annotation
13249			0.997	514.284				C26H45NO7S	C[C@H](CCC(=O)NCCS(=O)(=O)O)[C@H]1CC[C@@H]2[C@@]1([C@H](C[C@H]3[C@H]2[C@@H](C[C@H]4[C@@]3(CC[C@H](C4)O)C)O)O)C	InChI=1S/C26H45NO7S/c1-15(4-7-23(31)27-10-11-35(32,33)34)18-5-6-19-24-20(14-22(30)26(18,19)3)25(2)9-8-17(28)12-16(25)13-21(24)29/h15-22,24,28-30H,4-14H2,1-3H3,(H,27,31)(H,32,33,34)/t15-,16+,17-,18-,19+,20+,21-,22+,24+,25+,26-/m1/s1	WBWWGRHZICKQGZ-HZAMXZRMSA-N	spectral_library_annotation
13249	ST 24:1;O4;T	[M-H]-	0.996	514.284			1.72	C26H45NO7S	C[C@H](CCC(=O)NCCS(=O)(=O)O)[C@H]1CC[C@@H]2[C@@]1(CC[C@H]3[C@H]2[C@@H]([C@@H]([C@H]4[C@@]3(CC[C@H](C4)O)C)O)O)C		XSOLDPYUICCHJX-QZEPYOAJSA-N	spectral_library_annotation
13440	azelaic acid CollisionEnergy:102040	[M-H]-	0.995	187.098					O=C(O)CCCCCCCC(=O)O	"InChI=1S/C9H16O4/c10-8(11)6-4-2-1-3-5-7-9(12)13/h1-7H2,(H,10,11)(H,12,13)"	N/A	spectral_library_annotation
13440	azelaic acid CollisionEnergy:102040	[M-H]-	0.995	187.098					O=C(O)CCCCCCCC(=O)O	"InChI=1S/C9H16O4/c10-8(11)6-4-2-1-3-5-7-9(12)13/h1-7H2,(H,10,11)(H,12,13)"	N/A	spectral_library_annotation
13440	azelaic acid CollisionEnergy:102040	[M-H]-	0.995	187.098					O=C(O)CCCCCCCC(=O)O	"InChI=1S/C9H16O4/c10-8(11)6-4-2-1-3-5-7-9(12)13/h1-7H2,(H,10,11)(H,12,13)"	N/A	spectral_library_annotation
13440	azelaic acid CollisionEnergy:102040	[M-H]-	0.995	187.098					O=C(O)CCCCCCCC(=O)O	"InChI=1S/C9H16O4/c10-8(11)6-4-2-1-3-5-7-9(12)13/h1-7H2,(H,10,11)(H,12,13)"	N/A	spectral_library_annotation
13440	Azelaic acid	[M-H]-	0.994	187.098			2.0314	C9H16O4	O=C(O)CCCCCCCC(=O)O	InChI=1S/C9H16O4/c10-8(11)6-4-2-1-3-5-7-9(12)13/h1-7H2,(H,10,11)(H,12,13)	BDJRBEYXGGNYIS-UHFFFAOYSA-N	spectral_library_annotation
13440	Azelaic acid	[M-H]-	0.993	187.098			9.37204	C9H16O4	C(CCCC(=O)O)CCCC(=O)O			spectral_library_annotation
13440	azelaic acid CollisionEnergy:102040	[M-H]-	0.991	187.098					O=C(O)CCCCCCCC(=O)O	"InChI=1S/C9H16O4/c10-8(11)6-4-2-1-3-5-7-9(12)13/h1-7H2,(H,10,11)(H,12,13)"	N/A	spectral_library_annotation
13440	azelaic acid CollisionEnergy:102040	[M-H]-	0.991	187.098					O=C(O)CCCCCCCC(=O)O	"InChI=1S/C9H16O4/c10-8(11)6-4-2-1-3-5-7-9(12)13/h1-7H2,(H,10,11)(H,12,13)"	N/A	spectral_library_annotation
13440	azelaic acid CollisionEnergy:205060	[M-H]-	0.987	187.098					O=C(O)CCCCCCCC(=O)O	"InChI=1S/C9H16O4/c10-8(11)6-4-2-1-3-5-7-9(12)13/h1-7H2,(H,10,11)(H,12,13)"	N/A	spectral_library_annotation
13440	azelaic acid CollisionEnergy:205060	[M-H]-	0.987	187.098					O=C(O)CCCCCCCC(=O)O	"InChI=1S/C9H16O4/c10-8(11)6-4-2-1-3-5-7-9(12)13/h1-7H2,(H,10,11)(H,12,13)"	N/A	spectral_library_annotation
13480	Suspect related to S-Lactoylglutathione (predicted molecular formula SIRIUS: C18H31N3O7S / BUDDY: C22H23N7O3) with delta m/z 54.082 (putative explanation: unspecified; atomic difference: unspecified) [M-H]-	[M-H]-	0.731	432.18					N/A	InChI=1S/C13H21N3O8S/c1-6(17)13(24)25-5-8(11(21)15-4-10(19)20)16-9(18)3-2-7(14)12(22)23/h6-8,17H,2-5,14H2,1H3,(H,15,21)(H,16,18)(H,19,20)(H,22,23)/t6?,7-,8-/m0/s1 + 54.082 Da	N/A	spectral_library_annotation
13661	FA 18:2+4O	[M-H]-	0.947	343.212				C18H32O6	O=C(O)CCCCCCCC(O)C=CC1OC(CC1(O))C(O)CC	InChI=1S/C18H32O6/c1-2-14(20)17-12-15(21)16(24-17)11-10-13(19)8-6-4-3-5-7-9-18(22)23/h10-11,13-17,19-21H,2-9,12H2,1H3,(H,22,23)	BHWUKOCNOLCGLB-UHFFFAOYSA-N	spectral_library_annotation
13661	Massbank:PR309102 FA 18:2+4O	[M-H]-	0.947	343.212					O=C(O)CCCCCCCC(O)C=CC1OC(CC1(O))C(O)CC	1S/C18H32O6/c1-2-14(20)17-12-15(21)16(24-17)11-10-13(19)8-6-4-3-5-7-9-18(22)23/h10-11,13-17,19-21H,2-9,12H2,1H3,(H,22,23)	N/A	spectral_library_annotation
13661			0.947	343.212				C18H32O6	O=C(O)CCCCCCCC(O)C=CC1OC(CC1(O))C(O)CC	InChI=1S/C18H32O6/c1-2-14(20)17-12-15(21)16(24-17)11-10-13(19)8-6-4-3-5-7-9-18(22)23/h10-11,13-17,19-21H,2-9,12H2,1H3,(H,22,23)	BHWUKOCNOLCGLB-UHFFFAOYSA-N	spectral_library_annotation
13661	Massbank:PR309102 FA 18:2+4O	[M-H]-	0.947	343.212					O=C(O)CCCCCCCC(O)C=CC1OC(CC1(O))C(O)CC	1S/C18H32O6/c1-2-14(20)17-12-15(21)16(24-17)11-10-13(19)8-6-4-3-5-7-9-18(22)23/h10-11,13-17,19-21H,2-9,12H2,1H3,(H,22,23)	N/A	spectral_library_annotation
13661	Massbank:PR309102 FA 18:2+4O	[M-H]-	0.947	343.212					O=C(O)CCCCCCCC(O)C=CC1OC(CC1(O))C(O)CC	1S/C18H32O6/c1-2-14(20)17-12-15(21)16(24-17)11-10-13(19)8-6-4-3-5-7-9-18(22)23/h10-11,13-17,19-21H,2-9,12H2,1H3,(H,22,23)	N/A	spectral_library_annotation
13661	FA 18:2+4O	[M-H]-	0.947	343.212			4.82	C18H32O6	O=C(O)CCCCCCCC(O)C=CC1OC(CC1(O))C(O)CC	InChI=1S/C18H32O6/c1-2-14(20)17-12-15(21)16(24-17)11-10-13(19)8-6-4-3-5-7-9-18(22)23/h10-11,13-17,19-21H,2-9,12H2,1H3,(H,22,23)	BHWUKOCNOLCGLB-UHFFFAOYSA-N	spectral_library_annotation
13747	HMS1361D15 CollisionEnergy:102040	[M-H]-	0.929	369.228					CC1(O)CC23CC(O)C4(O)C(CC(O)C4(C)C)C(C)(O)C2CCC1C3O	"InChI=1S/C20H34O6/c1-16(2)13(21)7-12-18(4,25)11-6-5-10-15(23)19(11,9-17(10,3)24)8-14(22)20(12,16)26/h10-15,21-26H,5-9H2,1-4H3/t10?,11-,12-,13-,14+,15+,17?,18+,19-,20-/m0/s1"	N/A	spectral_library_annotation
13747	HMS1361D15 CollisionEnergy:102040	[M-H]-	0.929	369.228					CC1(O)CC23CC(O)C4(O)C(CC(O)C4(C)C)C(C)(O)C2CCC1C3O	"InChI=1S/C20H34O6/c1-16(2)13(21)7-12-18(4,25)11-6-5-10-15(23)19(11,9-17(10,3)24)8-14(22)20(12,16)26/h10-15,21-26H,5-9H2,1-4H3/t10?,11-,12-,13-,14+,15+,17?,18+,19-,20-/m0/s1"	N/A	spectral_library_annotation
13747	HMS1361D15 CollisionEnergy:205060	[M-H]-	0.888	369.228					CC1(O)CC23CC(O)C4(O)C(CC(O)C4(C)C)C(C)(O)C2CCC1C3O	"InChI=1S/C20H34O6/c1-16(2)13(21)7-12-18(4,25)11-6-5-10-15(23)19(11,9-17(10,3)24)8-14(22)20(12,16)26/h10-15,21-26H,5-9H2,1-4H3/t10?,11-,12-,13-,14+,15+,17?,18+,19-,20-/m0/s1"	N/A	spectral_library_annotation
13747	HMS1361D15 CollisionEnergy:205060	[M-H]-	0.888	369.228					CC1(O)CC23CC(O)C4(O)C(CC(O)C4(C)C)C(C)(O)C2CCC1C3O	"InChI=1S/C20H34O6/c1-16(2)13(21)7-12-18(4,25)11-6-5-10-15(23)19(11,9-17(10,3)24)8-14(22)20(12,16)26/h10-15,21-26H,5-9H2,1-4H3/t10?,11-,12-,13-,14+,15+,17?,18+,19-,20-/m0/s1"	N/A	spectral_library_annotation
13785	2,4-Dinitrophenol	[M-H]-	0.77	183.005					C1=CC(=C(C=C1[N+](=O)[O-])[N+](=O)[O-])O			spectral_library_annotation
13785	2,4-Dinitrophenol	[M-H]-	0.77	183.005					C1=CC(=C(C=C1[N+](=O)[O-])[N+](=O)[O-])O			spectral_library_annotation
13785	2,4-Dinitrophenol	[M-H]-	0.77	183.005					C1=CC(=C(C=C1[N+](=O)[O-])[N+](=O)[O-])O			spectral_library_annotation
13794	Suspect related to .gamma.-Dodecalactone (predicted molecular formula SIRIUS: C12H22O6 / BUDDY: C12H22O6) with delta m/z 63.981 (putative explanation: Tryptophan oxidation to dihydroxy-N-formaylkynurenine|unspecified; atomic difference: 4O|4O) [M-2H2O+H]+	[M-2H2O+H]+	0.823	227.126					N/A	InChI=1S/C12H22O2/c1-2-3-4-5-6-7-8-11-9-10-12(13)14-11/h11H,2-10H2,1H3 + 63.981 Da	N/A	spectral_library_annotation
13794	Suspect related to Diethyl azelate (predicted molecular formula SIRIUS: C12H18O4 / BUDDY: C12H18O4) with delta m/z -18.047 (putative explanation: unspecified; atomic difference: unspecified) [M+H]+	[M+H]+	0.782	227.128					N/A	InChI=1S/C13H24O4/c1-3-16-12(14)10-8-6-5-7-9-11-13(15)17-4-2/h3-11H2,1-2H3 - 18.047 Da	N/A	spectral_library_annotation
13794	Suspect related to Undecanedioic acid (predicted molecular formula SIRIUS: C12H20O5 / BUDDY: C12H20O5) with delta m/z 27.995 (putative explanation: Formylation|Ser->Asp substitution|Thr->Glu substitution; atomic difference: 1C,1O|1C,1O|1C,1O) [M-H2O+H]+	[M-H2O+H]+	0.759	227.128					N/A	InChI=1S/C11H20O4/c12-10(13)8-6-4-2-1-3-5-7-9-11(14)15/h1-9H2,(H,12,13)(H,14,15) + 27.995 Da	N/A	spectral_library_annotation
13794	Suspect related to Dimethyl azelate (predicted molecular formula SIRIUS: unknown / BUDDY: C13H22O5) with delta m/z 42.01 (putative explanation: Acetylation|Ser->Glu substitution|unspecified; atomic difference: 2C,2H,1O|2C,2H,1O|3N) [M-CH4O+H]+	[M-CH4O+H]+	0.749	227.128					N/A	InChI=1S/C11H20O4/c1-14-10(12)8-6-4-3-5-7-9-11(13)15-2/h3-9H2,1-2H3 + 42.010 Da	N/A	spectral_library_annotation
13794	Suspect related to Palmitelaidic acid (predicted molecular formula SIRIUS: C12H18O4 / BUDDY: C12H18O4) with delta m/z -28.106 (putative explanation: unspecified; atomic difference: unspecified) [M+H]+	[M+H]+	0.729	227.128					N/A	InChI=1S/C16H30O2/c1-2-3-4-5-6-7-8-9-10-11-12-13-14-15-16(17)18/h7-8H,2-6,9-15H2,1H3,(H,17,18)/b8-7+ - 28.106 Da	N/A	spectral_library_annotation
13794	Suspect related to Dimethyl azelate (predicted molecular formula SIRIUS: C12H18O4 / BUDDY: C12H18O4) with delta m/z 9.984 (putative explanation: unspecified; atomic difference: unspecified) [M+H]+	[M+H]+	0.722	227.128					N/A	InChI=1S/C11H20O4/c1-14-10(12)8-6-4-3-5-7-9-11(13)15-2/h3-9H2,1-2H3 + 9.984 Da	N/A	spectral_library_annotation
13794	Suspect related to Spectral Match to Diethyl azelate from NIST14 (predicted molecular formula SIRIUS: C12H18O4 / BUDDY: C12H18O4) with delta m/z -18.047 (putative explanation: unspecified; atomic difference: unspecified) [M+H]+	[M+H]+	0.722	227.128					N/A	N/A	N/A	spectral_library_annotation
13817	Suspect related to Dimethyl azelate (predicted molecular formula SIRIUS: C13H22O5 / BUDDY: C13H22O5) with delta m/z 42.01 (putative explanation: Acetylation|Ser->Glu substitution|unspecified; atomic difference: 2C,2H,1O|2C,2H,1O|3N) [M+H]+	[M+H]+	0.871	259.154					N/A	InChI=1S/C11H20O4/c1-14-10(12)8-6-4-3-5-7-9-11(13)15-2/h3-9H2,1-2H3 + 42.010 Da	N/A	spectral_library_annotation
13817	Suspect related to NCGC00164361-03!decanedioic acid (predicted molecular formula SIRIUS: C13H22O5 / BUDDY: C13H22O5) with delta m/z 56.026 (putative explanation: unspecified|Acrolein addition +56|Propionate labeling reagent light form (N-term & K)|unspecified; atomic difference: 1C,2H,3N|3C,4H,1O|3C,4H,1O|3C,4H,1O) [M+H]+	[M+H]+	0.778	259.154					N/A	InChI=1S/C10H18O4/c11-9(12)7-5-3-1-2-4-6-8-10(13)14/h1-8H2,(H,11,12)(H,13,14) + 56.026 Da	N/A	spectral_library_annotation
13817	Suspect related to Spectral Match to Dimethyl sebacate from NIST14 (predicted molecular formula SIRIUS: C13H22O5 / BUDDY: C13H22O5) with delta m/z 27.995 (putative explanation: Formylation|Ser->Asp substitution|Thr->Glu substitution; atomic difference: 1C,1O|1C,1O|1C,1O) [M+H]+	[M+H]+	0.772	259.154					N/A	N/A	N/A	spectral_library_annotation
13817	Suspect related to Dimethyl sebacate (predicted molecular formula SIRIUS: C13H22O5 / BUDDY: C13H22O5) with delta m/z 27.995 (putative explanation: Formylation|Ser->Asp substitution|Thr->Glu substitution; atomic difference: 1C,1O|1C,1O|1C,1O) [M+H]+	[M+H]+	0.747	259.154					N/A	InChI=1S/C12H22O4/c1-15-11(13)9-7-5-3-4-6-8-10-12(14)16-2/h3-10H2,1-2H3 + 27.995 Da	N/A	spectral_library_annotation
13826	Wogonoside	[M-H]-	0.989	459.093					COC1=C(C=C(C2=C1OC(=CC2=O)C3=CC=CC=C3)O)OC4C(C(C(C(O4)C(=O)O)O)O)O	InChI=1S/C22H20O11/c1-30-18-13(32-22-17(27)15(25)16(26)20(33-22)21(28)29)8-11(24)14-10(23)7-12(31-19(14)18)9-5-3-2-4-6-9/h2-8,15-17,20,22,24-27H,1H3,(H,28,29)/t15-,16-,17+,20-,22+/m0/s1		spectral_library_annotation
13826	Wogonoside	[M-H]-	0.989	459.093					COC1=C(C=C(C2=C1OC(=CC2=O)C3=CC=CC=C3)O)OC4C(C(C(C(O4)C(=O)O)O)O)O	InChI=1S/C22H20O11/c1-30-18-13(32-22-17(27)15(25)16(26)20(33-22)21(28)29)8-11(24)14-10(23)7-12(31-19(14)18)9-5-3-2-4-6-9/h2-8,15-17,20,22,24-27H,1H3,(H,28,29)/t15-,16-,17+,20-,22+/m0/s1		spectral_library_annotation
13826	Wogonoside	[M-H]-	0.989	459.093					COC1=C(C=C(C2=C1OC(=CC2=O)C3=CC=CC=C3)O)OC4C(C(C(C(O4)C(=O)O)O)O)O	InChI=1S/C22H20O11/c1-30-18-13(32-22-17(27)15(25)16(26)20(33-22)21(28)29)8-11(24)14-10(23)7-12(31-19(14)18)9-5-3-2-4-6-9/h2-8,15-17,20,22,24-27H,1H3,(H,28,29)/t15-,16-,17+,20-,22+/m0/s1		spectral_library_annotation
13826	Oroxyloside	[M-H]-	0.97	459.093					COC1=C(C=C2C(=C1O)C(=O)C=C(O2)C3=CC=CC=C3)OC4C(C(C(C(O4)C(=O)O)O)O)O	InChI=1S/C22H20O11/c1-30-19-13(32-22-18(27)16(25)17(26)20(33-22)21(28)29)8-12-14(15(19)24)10(23)7-11(31-12)9-5-3-2-4-6-9/h2-8,16-18,20,22,24-27H,1H3,(H,28,29)/t16-,17-,18+,20-,22+/m0/s1		spectral_library_annotation
13826	Oroxyloside	[M-H]-	0.97	459.093					COC1=C(C=C2C(=C1O)C(=O)C=C(O2)C3=CC=CC=C3)OC4C(C(C(C(O4)C(=O)O)O)O)O	InChI=1S/C22H20O11/c1-30-19-13(32-22-18(27)16(25)17(26)20(33-22)21(28)29)8-12-14(15(19)24)10(23)7-11(31-12)9-5-3-2-4-6-9/h2-8,16-18,20,22,24-27H,1H3,(H,28,29)/t16-,17-,18+,20-,22+/m0/s1		spectral_library_annotation
13826	Oroxyloside	[M-H]-	0.97	459.093					COC1=C(C=C2C(=C1O)C(=O)C=C(O2)C3=CC=CC=C3)OC4C(C(C(C(O4)C(=O)O)O)O)O	InChI=1S/C22H20O11/c1-30-19-13(32-22-18(27)16(25)17(26)20(33-22)21(28)29)8-12-14(15(19)24)10(23)7-11(31-12)9-5-3-2-4-6-9/h2-8,16-18,20,22,24-27H,1H3,(H,28,29)/t16-,17-,18+,20-,22+/m0/s1		spectral_library_annotation
13826	oroxindin	[M-H]-	0.943	459.093			3.64	C22H20O11	O=C(O)C1OC(OC2=CC(O)=C3C(=O)C=C(OC3=C2OC)C=4C=CC=CC4)C(O)C(O)C1O	InChI=1S/C22H20O11/c1-30-18-13(32-22-17(27)15(25)16(26)20(33-22)21(28)29)8-11(24)14-10(23)7-12(31-19(14)18)9-5-3-2-4-6-9/h2-8,15-17,20,22,24-27H,1H3,(H,28,29)/t15-,16-,17+,20-,22+/m0/s1	LNOHXHDWGCMVCO-NTKSAMNMSA-N	spectral_library_annotation
13826	oroxindin, $:00in-source	[M-H]-	0.943	459.093				C22H20O11	O=C(O)C1OC(OC2=CC(O)=C3C(=O)C=C(OC3=C2OC)C=4C=CC=CC4)C(O)C(O)C1O		LNOHXHDWGCMVCO-NTKSAMNMSA-N	spectral_library_annotation
13826	oroxindin	[M-H]-	0.89	459.093					N/A	InChI=1S/C22H20O11/c1-30-18-13(32-22-17(27)15(25)16(26)20(33-22)21(28)29)8-11(24)14-10(23)7-12(31-19(14)18)9-5-3-2-4-6-9/h2-8,15-17,20,22,24-27H,1H3,(H,28,29)/t15-,16-,17+,20-,22+/m0/s1	N/A	spectral_library_annotation
13826	oroxindin	[M-H]-	0.89	459.093					N/A	InChI=1S/C22H20O11/c1-30-18-13(32-22-17(27)15(25)16(26)20(33-22)21(28)29)8-11(24)14-10(23)7-12(31-19(14)18)9-5-3-2-4-6-9/h2-8,15-17,20,22,24-27H,1H3,(H,28,29)/t15-,16-,17+,20-,22+/m0/s1	N/A	spectral_library_annotation
14189			0.845	361.201				C21H28O5	C[C@]12CC(=O)[C@H]3[C@@H](CCC4=CC(=O)CC[C@]34C)[C@@H]1CC[C@]2(O)C(=O)CO	InChI=1S/C21H28O5/c1-19-7-5-13(23)9-12(19)3-4-14-15-6-8-21(26,17(25)11-22)20(15,2)10-16(24)18(14)19/h9,14-15,18,22,26H,3-8,10-11H2,1-2H3/t14-,15-,18+,19-,20-,21-/m0/s1	MFYSYFVPBJMHGN-ZPOLXVRWSA-N	spectral_library_annotation
14189			0.783	361.201				C21H28O5	O=C(CO)[C@@]3(O)CC[C@H]2[C@@H]4CC\C1=C\C(=O)CC[C@]1(C)[C@H]4C(=O)C[C@@]23C	InChI=1S/C21H28O5/c1-19-7-5-13(23)9-12(19)3-4-14-15-6-8-21(26,17(25)11-22)20(15,2)10-16(24)18(14)19/h9,14-15,18,22,26H,3-8,10-11H2,1-2H3/t14-,15-,18+,19-,20-,21-/m0/s1	MFYSYFVPBJMHGN-ZPOLXVRWSA-N	spectral_library_annotation
14252	HMS1361D15 CollisionEnergy:102040	[M-H]-	0.89	369.228					CC1(O)CC23CC(O)C4(O)C(CC(O)C4(C)C)C(C)(O)C2CCC1C3O	"InChI=1S/C20H34O6/c1-16(2)13(21)7-12-18(4,25)11-6-5-10-15(23)19(11,9-17(10,3)24)8-14(22)20(12,16)26/h10-15,21-26H,5-9H2,1-4H3/t10?,11-,12-,13-,14+,15+,17?,18+,19-,20-/m0/s1"	N/A	spectral_library_annotation
14252	HMS1361D15 CollisionEnergy:102040	[M-H]-	0.89	369.228					CC1(O)CC23CC(O)C4(O)C(CC(O)C4(C)C)C(C)(O)C2CCC1C3O	"InChI=1S/C20H34O6/c1-16(2)13(21)7-12-18(4,25)11-6-5-10-15(23)19(11,9-17(10,3)24)8-14(22)20(12,16)26/h10-15,21-26H,5-9H2,1-4H3/t10?,11-,12-,13-,14+,15+,17?,18+,19-,20-/m0/s1"	N/A	spectral_library_annotation
14252	HMS1361D15 CollisionEnergy:205060	[M-H]-	0.846	369.228					CC1(O)CC23CC(O)C4(O)C(CC(O)C4(C)C)C(C)(O)C2CCC1C3O	"InChI=1S/C20H34O6/c1-16(2)13(21)7-12-18(4,25)11-6-5-10-15(23)19(11,9-17(10,3)24)8-14(22)20(12,16)26/h10-15,21-26H,5-9H2,1-4H3/t10?,11-,12-,13-,14+,15+,17?,18+,19-,20-/m0/s1"	N/A	spectral_library_annotation
14252	HMS1361D15 CollisionEnergy:205060	[M-H]-	0.846	369.228					CC1(O)CC23CC(O)C4(O)C(CC(O)C4(C)C)C(C)(O)C2CCC1C3O	"InChI=1S/C20H34O6/c1-16(2)13(21)7-12-18(4,25)11-6-5-10-15(23)19(11,9-17(10,3)24)8-14(22)20(12,16)26/h10-15,21-26H,5-9H2,1-4H3/t10?,11-,12-,13-,14+,15+,17?,18+,19-,20-/m0/s1"	N/A	spectral_library_annotation
14446	Spectral Match to Taurocholic acid from NIST14 [IIN-based on: CCMSLIB00003134637]	[M-H2O+H]+	0.864	498.288					N/A	N/A	N/A	spectral_library_annotation
14545	Taurocholic acid	[M-H]-	1	514.284			2.13266	C26H45NO7S	C[C@H](CCC(=O)NCCS(=O)(=O)O)[C@H]1CC[C@@H]2[C@@]1([C@H](C[C@H]3[C@H]2[C@@H](C[C@H]4[C@@]3(CC[C@H](C4)O)C)O)O)C			spectral_library_annotation
14545	TAUROCHOLIC ACID	[M-H]-	1	514.284					C[C@H](CC/C(=N/CCS(=O)(=O)O)/O)[C@H]1CC[C@H]2[C@H]3[C@H](C[C@@H]([C@]12C)O)[C@@]4(C)CC[C@H](C[C@H]4C[C@H]3O)O	"InChI=1S/C26H45NO7S/c1-15(4-7-23(31)27-10-11-35(32,33)34)18-5-6-19-24-20(14-22(30)26(18,19)3)25(2)9-8-17(28)12-16(25)13-21(24)29/h15-22,24,28-30H,4-14H2,1-3H3,(H,27,31)(H,32,33,34)/t15-,16+,17-,18-,19+,20+,21-,22+,24+,25+,26-/m1/s1"	N/A	spectral_library_annotation
14545	TAUROCHOLIC ACID	[M-H]-	1	514.284					C[C@H](CC/C(=N/CCS(=O)(=O)O)/O)[C@H]1CC[C@H]2[C@H]3[C@H](C[C@@H]([C@]12C)O)[C@@]4(C)CC[C@H](C[C@H]4C[C@H]3O)O	"InChI=1S/C26H45NO7S/c1-15(4-7-23(31)27-10-11-35(32,33)34)18-5-6-19-24-20(14-22(30)26(18,19)3)25(2)9-8-17(28)12-16(25)13-21(24)29/h15-22,24,28-30H,4-14H2,1-3H3,(H,27,31)(H,32,33,34)/t15-,16+,17-,18-,19+,20+,21-,22+,24+,25+,26-/m1/s1"	N/A	spectral_library_annotation
14545	TAUROCHOLIC ACID	[M-H]-	1	514.284				C26H45NO7S	O=S(=O)(O)CCN=C(O)CCC(C)C1CCC2C3C(O)CC4CC(O)CCC4(C)C3CC(O)C12C	InChI=1S/C26H45NO7S/c1-15(4-7-23(31)27-10-11-35(32,33)34)18-5-6-19-24-20(14-22(30)26(18,19)3)25(2)9-8-17(28)12-16(25)13-21(24)29/h15-22,24,28-30H,4-14H2,1-3H3,(H,27,31)(H,32,33,34)/t15-,16+,17-,18-,19+,20+,21-,22+,24+,25+,26-/m1/s1	WBWWGRHZICKQGZ-HZAMXZRMSA-N	spectral_library_annotation
14545	taurocholic acid	[M-H]-	1	514.284				C26H45NO7S	C[C@H](CCC(=O)NCCS(=O)(=O)O)[C@H]1CC[C@@H]2[C@@]1([C@H](C[C@H]3[C@H]2[C@@H](C[C@H]4[C@@]3(CC[C@H](C4)O)C)O)O)C	InChI=1S/C26H45NO7S/c1-15(4-7-23(31)27-10-11-35(32,33)34)18-5-6-19-24-20(14-22(30)26(18,19)3)25(2)9-8-17(28)12-16(25)13-21(24)29/h15-22,24,28-30H,4-14H2,1-3H3,(H,27,31)(H,32,33,34)/t15?,16-,17+,18+,19-,20-,21+,22-,24-,25?,26?/m0/s1	WBWWGRHZICKQGZ-GITWXTAWSA-N	spectral_library_annotation
14545	Taurocholic acid	[M-H]-	0.998	514.284				C26H45NO7S	C[C@H](CCC(=O)NCCS(=O)(=O)O)[C@H]1CC[C@@H]2[C@@]1([C@H](C[C@H]3[C@H]2[C@@H](C[C@H]4[C@@]3(CC[C@H](C4)O)C)O)O)C	InChI=1S/C26H45NO7S/c1-15(4-7-23(31)27-10-11-35(32,33)34)18-5-6-19-24-20(14-22(30)26(18,19)3)25(2)9-8-17(28)12-16(25)13-21(24)29/h15-22,24,28-30H,4-14H2,1-3H3,(H,27,31)(H,32,33,34)/t15-,16+,17-,18-,19+,20+,21-,22+,24+,25+,26-/m1/s1	WBWWGRHZICKQGZ-HZAMXZRMSA-N	spectral_library_annotation
14545			0.997	514.284				C26H45NO7S	C[C@H](CCC(=O)NCCS(=O)(=O)O)[C@H]1CC[C@@H]2[C@@]1([C@H](C[C@H]3[C@H]2[C@@H](C[C@H]4[C@@]3(CC[C@H](C4)O)C)O)O)C	InChI=1S/C26H45NO7S/c1-15(4-7-23(31)27-10-11-35(32,33)34)18-5-6-19-24-20(14-22(30)26(18,19)3)25(2)9-8-17(28)12-16(25)13-21(24)29/h15-22,24,28-30H,4-14H2,1-3H3,(H,27,31)(H,32,33,34)/t15-,16+,17-,18-,19+,20+,21-,22+,24+,25+,26-/m1/s1	WBWWGRHZICKQGZ-HZAMXZRMSA-N	spectral_library_annotation
14545	ST 24:1;O4;T	[M-H]-	0.996	514.284			1.72	C26H45NO7S	C[C@H](CCC(=O)NCCS(=O)(=O)O)[C@H]1CC[C@@H]2[C@@]1(CC[C@H]3[C@H]2[C@@H]([C@@H]([C@H]4[C@@]3(CC[C@H](C4)O)C)O)O)C		XSOLDPYUICCHJX-QZEPYOAJSA-N	spectral_library_annotation
14545	Tauroallocholic acid	[M-H]-	0.899	514.282					CC(CCC(=O)NCCS(=O)(=O)O)C1CCC2C1(C(CC3C2C(CC4C3(CCC(C4)O)C)O)O)C	WBWWGRHZICKQGZ-ZKUTWGMOSA-N		spectral_library_annotation
14545	Tauroallocholic acid	[M-H]-	0.899	514.282					CC(CCC(=O)NCCS(=O)(=O)O)C1CCC2C1(C(CC3C2C(CC4C3(CCC(C4)O)C)O)O)C	WBWWGRHZICKQGZ-ZKUTWGMOSA-N		spectral_library_annotation
14577	Mono(2-ethyl-5-carboxypentyl) adipate	[M-H]-	0.914	287.15				C14H24O6	CCC(CCCC(=O)O)COC(=O)CCCCC(=O)O	InChI=1S/C14H24O6/c1-2-11(6-5-8-13(17)18)10-20-14(19)9-4-3-7-12(15)16/h11H,2-10H2,1H3,(H,15,16)(H,17,18)	GSEREAHHKPORII-UHFFFAOYSA-N	spectral_library_annotation
14577			0.914	287.15				C14H24O6	CCC(CCCC(=O)O)COC(=O)CCCCC(=O)O	InChI=1S/C14H24O6/c1-2-11(6-5-8-13(17)18)10-20-14(19)9-4-3-7-12(15)16/h11H,2-10H2,1H3,(H,15,16)(H,17,18)	GSEREAHHKPORII-UHFFFAOYSA-N	spectral_library_annotation
14683	HMS1361D15 CollisionEnergy:102040	[M-H]-	0.867	369.228					CC1(O)CC23CC(O)C4(O)C(CC(O)C4(C)C)C(C)(O)C2CCC1C3O	"InChI=1S/C20H34O6/c1-16(2)13(21)7-12-18(4,25)11-6-5-10-15(23)19(11,9-17(10,3)24)8-14(22)20(12,16)26/h10-15,21-26H,5-9H2,1-4H3/t10?,11-,12-,13-,14+,15+,17?,18+,19-,20-/m0/s1"	N/A	spectral_library_annotation
14683	HMS1361D15 CollisionEnergy:102040	[M-H]-	0.867	369.228					CC1(O)CC23CC(O)C4(O)C(CC(O)C4(C)C)C(C)(O)C2CCC1C3O	"InChI=1S/C20H34O6/c1-16(2)13(21)7-12-18(4,25)11-6-5-10-15(23)19(11,9-17(10,3)24)8-14(22)20(12,16)26/h10-15,21-26H,5-9H2,1-4H3/t10?,11-,12-,13-,14+,15+,17?,18+,19-,20-/m0/s1"	N/A	spectral_library_annotation
14683	HMS1361D15 CollisionEnergy:205060	[M-H]-	0.808	369.228					CC1(O)CC23CC(O)C4(O)C(CC(O)C4(C)C)C(C)(O)C2CCC1C3O	"InChI=1S/C20H34O6/c1-16(2)13(21)7-12-18(4,25)11-6-5-10-15(23)19(11,9-17(10,3)24)8-14(22)20(12,16)26/h10-15,21-26H,5-9H2,1-4H3/t10?,11-,12-,13-,14+,15+,17?,18+,19-,20-/m0/s1"	N/A	spectral_library_annotation
14683	HMS1361D15 CollisionEnergy:205060	[M-H]-	0.808	369.228					CC1(O)CC23CC(O)C4(O)C(CC(O)C4(C)C)C(C)(O)C2CCC1C3O	"InChI=1S/C20H34O6/c1-16(2)13(21)7-12-18(4,25)11-6-5-10-15(23)19(11,9-17(10,3)24)8-14(22)20(12,16)26/h10-15,21-26H,5-9H2,1-4H3/t10?,11-,12-,13-,14+,15+,17?,18+,19-,20-/m0/s1"	N/A	spectral_library_annotation
14698	Suspect related to NCGC00168824-02!(E)-undec-2-enedioic acid (predicted molecular formula SIRIUS: C12H20O5 / BUDDY: C12H20O5) with delta m/z 30.011 (putative explanation: Ala->Thr substitution|Gly->Ser substitution|desmethylation + reduction of sulfoxide|formaldehyde induced modifications|hydroxymethyl; atomic difference: 1C,2H,1O|1C,2H,1O|1C,2H,1O|1C,2H,1O|1C,2H,1O) [M+H]+	[M+H]+	0.845	245.139					N/A	InChI=1S/C11H18O4/c12-10(13)8-6-4-2-1-3-5-7-9-11(14)15/h6,8H,1-5,7,9H2,(H,12,13)(H,14,15)/b8-6+ + 30.011 Da	N/A	spectral_library_annotation
15270	(Z)-5,8,11-trihydroxyoctadec-9-enoic acid	[M-H]-	0.918	329.233			4.499	C18H34O5	O=C(O)CCCC(O)CCC(O)C=CC(O)CCCCCCC	InChI=1S/C18H34O5/c1-2-3-4-5-6-8-15(19)11-13-17(21)14-12-16(20)9-7-10-18(22)23/h11,13,15-17,19-21H,2-10,12,14H2,1H3,(H,22,23)/b13-11-	FITAKYVPWCVTII-QBFSEMIESA-N	spectral_library_annotation
15270	(Z)-5,8,11-trihydroxyoctadec-9-enoic acid	[M-H]-	0.913	329.233			4.499	C18H34O5	O=C(O)CCCC(O)CCC(O)C=CC(O)CCCCCCC	InChI=1S/C18H34O5/c1-2-3-4-5-6-8-15(19)11-13-17(21)14-12-16(20)9-7-10-18(22)23/h11,13,15-17,19-21H,2-10,12,14H2,1H3,(H,22,23)/b13-11-	FITAKYVPWCVTII-QBFSEMIESA-N	spectral_library_annotation
15270	(Z)-9,12,13-trihydroxyoctadec-15-enoic acid	[M-H]-	0.908	329.234			4.5003	C18H34O5	O=C(O)CCCCCCCC(O)CCC(O)C(O)CC=CCC	InChI=1S/C18H34O5/c1-2-3-7-11-16(20)17(21)14-13-15(19)10-8-5-4-6-9-12-18(22)23/h3,7,15-17,19-21H,2,4-6,8-14H2,1H3,(H,22,23)/b7-3-	DNWUYCUUEGGVPR-CLTKARDFSA-N	spectral_library_annotation
15270	Suspect related to Massbank:UT000224 9,10-DiHOME|9,10-dihydroxy-12Z-octadecenoic acid|(+-)9,10-DiHOME (predicted molecular formula SIRIUS: unknown / BUDDY: unknown) with delta m/z 15.995 (putative explanation: Ala->Ser substitution|Oxidation or Hydroxylation|Phe->Tyr substitution; atomic difference: 1O|1O|1O) [M-H]-	[M-H]-	0.716	329.234					N/A	1S/C18H34O4/c1-2-3-4-5-7-10-13-16(19)17(20)14-11-8-6-9-12-15-18(21)22/h7,10,16-17,19-20H,2-6,8-9,11-15H2,1H3,(H,21,22)/b10-7+ + 15.995 Da	N/A	spectral_library_annotation
15345	dinoprost CollisionEnergy:102040	[M-H]-	0.939	353.233					CCCCCC(O)C=CC1C(O)CC(O)C1CC=CCCCC(=O)O	"InChI=1S/C20H34O5/c1-2-3-6-9-15(21)12-13-17-16(18(22)14-19(17)23)10-7-4-5-8-11-20(24)25/h4,7,12-13,15-19,21-23H,2-3,5-6,8-11,14H2,1H3,(H,24,25)/b7-4-,13-12+/t15-,16+,17+,18-,19+/m0/s1"	N/A	spectral_library_annotation
15345	dinoprost CollisionEnergy:102040	[M-H]-	0.939	353.233					CCCCCC(O)C=CC1C(O)CC(O)C1CC=CCCCC(=O)O	"InChI=1S/C20H34O5/c1-2-3-6-9-15(21)12-13-17-16(18(22)14-19(17)23)10-7-4-5-8-11-20(24)25/h4,7,12-13,15-19,21-23H,2-3,5-6,8-11,14H2,1H3,(H,24,25)/b7-4-,13-12+/t15-,16+,17+,18-,19+/m0/s1"	N/A	spectral_library_annotation
15345	dinoprost CollisionEnergy:205060	[M-H]-	0.93	353.233					CCCCCC(O)C=CC1C(O)CC(O)C1CC=CCCCC(=O)O	"InChI=1S/C20H34O5/c1-2-3-6-9-15(21)12-13-17-16(18(22)14-19(17)23)10-7-4-5-8-11-20(24)25/h4,7,12-13,15-19,21-23H,2-3,5-6,8-11,14H2,1H3,(H,24,25)/b7-4-,13-12+/t15-,16+,17+,18-,19+/m0/s1"	N/A	spectral_library_annotation
15345	dinoprost CollisionEnergy:205060	[M-H]-	0.93	353.233					CCCCCC(O)C=CC1C(O)CC(O)C1CC=CCCCC(=O)O	"InChI=1S/C20H34O5/c1-2-3-6-9-15(21)12-13-17-16(18(22)14-19(17)23)10-7-4-5-8-11-20(24)25/h4,7,12-13,15-19,21-23H,2-3,5-6,8-11,14H2,1H3,(H,24,25)/b7-4-,13-12+/t15-,16+,17+,18-,19+/m0/s1"	N/A	spectral_library_annotation
15345	5-[5-hydroxy-3-(hydroxymethyl)pentyl]-8a-(hydroxymethyl)-5,6-dimethyl-3,4,4a,6,7,8-hexahydronaphthalene-1-carboxylic acid	[M-H]-	0.722	353.233					N/A	InChI=1S/C20H34O5/c1-14-6-10-20(13-23)16(18(24)25)4-3-5-17(20)19(14,2)9-7-15(12-22)8-11-21/h4,14-15,17,21-23H,3,5-13H2,1-2H3,(H,24,25)	N/A	spectral_library_annotation
15345	5-[5-hydroxy-3-(hydroxymethyl)pentyl]-8a-(hydroxymethyl)-5,6-dimethyl-3,4,4a,6,7,8-hexahydronaphthalene-1-carboxylic acid	[M-H]-	0.722	353.233					N/A	InChI=1S/C20H34O5/c1-14-6-10-20(13-23)16(18(24)25)4-3-5-17(20)19(14,2)9-7-15(12-22)8-11-21/h4,14-15,17,21-23H,3,5-13H2,1-2H3,(H,24,25)	N/A	spectral_library_annotation
15345	5-[5-hydroxy-3-(hydroxymethyl)pentyl]-8a-(hydroxymethyl)-5,6-dimethyl-3,4,4a,6,7,8-hexahydronaphthalene-1-carboxylic acid	[M-H]-	0.722	353.233				C20H34O5	O=C(O)C1=CCCC2C1(CO)CCC(C)C2(C)CCC(CO)CCO	InChI=1S/C20H34O5/c1-14-6-10-20(13-23)16(18(24)25)4-3-5-17(20)19(14,2)9-7-15(12-22)8-11-21/h4,14-15,17,21-23H,3,5-13H2,1-2H3,(H,24,25)	VOCJFEUCJDTXSA-UHFFFAOYSA-N	spectral_library_annotation
15625	Suspect related to Prostaglandin I3 (predicted molecular formula SIRIUS: C20H32O5 / BUDDY: C20H32O5) with delta m/z 2.016 (putative explanation: Pro->Val substitution|reduction; atomic difference: 2H|2H) [M+H]+	[M+H]+	0.721	353.232					N/A	InChI=1S/C20H30O5/c1-2-3-4-7-14(21)10-11-16-17-12-15(8-5-6-9-20(23)24)25-19(17)13-18(16)22/h3-4,8,10-11,14,16-19,21-22H,2,5-7,9,12-13H2,1H3,(H,23,24)/b4-3-,11-10+,15-8-/t14-,16+,17+,18+,19-/m0/s1 + 2.016 Da	N/A	spectral_library_annotation
15664	Suspect related to Prostaglandin H2 (predicted molecular formula SIRIUS: C20H30O4 / BUDDY: C20H30O4) with delta m/z -18.011 (putative explanation: Dehydration|Pyro-glu from E|carbodiimide crosslinker; atomic difference: -2H,-1O|-2H,-1O|-2H,-1O) [M-H]-	[M-H]-	0.862	333.207					N/A	InChI=1S/C20H32O5/c1-2-3-6-9-15(21)12-13-17-16(18-14-19(17)25-24-18)10-7-4-5-8-11-20(22)23/h4,7,12-13,15-19,21H,2-3,5-6,8-11,14H2,1H3,(H,22,23)/b7-4-,13-12+/t15-,16+,17+,18?,19?/m0/s1 - 18.011 Da	N/A	spectral_library_annotation
15664	4'-ethenyl-2'-hydroxy-1,4',4a-trimethyl-5-oxospiro[2,3,4,7,8,8a-hexahydronaphthalene-6,1'-cyclopentane]-1-carboxylic acid	[M-H]-	0.71	333.207					N/A	InChI=1S/C20H30O4/c1-5-17(2)11-14(21)20(12-17)10-7-13-18(3,15(20)22)8-6-9-19(13,4)16(23)24/h5,13-14,21H,1,6-12H2,2-4H3,(H,23,24)	N/A	spectral_library_annotation
15664	4'-ethenyl-2'-hydroxy-1,4',4a-trimethyl-5-oxospiro[2,3,4,7,8,8a-hexahydronaphthalene-6,1'-cyclopentane]-1-carboxylic acid	[M-H]-	0.71	333.207					N/A	InChI=1S/C20H30O4/c1-5-17(2)11-14(21)20(12-17)10-7-13-18(3,15(20)22)8-6-9-19(13,4)16(23)24/h5,13-14,21H,1,6-12H2,2-4H3,(H,23,24)	N/A	spectral_library_annotation
15664	4'-ethenyl-2'-hydroxy-1,4',4a-trimethyl-5-oxospiro[2,3,4,7,8,8a-hexahydronaphthalene-6,1'-cyclopentane]-1-carboxylic acid	[M-H]-	0.71	333.207				C20H30O4	O=C(O)C1(C)CCCC2(C(=O)C3(CCC12)CC(C=C)(C)CC3O)C	InChI=1S/C20H30O4/c1-5-17(2)11-14(21)20(12-17)10-7-13-18(3,15(20)22)8-6-9-19(13,4)16(23)24/h5,13-14,21H,1,6-12H2,2-4H3,(H,23,24)	JSXYBZIRJXMIMK-UHFFFAOYSA-N	spectral_library_annotation
15666	Suspect related to 8-iso-Prostaglandin A2 (predicted molecular formula SIRIUS: C20H32O5 / BUDDY: C20H32O5) with delta m/z 18.01 (putative explanation: Proline oxidation to 5-hydroxy-2-aminovaleric acid|water; atomic difference: 2H,1O|2H,1O) [M-H]-	[M-H]-	0.936	351.218					N/A	InChI=1S/C20H30O4/c1-2-3-6-9-17(21)14-12-16-13-15-19(22)18(16)10-7-4-5-8-11-20(23)24/h4,7,12-18,21H,2-3,5-6,8-11H2,1H3,(H,23,24)/b7-4-,14-12+/t16-,17?,18-/m0/s1 + 18.010 Da	N/A	spectral_library_annotation
15666	Prostaglandin E2	[M-H]-	0.916	351.218				C20H32O5	CCCCC[C@H](O)\C=C\[C@H]1[C@H](O)CC(=O)[C@@H]1C\C=C/CCCC(=O)O	InChI=1S/C20H32O5/c1-2-3-6-9-15(21)12-13-17-16(18(22)14-19(17)23)10-7-4-5-8-11-20(24)25/h4,7,12-13,15-17,19,21,23H,2-3,5-6,8-11,14H2,1H3,(H,24,25)/b7-4-,13-12+/t15-,16+,17+,19+/m0/s1	XEYBRNLFEZDVAW-ARSRFYASSA-N	spectral_library_annotation
15666	Prostaglandin E2 CollisionEnergy:102040	[M-H]-	0.915	351.218					CCCCCC(O)C=CC1C(O)CC(=O)C1CC=CCCCC(=O)O	"InChI=1S/C20H32O5/c1-2-3-6-9-15(21)12-13-17-16(18(22)14-19(17)23)10-7-4-5-8-11-20(24)25/h4,7,12-13,15-17,19,21,23H,2-3,5-6,8-11,14H2,1H3,(H,24,25)/b7-4-,13-12+/t15-,16+,17+,19+/m0/s1"	N/A	spectral_library_annotation
15666	Prostaglandin E2 CollisionEnergy:102040	[M-H]-	0.915	351.218					CCCCCC(O)C=CC1C(O)CC(=O)C1CC=CCCCC(=O)O	"InChI=1S/C20H32O5/c1-2-3-6-9-15(21)12-13-17-16(18(22)14-19(17)23)10-7-4-5-8-11-20(24)25/h4,7,12-13,15-17,19,21,23H,2-3,5-6,8-11,14H2,1H3,(H,24,25)/b7-4-,13-12+/t15-,16+,17+,19+/m0/s1"	N/A	spectral_library_annotation
15666			0.914	351.218				C20H32O5	CCCCC[C@H](O)\C=C\[C@H]1[C@H](O)CC(=O)[C@@H]1C\C=C/CCCC(=O)O	InChI=1S/C20H32O5/c1-2-3-6-9-15(21)12-13-17-16(18(22)14-19(17)23)10-7-4-5-8-11-20(24)25/h4,7,12-13,15-17,19,21,23H,2-3,5-6,8-11,14H2,1H3,(H,24,25)/b7-4-,13-12+/t15-,16+,17+,19+/m0/s1	XEYBRNLFEZDVAW-ARSRFYASSA-N	spectral_library_annotation
15666	Prostaglandin E2 CollisionEnergy:205060	[M-H]-	0.876	351.218					CCCCCC(O)C=CC1C(O)CC(=O)C1CC=CCCCC(=O)O	"InChI=1S/C20H32O5/c1-2-3-6-9-15(21)12-13-17-16(18(22)14-19(17)23)10-7-4-5-8-11-20(24)25/h4,7,12-13,15-17,19,21,23H,2-3,5-6,8-11,14H2,1H3,(H,24,25)/b7-4-,13-12+/t15-,16+,17+,19+/m0/s1"	N/A	spectral_library_annotation
15666	Prostaglandin E2 CollisionEnergy:205060	[M-H]-	0.876	351.218					CCCCCC(O)C=CC1C(O)CC(=O)C1CC=CCCCC(=O)O	"InChI=1S/C20H32O5/c1-2-3-6-9-15(21)12-13-17-16(18(22)14-19(17)23)10-7-4-5-8-11-20(24)25/h4,7,12-13,15-17,19,21,23H,2-3,5-6,8-11,14H2,1H3,(H,24,25)/b7-4-,13-12+/t15-,16+,17+,19+/m0/s1"	N/A	spectral_library_annotation
15666	Prostaglandin E2	[M-H]-	0.713	351.218				C20H32O5	CCCCC[C@H](O)\C=C\[C@H]1[C@H](O)CC(=O)[C@@H]1C\C=C/CCCC(=O)O	InChI=1S/C20H32O5/c1-2-3-6-9-15(21)12-13-17-16(18(22)14-19(17)23)10-7-4-5-8-11-20(24)25/h4,7,12-13,15-17,19,21,23H,2-3,5-6,8-11,14H2,1H3,(H,24,25)/b7-4-,13-12+/t15-,16+,17+,19+/m0/s1	XEYBRNLFEZDVAW-ARSRFYASSA-N	spectral_library_annotation
15666			0.711	351.218				C20H32O5	CCCCC[C@H](O)\C=C\[C@H]1[C@H](O)CC(=O)[C@@H]1C\C=C/CCCC(=O)O	InChI=1S/C20H32O5/c1-2-3-6-9-15(21)12-13-17-16(18(22)14-19(17)23)10-7-4-5-8-11-20(24)25/h4,7,12-13,15-17,19,21,23H,2-3,5-6,8-11,14H2,1H3,(H,24,25)/b7-4-,13-12+/t15-,16+,17+,19+/m0/s1	XEYBRNLFEZDVAW-ARSRFYASSA-N	spectral_library_annotation
15681	Suspect related to Massbank: dehydrocostus lactone|(3aS,6aR,9aR,9bS)-3,6,9-trimethylidene-3a,4,5,6a,7,8,9a,9b-octahydroazuleno[4,5-b]furan-2-one (predicted molecular formula SIRIUS: C11H16O2 / BUDDY: C11H16O2) with delta m/z -50.015 (putative explanation: Phe->Pro substitution; atomic difference: -4C,-2H) [M+H]+	[M+H]+	0.774	181.122					N/A	1S/C15H18O2/c1-8-4-7-12-10(3)15(16)17-14(12)13-9(2)5-6-11(8)13/h11-14H,1-7H2/t11-,12-,13-,14-/m0/s1 - 50.015 Da	N/A	spectral_library_annotation
15681	Suspect related to NCGC00385910-01_C15H20O4_1H-3a,6-Epoxyazulene-7-acetic acid, octahydro-4,8a-dimethyl-alpha-methylene-1-oxo-, (3aR,4S,6S,7R,8aS)- (predicted molecular formula SIRIUS: C11H18O3 / BUDDY: C11H18O3) with delta m/z -66.011 (putative explanation: Tyr->Pro substitution; atomic difference: -4C,-2H,-1O) [M-H2O+H]+	[M-H2O+H]+	0.773	181.122					N/A	InChI=1S/C15H20O4/c1-8-6-11-10(9(2)13(17)18)7-14(3)12(16)4-5-15(8,14)19-11/h8,10-11H,2,4-7H2,1,3H3,(H,17,18)/t8-,10+,11-,14+,15+/m0/s1 - 66.011 Da	N/A	spectral_library_annotation
15681	Suspect related to .omega.-3 Arachidonic acid (predicted molecular formula SIRIUS: C11H16O2 / BUDDY: C11H16O2) with delta m/z -124.123 (putative explanation: unspecified; atomic difference: unspecified) [M+H]+	[M+H]+	0.753	181.122					N/A	InChI=1S/C20H32O2/c1-2-3-4-5-6-7-8-9-10-11-12-13-14-15-16-17-18-19-20(21)22/h3-4,6-7,9-10,12-13H,2,5,8,11,14-19H2,1H3,(H,21,22)/b4-3-,7-6-,10-9-,13-12- - 124.123 Da	N/A	spectral_library_annotation
15681	Suspect related to 2-Hydroxyibuprofen (predicted molecular formula SIRIUS: C11H18O3 / BUDDY: C11H18O3) with delta m/z -23.999 (putative explanation: nan (reverse); atomic difference: -2C) [M-H2O+H]+	[M-H2O+H]+	0.736	181.122					N/A	InChI=1S/C13H18O3/c1-9(12(14)15)11-6-4-10(5-7-11)8-13(2,3)16/h4-7,9,16H,8H2,1-3H3,(H,14,15) - 23.999 Da	N/A	spectral_library_annotation
15681	Suspect related to Empenthrin (predicted molecular formula SIRIUS: unknown / BUDDY: C15H24O2) with delta m/z -38.015 (putative explanation: Dealkyneation, dealkylation+aromatic ring opening; atomic difference: -3C,-2H) [M-C4H8+H]+	[M-C4H8+H]+	0.72	181.122					N/A	InChI=1S/C18H26O2/c1-8-10-13(5)15(9-2)20-17(19)16-14(11-12(3)4)18(16,6)7/h2,10-11,14-16H,8H2,1,3-7H3/b13-10+ - 38.015 Da	N/A	spectral_library_annotation
15681	Suspect related to Jasmonic acid (predicted molecular formula SIRIUS: C11H18O3 / BUDDY: C11H18O3) with delta m/z -12.0 (putative explanation: formaldehyde adduct (reverse)|methylation and reduction (reverse)|nan (reverse); atomic difference: -1C|-1C|-1C) [M-H2O+H]+	[M-H2O+H]+	0.72	181.122					N/A	InChI=1S/C12H18O3/c1-2-3-4-5-10-9(8-12(14)15)6-7-11(10)13/h3-4,9-10H,2,5-8H2,1H3,(H,14,15)/b4-3-/t9-,10-/m1/s1 - 12.000 Da	N/A	spectral_library_annotation
15681	Suspect related to 16-Hydroxyhexadecanoic acid (predicted molecular formula SIRIUS: unknown / BUDDY: C11H22O5) with delta m/z -38.088 (putative explanation: unspecified; atomic difference: unspecified) [M-3H2O+H]+	[M-3H2O+H]+	0.713	181.122					N/A	InChI=1S/C16H32O3/c17-15-13-11-9-7-5-3-1-2-4-6-8-10-12-14-16(18)19/h17H,1-15H2,(H,18,19) - 38.088 Da	N/A	spectral_library_annotation
15807	Suspect related to (10E,15E)-9,12,13-trihydroxyoctadeca-10,15-dienoic acid (predicted molecular formula SIRIUS: C16H28O5 / BUDDY: C16H28O5) with delta m/z -28.031 (putative explanation: Desethylation, didemethylation, dealkylation|Met->Cys substitution|Val->Ala substitution; atomic difference: -2C,-4H|-2C,-4H|-2C,-4H) [M-H]-	[M-H]-	0.85	299.186					N/A	InChI=1S/C18H32O5/c1-2-3-7-11-16(20)17(21)14-13-15(19)10-8-5-4-6-9-12-18(22)23/h3,7,13-17,19-21H,2,4-6,8-12H2,1H3,(H,22,23) - 28.031 Da	N/A	spectral_library_annotation
15863	Diethyl-phthalate	[M-H]-	0.922	221.082				C12H14O4	CCOC(=O)C1=CC=CC=C1C(=O)OCC	InChI=1S/C12H14O4/c1-3-15-11(13)9-7-5-6-8-10(9)12(14)16-4-2/h5-8H,3-4H2,1-2H3	FLKPEMZONWLCSK-UHFFFAOYSA-N	spectral_library_annotation
15863	Massbank:EQ367251 Diethyl-phthalate|Diethyl phthalate|Diethyl benzene-1,2-dicarboxylate	[M-H]-	0.922	221.082					CCOC(=O)C1=CC=CC=C1C(=O)OCC	1S/C12H14O4/c1-3-15-11(13)9-7-5-6-8-10(9)12(14)16-4-2/h5-8H,3-4H2,1-2H3	N/A	spectral_library_annotation
15863			0.922	221.082				C12H14O4	CCOC(=O)C1=CC=CC=C1C(=O)OCC	InChI=1S/C12H14O4/c1-3-15-11(13)9-7-5-6-8-10(9)12(14)16-4-2/h5-8H,3-4H2,1-2H3	FLKPEMZONWLCSK-UHFFFAOYSA-N	spectral_library_annotation
15863	Massbank:EQ367251 Diethyl-phthalate|Diethyl phthalate|Diethyl benzene-1,2-dicarboxylate	[M-H]-	0.922	221.082					CCOC(=O)C1=CC=CC=C1C(=O)OCC	1S/C12H14O4/c1-3-15-11(13)9-7-5-6-8-10(9)12(14)16-4-2/h5-8H,3-4H2,1-2H3	N/A	spectral_library_annotation
15863	MoNA:933702 Diethyl phthalate (NF)	[M-H]-	0.922	221.082					CCOC(=O)C1=CC=CC=C1C(=O)OCC	InChI=1S/C12H14O4/c1-3-15-11(13)9-7-5-6-8-10(9)12(14)16-4-2/h5-8H,3-4H2,1-2H3	N/A	spectral_library_annotation
15863	Massbank:EQ367251 Diethyl-phthalate|Diethyl phthalate|Diethyl benzene-1,2-dicarboxylate	[M-H]-	0.922	221.082					CCOC(=O)C1=CC=CC=C1C(=O)OCC	1S/C12H14O4/c1-3-15-11(13)9-7-5-6-8-10(9)12(14)16-4-2/h5-8H,3-4H2,1-2H3	N/A	spectral_library_annotation
15863	MoNA:933702 Diethyl phthalate (NF)	[M-H]-	0.922	221.082					CCOC(=O)C1=CC=CC=C1C(=O)OCC	InChI=1S/C12H14O4/c1-3-15-11(13)9-7-5-6-8-10(9)12(14)16-4-2/h5-8H,3-4H2,1-2H3	N/A	spectral_library_annotation
15863	Diethyl-phthalate, Diethyl phthalate, Diethyl benzene-1,2-dicarboxylate	[M-H]-	0.922	221.082				C12H14O4	CCOC(=O)C1=CC=CC=C1C(=O)OCC	InChI=1S/C12H14O4/c1-3-15-11(13)9-7-5-6-8-10(9)12(14)16-4-2/h5-8H,3-4H2,1-2H3	FLKPEMZONWLCSK-UHFFFAOYSA-N	spectral_library_annotation
15863	Diethyl-phthalate	[M-H]-	0.856	221.082				C12H14O4	CCOC(=O)C1=CC=CC=C1C(=O)OCC	InChI=1S/C12H14O4/c1-3-15-11(13)9-7-5-6-8-10(9)12(14)16-4-2/h5-8H,3-4H2,1-2H3	FLKPEMZONWLCSK-UHFFFAOYSA-N	spectral_library_annotation
15863	Massbank:EQ367252 Diethyl-phthalate|Diethyl phthalate|Diethyl benzene-1,2-dicarboxylate	[M-H]-	0.855	221.082					CCOC(=O)C1=CC=CC=C1C(=O)OCC	1S/C12H14O4/c1-3-15-11(13)9-7-5-6-8-10(9)12(14)16-4-2/h5-8H,3-4H2,1-2H3	N/A	spectral_library_annotation
15895	Monobutyl phthalate	[M-H]-	0.869	221.082				C12H14O4	CCCCOC(=O)C1=CC=CC=C1C(=O)O	InChI=1S/C12H14O4/c1-2-3-8-16-12(15)10-7-5-4-6-9(10)11(13)14/h4-7H,2-3,8H2,1H3,(H,13,14)	YZBOVSFWWNVKRJ-UHFFFAOYSA-N	spectral_library_annotation
15895			0.869	221.082				C12H14O4	CCCCOC(=O)C1=CC=CC=C1C(=O)O	InChI=1S/C12H14O4/c1-2-3-8-16-12(15)10-7-5-4-6-9(10)11(13)14/h4-7H,2-3,8H2,1H3,(H,13,14)	YZBOVSFWWNVKRJ-UHFFFAOYSA-N	spectral_library_annotation
15895	Diethyl-phthalate	[M-H]-	0.848	221.082				C12H14O4	CCOC(=O)C1=CC=CC=C1C(=O)OCC	InChI=1S/C12H14O4/c1-3-15-11(13)9-7-5-6-8-10(9)12(14)16-4-2/h5-8H,3-4H2,1-2H3	FLKPEMZONWLCSK-UHFFFAOYSA-N	spectral_library_annotation
15895	Massbank:EQ367251 Diethyl-phthalate|Diethyl phthalate|Diethyl benzene-1,2-dicarboxylate	[M-H]-	0.847	221.082					CCOC(=O)C1=CC=CC=C1C(=O)OCC	1S/C12H14O4/c1-3-15-11(13)9-7-5-6-8-10(9)12(14)16-4-2/h5-8H,3-4H2,1-2H3	N/A	spectral_library_annotation
15895			0.847	221.082				C12H14O4	CCOC(=O)C1=CC=CC=C1C(=O)OCC	InChI=1S/C12H14O4/c1-3-15-11(13)9-7-5-6-8-10(9)12(14)16-4-2/h5-8H,3-4H2,1-2H3	FLKPEMZONWLCSK-UHFFFAOYSA-N	spectral_library_annotation
15895	Massbank:EQ367251 Diethyl-phthalate|Diethyl phthalate|Diethyl benzene-1,2-dicarboxylate	[M-H]-	0.847	221.082					CCOC(=O)C1=CC=CC=C1C(=O)OCC	1S/C12H14O4/c1-3-15-11(13)9-7-5-6-8-10(9)12(14)16-4-2/h5-8H,3-4H2,1-2H3	N/A	spectral_library_annotation
15895	MoNA:933702 Diethyl phthalate (NF)	[M-H]-	0.847	221.082					CCOC(=O)C1=CC=CC=C1C(=O)OCC	InChI=1S/C12H14O4/c1-3-15-11(13)9-7-5-6-8-10(9)12(14)16-4-2/h5-8H,3-4H2,1-2H3	N/A	spectral_library_annotation
15895	Massbank:EQ367251 Diethyl-phthalate|Diethyl phthalate|Diethyl benzene-1,2-dicarboxylate	[M-H]-	0.847	221.082					CCOC(=O)C1=CC=CC=C1C(=O)OCC	1S/C12H14O4/c1-3-15-11(13)9-7-5-6-8-10(9)12(14)16-4-2/h5-8H,3-4H2,1-2H3	N/A	spectral_library_annotation
15895	MoNA:933702 Diethyl phthalate (NF)	[M-H]-	0.847	221.082					CCOC(=O)C1=CC=CC=C1C(=O)OCC	InChI=1S/C12H14O4/c1-3-15-11(13)9-7-5-6-8-10(9)12(14)16-4-2/h5-8H,3-4H2,1-2H3	N/A	spectral_library_annotation
15895	Diethyl-phthalate, Diethyl phthalate, Diethyl benzene-1,2-dicarboxylate	[M-H]-	0.847	221.082				C12H14O4	CCOC(=O)C1=CC=CC=C1C(=O)OCC	InChI=1S/C12H14O4/c1-3-15-11(13)9-7-5-6-8-10(9)12(14)16-4-2/h5-8H,3-4H2,1-2H3	FLKPEMZONWLCSK-UHFFFAOYSA-N	spectral_library_annotation
16042	dinoprost CollisionEnergy:102040	[M-H]-	0.94	353.233					CCCCCC(O)C=CC1C(O)CC(O)C1CC=CCCCC(=O)O	"InChI=1S/C20H34O5/c1-2-3-6-9-15(21)12-13-17-16(18(22)14-19(17)23)10-7-4-5-8-11-20(24)25/h4,7,12-13,15-19,21-23H,2-3,5-6,8-11,14H2,1H3,(H,24,25)/b7-4-,13-12+/t15-,16+,17+,18-,19+/m0/s1"	N/A	spectral_library_annotation
16042	dinoprost CollisionEnergy:102040	[M-H]-	0.94	353.233					CCCCCC(O)C=CC1C(O)CC(O)C1CC=CCCCC(=O)O	"InChI=1S/C20H34O5/c1-2-3-6-9-15(21)12-13-17-16(18(22)14-19(17)23)10-7-4-5-8-11-20(24)25/h4,7,12-13,15-19,21-23H,2-3,5-6,8-11,14H2,1H3,(H,24,25)/b7-4-,13-12+/t15-,16+,17+,18-,19+/m0/s1"	N/A	spectral_library_annotation
16042	dinoprost CollisionEnergy:205060	[M-H]-	0.929	353.233					CCCCCC(O)C=CC1C(O)CC(O)C1CC=CCCCC(=O)O	"InChI=1S/C20H34O5/c1-2-3-6-9-15(21)12-13-17-16(18(22)14-19(17)23)10-7-4-5-8-11-20(24)25/h4,7,12-13,15-19,21-23H,2-3,5-6,8-11,14H2,1H3,(H,24,25)/b7-4-,13-12+/t15-,16+,17+,18-,19+/m0/s1"	N/A	spectral_library_annotation
16042	dinoprost CollisionEnergy:205060	[M-H]-	0.929	353.233					CCCCCC(O)C=CC1C(O)CC(O)C1CC=CCCCC(=O)O	"InChI=1S/C20H34O5/c1-2-3-6-9-15(21)12-13-17-16(18(22)14-19(17)23)10-7-4-5-8-11-20(24)25/h4,7,12-13,15-19,21-23H,2-3,5-6,8-11,14H2,1H3,(H,24,25)/b7-4-,13-12+/t15-,16+,17+,18-,19+/m0/s1"	N/A	spectral_library_annotation
16042	5-[5-hydroxy-3-(hydroxymethyl)pentyl]-8a-(hydroxymethyl)-5,6-dimethyl-3,4,4a,6,7,8-hexahydronaphthalene-1-carboxylic acid	[M-H]-	0.721	353.233					N/A	InChI=1S/C20H34O5/c1-14-6-10-20(13-23)16(18(24)25)4-3-5-17(20)19(14,2)9-7-15(12-22)8-11-21/h4,14-15,17,21-23H,3,5-13H2,1-2H3,(H,24,25)	N/A	spectral_library_annotation
16042	5-[5-hydroxy-3-(hydroxymethyl)pentyl]-8a-(hydroxymethyl)-5,6-dimethyl-3,4,4a,6,7,8-hexahydronaphthalene-1-carboxylic acid	[M-H]-	0.721	353.233					N/A	InChI=1S/C20H34O5/c1-14-6-10-20(13-23)16(18(24)25)4-3-5-17(20)19(14,2)9-7-15(12-22)8-11-21/h4,14-15,17,21-23H,3,5-13H2,1-2H3,(H,24,25)	N/A	spectral_library_annotation
16042	5-[5-hydroxy-3-(hydroxymethyl)pentyl]-8a-(hydroxymethyl)-5,6-dimethyl-3,4,4a,6,7,8-hexahydronaphthalene-1-carboxylic acid	[M-H]-	0.721	353.233				C20H34O5	O=C(O)C1=CCCC2C1(CO)CCC(C)C2(C)CCC(CO)CCO	InChI=1S/C20H34O5/c1-14-6-10-20(13-23)16(18(24)25)4-3-5-17(20)19(14,2)9-7-15(12-22)8-11-21/h4,14-15,17,21-23H,3,5-13H2,1-2H3,(H,24,25)	VOCJFEUCJDTXSA-UHFFFAOYSA-N	spectral_library_annotation
16055	FA 18:1+3O	[M-H]-	0.937	329.233				C18H34O5	O=C(O)CCCCCCCC(O)C=CC(O)C(O)CCCCC	InChI=1S/C18H34O5/c1-2-3-7-11-16(20)17(21)14-13-15(19)10-8-5-4-6-9-12-18(22)23/h13-17,19-21H,2-12H2,1H3,(H,22,23)	MDIUMSLCYIJBQC-UHFFFAOYSA-N	spectral_library_annotation
16055	Massbank:PR309112 FA 18:1+3O	[M-H]-	0.937	329.233					O=C(O)CCCCCCCC(O)C=CC(O)C(O)CCCCC	1S/C18H34O5/c1-2-3-7-11-16(20)17(21)14-13-15(19)10-8-5-4-6-9-12-18(22)23/h13-17,19-21H,2-12H2,1H3,(H,22,23)	N/A	spectral_library_annotation
16055			0.937	329.233				C18H34O5	O=C(O)CCCCCCCC(O)C=CC(O)C(O)CCCCC	InChI=1S/C18H34O5/c1-2-3-7-11-16(20)17(21)14-13-15(19)10-8-5-4-6-9-12-18(22)23/h13-17,19-21H,2-12H2,1H3,(H,22,23)	MDIUMSLCYIJBQC-UHFFFAOYSA-N	spectral_library_annotation
16055	Massbank:PR309112 FA 18:1+3O	[M-H]-	0.937	329.233					O=C(O)CCCCCCCC(O)C=CC(O)C(O)CCCCC	1S/C18H34O5/c1-2-3-7-11-16(20)17(21)14-13-15(19)10-8-5-4-6-9-12-18(22)23/h13-17,19-21H,2-12H2,1H3,(H,22,23)	N/A	spectral_library_annotation
16055	Massbank:PR309112 FA 18:1+3O	[M-H]-	0.937	329.233					O=C(O)CCCCCCCC(O)C=CC(O)C(O)CCCCC	1S/C18H34O5/c1-2-3-7-11-16(20)17(21)14-13-15(19)10-8-5-4-6-9-12-18(22)23/h13-17,19-21H,2-12H2,1H3,(H,22,23)	N/A	spectral_library_annotation
16055	FA 18:1+3O	[M-H]-	0.937	329.233			7.08	C18H34O5	O=C(O)CCCCCCCC(O)C=CC(O)C(O)CCCCC	InChI=1S/C18H34O5/c1-2-3-7-11-16(20)17(21)14-13-15(19)10-8-5-4-6-9-12-18(22)23/h13-17,19-21H,2-12H2,1H3,(H,22,23)	MDIUMSLCYIJBQC-UHFFFAOYSA-N	spectral_library_annotation
16055	FA 18:1+3O	[M-H]-	0.919	329.233				C18H34O5	O=C(O)CCCCCCCC(O)C=CC(O)C(O)CCCCC	InChI=1S/C18H34O5/c1-2-3-7-11-16(20)17(21)14-13-15(19)10-8-5-4-6-9-12-18(22)23/h13-17,19-21H,2-12H2,1H3,(H,22,23)	MDIUMSLCYIJBQC-UHFFFAOYSA-N	spectral_library_annotation
16055	Massbank:PR309110 FA 18:1+3O	[M-H]-	0.919	329.233					O=C(O)CCCCCCCC(O)C=CC(O)C(O)CCCCC	1S/C18H34O5/c1-2-3-7-11-16(20)17(21)14-13-15(19)10-8-5-4-6-9-12-18(22)23/h13-17,19-21H,2-12H2,1H3,(H,22,23)	N/A	spectral_library_annotation
16055			0.919	329.233				C18H34O5	O=C(O)CCCCCCCC(O)C=CC(O)C(O)CCCCC	InChI=1S/C18H34O5/c1-2-3-7-11-16(20)17(21)14-13-15(19)10-8-5-4-6-9-12-18(22)23/h13-17,19-21H,2-12H2,1H3,(H,22,23)	MDIUMSLCYIJBQC-UHFFFAOYSA-N	spectral_library_annotation
16055	Massbank:PR309110 FA 18:1+3O	[M-H]-	0.919	329.233					O=C(O)CCCCCCCC(O)C=CC(O)C(O)CCCCC	1S/C18H34O5/c1-2-3-7-11-16(20)17(21)14-13-15(19)10-8-5-4-6-9-12-18(22)23/h13-17,19-21H,2-12H2,1H3,(H,22,23)	N/A	spectral_library_annotation
16221	Suspect related to Prostaglandin H2 (predicted molecular formula SIRIUS: C20H30O4 / BUDDY: C20H30O4) with delta m/z -18.011 (putative explanation: Dehydration|Pyro-glu from E|carbodiimide crosslinker; atomic difference: -2H,-1O|-2H,-1O|-2H,-1O) [M-H]-	[M-H]-	0.86	333.207					N/A	InChI=1S/C20H32O5/c1-2-3-6-9-15(21)12-13-17-16(18-14-19(17)25-24-18)10-7-4-5-8-11-20(22)23/h4,7,12-13,15-19,21H,2-3,5-6,8-11,14H2,1H3,(H,22,23)/b7-4-,13-12+/t15-,16+,17+,18?,19?/m0/s1 - 18.011 Da	N/A	spectral_library_annotation
16221	7-hydroxy-1,4a-dimethyl-9-oxo-7-propan-2-yl-2,3,4,4b,5,6,10,10a-octahydrophenanthrene-1-carboxylic acid	[M-H]-	0.735	333.207					N/A	InChI=1S/C20H30O4/c1-12(2)20(24)9-6-14-13(11-20)15(21)10-16-18(14,3)7-5-8-19(16,4)17(22)23/h11-12,14,16,24H,5-10H2,1-4H3,(H,22,23)	N/A	spectral_library_annotation
16221	7-hydroxy-1,4a-dimethyl-9-oxo-7-propan-2-yl-2,3,4,4b,5,6,10,10a-octahydrophenanthrene-1-carboxylic acid	[M-H]-	0.735	333.207					N/A	InChI=1S/C20H30O4/c1-12(2)20(24)9-6-14-13(11-20)15(21)10-16-18(14,3)7-5-8-19(16,4)17(22)23/h11-12,14,16,24H,5-10H2,1-4H3,(H,22,23)	N/A	spectral_library_annotation
16221	7-hydroxy-1,4a-dimethyl-9-oxo-7-propan-2-yl-2,3,4,4b,5,6,10,10a-octahydrophenanthrene-1-carboxylic acid	[M-H]-	0.735	333.207				C20H30O4	O=C(O)C1(C)CCCC2(C)C3C(=CC(O)(CC3)C(C)C)C(=O)CC12	InChI=1S/C20H30O4/c1-12(2)20(24)9-6-14-13(11-20)15(21)10-16-18(14,3)7-5-8-19(16,4)17(22)23/h11-12,14,16,24H,5-10H2,1-4H3,(H,22,23)	UFEHYRPBLFGEJW-UHFFFAOYSA-N	spectral_library_annotation
16221	7-hydroxy-1,4a-dimethyl-9-oxo-7-propan-2-yl-2,3,4,4b,5,6,10,10a-octahydrophenanthrene-1-carboxylic acid	[M-H]-	0.705	333.207					N/A	InChI=1S/C20H30O4/c1-12(2)20(24)9-6-14-13(11-20)15(21)10-16-18(14,3)7-5-8-19(16,4)17(22)23/h11-12,14,16,24H,5-10H2,1-4H3,(H,22,23)	N/A	spectral_library_annotation
16221	7-hydroxy-1,4a-dimethyl-9-oxo-7-propan-2-yl-2,3,4,4b,5,6,10,10a-octahydrophenanthrene-1-carboxylic acid	[M-H]-	0.705	333.207					N/A	InChI=1S/C20H30O4/c1-12(2)20(24)9-6-14-13(11-20)15(21)10-16-18(14,3)7-5-8-19(16,4)17(22)23/h11-12,14,16,24H,5-10H2,1-4H3,(H,22,23)	N/A	spectral_library_annotation
16221	7-hydroxy-1,4a-dimethyl-9-oxo-7-propan-2-yl-2,3,4,4b,5,6,10,10a-octahydrophenanthrene-1-carboxylic acid	[M-H]-	0.705	333.207				C20H30O4	O=C(O)C1(C)CCCC2(C)C3C(=CC(O)(CC3)C(C)C)C(=O)CC12	InChI=1S/C20H30O4/c1-12(2)20(24)9-6-14-13(11-20)15(21)10-16-18(14,3)7-5-8-19(16,4)17(22)23/h11-12,14,16,24H,5-10H2,1-4H3,(H,22,23)	UFEHYRPBLFGEJW-UHFFFAOYSA-N	spectral_library_annotation
16222	Suspect related to 8-iso-Prostaglandin A2 (predicted molecular formula SIRIUS: C20H32O5 / BUDDY: C20H32O5) with delta m/z 18.01 (putative explanation: Proline oxidation to 5-hydroxy-2-aminovaleric acid|water; atomic difference: 2H,1O|2H,1O) [M-H]-	[M-H]-	0.935	351.218					N/A	InChI=1S/C20H30O4/c1-2-3-6-9-17(21)14-12-16-13-15-19(22)18(16)10-7-4-5-8-11-20(23)24/h4,7,12-18,21H,2-3,5-6,8-11H2,1H3,(H,23,24)/b7-4-,14-12+/t16-,17?,18-/m0/s1 + 18.010 Da	N/A	spectral_library_annotation
16222	Prostaglandin E2 CollisionEnergy:102040	[M-H]-	0.916	351.218					CCCCCC(O)C=CC1C(O)CC(=O)C1CC=CCCCC(=O)O	"InChI=1S/C20H32O5/c1-2-3-6-9-15(21)12-13-17-16(18(22)14-19(17)23)10-7-4-5-8-11-20(24)25/h4,7,12-13,15-17,19,21,23H,2-3,5-6,8-11,14H2,1H3,(H,24,25)/b7-4-,13-12+/t15-,16+,17+,19+/m0/s1"	N/A	spectral_library_annotation
16222	Prostaglandin E2 CollisionEnergy:102040	[M-H]-	0.916	351.218					CCCCCC(O)C=CC1C(O)CC(=O)C1CC=CCCCC(=O)O	"InChI=1S/C20H32O5/c1-2-3-6-9-15(21)12-13-17-16(18(22)14-19(17)23)10-7-4-5-8-11-20(24)25/h4,7,12-13,15-17,19,21,23H,2-3,5-6,8-11,14H2,1H3,(H,24,25)/b7-4-,13-12+/t15-,16+,17+,19+/m0/s1"	N/A	spectral_library_annotation
16222	Prostaglandin E2	[M-H]-	0.915	351.218				C20H32O5	CCCCC[C@H](O)\C=C\[C@H]1[C@H](O)CC(=O)[C@@H]1C\C=C/CCCC(=O)O	InChI=1S/C20H32O5/c1-2-3-6-9-15(21)12-13-17-16(18(22)14-19(17)23)10-7-4-5-8-11-20(24)25/h4,7,12-13,15-17,19,21,23H,2-3,5-6,8-11,14H2,1H3,(H,24,25)/b7-4-,13-12+/t15-,16+,17+,19+/m0/s1	XEYBRNLFEZDVAW-ARSRFYASSA-N	spectral_library_annotation
16222			0.913	351.218				C20H32O5	CCCCC[C@H](O)\C=C\[C@H]1[C@H](O)CC(=O)[C@@H]1C\C=C/CCCC(=O)O	InChI=1S/C20H32O5/c1-2-3-6-9-15(21)12-13-17-16(18(22)14-19(17)23)10-7-4-5-8-11-20(24)25/h4,7,12-13,15-17,19,21,23H,2-3,5-6,8-11,14H2,1H3,(H,24,25)/b7-4-,13-12+/t15-,16+,17+,19+/m0/s1	XEYBRNLFEZDVAW-ARSRFYASSA-N	spectral_library_annotation
16222	Prostaglandin E2 CollisionEnergy:205060	[M-H]-	0.876	351.218					CCCCCC(O)C=CC1C(O)CC(=O)C1CC=CCCCC(=O)O	"InChI=1S/C20H32O5/c1-2-3-6-9-15(21)12-13-17-16(18(22)14-19(17)23)10-7-4-5-8-11-20(24)25/h4,7,12-13,15-17,19,21,23H,2-3,5-6,8-11,14H2,1H3,(H,24,25)/b7-4-,13-12+/t15-,16+,17+,19+/m0/s1"	N/A	spectral_library_annotation
16222	Prostaglandin E2 CollisionEnergy:205060	[M-H]-	0.876	351.218					CCCCCC(O)C=CC1C(O)CC(=O)C1CC=CCCCC(=O)O	"InChI=1S/C20H32O5/c1-2-3-6-9-15(21)12-13-17-16(18(22)14-19(17)23)10-7-4-5-8-11-20(24)25/h4,7,12-13,15-17,19,21,23H,2-3,5-6,8-11,14H2,1H3,(H,24,25)/b7-4-,13-12+/t15-,16+,17+,19+/m0/s1"	N/A	spectral_library_annotation
16222	Prostaglandin E2	[M-H]-	0.708	351.218				C20H32O5	CCCCC[C@H](O)\C=C\[C@H]1[C@H](O)CC(=O)[C@@H]1C\C=C/CCCC(=O)O	InChI=1S/C20H32O5/c1-2-3-6-9-15(21)12-13-17-16(18(22)14-19(17)23)10-7-4-5-8-11-20(24)25/h4,7,12-13,15-17,19,21,23H,2-3,5-6,8-11,14H2,1H3,(H,24,25)/b7-4-,13-12+/t15-,16+,17+,19+/m0/s1	XEYBRNLFEZDVAW-ARSRFYASSA-N	spectral_library_annotation
16222			0.707	351.218				C20H32O5	CCCCC[C@H](O)\C=C\[C@H]1[C@H](O)CC(=O)[C@@H]1C\C=C/CCCC(=O)O	InChI=1S/C20H32O5/c1-2-3-6-9-15(21)12-13-17-16(18(22)14-19(17)23)10-7-4-5-8-11-20(24)25/h4,7,12-13,15-17,19,21,23H,2-3,5-6,8-11,14H2,1H3,(H,24,25)/b7-4-,13-12+/t15-,16+,17+,19+/m0/s1	XEYBRNLFEZDVAW-ARSRFYASSA-N	spectral_library_annotation
16242	FA 18:1+3O	[M-H]-	0.921	329.233				C18H34O5	O=C(O)CCCCCCCC(O)C=CC(O)C(O)CCCCC	InChI=1S/C18H34O5/c1-2-3-7-11-16(20)17(21)14-13-15(19)10-8-5-4-6-9-12-18(22)23/h13-17,19-21H,2-12H2,1H3,(H,22,23)	MDIUMSLCYIJBQC-UHFFFAOYSA-N	spectral_library_annotation
16242	Massbank:PR309110 FA 18:1+3O	[M-H]-	0.921	329.233					O=C(O)CCCCCCCC(O)C=CC(O)C(O)CCCCC	1S/C18H34O5/c1-2-3-7-11-16(20)17(21)14-13-15(19)10-8-5-4-6-9-12-18(22)23/h13-17,19-21H,2-12H2,1H3,(H,22,23)	N/A	spectral_library_annotation
16242			0.921	329.233				C18H34O5	O=C(O)CCCCCCCC(O)C=CC(O)C(O)CCCCC	InChI=1S/C18H34O5/c1-2-3-7-11-16(20)17(21)14-13-15(19)10-8-5-4-6-9-12-18(22)23/h13-17,19-21H,2-12H2,1H3,(H,22,23)	MDIUMSLCYIJBQC-UHFFFAOYSA-N	spectral_library_annotation
16242	Massbank:PR309110 FA 18:1+3O	[M-H]-	0.921	329.233					O=C(O)CCCCCCCC(O)C=CC(O)C(O)CCCCC	1S/C18H34O5/c1-2-3-7-11-16(20)17(21)14-13-15(19)10-8-5-4-6-9-12-18(22)23/h13-17,19-21H,2-12H2,1H3,(H,22,23)	N/A	spectral_library_annotation
16242	Massbank:PR309110 FA 18:1+3O	[M-H]-	0.921	329.233					O=C(O)CCCCCCCC(O)C=CC(O)C(O)CCCCC	1S/C18H34O5/c1-2-3-7-11-16(20)17(21)14-13-15(19)10-8-5-4-6-9-12-18(22)23/h13-17,19-21H,2-12H2,1H3,(H,22,23)	N/A	spectral_library_annotation
16242	FA 18:1+3O	[M-H]-	0.921	329.233			6.84	C18H34O5	O=C(O)CCCCCCCC(O)C=CC(O)C(O)CCCCC	InChI=1S/C18H34O5/c1-2-3-7-11-16(20)17(21)14-13-15(19)10-8-5-4-6-9-12-18(22)23/h13-17,19-21H,2-12H2,1H3,(H,22,23)	MDIUMSLCYIJBQC-UHFFFAOYSA-N	spectral_library_annotation
16242	(Z)-5,8,11-trihydroxyoctadec-9-enoic acid	[M-H]-	0.873	329.233			4.499	C18H34O5	O=C(O)CCCC(O)CCC(O)C=CC(O)CCCCCCC	InChI=1S/C18H34O5/c1-2-3-4-5-6-8-15(19)11-13-17(21)14-12-16(20)9-7-10-18(22)23/h11,13,15-17,19-21H,2-10,12,14H2,1H3,(H,22,23)/b13-11-	FITAKYVPWCVTII-QBFSEMIESA-N	spectral_library_annotation
16242	Suspect related to Massbank:UT000224 9,10-DiHOME|9,10-dihydroxy-12Z-octadecenoic acid|(+-)9,10-DiHOME (predicted molecular formula SIRIUS: unknown / BUDDY: unknown) with delta m/z 15.995 (putative explanation: Ala->Ser substitution|Oxidation or Hydroxylation|Phe->Tyr substitution; atomic difference: 1O|1O|1O) [M-H]-	[M-H]-	0.753	329.234					N/A	1S/C18H34O4/c1-2-3-4-5-7-10-13-16(19)17(20)14-11-8-6-9-12-15-18(21)22/h7,10,16-17,19-20H,2-6,8-9,11-15H2,1H3,(H,21,22)/b10-7+ + 15.995 Da	N/A	spectral_library_annotation
16254	Taurodeoxycholic acid	[M-H]-	1	498.289			1.63916	C26H45NO6S	C[C@H](CCC(=O)NCCS(=O)(=O)O)[C@H]1CC[C@@H]2[C@@]1([C@H](C[C@H]3[C@H]2CC[C@H]4[C@@]3(CC[C@H](C4)O)C)O)C			spectral_library_annotation
16254	Taurochenodesoxycholic acid	[M-H]-	1	498.289			1.64151	C26H45NO6S	C[C@H](CC/C(=N/CCS(=O)(=O)O)/O)[C@H]1CC[C@@H]2[C@@]1(CC[C@H]3[C@H]2[C@@H](C[C@H]4[C@@]3(CC[C@H](C4)O)C)O)C			spectral_library_annotation
16254	tauroursodeoxycholic acid	[M-H]-	1	498.289				C26H45NO6S	C[C@H](CCC(=O)NCCS(=O)(=O)O)[C@H]1CC[C@@H]2[C@@]1(CC[C@H]3[C@H]2[C@H](C[C@H]4[C@@]3(CC[C@H](C4)O)C)O)C	InChI=1S/C26H45NO6S/c1-16(4-7-23(30)27-12-13-34(31,32)33)19-5-6-20-24-21(9-11-26(19,20)3)25(2)10-8-18(28)14-17(25)15-22(24)29/h16-22,24,28-29H,4-15H2,1-3H3,(H,27,30)(H,31,32,33)/t16-,17+,18-,19-,20+,21+,22+,24+,25+,26-/m1/s1	BHTRKEVKTKCXOH-LBSADWJPSA-N	spectral_library_annotation
16254	Sodium taurodeoxycholate CollisionEnergy:205060	[M-H]-	0.998	498.289					CC(CCC(O)=NCCS(=O)(=O)O)C1CCC2C3CCC4CC(O)CCC4(C)C3CC(O)C12C	"InChI=1S/C26H45NO6S/c1-16(4-9-24(30)27-12-13-34(31,32)33)20-7-8-21-19-6-5-17-14-18(28)10-11-25(17,2)22(19)15-23(29)26(20,21)3/h16-23,28-29H,4-15H2,1-3H3,(H,27,30)(H,31,32,33)"	N/A	spectral_library_annotation
16254	Sodium taurodeoxycholate CollisionEnergy:205060	[M-H]-	0.998	498.289					CC(CCC(O)=NCCS(=O)(=O)O)C1CCC2C3CCC4CC(O)CCC4(C)C3CC(O)C12C	"InChI=1S/C26H45NO6S/c1-16(4-9-24(30)27-12-13-34(31,32)33)20-7-8-21-19-6-5-17-14-18(28)10-11-25(17,2)22(19)15-23(29)26(20,21)3/h16-23,28-29H,4-15H2,1-3H3,(H,27,30)(H,31,32,33)"	N/A	spectral_library_annotation
16254	Taurodeoxycholic acid - 40.0 eV	[M-H]-	0.997	498.289					C[C@H](CCC(=O)NCCS(=O)(=O)O)[C@H]1CC[C@@H]2[C@@]1([C@H](C[C@H]3[C@H]2CC[C@H]4[C@@]3(CC[C@H](C4)O)C)O)C	N/A	N/A	spectral_library_annotation
16254	Taurodeoxycholic acid - 40.0 eV	[M-H]-	0.997	498.289					C[C@H](CCC(=O)NCCS(=O)(=O)O)[C@H]1CC[C@@H]2[C@@]1([C@H](C[C@H]3[C@H]2CC[C@H]4[C@@]3(CC[C@H](C4)O)C)O)C	N/A	N/A	spectral_library_annotation
16254	ST 24:1;O3;T	[M-H]-	0.994	498.289			3.34	C26H45NO6S	C[C@H](CCC(=O)NCCS(=O)(=O)O)[C@H]1CC[C@@H]2[C@@]1(CC[C@H]3[C@H]2[C@@H](C[C@H]4[C@@]3(CC[C@H](C4)O)C)O)C		BHTRKEVKTKCXOH-BJLOMENOSA-N	spectral_library_annotation
16254	Taurodeoxycholic acid - 40.0 eV	[M-H]-	0.994	498.289					C[C@H](CCC(=O)NCCS(=O)(=O)O)[C@H]1CC[C@@H]2[C@@]1([C@H](C[C@H]3[C@H]2CC[C@H]4[C@@]3(CC[C@H](C4)O)C)O)C	N/A	N/A	spectral_library_annotation
16254	Taurodeoxycholic acid - 40.0 eV	[M-H]-	0.994	498.289					C[C@H](CCC(=O)NCCS(=O)(=O)O)[C@H]1CC[C@@H]2[C@@]1([C@H](C[C@H]3[C@H]2CC[C@H]4[C@@]3(CC[C@H](C4)O)C)O)C	N/A	N/A	spectral_library_annotation
16385	Monobutyl phthalate	[M-H]-	0.871	221.082				C12H14O4	CCCCOC(=O)C1=CC=CC=C1C(=O)O	InChI=1S/C12H14O4/c1-2-3-8-16-12(15)10-7-5-4-6-9(10)11(13)14/h4-7H,2-3,8H2,1H3,(H,13,14)	YZBOVSFWWNVKRJ-UHFFFAOYSA-N	spectral_library_annotation
16385			0.871	221.082				C12H14O4	CCCCOC(=O)C1=CC=CC=C1C(=O)O	InChI=1S/C12H14O4/c1-2-3-8-16-12(15)10-7-5-4-6-9(10)11(13)14/h4-7H,2-3,8H2,1H3,(H,13,14)	YZBOVSFWWNVKRJ-UHFFFAOYSA-N	spectral_library_annotation
16385	Diethyl-phthalate	[M-H]-	0.85	221.082				C12H14O4	CCOC(=O)C1=CC=CC=C1C(=O)OCC	InChI=1S/C12H14O4/c1-3-15-11(13)9-7-5-6-8-10(9)12(14)16-4-2/h5-8H,3-4H2,1-2H3	FLKPEMZONWLCSK-UHFFFAOYSA-N	spectral_library_annotation
16385	Massbank:EQ367251 Diethyl-phthalate|Diethyl phthalate|Diethyl benzene-1,2-dicarboxylate	[M-H]-	0.849	221.082					CCOC(=O)C1=CC=CC=C1C(=O)OCC	1S/C12H14O4/c1-3-15-11(13)9-7-5-6-8-10(9)12(14)16-4-2/h5-8H,3-4H2,1-2H3	N/A	spectral_library_annotation
16385			0.849	221.082				C12H14O4	CCOC(=O)C1=CC=CC=C1C(=O)OCC	InChI=1S/C12H14O4/c1-3-15-11(13)9-7-5-6-8-10(9)12(14)16-4-2/h5-8H,3-4H2,1-2H3	FLKPEMZONWLCSK-UHFFFAOYSA-N	spectral_library_annotation
16385	Massbank:EQ367251 Diethyl-phthalate|Diethyl phthalate|Diethyl benzene-1,2-dicarboxylate	[M-H]-	0.849	221.082					CCOC(=O)C1=CC=CC=C1C(=O)OCC	1S/C12H14O4/c1-3-15-11(13)9-7-5-6-8-10(9)12(14)16-4-2/h5-8H,3-4H2,1-2H3	N/A	spectral_library_annotation
16385	MoNA:933702 Diethyl phthalate (NF)	[M-H]-	0.849	221.082					CCOC(=O)C1=CC=CC=C1C(=O)OCC	InChI=1S/C12H14O4/c1-3-15-11(13)9-7-5-6-8-10(9)12(14)16-4-2/h5-8H,3-4H2,1-2H3	N/A	spectral_library_annotation
16385	Massbank:EQ367251 Diethyl-phthalate|Diethyl phthalate|Diethyl benzene-1,2-dicarboxylate	[M-H]-	0.849	221.082					CCOC(=O)C1=CC=CC=C1C(=O)OCC	1S/C12H14O4/c1-3-15-11(13)9-7-5-6-8-10(9)12(14)16-4-2/h5-8H,3-4H2,1-2H3	N/A	spectral_library_annotation
16385	MoNA:933702 Diethyl phthalate (NF)	[M-H]-	0.849	221.082					CCOC(=O)C1=CC=CC=C1C(=O)OCC	InChI=1S/C12H14O4/c1-3-15-11(13)9-7-5-6-8-10(9)12(14)16-4-2/h5-8H,3-4H2,1-2H3	N/A	spectral_library_annotation
16385	Diethyl-phthalate, Diethyl phthalate, Diethyl benzene-1,2-dicarboxylate	[M-H]-	0.849	221.082				C12H14O4	CCOC(=O)C1=CC=CC=C1C(=O)OCC	InChI=1S/C12H14O4/c1-3-15-11(13)9-7-5-6-8-10(9)12(14)16-4-2/h5-8H,3-4H2,1-2H3	FLKPEMZONWLCSK-UHFFFAOYSA-N	spectral_library_annotation
16549	biliverdin CollisionEnergy:205060	[M-H]-	0.964	581.241					C=CC1=C(C)C(C=c2[nH]c(=Cc3[nH]c(C=C4N=C(O)C(C)=C4C=C)c(C)c3CCC(=O)O)c(CCC(=O)O)c2C)=NC1=O	"InChI=1S/C33H34N4O6/c1-7-20-19(6)32(42)37-27(20)14-25-18(5)23(10-12-31(40)41)29(35-25)15-28-22(9-11-30(38)39)17(4)24(34-28)13-26-16(3)21(8-2)33(43)36-26/h7-8,13-15,34-35H,1-2,9-12H2,3-6H3,(H,37,42)(H,38,39)(H,40,41)/b24-13+,27-14-,28-15-"	N/A	spectral_library_annotation
16549	biliverdin CollisionEnergy:205060	[M-H]-	0.964	581.241					C=CC1=C(C)C(C=c2[nH]c(=Cc3[nH]c(C=C4N=C(O)C(C)=C4C=C)c(C)c3CCC(=O)O)c(CCC(=O)O)c2C)=NC1=O	"InChI=1S/C33H34N4O6/c1-7-20-19(6)32(42)37-27(20)14-25-18(5)23(10-12-31(40)41)29(35-25)15-28-22(9-11-30(38)39)17(4)24(34-28)13-26-16(3)21(8-2)33(43)36-26/h7-8,13-15,34-35H,1-2,9-12H2,3-6H3,(H,37,42)(H,38,39)(H,40,41)/b24-13+,27-14-,28-15-"	N/A	spectral_library_annotation
16549	Biliverdin	[M-H]-	0.794	581.241					N/A	InChI=1S/C33H34N4O6/c1-7-20-19(6)32(42)37-27(20)14-25-18(5)23(10-12-31(40)41)29(35-25)15-28-22(9-11-30(38)39)17(4)24(34-28)13-26-16(3)21(8-2)33(43)36-26/h7-8,13-15,34-35H,1-2,9-12H2,3-6H3,(H,37,42)(H,38,39)(H,40,41)/b24-13-,27-14-,28-15-	N/A	spectral_library_annotation
16549	Biliverdin	[M-H]-	0.794	581.241					N/A	InChI=1S/C33H34N4O6/c1-7-20-19(6)32(42)37-27(20)14-25-18(5)23(10-12-31(40)41)29(35-25)15-28-22(9-11-30(38)39)17(4)24(34-28)13-26-16(3)21(8-2)33(43)36-26/h7-8,13-15,34-35H,1-2,9-12H2,3-6H3,(H,37,42)(H,38,39)(H,40,41)/b24-13-,27-14-,28-15-	N/A	spectral_library_annotation
16549	Biliverdin	[M-H]-	0.794	581.241				C33H34N4O6	O=C1N=C(C=C2NC(=CC=3NC(C=C4N=C(O)C(=C4C=C)C)=C(C3CCC(=O)O)C)C(=C2C)CCC(=O)O)C(=C1C=C)C	InChI=1S/C33H34N4O6/c1-7-20-19(6)32(42)37-27(20)14-25-18(5)23(10-12-31(40)41)29(35-25)15-28-22(9-11-30(38)39)17(4)24(34-28)13-26-16(3)21(8-2)33(43)36-26/h7-8,13-15,34-35H,1-2,9-12H2,3-6H3,(H,37,42)(H,38,39)(H,40,41)/b24-13-,27-14-,28-15-	RCNSAJSGRJSBKK-NSQVQWHSSA-N	spectral_library_annotation
16549	Biliverdin; LC-tDDA; CE20	[M-H]-	0.712	581.241			1.17	C33H34N4O6	O=C1N=C(C=C2NC(=CC=3NC(C=C4N=C(O)C(=C4C=C)C)=C(C3CCC(=O)O)C)C(=C2C)CCC(=O)O)C(=C1C=C)C	InChI=1S/C33H34N4O6/c1-7-20-19(6)32(42)37-27(20)14-25-18(5)23(10-12-31(40)41)29(35-25)15-28-22(9-11-30(38)39)17(4)24(34-28)13-26-16(3)21(8-2)33(43)36-26/h7-8,13-15,34-35H,1-2,9-12H2,3-6H3,(H,37,42)(H,38,39)(H,40,41)/b24-13+,27-14-,28-15-	RCNSAJSGRJSBKK-YKSNQIBWSA-N	spectral_library_annotation
16588	PGI2	[M-H]-	0.878	351.218				C20H32O5	[H][C@]12C[C@@H](O)[C@H](\C=C\[C@@H](O)CCCCC)[C@@]1([H])C\C(O2)=C\CCCC(O)=O	InChI=1S/C20H32O5/c1-2-3-4-7-14(21)10-11-16-17-12-15(8-5-6-9-20(23)24)25-19(17)13-18(16)22/h8,10-11,14,16-19,21-22H,2-7,9,12-13H2,1H3,(H,23,24)/b11-10+,15-8-/t14-,16+,17+,18+,19-/m0/s1	KAQKFAOMNZTLHT-OZUDYXHBSA-N	spectral_library_annotation
16588	Massbank:IA000272 PGI2	[M-H1]+	0.877	351.218					[H][C@]12C[C@@H](O)[C@H](\C=C\[C@@H](O)CCCCC)[C@@]1([H])C\C(O2)=C\CCCC(O)=O	1S/C20H32O5/c1-2-3-4-7-14(21)10-11-16-17-12-15(8-5-6-9-20(23)24)25-19(17)13-18(16)22/h8,10-11,14,16-19,21-22H,2-7,9,12-13H2,1H3,(H,23,24)/b11-10+,15-8-/t14-,16+,17+,18+,19-/m0/s1	N/A	spectral_library_annotation
16588	Massbank:IA000097 PGI2	[M-H1]+	0.877	351.218					[H][C@]12C[C@@H](O)[C@H](\C=C\[C@@H](O)CCCCC)[C@@]1([H])C\C(O2)=C\CCCC(O)=O	1S/C20H32O5/c1-2-3-4-7-14(21)10-11-16-17-12-15(8-5-6-9-20(23)24)25-19(17)13-18(16)22/h8,10-11,14,16-19,21-22H,2-7,9,12-13H2,1H3,(H,23,24)/b11-10+,15-8-/t14-,16+,17+,18+,19-/m0/s1	N/A	spectral_library_annotation
16588			0.877	351.218				C20H32O5	[H][C@]12C[C@@H](O)[C@H](\C=C\[C@@H](O)CCCCC)[C@@]1([H])C\C(O2)=C\CCCC(O)=O	InChI=1S/C20H32O5/c1-2-3-4-7-14(21)10-11-16-17-12-15(8-5-6-9-20(23)24)25-19(17)13-18(16)22/h8,10-11,14,16-19,21-22H,2-7,9,12-13H2,1H3,(H,23,24)/b11-10+,15-8-/t14-,16+,17+,18+,19-/m0/s1	KAQKFAOMNZTLHT-OZUDYXHBSA-N	spectral_library_annotation
16588	Massbank:IA000272 PGI2	[M-H1]+	0.877	351.218					[H][C@]12C[C@@H](O)[C@H](\C=C\[C@@H](O)CCCCC)[C@@]1([H])C\C(O2)=C\CCCC(O)=O	1S/C20H32O5/c1-2-3-4-7-14(21)10-11-16-17-12-15(8-5-6-9-20(23)24)25-19(17)13-18(16)22/h8,10-11,14,16-19,21-22H,2-7,9,12-13H2,1H3,(H,23,24)/b11-10+,15-8-/t14-,16+,17+,18+,19-/m0/s1	N/A	spectral_library_annotation
16588	Massbank:IA000097 PGI2	[M-H1]+	0.877	351.218					[H][C@]12C[C@@H](O)[C@H](\C=C\[C@@H](O)CCCCC)[C@@]1([H])C\C(O2)=C\CCCC(O)=O	1S/C20H32O5/c1-2-3-4-7-14(21)10-11-16-17-12-15(8-5-6-9-20(23)24)25-19(17)13-18(16)22/h8,10-11,14,16-19,21-22H,2-7,9,12-13H2,1H3,(H,23,24)/b11-10+,15-8-/t14-,16+,17+,18+,19-/m0/s1	N/A	spectral_library_annotation
16588	Massbank:IA000272 PGI2	[M-H1]+	0.877	351.218					[H][C@]12C[C@@H](O)[C@H](\C=C\[C@@H](O)CCCCC)[C@@]1([H])C\C(O2)=C\CCCC(O)=O	1S/C20H32O5/c1-2-3-4-7-14(21)10-11-16-17-12-15(8-5-6-9-20(23)24)25-19(17)13-18(16)22/h8,10-11,14,16-19,21-22H,2-7,9,12-13H2,1H3,(H,23,24)/b11-10+,15-8-/t14-,16+,17+,18+,19-/m0/s1	N/A	spectral_library_annotation
16588	Massbank:IA000097 PGI2	[M-H1]+	0.877	351.218					[H][C@]12C[C@@H](O)[C@H](\C=C\[C@@H](O)CCCCC)[C@@]1([H])C\C(O2)=C\CCCC(O)=O	1S/C20H32O5/c1-2-3-4-7-14(21)10-11-16-17-12-15(8-5-6-9-20(23)24)25-19(17)13-18(16)22/h8,10-11,14,16-19,21-22H,2-7,9,12-13H2,1H3,(H,23,24)/b11-10+,15-8-/t14-,16+,17+,18+,19-/m0/s1	N/A	spectral_library_annotation
16588	PGI2	[M-H]-	0.877	351.218				C20H32O5	[H][C@]12C[C@@H](O)[C@H](\C=C\[C@@H](O)CCCCC)[C@@]1([H])C\C(O2)=C\CCCC(O)=O	InChI=1S/C20H32O5/c1-2-3-4-7-14(21)10-11-16-17-12-15(8-5-6-9-20(23)24)25-19(17)13-18(16)22/h8,10-11,14,16-19,21-22H,2-7,9,12-13H2,1H3,(H,23,24)/b11-10+,15-8-/t14-,16+,17+,18+,19-/m0/s1	KAQKFAOMNZTLHT-OZUDYXHBSA-N	spectral_library_annotation
16588	PGI2	[M-H]-	0.877	351.218				C20H32O5	[H][C@]12C[C@@H](O)[C@H](\C=C\[C@@H](O)CCCCC)[C@@]1([H])C\C(O2)=C\CCCC(O)=O	InChI=1S/C20H32O5/c1-2-3-4-7-14(21)10-11-16-17-12-15(8-5-6-9-20(23)24)25-19(17)13-18(16)22/h8,10-11,14,16-19,21-22H,2-7,9,12-13H2,1H3,(H,23,24)/b11-10+,15-8-/t14-,16+,17+,18+,19-/m0/s1	KAQKFAOMNZTLHT-OZUDYXHBSA-N	spectral_library_annotation
16597	Biliverdin	[M-H]-	0.877	581.241					N/A	InChI=1S/C33H34N4O6/c1-7-20-19(6)32(42)37-27(20)14-25-18(5)23(10-12-31(40)41)29(35-25)15-28-22(9-11-30(38)39)17(4)24(34-28)13-26-16(3)21(8-2)33(43)36-26/h7-8,13-15,34-35H,1-2,9-12H2,3-6H3,(H,37,42)(H,38,39)(H,40,41)/b24-13-,27-14-,28-15-	N/A	spectral_library_annotation
16597	Biliverdin	[M-H]-	0.877	581.241					N/A	InChI=1S/C33H34N4O6/c1-7-20-19(6)32(42)37-27(20)14-25-18(5)23(10-12-31(40)41)29(35-25)15-28-22(9-11-30(38)39)17(4)24(34-28)13-26-16(3)21(8-2)33(43)36-26/h7-8,13-15,34-35H,1-2,9-12H2,3-6H3,(H,37,42)(H,38,39)(H,40,41)/b24-13-,27-14-,28-15-	N/A	spectral_library_annotation
16597	Biliverdin	[M-H]-	0.877	581.241				C33H34N4O6	O=C1N=C(C=C2NC(=CC=3NC(C=C4N=C(O)C(=C4C=C)C)=C(C3CCC(=O)O)C)C(=C2C)CCC(=O)O)C(=C1C=C)C	InChI=1S/C33H34N4O6/c1-7-20-19(6)32(42)37-27(20)14-25-18(5)23(10-12-31(40)41)29(35-25)15-28-22(9-11-30(38)39)17(4)24(34-28)13-26-16(3)21(8-2)33(43)36-26/h7-8,13-15,34-35H,1-2,9-12H2,3-6H3,(H,37,42)(H,38,39)(H,40,41)/b24-13-,27-14-,28-15-	RCNSAJSGRJSBKK-NSQVQWHSSA-N	spectral_library_annotation
16597	Biliverdin	[M-H]-	0.822	581.241			1.65346	C33H34N4O6	CC1=C(/C(=C/C2=C(C(=C(N2)/C=C\3/C(=C(C(=O)N3)C)C=C)C)CCC(=O)O)/N=C1/C=C\4/C(=C(C(=O)N4)C=C)C)CCC(=O)O			spectral_library_annotation
16597	Biliverdin	[M-H]-	0.819	581.241					N/A	InChI=1S/C33H34N4O6/c1-7-20-19(6)32(42)37-27(20)14-25-18(5)23(10-12-31(40)41)29(35-25)15-28-22(9-11-30(38)39)17(4)24(34-28)13-26-16(3)21(8-2)33(43)36-26/h7-8,13-15,34-35H,1-2,9-12H2,3-6H3,(H,37,42)(H,38,39)(H,40,41)/b24-13-,27-14-,28-15-	N/A	spectral_library_annotation
16597	Biliverdin	[M-H]-	0.819	581.241					N/A	InChI=1S/C33H34N4O6/c1-7-20-19(6)32(42)37-27(20)14-25-18(5)23(10-12-31(40)41)29(35-25)15-28-22(9-11-30(38)39)17(4)24(34-28)13-26-16(3)21(8-2)33(43)36-26/h7-8,13-15,34-35H,1-2,9-12H2,3-6H3,(H,37,42)(H,38,39)(H,40,41)/b24-13-,27-14-,28-15-	N/A	spectral_library_annotation
16597	Biliverdin	[M-H]-	0.819	581.241				C33H34N4O6	O=C1N=C(C=C2NC(=CC=3NC(C=C4N=C(O)C(=C4C=C)C)=C(C3CCC(=O)O)C)C(=C2C)CCC(=O)O)C(=C1C=C)C	InChI=1S/C33H34N4O6/c1-7-20-19(6)32(42)37-27(20)14-25-18(5)23(10-12-31(40)41)29(35-25)15-28-22(9-11-30(38)39)17(4)24(34-28)13-26-16(3)21(8-2)33(43)36-26/h7-8,13-15,34-35H,1-2,9-12H2,3-6H3,(H,37,42)(H,38,39)(H,40,41)/b24-13-,27-14-,28-15-	RCNSAJSGRJSBKK-NSQVQWHSSA-N	spectral_library_annotation
16645	PGI2	[M-H]-	0.836	351.218				C20H32O5	[H][C@]12C[C@@H](O)[C@H](\C=C\[C@@H](O)CCCCC)[C@@]1([H])C\C(O2)=C\CCCC(O)=O	InChI=1S/C20H32O5/c1-2-3-4-7-14(21)10-11-16-17-12-15(8-5-6-9-20(23)24)25-19(17)13-18(16)22/h8,10-11,14,16-19,21-22H,2-7,9,12-13H2,1H3,(H,23,24)/b11-10+,15-8-/t14-,16+,17+,18+,19-/m0/s1	KAQKFAOMNZTLHT-OZUDYXHBSA-N	spectral_library_annotation
16645	Massbank:IA000272 PGI2	[M-H1]+	0.835	351.218					[H][C@]12C[C@@H](O)[C@H](\C=C\[C@@H](O)CCCCC)[C@@]1([H])C\C(O2)=C\CCCC(O)=O	1S/C20H32O5/c1-2-3-4-7-14(21)10-11-16-17-12-15(8-5-6-9-20(23)24)25-19(17)13-18(16)22/h8,10-11,14,16-19,21-22H,2-7,9,12-13H2,1H3,(H,23,24)/b11-10+,15-8-/t14-,16+,17+,18+,19-/m0/s1	N/A	spectral_library_annotation
16645	Massbank:IA000097 PGI2	[M-H1]+	0.835	351.218					[H][C@]12C[C@@H](O)[C@H](\C=C\[C@@H](O)CCCCC)[C@@]1([H])C\C(O2)=C\CCCC(O)=O	1S/C20H32O5/c1-2-3-4-7-14(21)10-11-16-17-12-15(8-5-6-9-20(23)24)25-19(17)13-18(16)22/h8,10-11,14,16-19,21-22H,2-7,9,12-13H2,1H3,(H,23,24)/b11-10+,15-8-/t14-,16+,17+,18+,19-/m0/s1	N/A	spectral_library_annotation
16645			0.835	351.218				C20H32O5	[H][C@]12C[C@@H](O)[C@H](\C=C\[C@@H](O)CCCCC)[C@@]1([H])C\C(O2)=C\CCCC(O)=O	InChI=1S/C20H32O5/c1-2-3-4-7-14(21)10-11-16-17-12-15(8-5-6-9-20(23)24)25-19(17)13-18(16)22/h8,10-11,14,16-19,21-22H,2-7,9,12-13H2,1H3,(H,23,24)/b11-10+,15-8-/t14-,16+,17+,18+,19-/m0/s1	KAQKFAOMNZTLHT-OZUDYXHBSA-N	spectral_library_annotation
16645	Massbank:IA000272 PGI2	[M-H1]+	0.835	351.218					[H][C@]12C[C@@H](O)[C@H](\C=C\[C@@H](O)CCCCC)[C@@]1([H])C\C(O2)=C\CCCC(O)=O	1S/C20H32O5/c1-2-3-4-7-14(21)10-11-16-17-12-15(8-5-6-9-20(23)24)25-19(17)13-18(16)22/h8,10-11,14,16-19,21-22H,2-7,9,12-13H2,1H3,(H,23,24)/b11-10+,15-8-/t14-,16+,17+,18+,19-/m0/s1	N/A	spectral_library_annotation
16645	Massbank:IA000097 PGI2	[M-H1]+	0.835	351.218					[H][C@]12C[C@@H](O)[C@H](\C=C\[C@@H](O)CCCCC)[C@@]1([H])C\C(O2)=C\CCCC(O)=O	1S/C20H32O5/c1-2-3-4-7-14(21)10-11-16-17-12-15(8-5-6-9-20(23)24)25-19(17)13-18(16)22/h8,10-11,14,16-19,21-22H,2-7,9,12-13H2,1H3,(H,23,24)/b11-10+,15-8-/t14-,16+,17+,18+,19-/m0/s1	N/A	spectral_library_annotation
16645	Massbank:IA000272 PGI2	[M-H1]+	0.835	351.218					[H][C@]12C[C@@H](O)[C@H](\C=C\[C@@H](O)CCCCC)[C@@]1([H])C\C(O2)=C\CCCC(O)=O	1S/C20H32O5/c1-2-3-4-7-14(21)10-11-16-17-12-15(8-5-6-9-20(23)24)25-19(17)13-18(16)22/h8,10-11,14,16-19,21-22H,2-7,9,12-13H2,1H3,(H,23,24)/b11-10+,15-8-/t14-,16+,17+,18+,19-/m0/s1	N/A	spectral_library_annotation
16645	Massbank:IA000097 PGI2	[M-H1]+	0.835	351.218					[H][C@]12C[C@@H](O)[C@H](\C=C\[C@@H](O)CCCCC)[C@@]1([H])C\C(O2)=C\CCCC(O)=O	1S/C20H32O5/c1-2-3-4-7-14(21)10-11-16-17-12-15(8-5-6-9-20(23)24)25-19(17)13-18(16)22/h8,10-11,14,16-19,21-22H,2-7,9,12-13H2,1H3,(H,23,24)/b11-10+,15-8-/t14-,16+,17+,18+,19-/m0/s1	N/A	spectral_library_annotation
16645	PGI2	[M-H]-	0.835	351.218				C20H32O5	[H][C@]12C[C@@H](O)[C@H](\C=C\[C@@H](O)CCCCC)[C@@]1([H])C\C(O2)=C\CCCC(O)=O	InChI=1S/C20H32O5/c1-2-3-4-7-14(21)10-11-16-17-12-15(8-5-6-9-20(23)24)25-19(17)13-18(16)22/h8,10-11,14,16-19,21-22H,2-7,9,12-13H2,1H3,(H,23,24)/b11-10+,15-8-/t14-,16+,17+,18+,19-/m0/s1	KAQKFAOMNZTLHT-OZUDYXHBSA-N	spectral_library_annotation
16645	PGI2	[M-H]-	0.835	351.218				C20H32O5	[H][C@]12C[C@@H](O)[C@H](\C=C\[C@@H](O)CCCCC)[C@@]1([H])C\C(O2)=C\CCCC(O)=O	InChI=1S/C20H32O5/c1-2-3-4-7-14(21)10-11-16-17-12-15(8-5-6-9-20(23)24)25-19(17)13-18(16)22/h8,10-11,14,16-19,21-22H,2-7,9,12-13H2,1H3,(H,23,24)/b11-10+,15-8-/t14-,16+,17+,18+,19-/m0/s1	KAQKFAOMNZTLHT-OZUDYXHBSA-N	spectral_library_annotation
16893	Suspect related to 8-iso-Prostaglandin A2 (predicted molecular formula SIRIUS: C20H32O5 / BUDDY: C20H32O5) with delta m/z 18.01 (putative explanation: Proline oxidation to 5-hydroxy-2-aminovaleric acid|water; atomic difference: 2H,1O|2H,1O) [M-H]-	[M-H]-	0.768	351.218					N/A	InChI=1S/C20H30O4/c1-2-3-6-9-17(21)14-12-16-13-15-19(22)18(16)10-7-4-5-8-11-20(23)24/h4,7,12-18,21H,2-3,5-6,8-11H2,1H3,(H,23,24)/b7-4-,14-12+/t16-,17?,18-/m0/s1 + 18.010 Da	N/A	spectral_library_annotation
16893	Prostaglandin E2 CollisionEnergy:102040	[M-H]-	0.759	351.218					CCCCCC(O)C=CC1C(O)CC(=O)C1CC=CCCCC(=O)O	"InChI=1S/C20H32O5/c1-2-3-6-9-15(21)12-13-17-16(18(22)14-19(17)23)10-7-4-5-8-11-20(24)25/h4,7,12-13,15-17,19,21,23H,2-3,5-6,8-11,14H2,1H3,(H,24,25)/b7-4-,13-12+/t15-,16+,17+,19+/m0/s1"	N/A	spectral_library_annotation
16893	Prostaglandin E2 CollisionEnergy:102040	[M-H]-	0.759	351.218					CCCCCC(O)C=CC1C(O)CC(=O)C1CC=CCCCC(=O)O	"InChI=1S/C20H32O5/c1-2-3-6-9-15(21)12-13-17-16(18(22)14-19(17)23)10-7-4-5-8-11-20(24)25/h4,7,12-13,15-17,19,21,23H,2-3,5-6,8-11,14H2,1H3,(H,24,25)/b7-4-,13-12+/t15-,16+,17+,19+/m0/s1"	N/A	spectral_library_annotation
[truncated: 1,159 more rows]
