# Supplementary material for: Multiomics analysis unveils key biomarkers during dynamic progress of IAV infection in mice
Source: Front Immunol. 2025 May 22;16:1566690. doi: 10.3389/fimmu.2025.1566690 (PMC12137336; doi:10.3389/fimmu.2025.1566690)
Supplement: Supplementary file 2 [file DataSheet1.zip › Data sheet 1/supplement table 2(positive_lung).xlsx]

## Sheet: Positive-peak area-lung
row ID	k401	k402	k403	k404	k405	k406	m401	m402	m403	m404	m405	m406	k601	k602	k603	k604	k605	k606	m601	m602	m603	m604	m605	m606	k801.raw Peak area	k802	k803	k804	k805	k806	m801	m802	m803	m804	m805	m806	k1001	k1002	k1003	k1004	k1005	k1006	m1001	m1002	m1003	m1004	m1005	m1006
20	0	9105440	54929260	42958028	91067896	94321944	33285794	32813448	106153970	83868900	73893390	78826790	14633594	71296776	266716	91359736	94579570	107143400	81929900	37666028	93120700	83646104	697368	51515190	1589036	89411660	18975970	109465670	8240447	100164170	14387999	577349	75009624	104058320	5.94893e+06	88791650	24309448	3.52297e+06	85504720	25363512	63857116	95452696	6862562	3.97683e+06	88274504	100861160	14131168	94409750
52	7.37172e+06	31864176	67942960	81004240	69990700	61642964	63806212	82675120	64921756	77218490	71499336	69057370	95804900	66434944	7626643	87306800	61054884	57002148	80354750	97853730	75265256	94366360	17415782	77618960	24585172	66011668	59184836	77977656	55927500	62446956	85726390	33160414	68098810	108312296	49899964	80924700	52090256	51304020	79147544	91158296	83352510	75238680	60246410	49293020	74120376	103480376	56497216	114580170
319	10909778	7222629	5.2853e+06	7704407	5.17453e+06	2.09688e+06	3.69401e+06	9930080	7.29851e+06	8.14904e+06	5826569	5.65609e+06	7.06225e+06	7.90939e+06	4.01231e+06	5229683	6.52691e+06	5.30426e+06	4587624	10371722	5.0597e+06	8999327	18813236	5528303	9588265	7936536	6718451	4.76067e+06	8331297	7.31372e+06	15361544	14189293	9979413	7481364	21275110	4812370	8773047	6444808	3.86402e+06	10235773	4902714	5.53632e+06	16624436	16687731	18617502	6528766	16520925	13015206
346	478533	0	335618	753450	4738187	4390821	261608	705012	1.43894e+06	842687	516461	1.84499e+06	991251	702637	594138	720714	754693	1.99191e+06	252160	906972	423347	414705	513636	308877	462937	517860	3322831	2.05529e+06	662398	975508	477079	370752	0	672907	1.74741e+06	1.0964e+06	477086	960195	5152562	2251635	1.00317e+06	3429265	0	826666	283033	415807	1.20418e+06	699063
419	49181884	33557184	9638358	8861600	3.60315e+06	2.58262e+06	2.93788e+06	10852130	5162238	22821858	11044101	1.23465e+06	6521294	19697274	2159864	6759826	3.25436e+06	3.3298e+06	4.67968e+06	25286918	5256502	7012447	36766070	4.06886e+06	11700818	20711120	974880	3.66589e+06	16707744	2570599	14248639	10312416	11880442	5.16875e+06	38062532	4.31266e+06	23108260	11209709	3.94804e+06	20706858	5027057	4.2386e+06	27564522	23584524	19793228	3772710	32602818	8436438
486	44862650	140705170	51254860	54960420	191557760	212173760	94439130	89625760	104413120	108334296	72709280	71461740	276648220	72143270	55688670	110934420	41095612	79811940	110406800	100130430	73004370	94473670	104111740	63572750	70323780	73088900	20734624	115080410	123732150	68450130	61508100	44044900	81374430	95193700	40674376	95540570	45902456	76472010	265409040	103058910	133501360	122743100	32876964	14118500	56073500	155937200	37751084	199107950
576	58052810	22306374	7.28275e+06	9286707	2.40863e+06	1.60164e+06	1.22679e+06	6.91479e+06	2.20062e+06	17770476	7.38817e+06	946049	2.58077e+06	18647612	2190699	3984420	2.80775e+06	2.71298e+06	2.48484e+06	16497212	4136422	3.98696e+06	53172964	1.56121e+06	3.62525e+06	2.15168e+06	789036	2.12792e+06	28449852	3.70408e+06	4943814	9523808	4.73967e+06	1.35346e+06	17944010	2.24088e+06	28430900	18994790	1.14015e+06	25207448	1.62507e+06	2270075	16627187	17580734	5.77097e+06	0	20792072	901416
624	162362800	69519650	65766330	85118370	78560536	160959410	54327704	72721280	54971070	57427410	59086936	140892670	58563636	101732620	59741110	74890730	64486810	61301910	66816970	107143980	66802590	45880776	82096090	54833400	63114424	59650108	45594720	73257270	88217300	53621456	63387490	11419613	22461500	34393104	37554308	64713650	65082616	92423896	57690784	95077430	159289820	56210268	40522740	54641508	54778456	38920296	16796876	48792424
631	33375436	87092570	16060050	36524356	36980264	26986192	15555071	56108630	38482930	38316480	61030840	24668746	59681796	30361128	28416580	71201620	12702156	37047536	46690130	50323336	8510318	51771330	16660103	18750064	22570964	39566652	23904122	54489290	18717870	44788344	65853972	80627620	87253610	44818420	57232260	50467550	64127156	50584892	59005344	49286040	58454410	17644948	58190464	65836292	56145030	48214468	58606250	55161084
636	5.69428e+06	16771337	7233420	11050653	3.1913e+06	14574382	9040772	15911102	11130272	15642181	12920597	10731398	36782800	14542920	11521111	15318303	12675510	2.88665e+06	7846899	18516986	23054438	30025374	19117346	13417593	12835085	39774350	60812804	35578404	24273106	13011360	21697812	20942770	9580539	27844958	9334585	14521478	9456178	14946234	19686956	27637330	43150650	20543942	8504821	10284531	5.51538e+06	16059931	15128428	35829428
644	14018293	21016510	8533326	10746939	13799957	6.43407e+06	11986722	12574491	11299987	23400312	6628902	20642022	8889407	12683983	10365869	7915775	11748016	16691881	8469991	39134740	16669124	12943168	24835724	10096739	21749526	20200780	14500759	4.43232e+06	22232116	7839390	44490670	24360946	32493282	17441078	22827976	20096466	11351127	11373229	7223647	14618590	19330890	6974087	20871678	18499392	7.10582e+06	16551169	26392534	12722347
694	28668336	50921070	42348564	20634464	9459309	7697595	13768280	42532684	13644549	35712144	38138570	20632156	44783304	17024544	17619234	40151468	7.61802e+06	7.82037e+06	29753084	44307720	7508574	44600436	61042876	17055676	43933264	40264450	6445352	35217644	32168172	9827255	62126636	56265388	53368216	52904780	40506280	8500078	14908850	23077508	37237536	30458686	41361230	32698990	37235590	47771580	58081640	16435421	55169936	75016920
783	65071456	70989040	93240320	63564076	78783140	110083480	60342250	67660470	23275496	143872900	83902540	47527870	143443330	84917890	33296510	122123370	89824750	141168510	96980470	61791850	85317610	48747620	59246896	57198188	61064436	233967020	39012470	108631704	88979704	57670176	37661504	18921520	93538430	25835170	55254600	88470150	84521970	54349196	115397090	102948430	81320170	150890740	25640024	32997628	143856820	20848896	48500856	51835070
851	10285997	3129280	2.22294e+06	8.33791e+06	27608742	15759899	32617376	9724077	7168954	3439052	7100080	48857810	2.87824e+06	3.24616e+06	0	1.47351e+06	9295230	5559366	4.35356e+06	1.14809e+06	15602448	2.62227e+06	828707	0	4553598	709888	31836236	10745459	1.13765e+06	2.97912e+06	376824	0	2.18294e+06	15030010	2.10788e+06	6.28379e+06	0	0	3.68496e+06	2.25338e+06	4.00809e+06	2.8852e+06	1.62637e+06	717909	2.11737e+06	19243350	1.57603e+06	1.98328e+06
966	164763660	93314870	155621140	120698536	146622670	176395520	137448910	138333460	126399620	127519580	99657190	75298780	91769340	149111250	57539332	282876860	184176910	74736390	147468910	248822370	83678850	201611820	77144344	76395360	122596780	209304910	81289704	213549010	128262930	249581890	170817230	69938850	147966110	196076880	119424584	89917110	99349570	84940140	156978780	91348930	124933100	227325550	126744690	128564390	245943000	151286600	213510130	156326050
1031	28759570	43408484	10634393	31368826	11069189	8040495	28930214	42750320	13784452	21593594	38210612	7.15713e+06	10434670	25673736	17788458	40554270	22801274	7.89861e+06	29753084	44645980	24566016	44665788	60653480	35293548	37163510	41365384	6445352	35217644	32168172	26699046	62558564	56265388	53903264	52963230	40720050	9557142	25349318	23318614	8.24738e+06	8782071	41455788	10627255	37349188	47771580	13260380	23767638	54926736	59169420
1049	878126	5368159	0	663129	0	0	0	585631	0	511246	0	0	308053	690458	533606	0	0	0	0	443691	0	0	2.4116e+06	0	1.04704e+06	0	0	0	3.66467e+06	0	725938	638577	0	314800	3975750	0	7809220	2.4531e+06	468671	1.87383e+06	379843	0	4649001	521431	921377	0	2.02723e+06	311370
1062	15268181	21381530	9245981	10746939	13799957	6882600	11986722	20482334	12990114	23887346	17091084	20737190	8889407	13782088	11424331	10516111	11748016	16778268	8469991	47455670	16669124	32042756	25287762	10096739	7.98653e+06	25080380	14549123	8297709	17809090	8198652	44692530	19226022	9850495	29111700	22827976	20222532	11351127	11896882	7223647	5.4295e+06	19430116	7504981	21312396	18992504	7.43562e+06	17429980	25924214	35277440
1076	39112028	109049910	16060050	36424864	44302892	42178324	18215502	65778640	36530490	38316480	78068310	24469098	78396380	30361128	27516054	85559544	14167816	40590676	50019892	61803364	50674464	46704890	30580062	24048612	110894424	39449616	26934350	57073110	18717870	60613452	81061740	85816170	102149510	62551400	70327720	67377064	69952300	50398820	61929144	84649950	75210130	19656112	61682732	71387370	69049060	66620010	69909010	73747650
1083	982335	2650756	1.90075e+06	8967932	19162332	56480710	9791040	2.67459e+06	2.89572e+06	4.21355e+06	11475991	28605818	16954132	2.11092e+06	718138	17916738	33475772	47244476	10968174	3156603	21398560	8782899	6.37616e+06	2731276	11789021	2807184	117752960	7.06626e+06	7689720	5876736	8556194	11846653	6.19202e+06	12069885	12766736	39046212	5528518	1.56793e+06	16681472	4363945	45236940	10006955	5372171	929624	3.76155e+06	9919827	983340	18740388
1203	4777859	8.2125e+06	9368500	11086977	7.36338e+06	9125259	13813146	7581413	6339556	4.39913e+06	12803995	6364515	8446035	4732056	4.02727e+06	6479028	12276004	12188073	16183074	8582867	12614998	10651438	3.69911e+06	8.16233e+06	10133193	5327643	5.75189e+06	4.46526e+06	4538707	5347014	10040971	15008928	8831985	14409100	4431429	5219036	3.82492e+06	2938006	6.11307e+06	2209608	5.13118e+06	9466533	9657192	4597523	5.17237e+06	22481884	7069608	8862814
1283	74885730	155786450	21354452	6702733	80065350	88190610	35609652	13446436	14640482	141236900	21671692	22910384	138313250	59686412	49994084	135137780	57212188	69362210	74450584	105971160	77705440	15056330	110762700	19841982	38345484	94691190	16958140	13125529	127944330	53913684	63773788	52089184	106924040	49478020	40057364	15637729	42612450	72653464	122159850	102944100	86508670	97644440	31032048	20521564	47596260	61357390	42182052	77301500
1302	28759570	43408484	34547130	27038444	9382768	18088934	14096594	37084196	21310928	15850164	30684688	5.41062e+06	34403596	22915152	16293407	48617868	15968571	17221436	20481310	44523896	16997366	3.88645e+06	57343220	35644630	37163510	50791084	11103005	24918152	38604336	4473734	62357120	68667580	50837016	37566720	39022656	24837672	22922042	2051331	3.6427e+06	24338964	29660892	24888090	35036916	47374030	49515190	32214590	52690290	59169420
1303	17872128	475756	10412182	7402062	7.7036e+06	11525930	759399	3.97735e+06	9419329	12760778	13327989	6.57495e+06	2.95841e+06	9535822	5.07898e+06	13605870	8802019	10945481	3.39168e+06	10866023	12505995	12330551	12887896	4988853	7624945	9173506	4.72931e+06	10869444	6470998	14805225	7.01643e+06	10445518	8058837	8773983	8.22809e+06	14984472	10264808	9655898	10744096	13643935	14118184	10870158	5.32498e+06	4867083	3.90061e+06	5.02454e+06	11721277	9177052
1373	10325935	1.73064e+06	3842264	2.83132e+06	8966366	6550456	2.62449e+06	2.53263e+06	4311096	2.47249e+06	10686234	7493238	1.99049e+06	3074950	3.8767e+06	4.39726e+06	7188271	13410980	6.52254e+06	4804012	6656709	7305886	2.98479e+06	6.61948e+06	765827	3.37016e+06	11565755	4.6735e+06	9054458	9725920	9045329	8601921	6433141	8443948	4.06567e+06	0	2.47806e+06	5264294	4968061	4.92931e+06	0	6.38264e+06	3.44413e+06	4378051	2.85004e+06	12385565	5716135	6.23538e+06
1430	26070262	79760050	32249954	84871170	76627440	45595364	90657400	39043068	107594300	16797458	64699040	68764460	52544548	24650286	11639011	38834340	74073470	53421930	78668150	70475790	60361410	48930376	46333544	37177090	78843150	44858788	74933860	88956540	51376036	74069370	70371250	63079544	69626880	87991470	40475100	76299576	16424647	21117618	48048788	21375994	31000652	70501600	26859534	33401048	43648670	95679080	48328950	53250476
1459	378225570	231084750	146084340	127704770	49567884	59175244	64992332	183631440	44025680	198601870	113570340	47669490	197439620	175640200	36012604	144321800	67145160	73127730	107347760	209240110	74318610	99729880	225110960	21139300	212963090	200672300	82580960	65947460	244371520	114785660	195794960	169499360	106022410	88258090	225052830	92443040	137588530	132198700	103328350	252214930	124215640	92815870	180237400	215276340	192644580	48269336	273916160	143476300
1461	250156300	7.41677e+06	119812730	56684964	86831704	90724100	7423180	21278224	89987800	304502180	102470020	12885655	14298669	122587310	43503340	156520540	30969128	69244360	15713848	134141920	51033100	96270150	258072030	25339030	7.12141e+06	172731620	28885620	106735230	196848590	151240960	75412610	11698275	106520104	80627656	181106020	115850180	172271280	245082720	204070220	258936540	154337730	166704130	215064430	159654600	206087120	33787788	208801900	203397940
1520	10659704	15194327	18003608	12856483	26005504	18559538	27396754	14403637	29220650	15679746	27466922	26670926	16664305	11090163	5135588	14558599	20964916	20002674	25641126	24101066	28333718	31887226	16270376	20270650	18027364	10408597	18254298	12682791	13912179	19162682	26388904	46982996	19979404	20398688	8788399	18709928	6703268	7.89665e+06	7582092	15125044	18137104	18143774	25370744	33283642	25391976	33070176	12551565	28086434
1528	1.32807e+06	2.44963e+06	2.38475e+06	957739	2.26719e+06	1.52809e+06	2.47925e+06	2.67842e+06	4.53403e+06	1.9452e+06	1688626	540639	2.87552e+06	1.93253e+06	530962	3.48932e+06	1.92526e+06	2.26863e+06	1.99771e+06	3125961	1467847	2.09216e+06	1.54605e+06	1655877	4.00413e+06	2.31673e+06	470625	2.7013e+06	4974013	3.63876e+06	5.4808e+06	2.22004e+06	3252120	4.1698e+06	2.93563e+06	3.21935e+06	2.8839e+06	1.23127e+06	1.98326e+06	1.8883e+06	2.33458e+06	3.67637e+06	961690	745646	3805488	1.67272e+06	1.72141e+06	3768645
1539	3386910	43174612	25855936	14873501	22161250	14750723	28823808	27810838	35150784	20883714	20687662	6.42674e+06	30783920	27917094	32786578	28902670	20881572	23541034	22192876	27773498	16569254	20790704	21773146	17604634	53313264	21886484	8772220	23907732	58185732	33486650	46000800	41032150	27752146	39370976	29386180	30984806	46925356	31963024	18820726	25483180	24978302	29810384	11563921	5.83184e+06	28458038	13564478	21032096	22684586
1540	50065172	10756620	7.46912e+06	6856389	1.77756e+06	1.00098e+06	5258577	12383481	11558443	15869628	15494247	3.41202e+06	29093624	13973119	2.48774e+06	14858992	2.604e+06	823832	5557194	18226244	3.37181e+06	17819710	25978296	2.65482e+06	22330290	17438762	3.19279e+06	11264375	13147572	12780241	24050354	29231446	27389546	7.94023e+06	18419260	3792230	14532052	16134286	25799138	33245100	8.05046e+06	15341689	12579082	25846240	27896620	6.64671e+06	20065510	33543728
1569	7.14887e+06	13331591	19762658	5.43988e+06	11179215	11510523	16289820	10744815	16703488	8572397	22033384	2.07815e+06	18741794	7.53621e+06	0	24564408	13757824	12834209	11783691	17642616	12515475	15984570	16743976	3.07193e+06	25717226	30545240	2493373	17807828	19438286	13692996	21086900	16380515	18482946	10172245	8883976	18399812	9521390	4.01696e+06	20315666	19054532	24466640	20688740	8504821	8888108	13460982	2622233	13342431	16143322
1625	16907054	6178204	7.97499e+06	6238665	5442690	8377510	1.37377e+06	4950450	8815441	5.95598e+06	4402543	2.52113e+06	2.87977e+06	4.42331e+06	924848	9391540	3.94295e+06	4.94497e+06	4.39809e+06	22162682	5060650	10991593	3990899	18213778	2.22628e+06	4.36618e+06	2380157	5.85864e+06	4003230	12525321	10310551	13401583	10942449	28189848	22455414	3161016	5180034	3.32056e+06	2.83897e+06	2.42027e+06	3.01008e+06	3.85346e+06	21019954	27257556	15166075	13919652	20981380	38519640
1663	14724268	27900222	25467094	23332322	34808040	27220986	29581906	34635020	45236890	29079754	28634650	17298968	42663904	35624300	4.08832e+06	42398664	38406000	37395416	37417260	34023950	25426632	37962760	48264596	29531090	22532192	34082276	20272146	46827908	28366006	64796548	49136384	53811800	61148620	57644228	44236690	38055604	39616260	40823900	67290150	67144310	26579296	47876180	30378898	39525560	51056360	45347280	48447530	55593376
1675	6381557	7785841	7211036	6534085	10161463	7403938	8.31531e+06	9985316	12934387	8.21353e+06	7.57976e+06	4914799	12115352	10926904	3.14211e+06	11916620	10944274	10213986	10626761	9713889	6736164	10442666	13735890	8874926	6162970	9412496	5.73226e+06	13596288	7.58409e+06	18676550	13876001	15872570	17263010	16123350	13000315	10741962	10988359	12093998	19026786	19508806	7165446	13968165	9007855	10796193	13642071	12397072	13573688	15356622
1753	408548100	126905230	216804820	182105570	251362720	204836600	100971200	148644420	174344580	173670430	226200770	136950670	192086480	198100560	18918024	195459090	122566580	172019870	158433660	191388560	185226720	252550320	176264000	99009224	215910770	232202260	124574744	143787600	160686530	224567460	239034610	241185010	135173470	132539770	140724300	168875730	229946220	81948850	154525150	215792930	259991840	191406780	320611460	407863040	318346980	316452450	166062400	321834200
1810	5840737	285033700	295110500	159261940	139764690	185177170	305064260	175951790	404811550	401997440	365409950	242756860	319409400	196430340	7922460	392295300	261309520	287048900	336223700	469306100	254003780	476722180	454402530	43618384	296137100	474302750	215778640	328370800	331566430	407046850	555349400	524533020	701790300	471509440	604278340	308615900	182140270	55108496	411825760	370856580	315315740	319941950	434227100	599317900	630994240	495419900	476747680	651368060
1811	5884746	17436730	19928424	59972810	13649572	5332766	321878	18567242	9278915	7065090	5923759	5246114	3999378	23016476	73916856	6512875	5.95634e+06	5.39174e+06	11729669	4901563	8.32258e+06	4549626	4988266	11075498	8968405	8647788	22665982	8841926	25991850	13753848	9368547	19445552	3797176	9173078	6913483	6256083	22383548	62289464	6070565	20954582	9256473	7.69597e+06	8484894	6337071	4726050	5448867	10012317	1.88465e+06
1845	69084610	9533228	71442340	29487096	19511116	59182180	57290324	42828096	57853976	57880044	71652400	48733624	6.45488e+06	44918244	0	80771580	65083304	21638890	6.44907e+06	57575760	66336588	8741098	3.37461e+06	6854203	6811172	71148490	5.11413e+06	90215140	57052530	57233948	24051702	230389	14059160	17082034	358676	66861136	27216606	2.40746e+06	9475200	43026324	8547944	10065556	787634	18439648	18816642	962859	14874766	16868850
1895	45596130	99072030	94534900	31033364	30581260	13670754	32081340	52229404	71329704	63226096	93771240	14308883	76297510	52404620	0	79406950	38929504	43793876	49866780	62402920	51976388	63771840	75365704	13335659	71865550	53763930	6.81165e+06	54510810	74851260	21242922	48683680	33950256	52117356	39479844	36887336	67660530	33886760	3.99008e+06	65528200	49549172	54927796	58571150	26578424	14168968	44298776	37410656	32784444	40489212
1902	0	24266956	827494	365441	0	207148	629142	3.60296e+06	0	391035	377107	0	1.75626e+06	942005	0	0	470770	0	953842	15605943	336276	0	744189	0	11767211	2066049	206513	638480	715024	0	10731124	7098871	0	0	440397	559935	1.03745e+06	3.52146e+06	395934	952969	0	335813	1065618	0	0	0	1.54912e+06	0
1933	1.0088e+06	0	28077040	24105534	30747486	30111964	2.89232e+06	7276520	45665296	78565976	31106590	8776329	7115234	36142796	377998	63849260	26876152	31413470	13027563	64083390	25433042	30521128	24014408	12056235	2.63318e+06	36719936	3.06264e+06	40358284	47530300	77353130	12213658	6.95833e+06	22683328	43275356	26662678	37605500	27000634	7004576	39044628	75368550	39547704	48649176	11914916	5430447	33725588	6.25902e+06	31637828	29946110
1954	21427578	62621030	101161160	37315588	142451790	82667250	27999856	58500424	114424824	122455700	92878584	193907310	78251530	79914040	1.96924e+06	82161780	19581108	13841723	72469920	94886260	89868550	71714410	58371030	214516770	87863860	85758420	26301892	62057710	86649816	16985044	20445164	7.18612e+06	43531000	6561356	28932504	58874628	61020636	21524142	74682780	57202976	48720970	78589704	28301510	31162878	43287348	9293592	41387000	35580704
2111	1.28749e+06	4.28164e+06	1.89316e+06	265883	979193	1.08398e+06	556662	671844	1.58323e+06	2.49761e+06	573642	1283871	1.21064e+06	1756219	0	691416	484758	700082	396919	4.40273e+06	615166	959842	3.65819e+06	1.04525e+06	2.63186e+06	3499207	723322	1.31372e+06	3.67266e+06	1.38087e+06	3.06398e+06	1.95329e+06	1.04903e+06	1.42412e+06	5.16852e+06	537782	26459882	1.00864e+06	1.07722e+06	2.4689e+06	800717	1.29494e+06	14739140	8212861	1.7405e+06	1.88991e+06	7.62744e+06	1.05582e+06
2126	46207650	289472060	300852480	219434720	221881860	273606460	308539840	264933100	417224060	414233380	373338940	246804210	322192420	271994700	8233057	401751360	268619040	295987230	344100960	482576260	257137200	487988160	467998180	43277896	301272740	488067680	222060020	337646000	339573820	446636960	570649300	536688260	736011300	486964100	625234750	316480700	255414660	55827820	421838400	381545250	323451780	327693630	448401660	629864500	662879400	515598180	488876060	691966300
2155	18982528	6178204	7.42549e+06	5717170	5442690	8377510	1.37377e+06	4.78731e+06	8542843	5.52993e+06	4402543	2.3667e+06	2.87977e+06	4.18783e+06	440300	6.70539e+06	3.94295e+06	4.94497e+06	4.07548e+06	21463306	5060650	11061023	3570950	17206520	1.90858e+06	3.68789e+06	2380157	3.95484e+06	4003230	10096500	9989423	13485960	10994132	24648858	22514342	3161016	4.63233e+06	2.52366e+06	2.83897e+06	2.09178e+06	3.01008e+06	2.9271e+06	19884572	17175232	15219378	13997932	22571054	19955686
2176	0	0	0	0	2.69904e+06	1.11526e+06	2.56561e+06	0	3.37007e+06	0	0	2967956	0	0	0	0	2.22157e+06	2.09193e+06	898300	0	998597	593116	0	1.07022e+06	0	0	981545	2.57265e+06	0	3.03563e+06	0	0	466912	3.6855e+06	0	1174830	0	0	369226	0	233162	2.50531e+06	0	0	0	2.7186e+06	0	0
2234	6399266	9652377	13190624	6.55677e+06	150235280	84760200	20520092	6467893	129759730	13243517	14486631	106171460	7.98565e+06	10613353	454247	19331880	87674050	81079710	14661842	4865057	59633884	26379974	5186922	36990148	5807091	11411896	78634900	150656510	8517536	116661450	2.03688e+06	420249	44863336	65106324	6.73573e+06	55723656	8861718	5688614	58319300	10360039	22167760	143432800	9694862	29141438	10076719	78350010	20311608	29138244
2298	2.73689e+06	16850704	16808100	5823225	14332509	13687840	4.49323e+06	10686365	14532383	28977448	19653648	2.95502e+06	13179652	20539526	0	26061090	9756069	11498296	9596073	13239029	9587022	13068568	9804128	15337033	12817742	34403190	0	18788498	18927794	25448852	4564328	2.49946e+06	6.52637e+06	4.96822e+06	6641263	14714550	20817404	4.61202e+06	25789500	17147286	19064350	21159412	6332862	8938518	11577835	2911249	6.96525e+06	8.21974e+06
2421	21427578	70280216	112097900	41876384	229243840	153082200	215358850	62152372	228518690	130164296	107713590	289239940	87005510	89029300	1.96924e+06	96041150	158070740	128385250	132977460	98189370	130803130	95017350	62290984	242548670	90161360	94264140	225603860	126733260	89247700	131120780	21697536	7.56998e+06	64740110	125522460	30622638	79727416	61830344	21172910	88084960	58048220	58899220	113962940	30174826	32317626	50292940	163101550	44998052	40957236
2461	2.73689e+06	16720370	16693896	5823225	13246743	14006422	4.49323e+06	10541053	15155451	28993978	19517424	2.95502e+06	13179652	21067872	0	25911482	9538530	10978079	9596073	13118212	9587022	12987652	9804128	15593461	12972990	34348976	0	18734122	18991540	29073330	4564328	2.49946e+06	6.66826e+06	4.96822e+06	6641263	14588800	20657672	4.61202e+06	25715146	18993856	18931056	21085630	6332862	8938518	11577835	2911249	6.96525e+06	8531102
2485	13625304	16911802	26745320	120406460	44597920	17244192	0	108519120	24621298	7.0409e+06	4478725	3.31206e+06	2663570	76166900	64100070	19070920	4.32755e+06	4.59589e+06	21020092	20389940	18329542	3.16277e+06	4202953	43736790	8323394	38344296	17782372	12643852	38925376	23738244	33167170	30719254	2.46789e+06	15542900	38845416	4.59128e+06	30802264	95073590	8451010	48485156	6.79227e+06	14937733	68305680	22292996	7.32367e+06	0	11472458	7.53842e+06
2747	5267367	3.12218e+06	6656611	1.06834e+06	9444293	13415524	6.9395e+06	1.27964e+06	17549892	14162856	9106004	17056186	7387251	816335	0	13278207	12412151	8.33046e+06	8759658	7946876	8699223	13197640	20785388	3.85722e+06	8459310	17773154	5.08122e+06	11399865	10843669	11763292	14357705	10316836	18073308	14333297	17138904	8389929	814280	0	10928143	11012318	9849789	9284203	1.81726e+06	17315568	23067180	20790722	20200648	22459556
2863	21930060	27446676	40510276	2.50369e+06	14608344	28773332	12438683	3190118	39949736	68862904	47176220	4380941	27804396	17624466	0	56665956	15177478	26144706	23341076	48211910	20206800	48881596	39944130	2631914	26598816	49908416	2137310	31143064	42567170	57389772	19499998	1.86316e+06	36139780	18686776	23159964	30739310	3.86294e+06	450065	56983068	40134316	34988892	42066530	9918378	17731144	51563430	17337016	36226050	40035476
2868	9542087	6715921	9055878	6414597	7776518	6.57866e+06	4866815	3.81643e+06	10125117	10627539	8898998	6377555	7694257	6696485	2146336	4058285	7085508	6.2715e+06	8703702	12586269	7505771	10525876	9688311	3.75997e+06	8.05683e+06	9515261	5324996	6.18868e+06	5978506	7.97049e+06	11559167	9629927	12500150	9601513	8214001	6.49052e+06	5.69567e+06	1.27143e+06	6746860	5.54722e+06	4896119	9647934	11448172	10229360	16476369	13848413	10342428	20279224
2874	41489570	186763600	172318800	179491700	136211620	117824050	142879330	167882980	118716104	153828640	166236130	133753530	161198930	177542300	198748260	149762400	158801360	142773140	148257520	144220200	181814420	150847620	149720860	135126670	199588380	160380210	140284960	123086720	195370820	147788600	145315520	167674510	132620530	122086520	129814420	167679780	168896540	183440400	134966600	169797970	151767060	124964024	153732220	124670790	113937190	116041820	137577600	96398030
2902	11823046	35845376	50938024	39745560	31805736	28584438	29330406	36447840	40930296	112196820	52618172	19971210	38100344	43472444	24658386	57912880	34137776	39660828	46149132	68156750	29887828	64140244	84511090	21362636	62911200	86129770	28997732	36111950	48183630	50975504	53102510	37919070	53438170	62015676	83330710	43558270	39661828	12890303	63580092	69949910	53968840	68780390	51968800	88406250	118794090	28465062	98736264	112489270
2913	19100346	22445268	38713570	16253866	34692330	35874480	30500926	9147236	48371560	39769908	27569840	25417916	20905364	29364106	18476570	44858348	33712372	21022404	33721124	52581270	23881398	31199386	39160100	15146298	31279892	39796948	22023004	40965892	21882328	36643132	38383996	32514222	49963588	42298770	42493880	31457012	25832868	9578828	29447664	13162876	12059034	45984052	31920350	34249016	40600012	30757672	30789206	47965412
2961	0	1.05323e+06	1.80965e+06	1.04079e+06	1.57731e+06	1.65536e+06	2.53558e+06	1.0734e+06	5.31054e+06	2.24811e+06	1.65568e+06	1.78357e+06	975756	995630	0	3006024	2657352	2761563	5156989	5.2059e+06	1355731	2603309	1.94013e+06	395459	489625	2.08151e+06	539025	3.54698e+06	1.21691e+06	2.32724e+06	3.44036e+06	2.52302e+06	7551917	9340137	6.87262e+06	2500069	1.11877e+06	0	2.11839e+06	2.03822e+06	1.51245e+06	3711980	4.97342e+06	8456252	11438438	3.86037e+06	5408246	18904340
2974	35179684	2.52488e+06	53476484	7.55358e+06	5.37649e+06	10594638	1.98074e+06	27851958	18215322	57550176	55753800	0	19959966	21440402	0	46334556	2.74121e+06	6783615	5636463	28732602	7.67591e+06	14709505	36821644	2.1835e+06	2.8352e+06	27113892	259371	13552961	24340904	34574910	14426837	0	32052818	8.18584e+06	22942324	22501938	9091092	3.16582e+06	39412760	30778834	46668480	18180084	10064146	31971610	32920664	7706485	33755200	28415398
3110	12864301	13897395	10279519	4347334	10396289	11332776	8858535	5348609	15016092	33246434	10369353	6336763	6.34467e+06	12118476	0	30148356	11851176	11986432	13009650	21978990	8559705	8187690	4754225	713749	11611154	30271126	2.75406e+06	23426990	11825597	20378810	3.38093e+06	671063	4.70241e+06	1.60672e+06	1633224	6681983	7.81433e+06	341560	25555066	11716288	18361604	22955514	1.37329e+06	6011429	9752155	1.24974e+06	4533271	3.39226e+06
3415	25536478	0	0	0	0	0	0	0	0	0	0	0	0	0	0	0	0	0	0	0	0	0	0	0	0	0	0	0	0	0	0	0	0	0	0	0	0	0	0	0	0	0	0	0	0	0	0	0
3518	9218748	0	0	0	0	0	0	0	0	0	0	0	0	0	0	0	0	0	0	0	0	0	0	0	0	0	0	0	0	0	0	0	0	0	0	0	0	0	0	0	0	0	0	0	0	0	0	0
3542	19268602	36748190	49441400	43014052	34426560	32406032	32105314	38269890	42553876	96186810	51940390	21869450	40341624	37396344	22374810	59666684	35453000	41191324	55018276	68914730	30340936	63828772	82243704	26045986	61613400	68768220	26203334	37951584	37604852	63773092	52823776	36697748	51596796	64773930	81883580	43316260	39413076	18265632	67560104	61690060	55535940	68433120	54045228	88090070	117994616	29739858	87127150	113293336
3554	2.47737e+06	40033280	37318536	43185004	36746810	29846864	38321196	36995300	32849078	34366948	38164292	34601776	36381876	39578492	39086200	35115130	39501256	31925300	37958210	32463698	40621716	33668868	36745336	37407576	41324556	36253930	38699704	35003260	38803904	38797436	35650764	38732084	35003188	32748088	32630722	37473544	38688316	41789110	32407894	25603108	10443625	34406464	37685396	30634692	31143452	33454270	33326734	30855798
3766	35179684	0	43517660	8896936	4089097	10993531	1.40466e+06	12177026	17922214	50320196	50357068	0	11345958	16624056	0	43206356	1.31396e+06	7474805	3.46828e+06	24993330	6.53213e+06	20097434	29090898	2.07143e+06	1.68145e+06	15694256	259371	13250291	19186266	48869380	12035904	0	16660563	6190513	18650274	20773096	11172661	700078	39412760	17891834	39139610	13956360	18602394	25326680	27618332	7.16661e+06	27235476	24879314
3793	0	0	0	0	0	1.24594e+06	0	0	0	0	0	0	0	0	0	1.02228e+06	365457	0	0	881650	0	0	0	0	0	336797	0	198191	0	0	947767	1811979	642453	11306553	32117374	0	842162	0	0	0	0	0	7.84466e+06	2.06066e+06	0	526521	11705146	4.60039e+06
3831	103943740	1.5851e+06	0	0	0	0	0	0	650957	969085	0	0	628332	0	0	723315	0	203941	328923	1.58032e+06	0	613164	1.41903e+06	0	1678217	657237	0	0	0	1.05977e+06	1.89474e+06	1.11661e+06	1.51425e+06	1.00503e+06	1.26334e+06	506789	0	0	1.4409e+06	301921	210345	1.29696e+06	1.01612e+06	913699	2354537	360152	1211159	2247783
3860	62538700	175929780	159106160	195553700	138416700	126983864	139876220	179852800	113517050	141358450	151860740	124270670	150661600	176870850	210409230	137781760	162136140	132205780	150703740	128942960	159192020	134855730	130439910	162533620	174540670	141127980	142919570	125000610	171178560	170822530	125577010	148491620	126952270	120697370	113509096	160989100	178837870	200612910	131661440	145627760	138062460	124500260	146197730	106318330	99721144	110356730	118619300	83602390
3975	4782455	29980712	61307156	39747350	44573068	38441520	49463064	42406730	35962480	54967936	64916720	40326732	22804240	44107010	42661428	52407480	54580210	52317010	52538950	45905576	41680464	53630452	55102028	52831548	27987648	55233700	25610488	23865814	23008812	61552244	47962148	46761644	50274920	40102388	41781360	61204580	65066504	79318696	53292270	66076616	67062090	49836776	62257110	37385224	38957628	34276572	47968256	13699619
3990	0	204540	1.7056e+06	228546	2.93175e+06	3.81623e+06	3.78984e+06	204878	2.43021e+06	0	223668	795534	1.69967e+06	1.70984e+06	1.10887e+06	1.38217e+06	1.09561e+06	1.77004e+06	2.81137e+06	1.60509e+06	1.19836e+06	1.72489e+06	1.44534e+06	871566	0	1.14189e+06	1.11371e+06	1642112	807004	489903	1245101	3.08282e+06	5.07678e+06	3.70911e+06	2945260	1343771	1.18086e+06	1.01187e+06	0	0	1.24789e+06	739365	2.52407e+06	4533110	5330874	4.6531e+06	6745404	6.58541e+06
4043	330662	5495231	13367351	10759719	222613920	138273500	128142380	1.36341e+06	201971890	5213265	19618834	362560480	7468018	3.25134e+06	2.64315e+06	26352376	178139490	122263090	75614450	6134302	119169820	42110650	3.39844e+06	151066290	1.81553e+06	4.29357e+06	199060740	234629920	4.49423e+06	105347930	4206273	6114685	38855630	126895440	6866155	70404070	3.77002e+06	2.96691e+06	30198636	3.84439e+06	28372206	177320800	4.68307e+06	3.30666e+06	6.97804e+06	177950750	6.65983e+06	24101998
4092	1.57912e+06	4.22003e+06	28592886	11139427	49450840	169460320	12062561	5.85578e+06	21647538	7.0276e+06	18316362	64001076	13402500	14700165	7047156	51009070	46786172	129443704	18704290	9410746	23940270	11775627	6.3424e+06	7387414	7508809	36568930	102809720	20928794	8271128	40881836	10995797	6.98723e+06	40762310	58975890	32596650	139833360	5793992	7.95562e+06	47159970	20099154	208864480	58514110	3.84042e+06	5.91985e+06	5857122	15234269	13759261	36396296
4096	0	367243	825692	0	843853	862864	2610884	2.22476e+06	11541713	0	869324	1.12716e+06	330149	671849	0	816277	476544	0	7559375	7178080	611476	7.81486e+06	15181106	3.11041e+06	0	660878	0	342491	781731	1164544	19138828	17556122	40358340	29426454	27158328	692180	0	0	0	0	334515	684996	24206276	42360784	50736170	23737314	64713184	55595716
4104	2.39768e+06	3.00288e+06	0	0	0	0	0	4755637	0	0	0	0	971681	0	0	0	0	0	0	8888460	0	442047	28956776	0	1.18087e+06	0	0	0	0	0	26762894	8768789	9660959	0	38564190	0	0	0	0	0	0	0	23711214	6.365e+06	7138150	0	58960760	6610779
4140	0	2.44135e+06	2.59313e+06	1.34939e+06	2.85975e+06	2.45162e+06	12205273	5448681	29878912	2882530	2819865	4.06565e+06	1.81358e+06	2.07913e+06	0	2.26443e+06	1.94043e+06	1.38614e+06	20547116	17471930	3274569	20909414	32191032	8516873	1.28845e+06	2.61221e+06	1.40843e+06	1.84812e+06	2.26724e+06	5.63809e+06	46648910	76467040	102984750	78196310	63028024	2.69449e+06	1.05506e+06	0	1.34526e+06	975854	2.35472e+06	2.34226e+06	56951510	108329010	131672290	64096504	158528540	142936130
4197	956035	5.28154e+06	6071022	2.64564e+06	4.038e+06	4438068	6.06242e+06	3719607	6.02518e+06	7.19177e+06	6.22717e+06	3937268	6372842	3.33927e+06	0	6.55264e+06	5.04113e+06	5.88489e+06	4.86344e+06	7983765	4944850	7.27048e+06	7321054	2.34786e+06	5677178	6.70362e+06	3.81278e+06	5.95654e+06	5530208	4427533	8.0011e+06	6.21417e+06	7.30107e+06	5.40674e+06	6070633	5.89551e+06	2.98883e+06	968970	6.51724e+06	6301224	5.60445e+06	6074554	4.68874e+06	9323148	7621964	6.93987e+06	6.80861e+06	7.01246e+06
4204	1.1216e+06	226643280	331278240	146309340	250350450	286767520	339118800	180900200	392065760	430773000	347754370	303563520	320978050	194918690	5.9921e+06	392884640	307327040	329267300	315668830	462713900	273393400	455063000	461991900	136350190	285339140	415044400	223427780	376734270	315730900	395680000	489899500	376484030	460882940	344616420	369090200	331072260	169262900	50096610	420740450	355115170	298008220	387000480	293891420	589235460	490151740	443992220	435837980	459423970
4230	0	2.44135e+06	2.59313e+06	1.34939e+06	2.85975e+06	2.45162e+06	6787373	5.53219e+06	21851816	2882530	2819865	4.06565e+06	1.81358e+06	2.07913e+06	0	2422985	1.94043e+06	1.17042e+06	18882806	19209044	3.21567e+06	19356920	59759304	8649651	1.28845e+06	1.86142e+06	1.40843e+06	1.84812e+06	2.26724e+06	6.26924e+06	22811848	82983224	69512890	116654560	63028024	2.69449e+06	1.05506e+06	0	1.20723e+06	975854	3.50968e+06	2013980	57124604	53550330	79399860	65960108	179159120	95230984
4239	0	367243	825692	0	843853	862864	2610884	2.22476e+06	8533348	0	869324	1.12716e+06	330149	671849	0	816277	476544	0	7.29284e+06	14965206	611476	7.25658e+06	24546854	3.11041e+06	0	660878	0	342491	781731	1.17977e+06	9668835	32658908	27320212	44447284	27158328	692180	0	0	0	0	334515	684996	24310390	20833676	31014384	24343982	71945130	37532884
4254	4576619	3.00288e+06	0	0	0	0	0	4807546	0	0	0	0	971681	0	0	0	0	0	0	15546499	0	442047	30203130	0	1.18087e+06	0	0	0	0	0	29658788	8567952	9694957	0	34687804	0	0	0	0	0	0	0	32684138	6.365e+06	7286036	0	63843296	6274758
4532	0	0	0	0	0	0	0	0	0	364109	0	0	0	0	0	257050	0	0	0	1.59125e+06	0	638714	0	0	0	330909	0	0	0	0	531485	593420	490315	2.92108e+06	4.16583e+06	0	0	0	0	0	0	0	4587772	4670210	2.55135e+06	2.94193e+06	6.37606e+06	6.38244e+06
4569	0	7.07798e+06	1.55845e+06	1.92762e+06	6.70821e+06	8691397	1.0018e+06	2.5858e+06	7616978	1.83437e+06	3.79712e+06	2.54699e+06	2963073	1084684	0	18818574	4.30693e+06	7.53135e+06	2.91245e+06	1.80673e+06	3.04899e+06	1569628	2444628	1.94735e+06	4.94013e+06	3.62713e+06	7564229	8835651	13542320	10837171	1.31245e+06	1.95073e+06	398283	5.80079e+06	4901543	11143373	545068	0	11253985	9576089	8.28138e+06	8862451	222066	487676	1.66846e+06	1376999	963163	3.6745e+06
4670	0	111160440	209149730	76245944	143834420	214046110	34855040	115127330	383619200	351332060	159986050	41100840	166699650	108191330	1.6953e+06	332626850	127571650	139631170	101054740	475257180	108567630	408749380	342830340	57312596	150719120	415945920	6412142	254097500	170301650	293242300	435796800	250205000	559593100	510580930	623535040	180311330	136471780	23287626	369193000	215130540	232481950	274410850	348247580	529620580	601976260	396291940	632606900	558071800
4765	0	6.74454e+06	1.55845e+06	1.92762e+06	6.70821e+06	8691397	1.0018e+06	2.5858e+06	7616978	1.83437e+06	3.79712e+06	2.54699e+06	2963073	1084684	0	19533472	4.30693e+06	7.34089e+06	2.91245e+06	1.80673e+06	3.04899e+06	1569628	2444628	1.94735e+06	4.87706e+06	3.62713e+06	7564229	8678911	13257303	11011210	1.31245e+06	1.95073e+06	398283	5.80079e+06	4901543	11006600	545068	0	11068398	9379315	8.28138e+06	8675745	222066	487676	1.66846e+06	1376999	963163	3.6745e+06
4791	0	3.82605e+06	9730238	8.29841e+06	15478920	14297937	5.34343e+06	9755501	14055962	22653490	17032100	973879	8762670	7513005	0	11756372	6733216	11316448	14510182	18384066	10656613	16307818	10637331	5.05975e+06	6019845	10301686	0	12171206	11332584	25595018	11728714	7626643	11874629	10132494	10082610	10790075	6244517	1123261	5.69019e+06	11758880	11465326	20691480	14487869	22299178	28649544	8011940	9143035	29167760
4947	4302008	4033374	33905332	7903671	7427969	6.85379e+06	1.11931e+06	5248016	18868016	14125851	33380842	0	9864572	7.43712e+06	0	34674132	1.65864e+06	2.76981e+06	5.55475e+06	16521087	2.02199e+06	44188500	7.22768e+06	584216	3.07003e+06	17488148	0	5594305	6509500	31397596	8548755	1.42515e+06	16245421	3.56069e+06	9335858	15107431	2.26016e+06	0	22530318	11718053	20442166	19784280	2864917	16570912	17204514	5926321	13092287	17758398
5020	11646525	24876406	35134172	31451226	16495662	30648088	18425126	20456748	16856284	86858660	68441590	12356992	29016530	22845040	22125300	42250908	32951164	33625936	33574544	24130062	23507678	60011556	73324930	14334516	40291076	69604020	38234756	30282844	43653932	35095456	40422316	24668132	21410556	10684466	49990264	35359284	22801388	11391118	62933540	49471108	39390460	61515840	29000826	79675050	90816060	18500244	65610370	92671840
5188	65384140	0	311117	40911532	27573038	0	0	61093350	0	324527	0	0	0	117243944	104806520	0	0	427296	0	352983	206671	0	915443	58553490	430001	0	385795	0	651227	340975	313596	685197	0	0	4962648	643730	141769630	138813660	0	0	1.02431e+06	0	55631910	358207	0	0	0	0
5854	89457576	56546036	58770190	57536750	53303904	0	57983080	63435490	0	43913044	0	50600820	46864776	59463000	166048560	40792684	48715124	50749504	41868936	41794044	41636616	58029532	43193548	73188270	41867410	37799490	50354556	40911000	67416610	702712	60391720	49262064	43165436	18185874	50459860	44133540	84679870	108108830	45474588	57477970	45701350	50254852	0	358207	26731350	44227900	52641120	44331316
5863	767098	28271322	26216048	4593321	309007680	35920240	14343696	69422070	45537650	2.38923e+06	31659658	615838500	43248976	1056704	1.76208e+06	221559570	117746264	74212400	33116162	8983067	40740130	11020901	18909966	2496370	23657238	16824340	25530204	57770340	5596055	37945740	18526438	2.4425e+06	4.74813e+06	67723840	35427116	76951120	4.05053e+06	0	33950650	59715892	376938880	81164104	2967818	8.05275e+06	7254267	3.85208e+06	4.99919e+06	53809844
5893	3870600	4031789	1.63122e+06	1.4346e+06	2.00099e+06	3398978	1.85239e+06	945654	4335263	3.80003e+06	1.15003e+06	1.76944e+06	2.39234e+06	3.25167e+06	2.57453e+06	3.74775e+06	1.8466e+06	1.82042e+06	3.05981e+06	748348	1.12112e+06	2.88405e+06	2134521	2.21496e+06	4212404	1.91102e+06	1.46236e+06	1.02131e+06	3092206	3.04864e+06	1.48483e+06	2.19078e+06	1.7288e+06	5.85856e+06	2882264	833414	750669	1.07281e+06	936102	2145139	1.25018e+06	3.63017e+06	2.6968e+06	1.02517e+06	1.30926e+06	8491775	1.68442e+06	1.8941e+06
5993	5.66044e+06	169418770	301432580	82210344	121449130	232633310	166115540	78125550	367714980	392512450	228162660	59760268	46959676	78939464	1.02987e+06	259775580	71803030	117093660	171710700	445528540	89198150	247292200	229319650	51041960	109529290	456059970	111641570	346707870	146710200	263520290	206427980	80011060	345681600	334430600	349864200	104124320	72173736	15092090	311451140	173437280	134714850	175954110	176751410	353056400	448597630	246898220	568682000	425107000
6057	8284292	7005547	9411900	7.27698e+06	7569874	13175895	6525420	6432193	7.84475e+06	9177173	31870538	5.1646e+06	10213560	6980430	6458424	11824456	10956747	10748648	10093830	31734528	24604822	25966468	13449813	8.04831e+06	5128685	12164011	2.97803e+06	7560713	11690129	5.06475e+06	8969791	8536172	15628992	10657455	9462299	15213190	6005835	5253140	6330508	6.95784e+06	12773092	14463165	4.7369e+06	7570001	35972456	9944202	6790124	14128741
6393	47197990	0	0	0	0	0	0	0	0	426334	0	0	0	0	0	0	0	0	0	1.63858e+06	0	0	0	0	0	0	0	0	0	409375	0	0	0	0	0	0	0	0	0	480891	0	0	0	0	217869	0	0	0
6394	1.41028e+06	15454834	6.44312e+06	2.79843e+06	0	265952	0	2.499e+06	3.58037e+06	38315864	2434950	0	5.25877e+06	6859389	0	5344812	0	0	1.39325e+06	32059332	461856	2476454	29915054	467438	10249256	18829684	0	1.23967e+06	26654968	2.89694e+06	35996290	23568924	7893444	1869791	36098410	455656	13368162	1739400	1780450	7103873	241289	2.56661e+06	20395806	49294932	46086984	720490	32019334	11670557
6490	42754364	157289680	141744830	179965460	152754720	122895760	124378400	189415330	115929016	123041540	146561170	140354780	141387140	163762580	147541950	129555784	161118820	152668690	140721420	106997570	162914750	140697730	136494750	180960510	136342800	127662740	159947230	135065860	132878140	134430700	128555464	144125300	127060130	119761280	125904400	145371570	159476910	381490720	137226740	161182600	219822740	129543710	144433810	120915864	114161490	126591420	124368030	104937360
6599	0	6099751	8413090	2.63678e+06	9967077	22109910	14823095	3.89045e+06	56384644	17819514	14044324	22565476	5.02472e+06	3.3823e+06	0	33557588	11379050	12655202	23894302	43979020	10227845	40236664	11759901	3237898	3447672	18465252	11409697	30584596	13272016	26008672	29644010	16377326	60318420	76933600	53390170	10426691	2.51885e+06	0	8760698	17050522	13019689	38561430	14059394	81179420	120256710	43500270	45071696	163482860
6687	0	8488086	13271014	4890334	8823750	18617120	1.82306e+06	4562388	25259450	20310480	5562766	2438956	3.63882e+06	5030139	0	19131904	5.49116e+06	7.59341e+06	5.60732e+06	27101184	4349751	19321402	7802512	2314544	1602482	19821682	241626	14475150	7.76144e+06	18493344	5937623	1646698	9884514	13132757	11219121	5.85364e+06	3.1912e+06	318684	8790148	4437462	6374315	11165859	8.15871e+06	13523915	25568002	6.95826e+06	15178386	22644424
6749	0	23006014	18251958	3.08922e+06	3.06659e+06	10909294	28772980	2.95475e+06	12018832	26646970	21155936	21550602	33037160	2380040	2.25022e+06	15898645	20268106	24264618	7.7716e+06	9123164	13709912	26453464	22074426	858528	18222918	9317508	5.82467e+06	12534576	10913501	109307150	16741567	20001048	13087339	11706676	6.96502e+06	21381386	1.63198e+06	0	19784476	25745104	96137864	11264375	2.01137e+06	3.47559e+06	12013826	16143097	17607184	14143381
6845	0	161367950	141575020	81422900	116176030	149940300	196148510	84319140	110659760	108031464	140931100	178053200	164378260	67590600	1.38284e+06	114312790	181194140	164849310	175072260	108530320	152487040	116458710	123549304	50105148	183576240	123430380	197317540	132209720	142069230	130911896	131231490	161261330	93916990	116792630	71035300	149345550	56516176	13695489	113054380	127931020	118610990	125301290	67396424	104428920	105221150	147149220	122412650	71136540
6928	0	119405864	194545120	71451864	77405070	89822030	12726247	85951970	248334940	301235500	168351460	5101051	150331730	117236540	3.06531e+06	251916780	34601610	60505230	31643276	325647070	46108932	241753380	294335520	32818122	88370070	260717840	5.22889e+06	175319710	192234620	243846020	318647940	168084100	307866800	204696240	311953300	135435230	93791950	20504294	238464670	168468960	136582850	235126750	157380260	377146180	281368770	111180780	276800860	324703400
6930	15288402	81617870	127881240	47990824	51538410	60398984	8578871	59819840	164679820	206060800	113813070	2.52519e+06	108628180	73472960	4.48628e+06	167368290	23203524	40728010	22918250	218443740	30959954	166247180	201145570	21938560	60291064	176713150	4474529	113508024	123627550	155690910	207727730	110542450	208600430	139879970	202193070	92181080	60792050	13477551	161649180	115813180	97480400	150505040	103578740	250207800	192924740	75700450	192501900	226790000
7029	3.41102e+06	628880	12602557	4784227	3.95521e+06	4.66859e+06	993453	5.86939e+06	11726119	8735520	35139464	887751	7755836	5995211	0	19738716	2471479	4.06137e+06	4703932	9321981	2.74174e+06	29708912	3.70506e+06	272229	578948	10100782	1.37571e+06	6.34981e+06	1.03663e+06	14051716	3.06937e+06	0	13702474	5974030	2.96089e+06	9659105	590891	0	16522876	3.58256e+06	14355147	13140216	1.11187e+06	6.08219e+06	17989138	3.38252e+06	6276034	15111924
7063	201995340	79155020	268480420	97131520	86782250	71196650	154118560	41729820	51301400	34790910	141093500	74245580	110223500	33687310	108138590	69432550	237233980	87242730	60609056	79338200	95182770	144407820	96642030	76335740	70101820	151457220	95859430	98799920	88522090	54011024	142019420	80319064	64367024	120884850	83832220	136131920	32983622	125547230	142507660	69657310	383963140	84250760	30949380	227668900	61109940	61927024	69918850	67666430
7077	0	388818	681376	618446	211268	0	0	1.06964e+06	3.38092e+06	4.0193e+06	1.643e+06	0	1.12159e+06	1.05011e+06	0	2.94345e+06	0	0	261076	5.2349e+06	0	4.19292e+06	3.24633e+06	0	1.22615e+06	3826105	0	1.30418e+06	2299083	1.85587e+06	5.52802e+06	3.17222e+06	6.49112e+06	1.72777e+06	6225882	0	624601	0	2.29082e+06	2.67691e+06	376820	2176284	5668524	17700702	19749014	1.0187e+06	5.73966e+06	20445630
7153	1.5901e+06	5907087	6.49878e+06	6215281	26919018	57559784	13165854	5898082	8810208	8554126	9994938	25190998	6228943	2.99088e+06	1.26198e+06	11825879	24640170	37866424	11419951	9434048	20388362	9355599	10286793	7.27197e+06	9701293	10241502	38212816	18686106	6931848	9943100	6593311	13710397	9147565	21386000	10612817	29585414	7.69731e+06	4.29136e+06	21107068	6390717	17385290	21078422	7.08363e+06	6.42426e+06	7251006	16703109	7900894	8.17739e+06
7158	0	89549336	98405864	26925274	39401452	29982364	56422200	33523968	24494702	65278736	99068350	96702400	103883704	36278492	27076940	75052240	97826830	88225860	42161776	56438980	113213224	71171760	75875880	3994377	104302970	52367330	49424692	38398624	29072052	43350476	64077416	98404020	81274960	21407856	36353390	93828150	29687348	0	65191816	62475770	178890020	53006230	32126662	53815264	45182256	85898184	75392820	55249096
7266	0	4.06184e+06	7063032	2.09766e+06	5886462	7.87245e+06	7383257	3699999	12392192	12923153	5.04096e+06	4506137	7589818	4006813	0	10239249	6.17586e+06	5.4797e+06	6701638	9468674	3.90196e+06	12384010	8811590	1.75266e+06	4676784	14848828	3.40947e+06	12367343	5928523	11387757	12675642	6.84281e+06	25163014	11112722	17912314	7280464	2.83035e+06	519528	13539599	7.30584e+06	3.0909e+06	10953053	5885607	18166330	24688928	12534746	8917438	24588584
7351	0	1.38778e+06	6.78826e+06	2.05733e+06	8028481	19785338	9668302	1.03622e+06	9501490	8396083	6624254	3.2168e+06	1.99809e+06	2.26847e+06	0	26212702	3.62137e+06	3.98911e+06	11595900	8.27867e+06	5335221	9381570	4900045	2.12549e+06	1328425	8403081	6395319	14932891	3.5944e+06	9089210	3.98424e+06	3.11167e+06	7346838	11667063	8390604	8573766	1.53131e+06	0	8905650	4.3645e+06	5598414	13273666	5.09075e+06	12299072	13870131	6311688	6331982	18925848
7455	0	28174860	11430615	5754333	16243028	39150464	15956429	13186879	41728628	23587850	26806584	5.34618e+06	34911984	3628258	349567	37000890	20323228	28199458	19707852	15915670	20335668	28892670	21864190	5203722	33922100	13362913	5.42835e+06	29796272	20825086	34754836	23668094	11724839	9827874	28757846	22829598	37571228	7.56963e+06	742959	40693540	34249300	39628936	34950540	11731346	9018718	23780298	28465404	9356269	31121290
7466	0	24953404	21744436	14656476	28029598	64430250	26699426	19563446	65633164	33559640	39149540	12795958	45557804	9363126	5.4086e+06	54965100	31828078	37410300	33697676	26612468	28227516	37793376	32076616	8.35836e+06	48813996	23815050	14449376	48994144	35783628	39109400	37288956	21615236	16073854	45658852	37279024	51267196	17256892	7.08961e+06	53697820	48064750	43558852	55542520	20330630	19510394	34409292	39863396	16035401	43854828
7541	0	0	0	0	0	0	0	0	0	0	0	0	0	0	0	0	0	0	0	0	0	0	0	7050885	0	0	0	0	0	0	0	0	0	0	0	0	0	0	0	0	0	0	0	0	0	0	0	0
7569	0	60979012	67104364	55929856	48394324	78350010	50343590	77385620	79351200	56906000	47047556	9592661	54571540	70514984	41979424	59026910	35094516	23766636	83471480	88547010	72938000	51757860	65373850	56288930	20921556	93379576	108018120	89925790	110245430	113901180	85055560	72737460	67424230	74372110	56482396	29402706	23385812	52730330	90714630	158516420	5995579	80397256	60426810	86362580	74632460	58183280	43008708	70627230
7849	0	383605	2.55528e+06	1.22555e+06	12455128	6967443	37685570	0	18409512	4.30626e+06	3.5691e+06	56473892	1.46985e+06	917067	0	2.97028e+06	13766438	9136816	9519465	2.3135e+06	8396924	5.62514e+06	4.7703e+06	62397268	267006	4.09871e+06	16514812	12495791	1.69486e+06	7.54292e+06	1253268	0	9644745	17536928	2.33225e+06	4.46488e+06	321192	0	3.06476e+06	2.14764e+06	2.23609e+06	10308540	1.58538e+06	5.86952e+06	4.172e+06	31760348	4110370	5130367
7885	1251453	0	3.90177e+06	1.43818e+06	42116376	38206120	10771504	0	99968260	1.44525e+06	5149673	28255600	588265	461741	0	7.35658e+06	32878950	23977020	6984251	0	18359378	22799686	0	36446228	0	1727034	3.60041e+06	73874580	0	33380438	0	0	55887948	146822900	0	15765205	0	0	18551394	0	5942877	53438590	0	0	4.64355e+06	199076000	0	25140218
7891	0	43374100	544634	261767	1.03668e+06	1.4672e+06	2.30732e+06	794671	3.38763e+06	455209	720309	2.5288e+06	2.6546e+06	294807	0	1.80223e+06	1.89775e+06	1.51831e+06	7.60455e+06	1.09501e+06	3.26568e+06	1.36622e+06	923735	309117	3.55527e+06	1.27293e+06	5.50194e+06	2.17238e+06	1.29889e+06	1.65871e+06	2.24525e+06	436962	232825	2.48355e+06	1.3325e+06	4.13147e+06	458458	0	2295336	1.74983e+06	999105	1.86992e+06	928223	604332	1.28354e+06	1.03548e+06	344317	1.99622e+06
7951	120681224	899130	586354	0	0	0	1.47465e+06	294505	363849	218298	276878	0	250401	0	0	0	0	0	0	0	0	0	0	0	0	0	0	312264	0	727299	0	0	217037	307959	0	0	0	0	0	0	0	335408	0	1.03151e+06	0	1.10278e+06	331693	1.08532e+06
7956	0	2.01153e+06	3.36909e+06	1284968	2.62068e+06	4.3371e+06	4.14955e+06	2249382	6478054	7336462	4330903	2177634	3.89166e+06	1.97356e+06	0	5345421	3605344	2.73879e+06	2.68118e+06	5.51004e+06	2.16394e+06	7403492	5684782	553301	2.42293e+06	7.05669e+06	1.39051e+06	6.57133e+06	2.91467e+06	5.48424e+06	7093291	3.4985e+06	10114508	6.62046e+06	9882190	4.00481e+06	1.35289e+06	239815	7655020	4.13011e+06	4.27246e+06	6416896	3.11216e+06	8183081	11144419	6841760	6.23163e+06	12372049
8067	0	19395522	15126572	170096670	140672540	43836064	9707137	185125550	31821650	10774368	5324686	10923414	10445405	85325830	84731800	17327308	10020211	13323377	27003052	30962062	10612549	13593768	14333104	34917196	6201005	17030294	14546731	20141370	34421250	10299602	16404751	28569398	18157600	32549356	24230184	9266846	85108850	101776350	14188289	0	4.14079e+06	29590884	28367784	27085814	14900974	7179711	28597978	21964176
8272	0	16339977	54541100	7007733	18925824	27249700	44898610	20570268	38317570	109351370	83590340	34855970	67738470	23139108	0	52273428	34985390	16248363	45508240	22173248	11468684	46784044	45301616	5514230	45844196	52385748	9429825	86361120	21119598	20719824	20048480	9786670	57140492	18353696	27608836	50434496	16817948	4.76586e+06	61769864	38098064	19362918	65564676	6.48339e+06	21008336	37397730	14649590	7067212	24191918
8342	0	14696106	10668029	5.31337e+06	14988977	33662240	12737248	11807097	33951490	15803980	18754100	4.96157e+06	24176600	3.60875e+06	384097	32763864	13033381	18252946	18680712	14100888	13659652	17943756	17631098	4562803	26557738	12122743	4.75895e+06	15398692	21937798	20722206	19822890	11605087	5.45221e+06	21859044	19860498	25277266	8.12488e+06	769504	25304934	22058306	20169362	29658910	11680691	9021954	17336082	11886257	6.84107e+06	21788428
8343	0	42130490	17792968	9621350	26462360	60283690	23220426	25597922	60637324	31266926	35830188	9160684	50586400	5407327	269172	61270596	23372872	38201176	36295810	27008424	25920858	37423140	34060810	7.86496e+06	53767316	21432710	8.25696e+06	40957144	36994376	33174108	36689652	19794208	12282307	41581170	36610628	50098004	14298818	1.26813e+06	53452320	52046508	52653050	53697936	19873452	14634761	33264590	36230504	12383978	46789948
8434	0	27514940	28159064	33177172	28345468	28470214	26744812	43567196	28507170	30031482	32572888	24774548	32176216	65298920	94789464	28820488	27015232	33364064	29220008	26566808	29723592	32447202	32594180	34917196	29368438	31450950	27349578	30561230	35403988	14446342	33456410	32631426	27669178	26064540	31610884	29077354	214810290	227233010	27179660	36628664	38743650	29343700	34950104	25289548	27490592	25645546	29611930	25411304
8477	97373300	22882574	21836996	25106470	25214688	21937232	18255492	19399062	14863931	22956950	22779838	21237360	24331178	24737756	26389838	22737596	23580626	24567914	21952388	20746154	22714952	23927242	19022960	23793100	23318008	22759672	19759884	22871956	25801482	22778808	26070080	23672836	22397170	16537047	20031008	24585178	25211556	24262132	23555582	27779732	23002742	21056806	23313838	17255316	21908660	42169770	23116288	18507456
8574	0	40138700	45289148	58563204	42110836	52168416	35009484	74842900	51068920	45120184	49977464	43829350	55587350	164387360	180333200	48909600	52239816	54685216	55158820	44068744	34781756	54559724	59342396	110547150	53536890	41716148	50411756	52276724	51007860	39093840	53121076	54732116	45234932	43337028	50340544	46662760	56929176	63271260	50734610	63289504	88814344	49522280	152569920	44052984	41584336	43993736	59356830	41090420
8646	33706930	0	0	0	0	0	0	0	0	0	0	341259	0	0	0	0	0	0	0	0	0	0	0	0	0	0	0	0	0	0	0	0	0	0	0	0	0	0	0	0	0	0	0	0	0	0	0	0
8812	211869420	22209994	79628860	38555436	35730836	54249160	36241620	100612696	78080840	68785096	87654800	57624420	42423056	38770664	66422480	83537590	38685092	97242090	86026520	39175730	17414756	91780520	76504030	50656056	90648440	45592680	48515510	85562770	93069150	23555892	67989040	92961030	68218520	10792334	80329230	84384320	36119220	48056644	88409140	0	115492460	26008368	89649320	78922900	48894410	29288988	31057972	27541934
8967	17363358	0	0	0	0	0	0	0	0	0	0	0	0	0	0	0	0	0	0	0	0	0	0	0	0	0	0	0	0	0	0	0	0	0	0	0	0	0	0	0	0	0	0	0	0	0	0	0
9059	13416137	17828656	27409996	24274312	24763910	7238775	15895473	8786542	22535716	15640492	15179623	11234401	14844942	27009876	19611720	25537458	9752691	9363257	30433740	33502990	12954600	17999156	32581644	14155320	26381636	41497870	9439540	29044142	29665748	27199344	30721990	16250904	12613954	34434490	37547784	22282598	25271918	26866796	24291754	14767463	9180291	31171696	14828588	25506396	38605980	14540860	28435458	9271227
9147	0	40308684	16810270	9989865	22890028	60176468	21668304	25979658	49691264	29865124	30367298	8116107	46498830	6269413	572584	57222410	19086902	32830606	34350936	25777784	22440818	30209578	28900966	6.48896e+06	51603624	20653678	8402695	38866970	34733140	27347746	33933148	20808600	11470396	36645336	31725768	41380940	14372787	1.75109e+06	46924740	46655280	46376544	44128520	19030358	14152746	30483450	29103738	12054302	41121964
9149	0	14449970	5185309	3.782e+06	9629063	24095158	5.7864e+06	7448778	20878384	7.39749e+06	11110758	2.77193e+06	15760233	2.64688e+06	0	15669857	5058012	10776399	12785929	9656667	8502067	10387946	10601012	2.52006e+06	13675135	7.8731e+06	3171676	16638563	14393881	12245340	13066162	8.25744e+06	3440724	13209705	11702431	14915945	5.99652e+06	553738	16351674	8517261	12722445	17987730	7668241	5721577	7803720	10112463	4304138	13371522
9898	635397	4.9151e+06	3.53375e+06	3.74558e+06	7.06017e+06	9097727	5065557	3.36269e+06	4764445	1.8999e+06	9456432	7373981	1.53501e+06	4.35183e+06	4.00364e+06	6838876	15708268	10312990	3538986	5.85091e+06	10498622	2.68495e+06	1.88193e+06	6.71541e+06	3.70266e+06	11580578	6.00622e+06	9384785	1928526	18654092	3.74711e+06	3706028	5.98178e+06	8981031	2.08384e+06	8565876	1.23724e+06	3.37198e+06	3.91052e+06	3.34758e+06	2483966	9064289	2.17547e+06	4.11481e+06	2835162	14099755	4.30807e+06	4308559
10373	0	39741668	16258283	3.48915e+06	2.04478e+06	1.97495e+06	11409330	7.42861e+06	1.58588e+06	10433384	7130273	2.83744e+06	11775630	2836827	0	4.03618e+06	2.82524e+06	6.08869e+06	3.92638e+06	3.42765e+06	3.689e+06	3613837	1.67723e+06	476343	7622094	3.19109e+06	504493	3.35293e+06	2.40073e+06	13032518	5.01191e+06	5045550	4.1445e+06	1.52043e+06	1.12672e+06	5010488	1557348	1.19485e+06	3709871	832736	2373406	4156296	5393946	20440624	4.6655e+06	3.80002e+06	4646293	4296161
10466	2.16991e+06	17910880	6.63758e+06	1.37167e+06	881363	974348	5213145	2.80341e+06	626361	4311588	4623157	1.40992e+06	5.13937e+06	1.21437e+06	0	2067128	1.55049e+06	1.66148e+06	1939402	2.3476e+06	1.84087e+06	648060	509968	0	3.00204e+06	1.00629e+06	0	1.82631e+06	1.01457e+06	5.20593e+06	2262472	2.1732e+06	1.90265e+06	613936	345472	2.36438e+06	701011	506375	1.24397e+06	227642	1208760	1.94259e+06	2.19084e+06	8.09693e+06	1931842	1.97495e+06	1.66947e+06	2.05701e+06
10697	0	26769828	11344245	7.52417e+06	15825222	39459030	14923543	18175368	37693892	21039584	20290674	6276886	32195462	4.68657e+06	757738	46482300	12284374	23065434	22714216	20302726	15511292	20399334	21033552	5.11886e+06	35556252	16836476	8.20753e+06	25408236	20896638	18124214	22480072	15561326	9412676	23388358	25410424	25090776	9153490	1.5239e+06	33109992	34377670	32662188	29003822	13414028	10527580	23145774	19610698	6.98468e+06	29029922
11028	150319180	0	0	0	0	0	0	0	0	0	0	0	0	0	0	0	0	0	0	0	0	0	0	0	0	0	0	0	0	0	0	0	0	0	0	0	0	0	0	0	0	0	0	0	0	0	0	0
11030	24696968	0	0	0	0	0	0	0	0	0	0	0	0	0	0	0	0	0	0	0	0	0	0	0	0	0	0	0	0	0	0	0	0	0	0	0	0	0	0	0	0	0	0	0	0	0	0	0
11058	6752744	4.31956e+06	3.20115e+06	1.67056e+06	8875947	8613026	4.35069e+06	3.33316e+06	7.75583e+06	2.69906e+06	3.43004e+06	11899216	3.80361e+06	2.01537e+06	1.45648e+06	9767604	15611995	10558115	3.98085e+06	5.15943e+06	4540865	2.58589e+06	2.84223e+06	2.5471e+06	2.87859e+06	4.5617e+06	5.14298e+06	8248481	1.60754e+06	10319632	2.81806e+06	3.14024e+06	3590358	7.46955e+06	4919536	8548836	1.3514e+06	2.4743e+06	10066504	10945973	6854221	7.44292e+06	1.44974e+06	3.65758e+06	2794771	3322432	2.68879e+06	8657966
11080	0	0	353622	0	0	0	0	0	1.12689e+06	0	0	0	0	0	0	0	0	0	0	1.35627e+06	0	1.30621e+06	0	0	0	0	0	0	0	0	650108	0	1344992	1.42349e+06	3125648	0	0	0	0	0	0	0	1.11174e+06	3.41288e+06	5.21771e+06	1.81167e+06	3.42979e+06	6.12722e+06
11200	106071620	41976040	77118456	18553702	60660676	49896920	67687440	86021610	48150076	64430356	35782570	50726490	62778668	38385250	61756796	79196420	74577176	77832990	55245050	63686900	73184320	51654850	49112364	24746140	64534800	14754619	72746136	59985330	84913064	64979164	73566650	64230040	80673470	32996280	63507750	38119904	80042696	83669810	79222136	86500000	101026830	53638308	80622536	57763500	89560780	73591900	93229800	45032856
11338	0	239359	2.09915e+06	226737	1.85876e+06	2.06054e+06	0	216689	9298578	3.77428e+06	1.26572e+06	0	373731	1.04082e+06	0	2.70336e+06	867440	908536	279598	5662639	624986	2.33583e+06	11096440	1.24044e+06	0	3342909	0	5.27804e+06	1.86445e+06	3660233	5260988	2.02808e+06	12799932	10316039	28251236	1.7889e+06	1.01226e+06	0	2.19231e+06	1.02528e+06	640313	5.72478e+06	10476830	19374896	27307156	6.97622e+06	28798864	16978000
11381	0	0	789896	889399	263347	294059	1.61003e+06	0	9605248	373215	300101	811204	0	1.3586e+06	0	239919	1.48447e+06	3.10769e+06	421878	2183401	774309	1.68804e+06	681238	0	804917	344958	7.00368e+06	7066520	1.50055e+06	1.21745e+06	313324	0	251044	594670	938401	418019	289927	0	798486	1.44563e+06	1.33068e+06	841905	0	2181450	1.73152e+06	1381342	818071	400738
11694	0	5.54212e+06	1636621	1.31484e+06	4.36426e+06	21034810	3.50687e+06	4371068	14866747	6.10918e+06	5.84996e+06	2785654	3.84709e+06	1.30227e+06	0	31460748	4.5991e+06	10294203	5105641	13172017	5.93669e+06	4920265	3326650	1.88364e+06	4606280	7954916	5449782	9312174	4.67023e+06	5.84358e+06	1.37289e+06	6354398	3.06237e+06	7855004	12365840	5.81419e+06	406057	0	18369730	11471697	17777768	8651532	1453878	2.6269e+06	6055742	4961378	2.07972e+06	6939525
12388	0	19753714	7769201	4.73851e+06	10367645	29044984	10130824	12095557	19766470	14352447	12564703	5286577	19257792	3.31744e+06	775913	32112866	8.25486e+06	17184644	13741447	14543089	9970703	12171968	12669426	3.5773e+06	22045686	12733285	7116592	16071305	13071484	11145783	14505054	11684154	6.35083e+06	13790639	15672421	15288849	4940859	1.33619e+06	22327176	23787286	18269890	17378496	7454153	7.48144e+06	14489302	12641255	6.21674e+06	17709910
13624	0	0	0	0	1.02104e+06	0	0	0	671170	0	409525	0	0	0	0	0	1.03269e+06	926607	0	0	2.27439e+06	941289	0	0	0	0	0	473822	0	567979	0	0	493659	2642470	0	1709674	0	0	0	0	606270	1.02645e+06	0	0	0	5218833	0	0
13717	45970850	0	0	0	372635	549434	0	0	330064	0	0	409910	247611	0	0	234194	973910	380401	0	0	0	0	0	0	0	0	264951	0	0	0	0	0	0	807931	0	976886	0	0	0	0	809006	0	0	762504	0	0	424808	0
13747	0	9637833	0	0	0	0	0	0	0	0	0	0	695792	0	0	0	0	0	0	27952858	0	0	0	0	4.75108e+06	1.39798e+06	0	0	0	0	11568871	7.58383e+06	0	0	543024	0	0	0	0	235294	0	0	819738	2.74209e+06	0	0	2.34594e+06	0
14018	0	10182248	4449640	2.9418e+06	6.89854e+06	22175412	5981211	5898513	14198943	7912321	7426042	3.44591e+06	11041586	2479453	296677	25801226	6.40421e+06	11385908	8055116	10134592	6794191	7.30227e+06	7752539	2226375	11893277	8.3124e+06	5.78272e+06	10851438	7994833	7611993	7.48179e+06	8214023	4.19763e+06	10037139	10070190	9230801	2.7233e+06	770207	16605483	15623999	17091404	11076260	4.01873e+06	4.14602e+06	8447113	7.37406e+06	3647398	9472585
14463	438492	2.42306e+06	2.22399e+06	2.46932e+06	841280	858057	3.5215e+06	582739	468568	6.32921e+06	1.55051e+06	1.49938e+06	2.44035e+06	2.79566e+06	900431	1.43522e+06	1.54607e+06	564955	4757039	6250191	1.72171e+06	682115	2540906	563502	3.84641e+06	3.11942e+06	315180	1229272	288932	503392	869602	766765	1249637	2.09101e+06	0	1.17257e+06	566757	797066	1221527	0	0	1.0663e+06	438054	1.64067e+06	4450376	1.04359e+06	606603	1900436
14771	37909796	4831919	3.46182e+06	2853268	2.52832e+06	2.58129e+06	2.1591e+06	3.4724e+06	2.00263e+06	4.40798e+06	2.38923e+06	1.33905e+06	1.92784e+06	2.49931e+06	5679522	3.64434e+06	2.67828e+06	961180	3.2067e+06	1850340	1.95683e+06	1.7804e+06	1.47795e+06	2.48117e+06	2.0801e+06	4909291	2.6852e+06	1.45011e+06	4663418	1.83942e+06	5.00881e+06	4.10735e+06	4344163	2.3542e+06	2.37632e+06	2130138	2625586	2.48559e+06	1.42925e+06	4.52402e+06	1621806	1.71808e+06	4.47982e+06	2.12123e+06	1.20222e+06	1.10533e+06	3.869e+06	2861832
14983	2136122	1.42387e+06	17994276	6.12759e+06	6577988	5272610	1.08336e+06	5524762	8.18753e+06	14834369	28676058	243969	9853862	2.80227e+06	986654	18054414	8025588	9295439	1632708	4.06776e+06	14393985	25747870	3.54991e+06	1.05505e+06	1.12896e+06	9922231	909934	11073865	1.09174e+06	19283516	5776910	618541	15494847	11445904	2.33005e+06	12475118	329751	897598	17063172	703471	15938396	11894061	2.43795e+06	1.74476e+06	17754906	15105457	6320759	9112550
15019	0	2.81783e+06	1.24953e+06	750416	2.3637e+06	7119969	1.58151e+06	1.29918e+06	3941565	2.06461e+06	1.69125e+06	883003	2105122	687366	0	8.30311e+06	1.34182e+06	2412975	2.18652e+06	3.14979e+06	1193934	1256602	1.64957e+06	678634	2.45225e+06	2234018	1.58806e+06	3.13198e+06	2450563	2.01568e+06	1.63689e+06	2602771	1.14002e+06	2.16483e+06	4.01635e+06	1.59203e+06	711135	0	4.33365e+06	3.33051e+06	3.43428e+06	2.81094e+06	1.43814e+06	1173583	2.16041e+06	1.36007e+06	769824	2.43528e+06
15552	0	8300263	0	0	0	0	0	638009	0	0	0	0	532338	0	0	0	0	0	0	29647670	0	0	285712	0	4951101	1.92131e+06	0	0	0	0	10777368	6748135	0	0	569902	0	0	414044	0	253735	0	0	1.19526e+06	2.66325e+06	0	449771	2.5843e+06	1.06124e+06
15570	0	6.21837e+06	2.52207e+06	2.04115e+06	4872334	16098597	3.63646e+06	4360591	9361301	5.57124e+06	5.46317e+06	1.65184e+06	4824667	2105229	286229	17573466	3721964	7673612	4804416	8.17625e+06	4673165	4649825	4.12808e+06	2.05098e+06	6160368	6.09745e+06	4003218	7.08466e+06	4636823	5.27154e+06	3.70862e+06	6.00335e+06	3021769	7.41166e+06	8999907	5.57825e+06	1.74556e+06	694127	13395032	10042212	8880395	7219553	2.89543e+06	3035928	5476735	5.50087e+06	2.54261e+06	6069805
15579	0	1.47879e+06	564692	541842	1.34035e+06	4610274	975126	859632	2.7289e+06	1.26611e+06	1.47282e+06	230364	1.11071e+06	523483	0	4.86131e+06	1.06496e+06	2.00421e+06	1.26961e+06	2.07257e+06	1081744	1.09506e+06	830394	401669	1.4081e+06	1.46966e+06	893844	2.15222e+06	1.40716e+06	1.54049e+06	1.015e+06	1.81576e+06	883594	1.75315e+06	2.6194e+06	1414443	384345	0	3.2041e+06	2314027	1.69188e+06	1.78869e+06	770770	792707	1.5476e+06	1.26207e+06	540403	1.33853e+06
15639	216261	0	0	0	0	0	0	0	687462	829123	0	0	0	0	0	509886	0	0	0	1.55478e+06	0	705376	680004	0	0	898186	0	0	267474	0	2.26316e+06	877930	3.83772e+06	2.6048e+06	6313145	0	450019	0	730967	438373	0	472989	1.96182e+06	5380525	8581862	400883	9490759	8.34232e+06
15650	0	15709545	22629194	5.56727e+06	5.39909e+06	16810726	5.75919e+06	6.20192e+06	22222718	26171912	14953667	3022231	7060025	6.5067e+06	0	14961446	4.15873e+06	5669386	9633027	34859460	4200867	17651240	13089549	3.09976e+06	7847380	29978134	4.69814e+06	11768946	7.53904e+06	13571625	9825788	2.70987e+06	18123168	15826098	23838164	4307754	6.99355e+06	1.19648e+06	11892058	5.34224e+06	3.5011e+06	6279136	15932406	13239946	18666798	12002792	45719024	18299230
15660	0	8721169	2.66443e+06	928685	1.91041e+06	4691383	9814731	4.63482e+06	5.05391e+06	2.05483e+06	2.79472e+06	1.93056e+06	22158948	1.49621e+06	0	3.00199e+06	1512813	2.31165e+06	7.2731e+06	3383673	4294390	2935102	3.34131e+06	1.48388e+06	21328888	3297201	3.14148e+06	3.6501e+06	2.09563e+06	1.27852e+06	20488852	1070597	2208567	2.45492e+06	2.87039e+06	2.96938e+06	4951252	0	2310297	2.19503e+06	3.28716e+06	1.77337e+06	4.40453e+06	2.01057e+06	6.04116e+06	3.41996e+06	1.9279e+06	5.58891e+06
15695	0	23268132	1.11879e+06	1.35689e+06	2.03303e+06	2.34607e+06	1.32288e+06	556390	2.19443e+06	1.05416e+06	18358354	1.85821e+06	697742	0	0	1.39597e+06	2.06076e+06	249854	2.74121e+06	6.71729e+06	1.78305e+06	2.51148e+06	2.00917e+06	479703	2.51392e+06	25024464	1.02283e+06	2.13254e+06	137997140	4684923	426262	1699569	1931382	3.38287e+06	497224	2.3252e+06	2.00796e+06	0	1.0797e+06	6572184	1.64372e+06	2165103	1.31179e+06	1883083	3.56694e+06	2.73441e+06	1.08857e+06	15085069
16100	0	3.61554e+06	6354638	1.8901e+06	3.40043e+06	6590299	1.51546e+06	1.62685e+06	10251432	15034025	4953465	1.9809e+06	1.89029e+06	1.57227e+06	0	7.06016e+06	1.42263e+06	3057912	2647301	13906835	1.97211e+06	9199771	4192197	1.2247e+06	1.58455e+06	13666591	0	7.10637e+06	3231282	7594666	4492461	1.83852e+06	6.30098e+06	8.28666e+06	6.45899e+06	2.51224e+06	1.53637e+06	0	4.07195e+06	2.13742e+06	3654854	4.07436e+06	4297171	7958196	15567761	4113616	11066731	12454323
16673	0	104034670	32281764	8451295	3.59461e+06	4.1953e+06	5465556	7229134	2.33301e+06	10881626	23620138	2.26295e+06	11716937	6531062	1.0904e+06	5101332	5112740	4.55637e+06	2.01939e+06	5278392	3.80368e+06	5780697	2.85305e+06	2.4082e+06	17574300	6031757	1.83744e+06	2.80569e+06	3.91035e+06	31589986	11238810	11103541	6.97393e+06	3.33282e+06	3.15232e+06	5.95783e+06	7653426	5.0093e+06	2.53583e+06	2.1099e+06	3317791	4.28298e+06	12764085	73839200	4371764	3.5469e+06	13441997	3.77408e+06
16674	0	45388708	14073100	4.15026e+06	1.69545e+06	1.83671e+06	2817209	3.65388e+06	1.06645e+06	5005225	9781048	937593	5265823	3.11817e+06	381003	2.21122e+06	2397877	2.02022e+06	1123997	3129378	1.59523e+06	2701705	1.28296e+06	1.04541e+06	7527048	2.94029e+06	832267	1.27164e+06	1.83122e+06	14344025	5142294	5016709	3139452	1.53743e+06	1.35023e+06	2812446	3.64921e+06	2268909	1.19217e+06	867551	1.59602e+06	1.88524e+06	5.60786e+06	31098706	2.00042e+06	1.63884e+06	5959302	1.21089e+06
16786	32477674	0	0	0	0	0	0	0	0	0	0	0	0	0	0	0	0	0	0	0	0	0	0	0	0	0	0	0	0	0	0	0	0	0	0	0	0	0	0	0	0	0	0	0	0	0	0	0
16943	1.20073e+06	1.43042e+06	10995927	7733412	5560870	4109508	8136584	2699642	4.88526e+06	12468488	6754192	4.06681e+06	6433958	9256324	3.6522e+06	5709164	5477522	6356592	6.48491e+06	9379653	5128226	6.76596e+06	4234112	5763677	2.7992e+06	7641067	7052400	4.32915e+06	2.74859e+06	7350344	5224202	2180303	5.44642e+06	5.25526e+06	1.36339e+06	7.13845e+06	3.1689e+06	5.5662e+06	7.27598e+06	1564228	4.0321e+06	5.33573e+06	3.72399e+06	2860402	14256617	2.2443e+06	4478025	6111768
16959	0	4424941	76375830	44022308	18374580	14544680	36925804	10104689	29008564	87890460	51544260	13588780	47621360	63432416	2.32156e+06	33398738	27010366	38479944	39763544	51843960	26703760	52381936	19019338	7611762	4347587	55837110	30392440	10827720	7299038	34942844	13709422	4.9907e+06	27075422	23171868	2.53496e+06	46252950	5156634	5498927	53132980	5205395	20374440	15952003	5700514	6941808	100688870	10739101	5.08601e+06	37818464
16969	0	2.62864e+06	41229264	25180588	10830305	8752661	20447558	6332104	15816812	50237230	29589568	7.91334e+06	26535580	35434724	1.99047e+06	18408840	15164145	22549562	22382490	27171116	15423239	30222384	11538032	5.05778e+06	3.91182e+06	29549636	16769758	6263767	4.64858e+06	19401786	7.16908e+06	3.29414e+06	15392238	15003541	1.44354e+06	25572438	3.75146e+06	3915946	30318430	3586128	12360712	8927766	4.12214e+06	4301178	57291650	6077738	4.12296e+06	21387542
17278	0	903416	1494861	279971	1.27333e+06	1.0704e+06	469506	412718	2.00897e+06	3661405	1.84827e+06	555964	795137	640694	0	1.32193e+06	860335	1.06055e+06	1.33224e+06	2.53173e+06	1.15866e+06	1.47628e+06	5197430	538320	1.80764e+06	2.02088e+06	654166	1.16613e+06	1.32852e+06	1.11759e+06	5.1781e+06	3.63966e+06	1640844	1.97088e+06	3.37419e+06	1513077	3.53068e+06	0	1.64059e+06	904461	1.06986e+06	1.75909e+06	5.16657e+06	5.00154e+06	5.05392e+06	1946278	2189814	2.88544e+06
17419	21865492	0	0	0	0	0	0	0	0	0	0	0	0	0	0	0	0	0	0	0	0	0	0	0	0	0	0	0	0	0	0	0	0	0	0	0	0	0	0	0	0	0	0	0	0	0	0	0
17678	605602	961840	28148844	18989396	3.71274e+06	2.53278e+06	11062082	3.06328e+06	6.16093e+06	32703980	12545753	5674088	16079570	23679230	2.93454e+06	9453910	5.0804e+06	12640581	10508669	13080543	7.69425e+06	19651254	6716265	3.93984e+06	2188378	17099002	7.05856e+06	1725095	2.56552e+06	6892517	3547931	1.91484e+06	8451914	10627883	873964	12511443	3490578	2.88114e+06	14501033	1.55358e+06	5.69525e+06	2532768	2.96352e+06	1.66151e+06	40931470	3.5435e+06	2.63711e+06	16127525
17684	445827	3.41704e+06	65311370	31536974	7.37322e+06	7.90163e+06	23921692	6.35371e+06	15627094	63295180	29644510	8.06205e+06	37671750	54051776	2.80013e+06	22565252	15109652	23937484	24444546	35525640	17296838	34075344	12920332	6537932	4.32643e+06	39722332	18479516	6077812	4.07324e+06	16103747	9749207	3894548	16909202	19764080	1.75532e+06	29575478	3.39146e+06	4.9413e+06	32000628	2.39431e+06	9647275	7849496	4.08895e+06	4661084	72619300	7643689	8.08773e+06	20353062
17746	0	12009930	6848646	2.53969e+06	493173	578920	2670369	1.91092e+06	0	5038766	6.20795e+06	450157	1.99597e+06	1674054	0	1.33233e+06	908874	1.48654e+06	861958	1572795	1134109	1.37815e+06	843156	361654	2.41732e+06	1.10565e+06	0	852323	1.54262e+06	6.48906e+06	2.06917e+06	1.7077e+06	1.67266e+06	565720	577220	2311863	969136	1027188	1.37031e+06	306370	1.50028e+06	1413041	1.89326e+06	7792920	1.94563e+06	1.2493e+06	3.24482e+06	1.18357e+06
17755	0	12272759	6703289	2.53969e+06	493173	578920	2670369	1.91092e+06	0	5038766	6.20795e+06	450157	1.99597e+06	1674054	0	1.33233e+06	908874	1.48654e+06	861958	1572795	1134109	1.37815e+06	843156	361654	2.41732e+06	1.10565e+06	0	852323	1.54262e+06	6339773	2.06917e+06	1.7077e+06	1.67266e+06	565720	577220	2311863	969136	1027188	1.37031e+06	306370	1.50028e+06	1413041	1.89326e+06	7330198	1.94563e+06	1.2493e+06	3.24482e+06	1.18357e+06
17771	0	3471899	2176978	3.45491e+06	1507518	2.59397e+06	10056743	1.98467e+06	2730785	17521280	2.69212e+06	3.30376e+06	5.37469e+06	1.86451e+06	0	6.97063e+06	1.38739e+06	2104052	3.32882e+06	9180457	1.29311e+06	3.56177e+06	20528298	229419	5039552	1489811	2119440	7.45692e+06	10457596	1.86378e+06	3488918	4426119	17621040	2.10722e+06	12342610	1.77383e+06	4.86115e+06	0	3767517	7259267	7.11393e+06	4.16935e+06	6015964	2.43409e+06	6.9043e+06	5.41702e+06	3.78782e+06	31643946
17837	26593788	0	0	0	0	0	0	0	0	0	0	0	0	0	0	0	0	0	0	0	0	0	0	0	0	0	0	0	0	0	0	0	0	0	0	0	0	0	0	0	0	0	0	0	0	0	0	0
18298	16400070	0	0	0	0	0	0	0	0	0	0	0	0	0	0	0	0	0	0	0	0	0	0	0	0	0	0	0	0	0	0	0	0	0	0	0	0	0	0	0	0	0	0	0	0	0	0	0
18381	0	19759084	15913738	4583733	3.03501e+06	7.02474e+06	5.083e+06	4694892	1923636	9981578	14058139	739307	5.02654e+06	3.22425e+06	0	3377792	2.49815e+06	4.16939e+06	2.82984e+06	3.40943e+06	2.46866e+06	3.55794e+06	2.5278e+06	782157	5.11608e+06	1.14553e+06	311131	3.60239e+06	1.71691e+06	14028905	3.22915e+06	4.00966e+06	4.00175e+06	1440289	1.43536e+06	3.70199e+06	1.61595e+06	1.45731e+06	2.67048e+06	1.2966e+06	2.81027e+06	4401932	6.2428e+06	15564674	5.14582e+06	5308967	6776173	3325577
18464	0	0	0	0	0	0	0	0	1435520	3.98614e+06	0	0	0	0	0	0	0	0	0	2.02348e+06	0	0	0	0	0	224434	0	0	0	913694	622894	0	2543403	1.05202e+06	0	0	0	0	1.00808e+06	0	0	914880	0	0	4.11093e+06	0	0	3.84571e+06
18470	15665988	1.17683e+06	1.97297e+06	2680255	1.31466e+06	2.30375e+06	1.23984e+06	5.4087e+06	945447	1332054	1.78566e+06	3.33032e+06	5.80641e+06	4734586	7.41569e+06	1.27997e+06	1.61272e+06	5352491	5.71955e+06	1.67812e+06	2461139	1.74305e+06	1203375	2.07844e+06	2918840	1.24345e+06	3.90898e+06	1.57097e+06	3465115	2.88656e+06	4219467	1.73067e+06	4.2047e+06	3.01664e+06	2.08413e+06	1.39443e+06	2.04358e+06	2.62741e+06	3.44988e+06	5.83737e+06	1.8414e+06	1.88877e+06	6187971	1.66633e+06	1.53278e+06	3.31316e+06	1.68522e+06	1.76705e+06
18764	233177	2.89319e+06	38575100	13703495	6631569	4.96905e+06	17247622	3394263	11083814	31195882	19538028	7013713	18104882	27947064	2.11701e+06	14774790	6373598	15141215	15462359	20089952	12682291	24562024	6929051	3.00704e+06	4103181	18516658	9905328	5665126	3.48856e+06	11651868	6023536	3.38716e+06	12768888	5.16676e+06	1.26201e+06	21410704	2.4269e+06	2.95562e+06	17055888	2.04103e+06	6223683	5273452	3.03617e+06	3.63569e+06	45998304	6.08728e+06	3.70901e+06	12801982
18765	1.48302e+06	417795	15720314	7.32317e+06	1.47484e+06	1751284	6254552	1.74603e+06	4.1639e+06	14710829	8964851	1.84337e+06	7668474	11312576	1.66165e+06	5973586	2.77575e+06	6.98613e+06	5442927	9304519	6316614	12421751	4442362	1.94435e+06	1.71827e+06	8682307	4.33409e+06	1.14851e+06	1.68373e+06	4.6505e+06	2.73061e+06	1.5826e+06	5.47324e+06	3.13191e+06	915579	8006785	2.20278e+06	2.07752e+06	7.41501e+06	1.42037e+06	3.77008e+06	1439783	1.38537e+06	2.14803e+06	21686754	1883144	2.21816e+06	5235597
18859	1124141	8418185	2.64275e+06	722959	498499	685939	2.35046e+06	1.03296e+06	0	1.90169e+06	2.8554e+06	497976	1.94074e+06	635692	0	406884	704355	801893	462267	782668	846566	590626	0	0	1.60573e+06	721199	0	560184	244366	4.46458e+06	818999	1.03212e+06	936962	220184	0	783748	358719	297477	262548	0	432383	891901	1.66492e+06	4.81981e+06	666519	1.18842e+06	1.34768e+06	361209
18930	0	0	990589	0	1.9395e+06	1.23198e+06	5247273	0	539508	0	1.17595e+06	4.52321e+06	0	0	0	0	2.00383e+06	2.67935e+06	772661	0	1.49419e+06	215972	0	1.18518e+06	0	0	293218	2.45573e+06	0	4297242	0	0	574742	691396	0	1.17522e+06	0	0	378999	0	241342	1658096	0	275739	0	2.41781e+06	0	227611
18949	440655	1.84168e+06	815590	584009	785541	668774	675058	826071	342327	379507	820743	583884	887603	553709	1.55854e+06	259589	2.77213e+06	593277	533799	483665	1.88706e+06	540117	1.02094e+06	541420	1.89112e+06	0	227834	632881	0	158042960	1.42314e+06	546392	514443	1.12209e+06	535085	830639	801883	666645	572916	737815	589563	887670	625377	938222	662969	450560	1.1103e+06	372515
19047	0	327744500	345940130	211174900	83123990	121229150	365801150	191335470	128895000	468712220	371534430	69680150	323351740	237428260	14386863	110004820	88510850	174050510	236003400	531535170	316941800	322987700	490291170	241179150	368950180	316453280	127220104	132005680	355126100	157554880	249418000	252460020	219152460	114849210	88091050	144465580	225121120	84442616	109085790	215047000	148833900	95610430	330870140	402150300	460363260	314045630	257185810	103829340
19048	6.60344e+06	0	0	0	0	0	0	0	0	0	0	0	0	0	0	0	0	0	0	0	0	0	0	0	0	0	0	0	0	0	0	0	0	0	0	0	0	0	0	0	0	0	0	0	0	0	0	0
19118	0	5647094	1943279	343473	0	323925	452922	407307	0	517990	1.42399e+06	0	677176	289075	0	551170	639988	300595	0	253110	482695	317962	0	0	1121174	242712	0	1.0063e+06	229013	1.79911e+06	609129	558331	0	0	396064	701779	334268	0	235941	0	449310	415759	742262	3410509	279594	245154	784347	444157
19195	0	0	0	0	0	0	0	0	4130531	7565362	0	0	0	0	0	643786	0	0	0	3.48361e+06	0	0	0	0	0	570443	0	0	0	1.06518e+06	1.07341e+06	0	1.68869e+06	2.81321e+06	0	0	0	0	723093	0	0	1.02711e+06	0	0	7866053	0	0	9685442
19217	5925716	0	0	0	0	0	0	0	0	0	0	0	0	0	0	0	0	0	0	0	0	0	0	0	0	0	0	0	0	0	0	0	0	0	0	0	0	0	0	0	0	0	0	0	0	0	0	0
19319	0	3131710	1.50215e+06	783709	245250	410170	910801	639180	0	888204	1.64493e+06	407699	647830	373930	0	475216	438792	878941	0	1.2142e+06	0	0	0	0	845918	620134	259420	398663	0	3.68513e+06	436369	367191	558092	0	262538	862964	0	0	414528	403246	486187	503653	421052	1.14954e+06	0	0	757464	604128
19440	233614	0	368919	362140	4.24462e+06	9668090	1.43766e+06	0	2598877	3.14638e+06	360834	0	258295	0	0	2.45445e+06	2258710	2.17178e+06	505236	1.77356e+06	833412	1.16403e+06	1.5456e+06	0	330469	456310	576766	2.75875e+06	549853	1299337	0	2.40994e+06	1.98641e+06	0	2.14807e+06	657283	0	0	1.9543e+06	1.93283e+06	0	2.51594e+06	3.54754e+06	951413	3.71877e+06	4.43886e+06	0	490289
19504	0	0	0	0	1.15924e+06	2.03353e+06	0	0	6.28436e+06	1.3003e+06	291038	7120896	0	0	0	5637187	1.38221e+06	1.27177e+06	0	334704	652657	689568	0	0	0	377673	3491668	2.78088e+06	0	1.5038e+06	250120	0	1.68869e+06	3.93903e+06	0	1.44169e+06	0	0	2.12876e+06	0	277410	3.18262e+06	0	0	1.53886e+06	514097	0	6.02711e+06
19579	0	278271	1716871	308571	2.28622e+06	1.42115e+06	3.28306e+06	0	480089	318594	2.01116e+06	3.86934e+06	0	0	0	762552	2.85637e+06	3.35461e+06	536634	0	1.41904e+06	437014	0	269584	0	0	0	2.98206e+06	0	9324381	0	0	850554	976408	0	2.01976e+06	0	0	729122	0	630311	2794464	0	809590	0	2.50567e+06	336086	0
19606	0	1.4844e+06	1.72164e+06	535544	673080	761811	3563908	1.11111e+06	2.31167e+06	1.29259e+06	1.33024e+06	1.05153e+06	9631229	595494	0	877023	891902	981889	7.71037e+06	1.68885e+06	1.98619e+06	1.1661e+06	1.60245e+06	537544	2.0155e+06	2.38619e+06	2199197	1.15918e+06	1.01679e+06	1145446	3.54244e+06	820758	1.0769e+06	1.08594e+06	966141	631891	517051	0	556348	3081771	926075	712958	839929	1.4527e+06	1.51721e+06	1.42563e+06	713369	2918995
19713	0	0	0	0	515224	0	0	0	0	0	0	0	0	510301	0	370150	0	0	0	2439529	0	0	0	0	7677961	0	0	0	2.31257e+06	0	0	544201	620630	700292	1.30899e+06	0	0	0	0	0	0	316708	1.43086e+06	0	2.95197e+06	1.82469e+06	378733	1.40492e+06
19768	3.77259e+06	4.73822e+06	13423034	7667932	3.89581e+06	3.90599e+06	3.68048e+06	2.85158e+06	4778971	9493477	8668253	3.66625e+06	8503528	8.01425e+06	2.91997e+06	3.97622e+06	6.59124e+06	5.09296e+06	7918420	8383424	4.07101e+06	5.2744e+06	7.4659e+06	1.56373e+06	6.92539e+06	9128687	5227681	4283668	4.00492e+06	4867306	3.73802e+06	4641870	3.89867e+06	5.90682e+06	1.82334e+06	9247817	3.72385e+06	2.87786e+06	6748122	2.83189e+06	2.37786e+06	4.84022e+06	3.80946e+06	5121578	11577055	3.0826e+06	4729848	5980048
20137	806221	8.24137e+06	3.73924e+06	521461	2.66116e+06	3.07034e+06	4.36526e+06	0	1.67247e+06	273213	3.08754e+06	2.2636e+06	483764	310239	0	685521	3.59119e+06	2.43219e+06	262274	0	1523066	892094	0	1.32971e+06	527230	0	1.60574e+06	2.22855e+06	0	11170274	242943	676467	1.15264e+06	1.49862e+06	371415	1.9859e+06	0	0	680791	0	1.00171e+06	2.15e+06	789926	5027494	269210	3479406	740707	482694
20180	257121650	0	0	0	0	0	0	0	0	2.29905e+06	561403	0	322327	0	0	0	0	0	0	3.20209e+06	0	236598	2.09206e+06	0	1091271	0	0	0	858339	0	0	0	0	0	0	0	0	0	0	0	0	0	0	354924	1441477	0	0	0
20190	689600	5871203	2.27725e+06	3089424	2.71177e+06	3074217	779678	4.84546e+06	2527124	11598256	6389424	1.9456e+06	5.36375e+06	7127137	885283	7355379	729133	2.3147e+06	2.36662e+06	7.64425e+06	2576054	8620335	6.62175e+06	1.58877e+06	9101897	15546452	1330120	3.59394e+06	9208701	6.00127e+06	6.61272e+06	4.55982e+06	3.31584e+06	1.99193e+06	4.1112e+06	3321373	3.83704e+06	1.17364e+06	3.53403e+06	6.24369e+06	3.53072e+06	4773771	4.82067e+06	7.29818e+06	3.39682e+06	863560	3.41694e+06	5669246
20191	0	53259630	18634926	22741306	9950042	15344220	612093	23944616	12975883	126594420	62775150	0	44884844	76101380	744610	79225080	2.52743e+06	5.9773e+06	6213819	82878880	5680506	102752450	49460370	1916984	88841500	178309470	0	15723438	91442456	60270784	62012350	37195920	20387988	11841490	18145446	18074274	31501470	1048223	30591382	57411012	21354128	39025852	35917532	71539250	20919948	1569487	14936626	43851270
20200	0	3.84626e+06	1.09323e+06	1.15095e+06	2.89821e+06	4.24309e+06	1.43129e+06	242355	6.04101e+06	2.04146e+06	1.82849e+06	7.28427e+06	845788	1.29679e+06	0	13092467	1.8952e+06	4594862	2.1311e+06	2.68013e+06	2.14923e+06	6746401	2.62179e+06	770016	1.69037e+06	3.1533e+06	2.83119e+06	5436930	3.41063e+06	3.33945e+06	2.05013e+06	1.22073e+06	3.07273e+06	8078932	20836068	5.58885e+06	1290074	0	5.90897e+06	3799200	1.39177e+06	9741755	2.49606e+06	3.28086e+06	5.04128e+06	2685080	2.58535e+06	20186616
20214	0	53422388	18818064	23083796	10206155	15480263	612093	24138838	13198905	126717350	62890340	0	45048844	76258740	744610	79476580	2.52743e+06	5.9773e+06	6357551	82989950	5.85256e+06	102878080	49664530	1916984	89140856	178249330	0	15887015	91624780	60403056	62166452	37461864	20577132	11964293	18360224	18238496	31647826	1048223	30719796	57305940	21477470	39248930	36191940	71673096	21097544	1569487	15147745	44000210
20268	1.61919e+06	11276619	3.57366e+06	1.25604e+06	442836	640647	2.63037e+06	1.77592e+06	429517	3.51835e+06	3.61129e+06	490932	2.44591e+06	1.12028e+06	0	506599	668249	1.35553e+06	530917	888604	848930	936402	364519	261648	1.94528e+06	792338	0	509357	513945	5718858	1.14167e+06	1.51297e+06	1.19244e+06	408973	367743	1.54136e+06	725989	529475	728708	560424	1.17213e+06	789089	1.95185e+06	6929589	1.25044e+06	1.37348e+06	2.13155e+06	861722
20269	593481	13895380	4660529	1.37333e+06	483618	769337	3.59344e+06	2.75539e+06	294417	4509896	3.82443e+06	515510	4.0085e+06	1.27817e+06	0	665912	959734	1.35069e+06	907983	2.63044e+06	849731	1162454	676933	283796	3.51197e+06	1.50086e+06	0	529009	598745	6.6132e+06	1.72409e+06	1.9821e+06	1.41139e+06	437185	638964	1.75296e+06	772905	525182	894723	0	1.33829e+06	821292	1.94823e+06	7244274	1883319	1505783	3.00473e+06	1.22942e+06
20270	505873	51986748	16539732	6.11722e+06	2.3916e+06	3.46766e+06	12512499	7.15389e+06	1.73957e+06	16447153	16371462	2.63668e+06	10678594	5451097	0	2.83531e+06	3391168	5.82374e+06	2.90281e+06	4251498	4.2573e+06	4.67521e+06	2.66412e+06	1.45779e+06	8983777	3.59127e+06	658282	2592243	2783663	24901318	5.01309e+06	6469855	5.6257e+06	1.85996e+06	1.6472e+06	7344116	3.54001e+06	2.73812e+06	3.51488e+06	661255	4.92734e+06	3858001	8918098	31433940	5.70211e+06	6441095	10043191	4.01215e+06
20527	980118	4.07925e+06	4068208	3879778	1.22707e+06	1322515	3.2731e+06	600487	2.63069e+06	3.22937e+06	3.56959e+06	902650	3.35222e+06	4.29339e+06	889296	1.46249e+06	2.67314e+06	2.23564e+06	7074500	2.94426e+06	2.58635e+06	1.86762e+06	8243795	791237	2.48848e+06	1.65345e+06	1.66516e+06	1.75166e+06	2.0053e+06	2.42341e+06	2.01507e+06	4.66012e+06	2222850	7095359	2.20382e+06	7.80642e+06	2542811	2.59467e+06	4488085	2.15787e+06	615422	2127445	3.89896e+06	4.70296e+06	9692589	927696	3.0045e+06	1.73479e+06
20577	0	1920862	4715206	1.41585e+06	850233	1140733	0	907203	4784451	4225703	908262	0	1.15929e+06	1345914	0	3.38856e+06	0	0	1103843	9853935	323312	4.27714e+06	2884586	524218	635380	779419	0	511847	686083	750446	1.97805e+06	905125	3.77395e+06	2622578	5.30013e+06	443872	0	0	1.11411e+06	395585	571279	614330	2.5881e+06	4.82246e+06	9075300	1.01375e+06	6112072	3.64138e+06
20661	0	3743046	6961604	3.5619e+06	5.17034e+06	7.53473e+06	2767876	2.85319e+06	14996804	17402174	7031891	2766591	3.44475e+06	3135083	0	10172100	3.23109e+06	5568367	5866023	17917172	3.60655e+06	16260858	5953154	2547423	2456023	12965045	716185	8139212	4652560	10350684	4849537	1.75754e+06	9074826	12087473	7.81995e+06	5.48869e+06	2390352	0	6.75143e+06	3.31e+06	6006522	6364437	4.68301e+06	7154417	15711915	4.7552e+06	14840519	12522274
20669	0	4.87165e+06	6.99984e+06	1.54296e+06	1.6236e+06	5857437	2.0223e+06	1.79476e+06	6435171	7933338	4.89941e+06	883457	2.81663e+06	2.51446e+06	0	6.37357e+06	1.87962e+06	1.4667e+06	4.07955e+06	7.29069e+06	1.73923e+06	6016584	4.87692e+06	1.21997e+06	2.21348e+06	7713348	1.72898e+06	4.42329e+06	2.68557e+06	5.21409e+06	2.6742e+06	271367	5.70274e+06	5438391	9355499	2.42957e+06	2.18101e+06	345689	4.8234e+06	1.87459e+06	1.80154e+06	2.22846e+06	3.8541e+06	3.32145e+06	4.57908e+06	2.66779e+06	11434382	6581782
20883	0	6397556	4.97164e+06	1.55834e+06	1.25959e+06	1.45612e+06	3.09382e+06	1.9091e+06	978306	3201839	5871607	1566380	1.76145e+06	1.55758e+06	0	1.05226e+06	2.1389e+06	2.23203e+06	1.10543e+06	3.80797e+06	1969487	2.37714e+06	850164	340843	1.32221e+06	1.15914e+06	1.91901e+06	1.42523e+06	1.1409e+06	4.23864e+06	1.473e+06	922684	2.34642e+06	1.26955e+06	448862	1.99299e+06	286219	243857	1124728	0	1.63952e+06	1.80633e+06	802865	3.97186e+06	4.00568e+06	1.63417e+06	3198681	1.9647e+06
21009	1.85768e+06	95860936	96267304	109914530	111121120	89346880	104224990	126392504	83615420	90562910	99521736	128726664	94139110	107369960	136698620	92150320	112107190	102481490	95845630	94305490	103008080	88745840	133270260	112101750	100421256	85680070	105073920	93132980	110711040	102132040	99789890	112079736	100628640	104906590	97191840	99763010	109071544	134102310	88836140	98375940	136370500	87992040	127959304	106123450	93396810	98809090	99481530	95595900
21122	0	0	0	0	4008149	215559	0	0	0	0	242261	0	0	1.25094e+06	0	1250371	0	1.87981e+06	0	5.89442e+06	0	2.81794e+06	429539	0	12670364	0	0	0	4097328	581596	1.0329e+06	1.05625e+06	1.19569e+06	4.57782e+06	2125792	0	0	0	545300	0	0	2.18445e+06	3307941	518069	5.49499e+06	1.63363e+06	1.98591e+06	2697202
21172	226660	698472	1.65999e+06	260487	1.94174e+06	2.4805e+06	4.2639e+06	0	764166	677182	2334122	2.43178e+06	422393	0	0	822626	1.93811e+06	1.95771e+06	489437	328153	1.8975e+06	487612	344672	246313	530530	245442	359109	3.11294e+06	541462	7064679	377073	245040	854902	947762	350271	1.68478e+06	0	0	621680	0	672598	1.98689e+06	483053	1.71071e+06	716135	3.13654e+06	642292	365459
21196	28231394	50822372	35404756	41272772	56951130	29500880	48019540	57748210	30211930	32554756	34801776	54943720	51230868	39390524	30818788	32313200	25965444	28472428	52411670	37049964	60082644	29822160	59672376	43274836	55548270	29746316	58677010	29958612	57834960	28823348	34218284	56730270	34783940	20274062	52735110	23123298	62507924	70344880	31202972	31682784	30259202	30744086	55863350	50887496	32265718	33554852	53462490	50657436
21316	0	4109134	2988153	2.37425e+06	9189007	22348550	12867070	1.60752e+06	10004125	3.90822e+06	7.22842e+06	2.02549e+06	3914733	2.47657e+06	0	7291333	4255862	6.45838e+06	1.97733e+06	2.87507e+06	5.60164e+06	1.89402e+06	3452570	4.05584e+06	8057770	4234441	1.4657e+06	12259144	2647251	8526919	3.89456e+06	3896463	1.10179e+06	2.12323e+06	6.37303e+06	4.78643e+06	2400026	0	6.21908e+06	6.58138e+06	2.3769e+06	5431887	12318544	10887306	9944717	13673813	4.3799e+06	1.69359e+06
21334	0	349298	1.84368e+06	329984	1.55442e+06	2217377	0	223785	3.93673e+06	1775150	378361	1.13506e+06	0	394457	0	2.00405e+06	1.08425e+06	1.46944e+06	532507	4651329	802678	4.12364e+06	1335318	874780	0	1.27448e+06	575963	706072	1.60832e+06	2082127	2162410	673652	4.04656e+06	5698468	6352114	439789	0	0	271499	0	406614	469788	2247371	5503149	9991382	4750713	7653285	12142494
21353	184825060	7.46006e+06	6498649	1.9418e+06	6.37712e+06	3490703	0	1.5511e+06	4370359	9592905	13426837	0	4907184	2213539	0	5199378	3.18956e+06	4.57151e+06	686404	11613948	4.05524e+06	8446957	7694054	0	16537741	2.49747e+06	0	3.37898e+06	13630073	11741071	3.32322e+06	1.51328e+06	4.87778e+06	3811695	3.18872e+06	4794134	1.49997e+06	308275	2688088	9662540	2.45668e+06	7252645	2.65209e+06	8950221	2.95768e+06	1.7094e+06	3.26408e+06	6.4972e+06
21411	16481850	0	473380	1.12791e+06	2.49208e+06	2.14297e+06	1.13202e+06	2.31551e+06	1.02018e+06	1.85874e+06	1890979	544445	831978	2.67973e+06	1.53249e+06	1.75945e+06	3040393	2.54955e+06	824366	1.34533e+06	1.65519e+06	2.70856e+06	1.30074e+06	2.10977e+06	3.79503e+06	3.09312e+06	1423046	1.43783e+06	2.07169e+06	3.87877e+06	1.82036e+06	566655	1.05774e+06	1.15662e+06	1.54001e+06	2.21427e+06	480791	808080	934784	1.04671e+06	2.91664e+06	2.11502e+06	1.63995e+06	2837647	692034	1.19792e+06	2.03985e+06	979898
21413	186906180	7582457	6613174	1.9418e+06	6.37712e+06	3490703	0	1.5511e+06	4370359	9761154	13211341	0	4907184	2213539	0	5199378	3.18956e+06	4.57151e+06	686404	12856142	4.05524e+06	8446957	7.89586e+06	0	15512944	2.49747e+06	0	3.37898e+06	15147019	12478443	3.32322e+06	1.51328e+06	5.02821e+06	3811695	3.18872e+06	4794134	1.49997e+06	308275	2688088	10278517	2.45668e+06	7377301	2.65209e+06	9180778	2.95768e+06	1.7094e+06	3.26408e+06	6.4972e+06
21588	1.2603e+06	1.37467e+06	18811042	2729273	16564808	7.96842e+06	1.37928e+06	986703	34265700	28455304	12128649	2.31296e+06	579798	5.38921e+06	0	4890269	2087897	4182765	943022	30806488	4.10242e+06	13239887	8355432	3.24736e+06	2.5615e+06	12839124	5.17838e+06	6.86487e+06	24867202	4.59999e+06	6695076	2685009	14305154	26196882	27128122	6285262	1.65239e+06	222962	2423754	12618859	8562874	1.12194e+06	8.19082e+06	23614550	16112659	14339710	20542320	8582455
21615	7016031	0	0	0	0	0	0	0	0	0	0	0	0	0	0	0	0	0	0	0	0	0	0	0	0	0	0	0	0	0	0	0	0	0	0	0	0	0	0	0	0	0	0	0	0	0	0	0
21624	2.54995e+06	9849397	9689124	9864482	10441198	9138406	12555533	8967087	13306184	13472124	13417725	12652215	10646933	10412993	7362522	17703192	10853042	9825105	10127244	12975999	9838060	8745425	13036431	9429002	13234836	10150522	14324951	11318032	12290450	20941072	8806069	12146806	9144296	11961550	12664398	13305543	10129456	8841160	14828543	13085197	16712782	9327255	7.91224e+06	8958693	13118354	9820963	9888639	15945241
21629	0	25931804	21083062	24101280	26446146	21416552	29712180	16804624	31369850	30882628	30497120	29181130	25111128	22529026	16635538	41701100	25871972	23906068	23941408	29149810	25252854	20381100	29645420	18409560	29392636	24742518	35041972	26663580	30925802	52710250	24057994	30106234	21565114	28159736	31720234	30610760	20703448	17375566	34636148	29649614	36988464	25929164	22093156	22462952	30059956	22998910	24220974	34436480
21686	11685233	2.8778e+06	2.72095e+06	5917713	3.77513e+06	1.81153e+06	2.24181e+06	1.19909e+06	4.202e+06	4.22078e+06	1.89156e+06	2.86445e+06	1.91257e+06	2252973	4719475	2.27152e+06	3.83444e+06	2.68282e+06	1.8807e+06	3.78607e+06	5527703	2693359	2936424	866824	1.96125e+06	1329540	2.43491e+06	2.39906e+06	2149081	2.80131e+06	4.51734e+06	2.70278e+06	4.15396e+06	3122530	2.88699e+06	2.29339e+06	5573069	4809037	2.48796e+06	1.22929e+06	3092331	2.30999e+06	2.76575e+06	1.73131e+06	2.06918e+06	986132	5572591	2.73782e+06
21838	10413202	1.22366e+06	1.71355e+06	1.22508e+06	10348654	20676528	2.63646e+06	1.65796e+06	5.95992e+06	579902	2.37684e+06	0	908557	1.08432e+06	0	4.30738e+06	2.55136e+06	3.81417e+06	819751	0	1.72286e+06	576598	274848	541703	2.62214e+06	1.92283e+06	850576	8631516	893561	2813930	1.58122e+06	3.95835e+06	901665	2.29911e+06	8050057	2.53617e+06	1376021	0	7901842	7305034	1.38221e+06	6438410	4.83345e+06	3.07766e+06	2.33226e+06	2.53998e+06	2.50701e+06	2.14817e+06
21848	4.57429e+06	1484748	2.21744e+06	1219099	6.63895e+06	16530162	2.82586e+06	1.34282e+06	4850200	767070	2570680	0	896572	1.14725e+06	0	3.04655e+06	1.95489e+06	3.22506e+06	233579	280758	1.81972e+06	731650	652872	0	3209874	1.92829e+06	676449	7.13805e+06	1.2495e+06	2.01217e+06	1.84549e+06	4.13241e+06	760161	1.81813e+06	4833166	1.96044e+06	1.13986e+06	0	6.00491e+06	7215768	1.02483e+06	3.70684e+06	5.00677e+06	4.38248e+06	3515842	2.14246e+06	2.50243e+06	1.82411e+06
21849	4344908	1.68721e+06	2.29585e+06	1.24404e+06	6408117	15602082	2.67273e+06	1705428	4969526	867208	2389465	240356	1.02993e+06	1.19278e+06	0	2.94275e+06	2.94696e+06	3.5315e+06	397571	0	1.91224e+06	777651	680310	416247	2.90505e+06	2.06432e+06	862234	7.31734e+06	1039660	2479814	1.72067e+06	3987115	1.05901e+06	2.01352e+06	6.29066e+06	2227928	1.21386e+06	220607	8.21533e+06	6.99796e+06	1.40243e+06	5042318	6.08386e+06	3.82421e+06	3.31976e+06	2.20363e+06	2.55227e+06	2.03258e+06
21923	0	353908900	391031500	266532540	104399710	135465630	388526600	207013620	144829300	491575900	401830620	86624820	372961820	266936720	19115586	139946640	116579960	221294240	292418660	512867000	392012700	364670560	514300670	248483970	361425860	355637060	180259340	127526800	357903400	143353820	307463840	254772300	234846020	127803496	98964000	155718720	242121810	88737350	141661600	229733870	169025950	98148330	298537800	440880200	513050530	369682430	318020400	122324340
21943	0	25110380	19147238	20395352	3.17459e+06	3.50357e+06	77799300	23339740	6247780	65311960	30776150	2345542	26894904	10675361	1.32589e+06	3.92349e+06	3.46819e+06	6110175	31434162	92584550	30942830	19631622	69839330	25833360	52144610	47965244	5.21877e+06	4.43671e+06	74162984	5168245	15870953	15788940	24825990	4061231	3.09985e+06	4563564	11415279	3.90286e+06	3.60021e+06	7.06954e+06	5337136	3811806	35320988	28645416	73111420	43842724	13314717	4.97192e+06
21947	24096140	11457913	12893084	18985912	51178816	13886387	12949441	18688182	6562459	10529448	13632191	36512370	8544488	15344812	65912784	9855023	20920030	16095479	12375702	8396929	16776922	10643249	13415437	17436568	13601926	10801392	20233876	17030484	14376973	12791420	13703742	16571206	15321279	31675924	13904110	30566454	20194498	25854396	14561084	15315006	31529350	30598360	15624861	11279973	6904552	14417683	16108558	30774780
21955	69578030	4.40244e+06	3.99431e+06	6646965	20226384	9581106	4214365	7.1278e+06	10383402	3.25714e+06	3255197	13211668	4589091	5965269	33807180	6.22538e+06	13463545	12753714	5.71731e+06	2.63154e+06	8354260	5378646	2.74444e+06	6.37565e+06	8864638	4473616	11570604	12671737	4.78909e+06	10899943	9609924	5.75596e+06	4.95622e+06	12233761	11514780	12379217	6.36806e+06	15786972	9013276	6.38313e+06	15184597	6878743	9348734	3.57849e+06	3339325	4.44285e+06	5751712	6.29743e+06
22001	470462	208533800	253937900	151306910	37150156	51730636	242922990	88850590	65201150	335079070	261690540	32188726	209837220	176217000	7.18326e+06	49278668	47405716	104503600	157747380	352884100	272274270	231067820	338473100	148487200	230938990	215303680	79711980	51927564	235391970	66093860	163374370	129765944	104985544	53919216	35764972	78252024	123656720	35841836	51476870	95340904	61318212	41717508	151968130	304790000	370586980	221394060	184574000	58988630
22043	0	844676	0	0	0	0	0	0	0	0	481278	0	0	0	0	0	0	0	0	0	0	0	0	0	0	0	0	0	8666394	301237	0	0	0	220157	0	288028	0	0	0	0	0	303150	0	0	0	279493	0	348106
22065	808816	1.06155e+06	1.62994e+06	1.10808e+06	1769112	1.76396e+06	481789	691804	1941344	1.91777e+06	1.38608e+06	1.73497e+06	1.7988e+06	1.82304e+06	942259	2.21169e+06	1.41831e+06	1.18307e+06	1.23882e+06	2.01964e+06	968479	1.64569e+06	1.97629e+06	1508759	1.57145e+06	1.00601e+06	1.04054e+06	1.1956e+06	1.82733e+06	1.27996e+06	4213118	1.37595e+06	5890133	5912168	4.70684e+06	1.17985e+06	807012	1.62013e+06	734463	1.4199e+06	1.26601e+06	1.01629e+06	2.67591e+06	2079609	6517696	1.99746e+06	4.34769e+06	4235463
22186	28132090	0	0	0	0	240305	0	0	0	0	0	0	0	0	0	0	0	0	0	0	0	0	0	0	0	429619	0	0	0	0	0	0	0	0	0	0	0	0	0	0	0	0	0	0	0	0	0	0
22198	0	2.51067e+06	4.55127e+06	8556690	44642896	56156410	31156016	3.01956e+06	38732696	5.74102e+06	11807747	102797390	5826676	4357022	0	22700732	31931854	62563436	30694760	9910549	35092500	12919662	8711933	13354052	6252278	5250418	99682550	45422292	18327034	9888147	4.46503e+06	2.35647e+06	11443910	28105756	31656834	30723900	1.36694e+06	2.29836e+06	29943704	9673268	49516590	17364214	2.62896e+06	9565469	12046083	27762554	4778502	19506160
22214	0	0	2.05834e+06	877386	10954277	10073401	4.10048e+06	0	6109596	522255	4.37106e+06	439154	0	1.90525e+06	0	2.07909e+06	4716451	3.38403e+06	3.58421e+06	0	4401917	2.59287e+06	0	599322	0	398716	11523566	6057749	0	5.83195e+06	0	0	2.68584e+06	4.01112e+06	0	14810090	0	0	3228701	0	2.99708e+06	7.25342e+06	0	0	1.73265e+06	917924	0	7861318
22216	2.00764e+06	16777484	75942850	23673484	15398220	9619116	90966104	18206800	5.31345e+06	32138404	72442320	11163626	54110990	23847804	231017	46102228	34353950	5748769	38275996	82704160	11940494	35231004	13113649	12101617	7736864	56173460	3.02419e+06	21517134	11178006	55182104	9288393	4.10628e+06	38872550	9427124	12048560	9307518	751905	3.72716e+06	23751102	19538600	15341766	31008060	1.18638e+06	10049590	14438351	8911709	6.06838e+06	2.26798e+06
22229	0	1.33945e+06	536025	692917	539547	358748	214711	1.53119e+06	0	9276096	2.30828e+06	0	1.99286e+06	2.83245e+06	0	4.13245e+06	231323	0	662564	3.59066e+06	0	6741355	1.78915e+06	0	2.72978e+06	4801618	0	677594	3.85946e+06	2942061	3.00731e+06	1.95157e+06	0	0	0	998381	1.90825e+06	0	729794	2.86472e+06	1.92602e+06	1.9047e+06	914111	2187527	1.01657e+06	0	0	2623155
22243	3.77846e+06	4651846	3.38556e+06	3.24708e+06	3.3835e+06	2.36848e+06	1.08321e+06	6.28992e+06	2.15508e+06	22275428	8.05627e+06	1.18614e+06	6845830	8751381	473319	11659065	2.70739e+06	3.42742e+06	1.23676e+06	9213625	603140	18531322	5019109	1.00871e+06	7.64821e+06	13555024	616956	4.25612e+06	10536244	10376600	8471813	6.45102e+06	2.14063e+06	1.69834e+06	1656688	4.1253e+06	6.66291e+06	1.21237e+06	3.65591e+06	8538785	7.1015e+06	8310942	3.57821e+06	6.9095e+06	3.59384e+06	1.00017e+06	1.83413e+06	7.65177e+06
22275	26166892	0	0	0	0	0	0	0	0	0	0	222300	0	0	0	0	0	0	0	0	0	0	0	0	0	0	0	0	0	0	0	0	0	0	0	0	0	230461	0	0	0	0	0	0	0	0	0	0
22407	7692505	395797	1.86904e+06	0	1.92048e+06	7661068	1.72616e+06	334676	2531682	738144	2144683	0	327800	556827	0	1.35535e+06	0	1.20181e+06	0	0	781608	0	0	0	1.52596e+06	1.57928e+06	0	3042069	685050	1.19457e+06	772756	1.45376e+06	217760	528032	2.07509e+06	730898	407163	0	3354763	3.31174e+06	0	1149676	3.27797e+06	2.80135e+06	3.00997e+06	1.18631e+06	1.07008e+06	838772
22443	63618790	20936572	22084066	21982728	23511072	17092034	11011146	23366176	12610838	9540197	20480056	14103517	11576459	20126804	25154958	11160380	12574010	22032448	19118578	12006860	10541210	21382642	15766161	21810414	14074452	12038109	19294790	9709071	13686367	21759480	13108205	15735260	6.70892e+06	17727594	13010693	16244389	24479952	22609238	13302332	27030538	24120280	11979718	22208960	7.47059e+06	12219122	14233098	13145143	8252152
22467	364489	2.56554e+06	2448738	222157	516281	798622	3440784	1.09342e+06	3328332	2.58105e+06	1939321	1054274	8.33819e+06	1.12771e+06	0	949266	1.02791e+06	1.46054e+06	5464592	1.53613e+06	1532136	1.11663e+06	659685	453659	2.55674e+06	3280687	2506143	1.09035e+06	525851	900428	4828263	301069	1.33524e+06	1.32871e+06	1.03625e+06	707776	0	0	764614	3.0834e+06	775758	774808	0	617059	1.99466e+06	1.24752e+06	1.23594e+06	3.89155e+06
22473	260880960	1.12463e+06	2.11629e+06	334576	0	0	6912640	0	0	3.75321e+06	2.04805e+06	220357	2.4204e+06	373348	0	0	388174	508617	2.4606e+06	7.15143e+06	7511641	2.09686e+06	4.74128e+06	1.50295e+06	2.76551e+06	1324719	655504	0	2.59663e+06	0	333618	0	275413	0	0	0	0	0	0	0	0	0	520228	3.84772e+06	3.25166e+06	4.68273e+06	701199	0
22479	24788264	54269452	31932370	61577480	50078860	20404952	46494476	33953492	46777540	49919628	55061210	50819820	51293650	60719196	61709704	49894044	45252830	59327624	48833388	48156404	31378066	52998264	57079624	58132600	53383868	48304344	55016816	11433867	54440770	36492830	54688400	57247916	52813180	21011302	53645956	52049224	61156604	62927856	44686390	49005544	59341630	43466640	54359860	53788500	48948140	7358483	60600336	44207640
22515	10518111	577261	2.93922e+06	0	3148709	9677270	2.4252e+06	513133	3.49975e+06	1.00516e+06	2383540	0	432520	575419	0	1.77478e+06	679841	1.66501e+06	241275	322441	639456	349184	345804	222247	3.03552e+06	1.62608e+06	0	3.58791e+06	667684	1.52785e+06	1.31645e+06	4326401	271646	685193	3.47296e+06	1.07035e+06	0	0	4.02424e+06	3.02514e+06	0	2.00501e+06	4.62062e+06	4.15693e+06	3369948	2613159	1.76918e+06	649635
22518	4610820	0	0	0	779193	7031470	0	0	649557	209840	553578	836637	940058	0	0	1.11643e+06	492140	5188648	464228	0	1.96351e+06	420821	941120	0	0	0	1.02153e+06	0	1.56567e+06	0	0	0	566695	835964	3.0727e+06	4.86146e+06	0	0	2.08258e+06	736148	2.85551e+06	595575	0	0	2.3039e+06	0	339355	5074113
22524	3.72735e+06	1.70223e+06	981550	718208	271879	539293	0	1.52494e+06	298977	7.67342e+06	3.06957e+06	0	2.21543e+06	1.92138e+06	0	3.32376e+06	0	542226	0	5700988	0	5236930	1.8821e+06	0	2876628	5.59926e+06	0	427456	3.61307e+06	2.77997e+06	3.37708e+06	1492655	341931	383046	327177	1.07572e+06	1.00297e+06	0	677708	2.97464e+06	1.68397e+06	1.77651e+06	2.64201e+06	6.74168e+06	1.53571e+06	0	0	2.35702e+06
22538	0	2.79119e+06	2.81495e+06	299825	1.10534e+06	1.07885e+06	2.2459e+06	278472	355577	1.74075e+06	3.66737e+06	2.16038e+06	405445	284994	0	1.28265e+06	1917749	2.60983e+06	0	1.04628e+06	1.22757e+06	612781	393495	0	385462	1.1141e+06	0	1.7953e+06	735845	7601618	275851	765490	1.19509e+06	906999	383220	1.93171e+06	0	217091	1.19426e+06	0	866293	1.38583e+06	220918	3.64646e+06	952098	1.78875e+06	2.27559e+06	566083
22586	7777136	349624	0	0	0	0	0	0	0	874607	1.10739e+06	0	426292	343055	0	375547	0	0	0	594196	0	483020	0	0	1.03349e+06	996824	0	0	636052	588746	0	0	0	0	0	0	0	0	0	492310	0	0	0	0	0	0	0	0
22602	689499	2.86929e+06	3.48916e+06	2.947e+06	9806271	30658024	10454186	1.35987e+06	9006755	11434686	9239508	2.28427e+06	4462163	2.60553e+06	0	13200270	14181992	9193185	6.74717e+06	10899653	7261411	12463644	8038616	2.64847e+06	4346575	4.46285e+06	1.3671e+06	19110002	5.59288e+06	7228473	3.46037e+06	5.75632e+06	18635682	5.85876e+06	8459541	5.45941e+06	1.97031e+06	250180	7.45828e+06	3.83878e+06	5.82397e+06	9989472	10581354	4357942	37200100	17840080	3.26687e+06	7.75713e+06
22659	0	378388	0	0	0	0	0	0	0	0	0	0	0	0	0	0	0	0	0	0	0	0	0	0	0	0	0	0	8496877	0	0	0	0	0	0	0	0	0	0	0	0	0	0	0	0	0	0	0
22660	3.50109e+06	11376890	9783010	11183623	32422936	43217436	20496506	10439106	15932581	10083229	13900905	33644010	9212910	8503868	8407647	18697400	37367944	41146290	26003226	11451305	28885132	14117487	12409111	12655416	10835486	9947601	79439304	27578034	12613907	28505142	9466902	11594093	11904541	23870198	15503066	31800604	10021476	7578796	19659800	12596565	20662880	22148162	8628630	11028460	10219877	21764026	10993646	12185337
22827	0	80299816	48972150	64190372	59656548	45671236	51892824	57946276	52372428	58419330	60291344	59578460	62281210	64979904	58609492	69050590	53496308	59901636	55475164	65802944	53569828	50424310	76184400	57731984	71402090	61216510	66725356	49194544	86380080	137179500	71217280	70058750	52178610	63485940	89126670	63739810	68364696	63944630	66177988	99517176	108431330	52185652	57970836	60892450	61211716	50329604	60153800	62911196
22837	8584923	0	0	0	0	0	0	0	0	0	0	0	0	0	0	0	0	0	0	0	0	0	0	0	0	0	0	0	0	0	0	0	0	0	0	0	0	0	0	0	0	0	0	0	0	0	0	0
22898	29076498	11031489	640481	1.30111e+06	1.19529e+06	1493747	658890	1.07471e+06	1.79508e+06	1.00404e+06	2.12383e+06	0	1.33159e+06	1.83733e+06	556062	2.37135e+06	442838	1.42667e+06	0	771472	345349	1893953	1.31065e+06	779275	1.07152e+06	1.10044e+06	1.49447e+06	1.9618e+06	1.5409e+06	1.06653e+06	715814	2167809	588265	916648	701751	1.33629e+06	1.7843e+06	973730	965464	1793085	489378	1.00998e+06	929178	1.99158e+06	718491	1301146	0	552165
23020	0	1444892	2.03743e+06	2.19872e+06	6.54429e+06	19710622	6.08018e+06	865201	6.47543e+06	8862224	7483783	1.53724e+06	3101989	1.66864e+06	0	9388612	10166875	5209465	4.41642e+06	8191030	5485675	8996659	6.60999e+06	1.73496e+06	2813149	3.24311e+06	454254	14444730	5.84327e+06	5321475	2.33445e+06	4.84594e+06	15356059	4543342	5959488	3.66228e+06	1.17383e+06	0	5326690	3.14573e+06	4311027	6666816	6.77547e+06	2.80137e+06	27323290	13699692	2.70797e+06	6.64419e+06
23090	0	7412273	3.54131e+06	12091411	4.46715e+06	2807125	7712325	3.75624e+06	19008306	8542794	2.02748e+06	8406365	7.27758e+06	4562546	553654	2530476	3.06031e+06	5054804	22205610	19688942	18957812	2.4098e+06	7714714	4752709	9058744	8.11376e+06	32620218	3.93713e+06	12067602	3.93698e+06	6046088	20788238	6.84231e+06	8631990	8657796	2.97696e+06	9369678	952581	3.85229e+06	2.74501e+06	4.13052e+06	2.87843e+06	4.06786e+06	7.3301e+06	16324994	5926396	6779946	7957840
23119	3373273	5267102	207451950	69489030	81852010	93614200	104135896	17716326	73884340	112103790	138178480	48783376	63737520	128987010	2717614	99272870	107936310	77740020	130735960	58614516	126390740	122533750	9646518	18032338	10023641	105122730	145755980	64237084	7007723	111566940	13138211	5.35188e+06	62239988	94013990	7057026	128744270	4605150	7.09191e+06	140941440	42777092	60272656	57858044	3.84232e+06	7.55627e+06	155862110	65371044	8945099	65298204
23152	0	7688242	1.41983e+06	0	0	0	0	690767	0	2.29741e+06	0	0	1.06683e+06	818730	0	0	0	0	0	9265721	0	0	0	0	8.0198e+06	1.78718e+06	0	0	0	0	4.11703e+06	2028858	215138	0	0	0	0	0	0	0	0	0	0	0	0	0	467510	0
23169	1191186	3.32075e+06	2.25438e+06	3.37498e+06	4.67981e+06	7853818	2161171	2.49292e+06	14778020	14947436	5900819	3.12902e+06	2.91895e+06	2557141	0	9494843	3534248	2.18395e+06	4.68827e+06	16252146	3.04046e+06	9987703	4.31324e+06	2383369	2261882	11299464	505782	8296877	4284001	8060694	4712869	2.58468e+06	8.0019e+06	14411839	8024210	4157944	2.2544e+06	0	7045519	3.48073e+06	4.24267e+06	6.31147e+06	4960068	7549066	12628810	3.86674e+06	15297679	14637689
23193	47168124	0	0	0	0	0	0	0	0	0	0	0	0	0	0	0	0	0	0	0	0	0	0	0	0	0	0	0	0	0	0	0	0	0	0	0	0	0	0	0	0	0	0	0	0	0	0	0
23248	0	4780336	7721025	2337648	1339960	2752224	2.2319e+06	2.29118e+06	10758752	10994627	6281097	2.15963e+06	2.65455e+06	2.69054e+06	0	8581843	1.44242e+06	1662055	6.02358e+06	11450477	2.39301e+06	7.08967e+06	5.90555e+06	1.39921e+06	1.79536e+06	8973964	2.58432e+06	1.44422e+06	2.64203e+06	4636490	3.36583e+06	702351	10302007	5210429	10748624	1.50615e+06	2.34496e+06	348335	6306504	2.43898e+06	3.18457e+06	1.27228e+06	4.368e+06	5.95359e+06	10516298	3.57439e+06	15827487	12615636
23255	4758136	475904	789707	0	0	0	0	241853	317795	1.48876e+06	1.95554e+06	0	524114	487070	0	538585	0	0	0	1.13893e+06	209045	232848	543947	0	1.41449e+06	1.07854e+06	0	0	1.03642e+06	506290	0	0	0	0	0	0	0	0	0	876640	0	0	0	396044	0	0	0	0
23366	0	2134300	4.92457e+06	1844774	1.61968e+06	4598392	889327	1.4651e+06	9799963	9605954	3.10626e+06	0	1.60848e+06	1.74847e+06	0	6938762	367215	1.27605e+06	2.13098e+06	12277336	1.20698e+06	7.51472e+06	3.01474e+06	990826	931527	7423085	0	3.99837e+06	2.48217e+06	4.9711e+06	3.33855e+06	665682	6.70446e+06	6650533	8326983	1.82218e+06	918052	0	3.9561e+06	1.18821e+06	1.62702e+06	2.27276e+06	3.78849e+06	4.316e+06	15836730	2.87475e+06	14900358	8712687
23370	69122376	3.06523e+06	2.65653e+06	5284102	3218911	3.00003e+06	1.38231e+06	4.2831e+06	3.65577e+06	3.89948e+06	3.99097e+06	4.83476e+06	1.57807e+06	1.64233e+06	3961090	1328197	3.31902e+06	4967600	1.74538e+06	4.27092e+06	1.87603e+06	4621785	3.43175e+06	4.44381e+06	3.61824e+06	5363127	6192633	3.03352e+06	4536040	2.76507e+06	2.00397e+06	3.13777e+06	3550845	2602827	2431211	3859314	1.82855e+06	1.50991e+06	2.71026e+06	4.49992e+06	5406118	2881610	4.73307e+06	4349212	2.1517e+06	4.54761e+06	2.06398e+06	4001542
23371	8461780	1.33698e+06	1651041	676121	1.9686e+06	5900462	2.24338e+06	467185	2826115	1.54273e+06	3691544	1.95591e+06	1.55895e+06	785000	0	2.86153e+06	2.29256e+06	3.1353e+06	2.58662e+06	1.5251e+06	3513235	1.56023e+06	650838	608335	2.62824e+06	3.13201e+06	1.43733e+06	4766078	4598419	1.80227e+06	2.00435e+06	3317108	1.22595e+06	1.06399e+06	2.40088e+06	1.17931e+06	566069	0	3.48052e+06	2.05477e+06	542345	1.04811e+06	2861052	2219532	8731419	1.7321e+06	970850	1805799
23374	8977044	2664108	4.78826e+06	667100	8.37946e+06	7.76931e+06	954758	1.96629e+06	2.13878e+06	9624070	4.66626e+06	0	2.32718e+06	2.97194e+06	0	2.83282e+06	5483960	7.92499e+06	1.2424e+06	7134044	4560013	1.64096e+06	5070964	0	5.16868e+06	2.6259e+06	0	9521563	5198931	3.52333e+06	1.79992e+06	824224	846850	618935	611432	2.06199e+06	1.38285e+06	384951	1.55129e+06	4.35835e+06	1.48705e+06	2.11135e+06	707709	1.87928e+06	974715	3.11005e+06	436177	1.80085e+06
23409	1.02919e+06	0	496645	861886	0	1.21772e+06	0	0	2.53488e+06	9461483	1.35471e+06	0	0	2367332	0	4.6192e+06	0	0	1.56354e+06	1.49565e+06	0	4491336	9503416	479270	0	6254190	0	927892	779194	1.95719e+06	1.08979e+06	0	5986951	956997	15481920	885818	9159948	0	3.62102e+06	2.74999e+06	790504	2.56701e+06	11060474	32520296	12648600	600793	22528878	4312694
23411	252732	1207296	0	1.38979e+06	1535435	990695	2.26275e+06	295363	0	0	19673050	0	1.77854e+06	0	0	6.57257e+06	2342822	247626	0	833817	1.45982e+06	9025776	253215	0	638432	431629	0	2.04845e+06	0	6.25247e+06	224473	915193	230919	250547	0	1.68843e+06	0	0	2.77508e+06	757746	1.08026e+06	2.05655e+06	0	0	0	2103403	0	0
23436	3.80303e+06	2.97824e+06	5086428	1744115	860711	920980	11828288	2939003	348880	1.84626e+06	5069380	1.48399e+06	2.95318e+06	989807	0	3.45694e+06	2.91201e+06	590185	8839945	7.40906e+06	1.86533e+06	3227792	1.05039e+06	2240120	1.34111e+06	4731059	209166	1486389	0	3.52408e+06	294900	245317	2.54471e+06	0	453349	932765	0	0	1.53367e+06	1.48727e+06	1.4319e+06	1.29674e+06	0	232852	1.70167e+06	1.41873e+06	0	0
23599	0	811558	0	0	0	0	0	0	0	0	0	0	0	0	0	0	0	0	0	0	0	0	0	0	0	0	0	0	15897387	0	0	0	0	0	0	268755	0	0	0	380237	0	0	0	0	0	0	0	261598
23621	11316857	0	0	0	0	0	0	0	0	0	0	0	0	0	0	0	0	0	0	0	0	0	0	0	0	0	0	0	0	0	0	0	0	0	0	0	0	0	0	0	0	0	0	0	0	0	0	0
23654	13338912	0	0	0	333937	2.42817e+06	0	0	1.18207e+06	0	0	0	0	0	0	0	0	294957	0	0	0	0	0	0	0	0	0	655636	0	0	0	0	0	0	694798	0	0	0	1.75948e+06	459856	0	305122	399960	245875	558382	231958	0	0
23699	5054562	415680	677551	1.3512e+06	2.37577e+06	3.45088e+06	505259	0	1.9887e+06	5742759	3.89856e+06	903228	867883	582127	0	3822120	4768610	743354	937910	3893988	2643708	2151439	3.47476e+06	237725	358860	755890	0	4.30041e+06	2.53543e+06	1.60456e+06	712530	1.96393e+06	8452267	1817097	2.2191e+06	1.44974e+06	0	0	1.61201e+06	1.2252e+06	691266	1.25955e+06	1.21775e+06	384416	21182278	4249306	765082	3.68962e+06
23744	7.96274e+06	1070616	1.11154e+06	1.62896e+06	4.1882e+06	4.98319e+06	1834337	412700	2.68703e+06	5.30733e+06	4866192	1.38834e+06	1.30805e+06	933812	0	4.17699e+06	7.01023e+06	1.14278e+06	2790360	4.37152e+06	4841548	2571924	3.68606e+06	630381	1.91542e+06	1.76293e+06	1.8029e+06	5476716	4.93902e+06	1.87298e+06	1.66804e+06	3.4648e+06	7.94824e+06	2.34991e+06	2.9956e+06	1.35905e+06	502667	0	2.17178e+06	2097660	654467	1.56137e+06	2.02469e+06	2.02749e+06	19584660	5245562	1.42205e+06	4.46546e+06
23781	9325667	0	0	0	0	0	0	0	0	0	0	0	0	0	0	0	0	0	0	0	0	0	0	0	0	0	0	0	0	0	0	0	0	0	0	0	0	0	0	0	0	0	0	0	0	0	0	0
23813	7.3495e+06	0	0	0	0	0	0	0	0	0	0	0	0	0	0	0	0	0	0	0	0	0	0	0	0	0	0	0	0	0	0	0	0	0	0	0	0	0	0	0	0	0	0	0	0	0	0	0
23832	41417250	0	0	0	0	395855	0	0	323672	3469562	213846	0	0	1.35034e+06	0	1086085	0	0	817176	403079	0	658078	5654563	0	0	3.11611e+06	0	222110	533449	284515	349925	0	874857	0	5876397	0	4709685	0	985524	1.34994e+06	212645	360374	6.16763e+06	15819022	747993	0	8827872	903676
23841	0	0	0	0	0	0	0	0	0	0	0	16555162	0	0	0	257680	0	0	0	0	0	0	0	0	0	0	0	0	0	0	0	0	0	0	0	0	0	0	0	0	0	0	0	0	0	0	0	0
23849	0	17679768	13754348	8.00416e+06	8893451	10115047	12109553	9576594	20425032	6.07662e+06	7392008	21222926	9510271	7.22865e+06	1.08074e+06	22493476	13568522	20450966	19398888	3450610	8185800	13038237	2.09633e+06	3.91166e+06	13153198	13480018	21890036	13165561	12518973	7.71787e+06	8546098	19081372	7074664	8530358	20672624	12054182	4.11625e+06	1968308	19455244	20117958	16826284	7637420	7891903	6219212	653180	11752625	9265790	22900168
23851	0	87968616	76628050	42063150	48954816	57213990	65785040	48759616	115251620	31356646	44392740	109492264	51838824	38852750	6.59359e+06	114967600	72744200	103176620	101593096	18434192	41245730	67831950	11497168	21204902	71193976	69398350	110587120	73213640	62549316	41800956	43980092	97826904	36045256	48827948	102553580	66541050	20572746	11001426	101209760	107362780	85466940	42584660	38867892	32873286	4337956	60802216	47604016	124130510
23864	138957940	5.93222e+06	2.90215e+06	15133773	6.39844e+06	6.38933e+06	6.77603e+06	19233192	6663735	7.91196e+06	10286173	10356827	12710966	14317362	21215692	8.17841e+06	7.32254e+06	10349697	5667058	5.96799e+06	6.34727e+06	4183015	6.91876e+06	15245870	13409021	10088776	15970356	6813134	13014416	9386400	13204695	14798512	7369884	4.76484e+06	10860387	6577617	17142036	19269046	9969386	8646859	10936281	31027944	16016951	6.68775e+06	4931731	5557421	6.18779e+06	8152447
23865	0	708027	0	834600	473374	391660	607610	874018	759168	0	437987	1.09869e+06	715309	833605	984532	1.02835e+06	583573	915850	644032	0	223971	264677	0	865092	784642	511198	1067074	741114	818103	1.73782e+06	729413	881824	738621	0	1.13e+06	566923	918806	1.05599e+06	933977	1.15427e+06	1.39685e+06	12133519	772942	0	0	431349	801880	822456
23868	7.71432e+06	0	0	0	0	0	0	0	0	0	0	0	0	0	0	0	0	0	0	0	0	0	0	0	0	0	0	0	0	0	0	0	0	0	0	0	0	0	0	0	0	0	0	0	0	0	0	0
23932	449207	0	0	0	370673	250551	0	324416	256932	0	0	680310	0	0	1.56629e+06	285255	315390	0	0	0	0	0	0	0	0	0	294629	519459	0	1.04166e+06	0	233261	269092	279590	621412	239828	225856	970150	263710	0	496156	537831	0	0	0	0	0	304963
23957	0	693887300	832641150	590059970	439959420	530255420	781600960	476848740	527416930	986168770	845872830	377361920	744076160	652871230	152656020	485761700	473217760	605018800	646693500	985864300	844981900	850280060	981192260	564432830	702656640	768675300	571164860	446908060	732739400	487012000	693778800	592855040	566270100	450556670	382946850	556431100	550324800	333126100	455684930	599861060	478636200	451963970	619915840	951925300	1089595600	820315460	706650100	465417630
23996	0	694119500	861222850	593951400	442604130	546245900	781687000	476903070	529881820	986168770	852005700	387129600	750325760	665176700	149172130	499824580	468094500	630397200	677570800	922641150	867173900	874848640	939589700	570839500	708625000	771869900	571721200	447209500	734501950	494185060	697925800	594615600	574408700	458315970	386024030	564601000	556677800	333850370	461581220	605818000	499000670	454122430	632861100	955236800	826851300	828504300	711953900	465506370
24003	1.36293e+06	0	0	0	951148	818917	0	0	882192	0	351753	210966	0	245791	0	767153	592732	1.08602e+06	766815	0	0	651732	0	0	221854	0	0	2491444	0	1.49661e+06	0	214906	613855	614640	373373	897162	0	0	794055	332470	797930	3282435	0	0	0	0	0	1.7795e+06
24033	0	31644994	25330806	33999904	16335702	16970856	124855600	56642700	19880330	63268628	40186764	17258618	32196446	18223348	11586263	18136598	15320728	12856773	62218544	82072540	31632652	21717468	47693228	59323016	79793380	58589332	14053622	23927002	116062490	15215448	19728724	38211884	56808760	15708167	17903970	15030042	21800486	16664117	15935356	15114640	9917390	22064638	76435790	35813824	60949536	55874984	16465597	18314714
24052	0	747780	2.196e+06	0	746561	1.0229e+06	645592	257120	1.06061e+06	1.46834e+06	1.55232e+06	548715	1.35629e+06	1.52296e+06	242363	908403	878719	874271	1252510	2.54971e+06	2258821	1.23177e+06	2.11529e+06	975249	1.14995e+06	1.90694e+06	1324219	615119	1.18166e+06	990680	1.50015e+06	972576	801412	909588	1.05233e+06	1.42706e+06	1.14393e+06	569217	827002	611136	381214	799157	913523	1.8296e+06	2.86428e+06	1.73799e+06	576868	1.02379e+06
24055	2.41991e+06	0	886338	0	814964	2530720	948546	624937	1.50899e+06	0	902124	0	0	0	0	1.68401e+06	898719	598116	777787	0	0	0	0	218296	1.98622e+06	798735	606520	2.69285e+06	677246	1.24445e+06	480298	1.85306e+06	505061	779351	2.28911e+06	538269	613376	0	3.74558e+06	1.60139e+06	296761	1.39874e+06	2.01853e+06	1.57297e+06	1.11383e+06	0	444188	994232
24056	1.73795e+06	0	435321	263146	2.08294e+06	3.95964e+06	718768	0	1.38386e+06	1.17156e+06	0	2.49685e+06	0	0	0	3014475	4016224	1.0462e+06	949074	1.13217e+06	306862	363480	0	376108	321638	0	0	5866693	1.06318e+06	1091404	284776	985470	4677338	1.60845e+06	2.35176e+06	1.264e+06	255664	0	2528285	478619	1.24757e+06	1.8274e+06	1.06295e+06	480640	2.95788e+06	1.92803e+06	0	1.8403e+06
24081	0	445050080	548047170	443635680	305618560	363304200	475415100	163583090	360891940	600602100	516869760	214711740	466928580	518926620	99044860	310528100	339356300	356231400	417799070	642237600	681784800	603221800	708943800	330957500	417646620	506214270	440186340	229072110	451178850	339720030	488182100	355342300	332578000	318877250	268922700	360803800	395434370	223144880	275251840	297275230	169775980	265590050	366293800	599228740	797931700	561533300	534490850	346818940
24087	0	32110300	27308320	34498160	16853386	17247080	124911280	59836556	20164454	63366090	40553810	17198418	32302184	18462868	11731733	18274692	16627442	13155747	62358124	82127510	31765034	21878182	47965652	59613336	79856640	58768124	15143927	24627066	116357510	15657580	20449782	39980130	57932336	16500354	17244640	15351442	23715298	16943180	16400911	15309718	10036815	22789124	80311560	35948440	59048256	55962492	17146392	18645618
24089	25159536	0	0	0	0	0	0	0	0	0	0	0	0	0	0	513966	0	0	0	0	0	0	319687	0	0	213509	0	0	0	0	0	0	278749	0	3.54424e+06	0	1.01099e+06	0	595600	0	0	413292	1.32356e+06	2.09777e+06	0	0	843098	592728
24090	1.13254e+06	0	225337	0	1.33491e+06	2.60659e+06	492871	0	940569	765920	665896	1.20186e+06	0	0	0	818723	1.65939e+06	0	664354	587537	227404	245817	0	0	0	0	0	6298476	576152	755142	0	0	1.50549e+06	858000	1.1284e+06	0	0	0	541976	0	332430	1.10906e+06	786563	0	2.62405e+06	1.01752e+06	0	760110
24124	5.47214e+06	1.54333e+06	1.70962e+06	921171	2.48976e+06	4.21448e+06	260241	229071	6435584	2.94637e+06	1.25596e+06	0	397245	378843	0	4603273	663748	514834	1.31704e+06	2.08306e+06	0	1.6306e+06	267653	926388	365404	2.69685e+06	0	4.63716e+06	1.50464e+06	5.12051e+06	1.22643e+06	392682	6205924	8186121	8061358	1.41715e+06	630470	0	2.64557e+06	0	284374	3018136	2985918	1983924	2.1299e+06	868092	5289674	7706898
24155	27568494	0	0	0	0	0	0	0	0	0	0	295435	0	0	0	0	0	0	0	0	0	0	0	0	0	0	0	0	0	0	0	0	0	0	0	0	0	0	0	0	0	0	0	0	0	0	0	0
24156	145162930	0	0	0	0	0	0	0	0	0	0	2.21051e+06	0	0	0	0	0	0	0	0	0	0	0	0	0	0	0	0	0	0	0	0	0	0	0	0	0	0	0	0	0	0	0	0	0	0	0	0
24169	0	6341798	12666834	7.98995e+06	6.19588e+06	4.34119e+06	14797011	3.97185e+06	5.63085e+06	9011302	16401881	6.95416e+06	9111708	4591297	2577694	4692200	6.8386e+06	2.14244e+06	11743347	5651306	5341837	4568491	1.98873e+06	6.20912e+06	11066603	5.49096e+06	10701338	6.62513e+06	6085590	7.64555e+06	7.60859e+06	5826157	5.0779e+06	7426185	3179037	4.49948e+06	3.02108e+06	4266614	3.07423e+06	2.05174e+06	3.02466e+06	7900516	1.86396e+06	4545548	7.51876e+06	4.79933e+06	1.50801e+06	6.84804e+06
24172	0	337006560	591191700	444823740	431513340	561626300	417992160	498919780	640191200	587490200	591548700	143418530	589897340	577907140	84171544	715145100	353739520	443673540	466014750	554503500	408291330	680811650	41164690	415557340	255788560	705473800	134652340	553250500	513214080	606939800	531316500	95508940	680916200	471359460	37432892	555560900	14758023	209805000	745320260	676845400	680233600	630954560	38286280	23364918	537602900	393123620	196272100	547993300
24209	0	0	0	0	419434	0	1.3518e+06	0	0	0	0	7.80346e+06	0	0	0	0	598868	254721	0	0	0	0	0	0	0	0	0	551745	0	682426	0	0	0	0	0	0	0	0	0	0	0	0	0	0	0	795475	0	0
24247	31712988	405302720	857208770	761689860	690255200	875741400	516545180	481515800	977963650	1053688500	1031716740	161910820	778986900	847626200	128457660	1366855800	546781800	472158430	846291140	779899840	440429470	1176409300	90277180	537515000	468075800	1121359900	171377810	834993150	695592960	1162453600	759051140	116495816	1233495900	1017676500	52790812	897028500	22368556	273237980	1058356500	858257860	673609100	916482370	56703456	32107898	861863700	420161180	233423740	959742850
24248	553538000	40211116	28917366	36572576	14164598	15081807	117009160	27948708	13605858	63544844	34251570	15285848	19828598	20516210	5926236	10594064	16444397	13517577	43630296	81848630	34258390	18878480	88569830	41009464	85412310	36508064	29459644	9646087	92809810	16058411	23826042	54050940	26597012	16724437	19973190	13300995	41332260	13836097	3.67839e+06	4959558	4551599	10999430	92106730	74651850	36029810	48109110	31495536	11806890
24249	0	9558289	2.47779e+06	1.24546e+06	254261	257438	4.64709e+06	3926968	763008	2574462	2.60622e+06	1.87358e+06	4.06638e+06	1.4025e+06	0	226265	730741	4.95716e+06	1.92882e+06	4492930	6748635	2.14851e+06	19076030	2.36829e+06	8.33764e+06	1.68139e+06	3.25545e+06	263341	3.26682e+06	568446	1.55491e+06	5.70075e+06	499441	301757	2798400	568749	6.55163e+06	817592	0	4.5717e+06	2.81359e+06	0	8875279	18506666	5.20909e+06	8410276	7924944	759373
24294	1390189	620070	0	0	0	0	0	0	532604	0	506491	0	0	0	0	0	0	0	0	0	0	0	219454	0	310885	0	0	560856	0	0	0	1.42308e+06	0	0	472090	400900	0	0	0	0	0	0	249991	543250	887315	0	232106	0
24298	0	29487898	4535902	4.324e+06	1.68382e+06	1.59326e+06	14589311	14913977	2.23607e+06	3.91681e+06	4363768	5.30119e+06	15607241	2.90178e+06	931086	370721	2607837	7251322	6535923	12925996	14616446	2386073	29437528	8433571	27244956	3.7639e+06	6.21831e+06	1.29773e+06	15465137	633837	4.06591e+06	14908483	1.56815e+06	1.24483e+06	6649978	2.42449e+06	11599948	2.71342e+06	633549	9783595	5666938	647523	22081650	39162964	12910960	23894234	18686576	2.52099e+06
24315	0	6.19825e+06	527095	1.54502e+06	1.66648e+06	3811774	5448913	2.04432e+06	804205	2.14142e+06	385110	1.56768e+06	2438194	623670	0	0	1324793	15530381	1.80209e+06	4793198	4.05845e+06	1.00452e+06	11804713	285196	2.37037e+06	0	12355731	291141	698294	1.15088e+06	1925919	9429068	417183	934621	919208	3.42403e+06	3.44034e+06	378005	0	2.7181e+06	1.4769e+06	0	3.28047e+06	9381847	1.14498e+06	5838434	5689598	0
24320	51202210	605216	367967	0	0	0	1.05488e+06	4.2479e+06	0	692532	0	422065	543810	0	0	0	0	325177	0	1840292	0	0	2289797	617399	3266962	0	1.19451e+06	0	2.50773e+06	0	0	2.63149e+06	0	0	861107	0	2.15354e+06	0	0	0	0	0	6284573	4.09261e+06	864270	1670997	749072	0
24349	332523200	1.71325e+06	4662427	4.31195e+06	12665197	12400180	110496616	12617875	4.39688e+06	16493125	8328712	21517530	5645933	3.66391e+06	0	0	69636296	23918158	52868016	15496914	266925300	10253126	65174670	32068192	27333470	1.76943e+06	38967468	5210938	39026504	686792	4585236	2.45284e+06	1.06055e+06	956670	9944841	3.10903e+06	24942902	307332	816595	7811513	5715935	222666	29061814	44939110	10300168	143110580	34788730	1.33619e+06
24352	316860	337096	2.10439e+06	1179073	18509330	6.83048e+06	4.81212e+06	1.47875e+06	5075095	216741	3570716	23213112	2.59726e+06	1.07014e+06	570571	5452980	7.50359e+06	14869509	2707588	418980	2.64554e+06	3.18355e+06	638085	2.31691e+06	0	0	17459596	13458257	0	3.67752e+06	0	702128	489515	5954183	591795	13244574	952354	719253	4827660	222089	18640468	7320589	594333	925475	1.07631e+06	4.46132e+06	225725	2.81571e+06
24418	7.63039e+06	0	0	0	0	0	0	0	0	0	0	0	0	0	0	0	0	368164	0	0	0	0	0	0	0	0	0	0	0	0	0	0	0	0	622366	0	0	0	0	0	0	0	0	0	0	783922	0	0
24426	948822	4201283	2.67878e+06	3322385	2.80804e+06	2.54311e+06	3361736	4637503	1.851e+06	1.41052e+06	3.51078e+06	3.15237e+06	11504935	3233426	3.45844e+06	1.42948e+06	3.0982e+06	3.53589e+06	2275753	5.25715e+06	4915484	2.90293e+06	16188450	3.80695e+06	5098039	1293883	3881158	2.44807e+06	6.49164e+06	4660781	3.25886e+06	4313425	1.69779e+06	1.55274e+06	3.84982e+06	2.9073e+06	3983702	3.55455e+06	2.02661e+06	3.47982e+06	4.73846e+06	3.42788e+06	4.46273e+06	8640982	5.18795e+06	4.25559e+06	6645002	2.14393e+06
24439	522237860	12712762	8.22331e+06	7942631	3.48287e+06	4854900	17671264	5811197	2.01402e+06	12778908	8.33223e+06	4.77064e+06	9681658	6.55248e+06	0	1.45975e+06	6.20824e+06	14535330	9711508	16708833	23243016	12481211	25188206	11011324	9288160	8394386	12073119	2.50949e+06	9921856	2095633	6222461	10193089	3.56854e+06	2108569	2.50371e+06	5.16927e+06	8086723	1548153	2.20172e+06	4.97563e+06	7.27693e+06	1.42114e+06	10336685	21146944	10077855	24316634	14944938	2.72633e+06
24444	4274504	0	0	0	0	0	0	0	0	0	0	0	0	0	0	0	0	0	0	0	0	0	0	0	0	0	0	0	0	0	0	0	0	0	0	0	0	0	0	0	0	0	0	0	0	0	0	0
24542	0	951183	1.68652e+06	1.19063e+06	2.60513e+06	2.65838e+06	825301	1.0386e+06	5799516	3.83701e+06	1.95469e+06	295240	622591	537757	0	2392167	1.05458e+06	1.97051e+06	2.14116e+06	4.58315e+06	746077	5.08308e+06	1547479	1.07091e+06	271000	3.31899e+06	0	3.57007e+06	1.15087e+06	3392282	1027881	295589	2.65892e+06	5074884	4498699	1.86557e+06	0	0	1520163	640260	1.19199e+06	2.2158e+06	2.53495e+06	2.50732e+06	7.68704e+06	1.78869e+06	8681359	6080594
24573	332408740	2.04311e+06	4.2008e+06	4.73172e+06	12824960	12794000	117274180	2618702	4.77355e+06	4764940	10817486	22365254	4406232	3.0353e+06	0	0	73095410	24398990	57852496	9282758	308536800	13113709	17564546	34427484	5610539	3.82011e+06	41584996	5138823	36576390	686792	4.06941e+06	2.59969e+06	1230180	1.00956e+06	1.19978e+06	3.74474e+06	3297434	307332	816595	5130057	2036110	222666	2424192	6787843	21202660	154092660	11519487	1904968
24585	0	0	0	0	0	0	0	0	1.29281e+06	0	639984	1.16896e+06	0	300731	0	0	279419	523224	0	0	0	0	0	0	0	0	18147622	1.27233e+06	277558	0	253002	0	0	262480	0	0	0	0	0	0	402002	0	0	357784	0	0	0	0
24638	568024	64145548	70596780	38391364	588097	948294	5699165	16963436	6609725	111204440	35137044	2696216	86050990	75516070	1.56908e+06	23493076	2.97523e+06	25623368	16025900	134246980	4920800	21483002	160006830	617949	51591860	54205960	5.87187e+06	0	44229164	4210462	104820750	64431500	13439638	4.94806e+06	46742420	26967986	50476344	8.2883e+06	57996956	43693860	12392745	1.12516e+06	31416478	130264910	154853360	3.19023e+06	114825880	24443722
24710	0	6585311	6383319	1.30177e+06	2.80715e+06	3.81097e+06	5652274	3.1082e+06	4539069	2.88107e+06	6.59948e+06	1.4792e+06	3.87391e+06	1.62434e+06	313069	2.37206e+06	2879167	2.1015e+06	4.59603e+06	4.94475e+06	3044033	3.21196e+06	2.71868e+06	2458024	14095259	2.93934e+06	2.87791e+06	3.78154e+06	4.41023e+06	3081420	3481807	2.36557e+06	1.92935e+06	2910842	2.48728e+06	3.7551e+06	3.27467e+06	557380	2496229	2.8129e+06	2.73165e+06	3.74933e+06	3.5978e+06	3.09608e+06	4752892	7.49038e+06	1865581	4.4244e+06
24721	2.04698e+06	30339514	22238554	4.8446e+06	6.94837e+06	9504916	23785664	7841246	34672780	17051642	13650097	10386600	40013996	14712863	0	8492600	14475910	12358520	25264104	13547895	21689384	11581139	9735125	5.39432e+06	28044152	28226172	30351662	7.80975e+06	6687696	8933875	24862746	4.6899e+06	12389329	13863800	13753208	10112393	6.65997e+06	1.96979e+06	6888287	23290950	7.52075e+06	6.16702e+06	4.67529e+06	11914755	16514666	18125606	25011716	47689996
24799	7983934	519418	226874	0	0	0	1.06273e+06	273342	0	0	406909	0	1.25754e+06	256785	240103	0	203859	0	201517	1.56089e+06	302858	368719	1.90883e+06	212481	752818	0	280790	0	624459	629581	225443	225926	0	0	220011	0	234014	233138	0	217953	231580	0	476699	1.20376e+06	1433358	456313	631327	0
24807	20417008	29251728	105424230	78118780	0	0	88930450	32822354	205088290	561396800	0	8504316	141088600	145489660	12409808	616629570	28004140	41947532	164503950	111235520	32322504	62062064	40703628	49493120	20514066	580465800	3.58246e+06	136732080	110207890	39407520	115674910	5686039	507858560	494969800	5734610	104958824	3336050	73622380	280857400	261717250	56585860	192542670	4.07183e+06	5.46132e+06	113292456	51305270	14177266	164914260
24838	64651004	5.57119e+06	4515635	7.78391e+06	2486329	4.14863e+06	16284012	6806182	1516289	18664282	5.82207e+06	4.01529e+06	5804133	3.34709e+06	0	1.38801e+06	7609981	10033524	8445205	8052482	19418836	10440482	25500060	10389905	9575211	11365237	13042644	1.99635e+06	5335259	2.98084e+06	3140899	8546730	3.47588e+06	2.47062e+06	1.50917e+06	5521368	3370373	807721	1.84772e+06	3.99492e+06	3.0814e+06	1.36649e+06	10086879	15295828	18842028	15762102	7.39669e+06	3.02466e+06
24847	30758142	802417	580216	275747	285475	278317	582987	300621	861540	1089694	754976	0	870572	322310	0	717433	272639	426602	579418	933708	661672	827604	913475	0	810485	1123456	247110	401625	813878	706695	572682	301714	723840	649039	485072	541196	221450	0	818517	829146	663033	587926	408285	1.01689e+06	2116686	599131	975207	1.2487e+06
24869	5844591	0	0	0	0	0	0	0	0	0	0	0	0	0	0	0	0	0	0	0	0	0	0	0	0	0	0	0	0	0	0	0	0	0	0	0	0	0	0	0	0	0	0	0	0	0	0	0
24944	470395	3740380	2.55123e+06	1277965	0	290182	2597917	896431	1.14208e+06	3.32114e+06	2.52286e+06	521301	3.54429e+06	1.21177e+06	0	481455	0	680410	1.6108e+06	4465652	3.45764e+06	1.78677e+06	4.43909e+06	1.01035e+06	4.37964e+06	2.75447e+06	935607	248368	3.81951e+06	291809	1.7071e+06	2281732	906763	565571	973872	535846	1.1052e+06	0	290038	1479778	1.07186e+06	229653	1.5257e+06	3.44242e+06	8347549	2.57065e+06	1.96045e+06	1.22788e+06
24975	0	4.81313e+06	4833944	4.23402e+06	5.17431e+06	6075894	2.73825e+06	3.24431e+06	15316870	19335712	8.18984e+06	5.69698e+06	3889210	3.52588e+06	0	9340829	3.2595e+06	8243646	6.35568e+06	22845462	3.76653e+06	15110812	6580807	2.87787e+06	3.02063e+06	14319689	1.27965e+06	5711152	5744736	9529169	6.63402e+06	3326813	7.85316e+06	12651118	12497589	4893902	3.30463e+06	286825	8595068	3.90208e+06	8107331	4953571	7956656	13372262	21648856	5389211	22044694	21687858
25117	6991255	13523993	12406405	10972690	4.09132e+06	2770645	9022105	7.19853e+06	4.27576e+06	22743278	12102305	6.82441e+06	15109708	11068568	6983507	4533952	5181551	8380944	7554781	25979802	17597460	14964586	28966946	7.06623e+06	10764130	10790271	10209532	2.24311e+06	13212589	12208781	11541370	8149624	5.53134e+06	3.93203e+06	5.49141e+06	6.41943e+06	10412586	6952879	4.51625e+06	7.58439e+06	8944012	3.32142e+06	9621237	19984356	23025290	10115455	13727695	5390022
25133	673524	9878447	29734746	7225293	21185938	45321556	37173964	15815511	21569928	19251962	29955776	7025855	17583876	15143992	0	18776760	21189436	22635238	18838714	8607212	34282976	8868162	11120463	24932092	33207596	19143602	14560152	44691132	17454286	11797252	22703448	33149442	11100038	14513919	25374558	19660088	9788991	2.77848e+06	22310340	25028238	9926746	13425148	19573944	29030812	43937630	50003110	17411844	19380130
25165	42570050	51483570	5.60553e+06	3571705	0	0	0	7.23403e+06	0	44216424	2.19363e+06	0	24863446	23806252	1399993	1774482	0	713540	0	118255280	0	1.37791e+06	144927840	0	35896580	24490340	0	0	44855370	0	56683670	44987190	337268	0	21169510	666357	41805824	8496511	5.81822e+06	40606572	2.21569e+06	0	26707194	73388550	34287304	0	102411580	1.43701e+06
25184	7.60087e+06	689992	0	0	0	0	0	0	0	0	0	0	0	0	0	0	0	0	0	0	522454	0	0	0	0	0	0	0	0	0	0	0	0	0	0	0	0	0	0	0	0	0	0	0	0	0	0	0
25241	0	10407781	10566547	4.37061e+06	3.23653e+06	8222423	2.44853e+06	3.11834e+06	11247006	13153786	8607914	3.79807e+06	4.01504e+06	5116726	0	13360254	3330702	2.72802e+06	6396903	13724693	2.73383e+06	12140345	5483699	1.83779e+06	2.56847e+06	18379312	4.29688e+06	4.93112e+06	4848037	9185947	4863196	800157	9420542	9190798	15228182	4140473	4216500	730590	9099329	3.26483e+06	3.99133e+06	4272298	7.63044e+06	6326261	6432965	2.72503e+06	16094473	14339059
25249	0	2.35341e+06	3.5556e+06	2.56182e+06	469682	408893	2302567	579579	721057	5.02676e+06	3382247	303132	2769004	3.629e+06	0	433325	577349	1.47595e+06	1.44926e+06	6574120	5575759	6653484	8495463	864647	1.80604e+06	3295652	1.87768e+06	0	2.45038e+06	862332	2.60289e+06	970995	950988	425442	278347	1.03338e+06	1.44554e+06	264224	372049	1.37955e+06	864292	237954	1.41105e+06	4.10353e+06	9177312	2700824	3.57811e+06	694423
25319	2599676	1893852	4.38006e+06	1.15923e+06	3.99314e+06	8.04951e+06	6215681	2.24688e+06	4026251	2.99872e+06	5576626	1113600	2865521	2.35097e+06	0	3810011	4.01357e+06	3.41659e+06	3820639	1.15432e+06	5.61599e+06	1.4031e+06	1.13475e+06	3.45564e+06	4670951	3379440	1749063	8342970	2.52253e+06	2.61629e+06	3315707	4643452	2.3068e+06	2.77955e+06	3.73986e+06	3.64993e+06	1.472e+06	331805	3.73943e+06	3.45792e+06	1.12267e+06	2.6445e+06	2812222	3.79345e+06	6.16148e+06	6679119	2.03808e+06	3.81826e+06
25321	5.71165e+06	5574055	15799192	4322613	12981252	38405492	20455180	7199849	12934427	9321250	16757746	3.82893e+06	8344245	7506824	0	11197654	12085085	10093265	11026241	3.5579e+06	16384098	5.102e+06	3671367	11764251	14876683	10196241	6.34506e+06	27140966	7.86741e+06	8008852	9838124	13848518	6.81948e+06	8954910	11787358	11017489	4.57807e+06	1.48315e+06	12136122	10740707	4486918	8793689	8660967	11825513	18219480	22872252	6.05081e+06	11072460
25370	0	0	0	0	0	0	0	0	0	0	0	20592420	0	0	0	0	843684	0	0	0	0	0	0	0	0	0	2.41221e+06	0	0	0	0	0	0	0	0	0	0	0	0	0	0	0	0	0	0	0	0	0
25400	0	0	0	0	0	0	0	0	0	1665790	0	0	0	411550	0	499374	0	0	0	0	0	374803	3.41312e+06	0	0	995320	0	0	0	0	0	0	624158	0	6.09287e+06	0	3.90438e+06	0	442113	0	0	331083	5.83925e+06	15166044	1285649	0	6250042	371047
25462	214252	473994	1063345	221293	0	0	757559	707969	0	816888	752934	0	532053	519228	0	1.00955e+06	0	0	0	698157	0	216412	335289	0	1.24767e+06	1076704	0	449517	512822	225539	1.00169e+06	1.17791e+06	1.1378e+06	236704	4312591	0	360460	0	302817	783057	0	0	435953	1.5673e+06	5.66679e+06	0	2.95709e+06	1818897
25473	1.19487e+06	9797081	20732122	46973840	10763291	9186471	8586257	11270306	75580920	98461450	21088586	3868245	38490824	79819760	10682839	200607700	4.4415e+06	8922525	7631557	31208496	13699702	104052630	2.09163e+06	7442785	4.04755e+06	147615710	1.33049e+06	29522788	38136708	119437400	46070628	885906	112819976	46320616	1.06152e+06	44414390	675769	45407068	79937080	32893422	36413230	79917224	3.88051e+06	1089709	17012944	5.83465e+06	2096368	30326044
25528	17343628	2.65454e+06	2.1187e+06	1.71443e+06	5.43951e+06	7171009	650542	1.26085e+06	6087835	5154141	2.6254e+06	1.81183e+06	1.26891e+06	1.64076e+06	0	4498476	1.64844e+06	4665155	1.77516e+06	9721263	1.95369e+06	5.6936e+06	1.64051e+06	1.12977e+06	1.04585e+06	0	711214	4.23356e+06	2.74624e+06	1.7631e+06	1.94974e+06	487853	2.7645e+06	3363296	5.46357e+06	2.84571e+06	1.81175e+06	0	10260567	2.23505e+06	3715807	4.70174e+06	2.12692e+06	1.73624e+06	5762739	1.22083e+06	5389369	4.70218e+06
25548	10127954	6761839	25428764	7.41678e+06	22914826	46688636	36847892	11723454	22385962	16070235	30668508	4.27089e+06	14784147	12649416	0	20277524	15675296	19327286	20040540	5572426	24057346	8788301	5.66382e+06	20980136	26763336	16754068	11713361	48957188	14598335	12680621	16765159	24598794	12286928	16226904	20644244	19682168	8.17723e+06	2.36151e+06	20821386	18214814	8.07785e+06	14696701	15640672	18389738	31239122	42411188	10360431	13960393
25583	1.09157e+06	863540	508598	1.32416e+06	243132	566392	306881	218228	0	1641675	1.80554e+06	0	1236484	678072	0	971828	283040	476776	757087	1.11447e+06	1.77287e+06	588335	1.75998e+06	277900	288405	692669	230989	1.22757e+06	1.03314e+06	517001	963316	2920436	5.62498e+06	775163	1.11002e+06	0	292703	286171	263707	325436	834979	403286	1.90298e+06	1.26479e+06	3.5601e+06	492143	526802	2.0128e+06
25591	1.59168e+06	1.06057e+06	891211	2476043	2.39427e+06	1.7374e+06	2.39127e+06	3186405	998855	847287	704718	4534294	258104	2402182	5185653	1.2568e+06	2919336	1.93749e+06	1.62458e+06	0	2.18662e+06	728763	1.0315e+06	3.45518e+06	1.68522e+06	1.29809e+06	4.1991e+06	1293507	2459050	5.32287e+06	1.53362e+06	1940922	1.59772e+06	1.95088e+06	1.50888e+06	1.11767e+06	1.3877e+06	4.40192e+06	0	1.53542e+06	3.51765e+06	1.18775e+06	2.7394e+06	1.1623e+06	636821	1.54446e+06	508730	1267695
25595	11100621	0	0	221018	0	0	574145	0	0	670892	0	0	260303	0	0	0	0	279793	0	856622	633069	0	319352	0	0	0	0	0	448091	0	0	0	0	0	0	0	0	0	0	0	0	0	0	322202	382936	285559	0	0
25606	1.51435e+06	3353668	2.41283e+06	1.5168e+06	0	0	768449	1.0892e+06	728784	3728103	2.37558e+06	431047	3.9025e+06	1.62279e+06	0	1106194	502538	1.01894e+06	1.38621e+06	4747969	932387	1.03552e+06	4421473	0	3.33603e+06	2.13797e+06	649518	0	2.39469e+06	742875	3068513	3193314	752585	687550	2.56187e+06	1.47981e+06	3.99675e+06	346850	2.62099e+06	3108906	1.02735e+06	0	1.67235e+06	3715316	3.49847e+06	0	3.93818e+06	1.92239e+06
25623	151042080	340311900	247548080	162621980	25036916	21742524	93861200	128361970	88213820	351090800	245967870	59434060	372139500	182819680	7156172	129751470	75246950	130787496	151936820	773864100	107438870	142044880	399928160	28316012	290328800	225015140	91050184	10923169	210196380	90033920	267498750	296172350	94020160	94854110	285157470	166928080	296773570	62062600	265802560	280240960	121671930	28810090	176563220	336333200	324966180	30638088	489508860	203652780
25624	1.99481e+06	29853388	9986146	5.70989e+06	1.36755e+06	997208	4.72945e+06	5.7611e+06	3.4456e+06	15092729	7.57076e+06	4.73979e+06	11405119	4.81297e+06	789851	4.53213e+06	3924867	5441336	4911485	8948721	5.44455e+06	4.64106e+06	30600260	1.38387e+06	12132704	9211697	4.90995e+06	446995	10257636	3.91365e+06	13725608	12381450	3.95947e+06	4786035	13568686	5.22518e+06	26654604	3420970	9422753	11060465	4665097	1.20787e+06	6584395	6.94669e+06	18032682	1.55085e+06	24177322	7.00331e+06
25634	1.69359e+06	10761190	16973118	7682166	3090442	1237846	4133205	4.40973e+06	7251257	9554066	6944104	3.28699e+06	9592911	13260663	635317	7.95118e+06	3.79811e+06	3.84131e+06	6566060	21566146	5123743	3.73326e+06	12585152	2.32147e+06	13302712	12143805	10447172	1.308e+06	17970632	5.77869e+06	19670778	18558222	4101527	4.28195e+06	24308214	5.2366e+06	25836896	5609392	7.66413e+06	7796345	3.32929e+06	3.0821e+06	16352369	21006956	9589547	1.08143e+06	10110673	7372368
25636	50937964	107068970	74986344	54633990	8.32822e+06	7.28625e+06	31987688	44926292	30100800	87975900	76650510	22514286	111849530	53735790	1.78985e+06	40829932	26138656	45285080	51606510	109541420	37733132	45150280	90534056	10507997	83324240	71104930	29883486	3621712	52096380	28609664	72608584	74768024	31802300	33634212	79042040	55814640	89050800	18314244	79425890	87225150	42988356	9733544	48566056	88277720	90979230	10474962	99844660	69560760
25650	4554466	5471070	3.65754e+06	882546	0	0	0	364333	421718	5.07469e+06	3.55608e+06	0	7.55217e+06	1.08586e+06	0	753172	0	752204	890797	7946554	305718	1.55651e+06	3.69021e+06	0	2.72666e+06	2.64851e+06	0	0	569838	518594	2.11331e+06	1.88559e+06	300835	313341	2.58537e+06	1.64794e+06	3.47952e+06	0	5.42741e+06	2795891	399786	0	312884	3.8209e+06	5222094	0	5147023	2.45079e+06
25660	6132761	1.84649e+06	1.523e+06	0	0	593622	2.11402e+06	953967	0	6974673	12469199	3010965	915240	212817	0	8621436	9578372	7785832	8768826	340180	12455765	275423	2.97519e+06	9230898	3.62485e+06	1.68856e+06	1.65252e+06	1.17362e+06	2.32126e+06	225454	2.6962e+06	2.74823e+06	0	0	2174358	388896	3.22917e+06	994813	996716	8859045	530441	0	1.84045e+06	2.58583e+06	11403749	17119496	4374047	8820170
25687	0	2.28755e+06	2449717	2.49957e+06	4348572	4.15388e+06	1.18768e+06	3539558	4.03445e+06	5.20306e+06	2.71006e+06	389670	2.55868e+06	4.38511e+06	0	7.23203e+06	2.31236e+06	3.18272e+06	3115549	2.04764e+06	2.08805e+06	4.33631e+06	3.14133e+06	818197	2.60027e+06	6.29797e+06	0	3.20378e+06	3985604	4.39576e+06	3.50262e+06	1.54964e+06	7943304	7613301	3.66673e+06	3629154	1.12557e+06	647593	3.66321e+06	6.16596e+06	8819142	4.84561e+06	2.28208e+06	2.80176e+06	7382484	3.6612e+06	6226581	8989836
25688	0	4.73318e+06	4.55974e+06	4550335	7.88943e+06	7356208	2.35094e+06	6.30215e+06	8087290	10595180	5314050	779540	5215512	8.31363e+06	0	13644690	4186428	6.30705e+06	5835196	3.67803e+06	4.06718e+06	8745000	5935213	1473143	5070040	11959889	622744	5951335	6942288	8416966	6.11531e+06	3.13694e+06	16197493	14541905	6720203	6.76184e+06	2.09405e+06	1.2644e+06	7563783	10872624	15892091	9476129	4.17499e+06	5.13335e+06	13757951	7.37312e+06	11530871	17321214
25705	10101254	0	0	0	0	0	0	0	0	0	0	0	0	0	0	0	0	0	0	0	0	0	0	0	0	0	0	0	0	0	0	0	0	0	0	0	0	0	0	0	0	0	531580	1.3406e+06	0	0	0	0
25778	0	2770159	9288076	32455280	15914504	17512284	7307985	21922684	42722580	22612194	34340424	4.51421e+06	7066073	30987442	3082624	75614984	6046589	4.85853e+06	9784385	5824150	13063542	138674770	1.1101e+06	25481902	4794473	31940530	1.24388e+06	14459798	31566550	41511490	18479028	264679	53125540	14602935	1.26388e+06	11425365	577123	29352072	53794550	70103220	45197080	0	1.46193e+06	700066	16624719	18996330	843351	25384940
25835	0	0	0	702951	0	381690	0	0	0	1.53464e+06	2.58599e+06	0	0	0	0	0	0	438473	0	0	4502382	1.87578e+06	817516	487080	0	258339	0	0	2.75672e+06	0	0	383678	582983	0	623772	445445	0	0	0	0	1.77412e+06	0	0	0	5.96395e+06	936044	0	1.53827e+06
25902	4.70326e+06	4.72441e+06	2.91635e+06	808188	0	0	0	364333	421718	4708923	3.73453e+06	0	6282371	852157	0	753172	0	752204	890797	6166703	305718	1.55651e+06	3.49962e+06	0	2.58735e+06	2.10464e+06	0	0	498220	438615	1.73102e+06	1.59066e+06	300835	313341	2.45441e+06	1.58973e+06	3.03257e+06	0	4.98432e+06	2.67615e+06	399786	0	312884	3019107	4.23789e+06	0	4512399	2.375e+06
25934	68665380	71213630	47593870	35011748	0	0	24635288	1.45423e+06	20270112	64706988	56518220	17521296	76905816	4509669	0	1.35276e+06	20196354	34755052	41331988	71427360	28765984	2.73756e+06	61619030	0	3.75873e+06	44133108	266400	0	3.46976e+06	0	44780624	4.42232e+06	506411	0	57852070	41845396	3.74243e+06	1.11805e+06	54673908	62437190	31692926	0	2.36781e+06	52582664	59441600	0	64089292	54592930
25940	252913890	251165380	108715780	80271560	0	14465219	69600720	57991656	58652668	238327710	62663028	44894344	217119860	161680620	4.92125e+06	42807440	57050970	94835176	16112007	313632800	76855670	68800536	852749000	0	153534540	145504130	8720514	0	180858860	4597041	134988420	145542220	20303126	3201287	131228060	31979464	177398140	36223652	171770940	160565870	47920580	216682	129471690	142137680	250953630	20645132	293599140	44252050
25942	0	0	0	0	0	0	0	0	0	0	0	4.99255e+06	0	0	0	0	0	0	0	0	0	0	0	0	0	0	589196	0	0	0	0	0	0	0	0	0	0	0	0	0	0	0	0	0	0	0	0	0
25943	9337510	13767109	7020272	7.2763e+06	0	0	1226283	3945787	1.09365e+06	11313851	6566954	2.53354e+06	27906648	8657009	781701	3.29436e+06	890480	3.60056e+06	1.77884e+06	42628556	3.16794e+06	5604308	40914030	0	6441281	9695642	1.60881e+06	0	4452338	595392	16784150	10586311	1.58347e+06	1.0992e+06	5584737	2.88622e+06	14488438	2715106	6516946	7.74675e+06	3.399e+06	0	9945450	34747624	14574302	791445	35503576	3.68932e+06
25945	1.75757e+06	929359	1.36792e+06	2615784	0	1088981	0	0	0	4.02833e+06	10113662	774399	1.94731e+06	0	0	1.93695e+06	524853	1.2944e+06	1.08351e+06	3.07131e+06	8.3235e+06	8055395	3692224	744920	1.21704e+06	2.40132e+06	4.64167e+06	739116	3.70881e+06	513899	1.57649e+06	4922596	6590027	615386	2600215	1.021e+06	0	381523	918243	620198	3041946	0	2.07252e+06	769644	11568514	3.18274e+06	1.5468e+06	4.36127e+06
25977	4.28735e+06	5718037	3.53967e+06	3.52378e+06	3791179	2.8953e+06	10191289	3159354	4358625	7031186	5.35688e+06	4243073	3.25407e+06	1.98214e+06	813250	7.38169e+06	4.06135e+06	6578781	3090578	11142335	4433646	4.87206e+06	6375925	2.31683e+06	6.57652e+06	4.92605e+06	9780457	2.96659e+06	8975674	6.18276e+06	2673248	4682091	2670771	4790902	8.183e+06	5.88022e+06	2.85506e+06	1.16929e+06	6.57345e+06	8105134	6138727	4859301	5.14173e+06	4.10728e+06	6469360	10719251	3.26677e+06	7.60502e+06
26012	3.62073e+06	4.34985e+06	2.56542e+06	3.17376e+06	1.3264e+06	5049109	1.83612e+06	0	821336	5.62462e+06	5641062	233302	8.37794e+06	1.15157e+06	0	5624288	2.11548e+06	2.91978e+06	5178288	3186488	8847168	3.95655e+06	3.24748e+06	1.56668e+06	5.24503e+06	4279328	1.32507e+06	3654413	6.97458e+06	1.59403e+06	4.6021e+06	8307498	7.38519e+06	2.03515e+06	5144620	2.3768e+06	1.28385e+06	348626	2.51818e+06	1.25814e+06	5576320	879488	6.48946e+06	2.96226e+06	9140247	8753664	1.7792e+06	10061546
26030	52314220	2222166	1891863	3.42444e+06	2.54419e+06	1741796	2.48496e+06	3.93742e+06	1.17741e+06	1.91953e+06	1.97902e+06	6994035	2.00424e+06	2.71248e+06	7.11656e+06	1.33412e+06	2.20532e+06	3.64973e+06	3.07253e+06	1.26403e+06	2.9626e+06	1.9463e+06	1.82194e+06	2.34896e+06	3966328	2.10409e+06	6166178	714955	3030272	2.38397e+06	2.39189e+06	2.56366e+06	1.63967e+06	2.17652e+06	3.01661e+06	1.89244e+06	2900078	2.16546e+06	2.05397e+06	3066994	7.55128e+06	1.05951e+06	3295075	2.02828e+06	1780507	4.83569e+06	1.9702e+06	2.19316e+06
26076	17336820	1.55809e+06	1.59796e+06	797895	946695	1.78786e+06	349767	1.34843e+06	2.39412e+06	3.17766e+06	2.85687e+06	0	2.21912e+06	1.63804e+06	0	4148795	556565	1.70932e+06	1.02129e+06	1.41095e+06	1.79195e+06	4.51274e+06	1.22952e+06	241369	807383	3.86214e+06	953270	1.40346e+06	1221946	1.77271e+06	1.41446e+06	953158	4.49143e+06	2.22589e+06	1.59973e+06	2.50628e+06	525138	0	4422256	2.34696e+06	3569632	1.92861e+06	654720	1065124	3654199	2.76782e+06	2850122	5350984
26099	6474998	4670940	11297788	7530067	17882754	25899990	26867532	6.48994e+06	18270768	8790199	37744450	13785278	20385580	4.3929e+06	0	27912688	34636470	32586148	28750570	6529734	26941694	26917444	5841203	5.4604e+06	3.68874e+06	9228053	14583420	43516660	3075604	34225310	4.92488e+06	1.12288e+06	10550389	12354247	9832159	43880724	2.76478e+06	0	28929020	3.8431e+06	23589456	32692462	609543	3.84418e+06	10618503	5842942	9027847	17448322
26107	9947732	5213026	5.88223e+06	5498957	4664665	5.05657e+06	2.1737e+06	3.39849e+06	15965020	17353876	5.51028e+06	1.28002e+06	3.39349e+06	4.1447e+06	0	11922360	3.00416e+06	7004810	5175677	22401458	4.54147e+06	20609504	4677812	3.14826e+06	1.71229e+06	13179063	0	5.38687e+06	5485671	9277480	6.57137e+06	1903977	15561965	13751500	14663632	5503192	2580026	0	8743057	2891088	6.60764e+06	3908500	7.83588e+06	10240002	29545636	7424343	20529926	26455148
26321	0	880586	1.06807e+06	379526	796550	690158	545693	545358	1.773e+06	2.03715e+06	1.17185e+06	0	1.01731e+06	649192	0	1.74752e+06	440191	813904	455839	1.47447e+06	1.02579e+06	2.06742e+06	964953	0	463224	2.04831e+06	0	768120	893446	1.19793e+06	1217474	792417	3.02381e+06	1.85117e+06	1.22903e+06	1.15694e+06	0	0	2.13917e+06	1.49327e+06	1.38613e+06	1.38098e+06	821800	1.50386e+06	3.51716e+06	2.15712e+06	2.42805e+06	5001093
26385	0	0	6021794	2.6228e+06	12932609	0	0	2582983	8440865	18239924	1.56984e+06	24862716	9010844	0	999474	1.23683e+06	644430	2.48286e+06	2.90289e+06	0	2.47368e+06	986792	6.74361e+06	25656502	10065217	0	1.64952e+06	327292	5.57545e+06	2.98001e+06	2201899	3.0666e+06	421606	8612600	489376	28479550	5.14934e+06	7.01068e+06	13446828	0	0	201606	0	2479867	2.70759e+06	2371609	5260630	6189196
26423	0	6989351	35573330	12089521	16011921	28050758	9033186	2.91204e+06	88489650	37885520	45603690	2045441	32473542	20864590	1.05291e+06	183875150	8.14129e+06	2.98942e+06	30206798	13892572	22038250	106287704	1268848	17202222	2.41024e+06	146474030	1.34808e+06	20433264	15112612	68163600	23284620	544946	72930380	27571164	1.49803e+06	35604404	577123	43993544	90670610	12334557	25031626	48952636	1.07058e+06	826006	15325540	12038278	3.02488e+06	62748068
26440	3.94729e+06	4692550	2.10265e+06	4.63704e+06	3.04251e+06	21215304	1.09739e+06	1481358	4.8869e+06	2741707	3.80796e+06	225112	14146283	2.89813e+06	0	14591893	8.14049e+06	7176263	14489675	1.15419e+06	22191950	4.96801e+06	1.3908e+06	1.82952e+06	9433804	4773218	1.0253e+06	11604600	8225120	2.81253e+06	4.41837e+06	10881857	5.78017e+06	6.69932e+06	12986834	6.33469e+06	4217976	311578	9009132	1140249	2.28527e+06	2728426	5346796	2.55794e+06	7353781	14910344	1.165e+06	3901964
26441	1.63719e+06	5053868	4257019	2.37591e+06	795993	1.58962e+06	3.77167e+06	1.70595e+06	6.28418e+06	6.51598e+06	4340279	806766	6360768	6667748	0	1.67274e+06	1.47065e+06	3299302	3.59926e+06	9235537	11462877	9582370	11020140	1634921	9438284	12090965	4.47831e+06	820681	2818227	1.86593e+06	6860942	2.3439e+06	2474127	1763010	2.25683e+06	1.74859e+06	3.03679e+06	276403	1185710	7.24851e+06	2.20167e+06	852449	2.61166e+06	7750958	7.22257e+06	8429324	8.25414e+06	7861015
26443	6.35018e+06	4.2184e+06	5.81034e+06	1.69742e+06	2.32867e+06	7.79391e+06	636860	1.67484e+06	8910017	5.44083e+06	2.07665e+06	512779	1.18281e+06	2.443e+06	0	11211938	1.74489e+06	1492773	1.90363e+06	9415557	1.02033e+06	4819712	2.66992e+06	951438	703652	10137148	666303	4.69971e+06	1.36359e+06	7111824	3.19932e+06	215929	10893504	8518760	19144862	1.95908e+06	1.97085e+06	361432	6793731	1.04816e+06	2.15311e+06	2.89631e+06	4024879	3136735	3.0845e+06	1.43035e+06	10783784	10526412
26447	0	2291950	2.89571e+06	873196	1.327e+06	4455907	676573	589031	2878157	2.12693e+06	1.37549e+06	0	877505	1.45573e+06	0	3.80883e+06	526900	826090	1444496	1.94262e+06	834045	2609512	1.21559e+06	442838	608834	5302842	0	2254573	1.2756e+06	2731702	1.28006e+06	0	3792676	1.79977e+06	3.20661e+06	820462	558905	0	1.83558e+06	474173	882598	805155	486283	458078	4.91953e+06	938686	8903100	3.17591e+06
26493	1.58135e+06	2.08762e+06	5399699	3103401	3.4955e+06	7645211	7241734	3.53063e+06	3027636	2650477	6.14336e+06	1141046	4832529	4.4522e+06	0	6142558	4605823	2.78848e+06	4808260	665605	9463795	1.28221e+06	1.63074e+06	793219	10532716	5630201	2460179	10311105	6.96649e+06	2.55761e+06	4449214	11122023	3.95902e+06	3863102	5.59004e+06	4.98679e+06	3.26879e+06	225875	7.07915e+06	4.86085e+06	2162252	2.03502e+06	4353831	4264763	5866992	9055898	4073521	3726460
26543	2.67516e+06	1.01588e+06	1.13375e+06	2.20737e+06	0	1088981	0	0	0	3.16455e+06	8242943	712065	1.60875e+06	0	0	1.50534e+06	687469	915472	896319	2.53789e+06	7713793	8055395	2.9347e+06	744920	723558	1.9451e+06	5249060	679170	2.84329e+06	564793	1.23701e+06	3.56145e+06	5510847	615386	462359	928662	0	316457	860692	566219	1.52287e+06	0	1.57565e+06	589696	9953717	2.92303e+06	1.32009e+06	3.65514e+06
26580	0	0	4.88569e+06	2.6228e+06	11543344	0	0	2582983	7.66386e+06	13037233	1.46279e+06	39747090	8597439	0	999474	1.23683e+06	644430	2.48286e+06	2.90289e+06	0	2.47368e+06	986792	6.74361e+06	39035096	10065217	0	1.64952e+06	208924	5.57545e+06	2053802	2201899	2.89137e+06	421606	4.43094e+06	489376	34910170	4.86197e+06	7.01068e+06	12030256	0	0	201606	0	2.32334e+06	2.70759e+06	2371609	4.82382e+06	5938329
26585	0	0	0	0	0	0	0	0	0	0	0	17780732	0	0	0	0	393995	0	0	0	0	0	0	0	0	0	2.42033e+06	0	0	0	0	0	0	0	0	0	0	0	0	0	0	0	0	0	0	0	0	0
26663	5013456	4.29532e+06	5.81034e+06	1.69742e+06	2.32867e+06	10024364	636860	1.67484e+06	8987650	5.53026e+06	2.246e+06	512779	1.18281e+06	2.63648e+06	0	11297327	1.74489e+06	1492773	2.05667e+06	9493370	1.02033e+06	5064344	2.80766e+06	951438	703652	9870864	666303	5.16754e+06	1.36359e+06	7.31519e+06	3.42552e+06	215929	11363475	7.78204e+06	19294094	1.95908e+06	1.97085e+06	361432	6931874	1.04816e+06	2.15311e+06	3.03419e+06	4024879	3266867	3.18182e+06	1.55169e+06	10861406	10284148
26673	1118807	0	2.09423e+06	490132	3.95391e+06	4.97549e+06	0	0	5.79377e+06	2.06477e+06	1.18365e+06	0	0	912236	0	7018961	3.08802e+06	2.6601e+06	0	318248	0	1.80676e+06	981197	0	0	1.76147e+06	0	5.93973e+06	1.51425e+06	6391963	630126	0	4245554	4.26931e+06	4.0079e+06	2849115	0	0	11010614	2819703	4.91026e+06	8930055	0	0	1.21465e+06	1357235	604493	4878318
26675	0	365220100	549622850	342934300	180899340	209472350	496918100	266904320	212362930	615807100	534839230	197001700	425638340	339997500	38663772	191710050	193055620	317031330	399484930	576576450	472942080	436641600	488743460	294629300	399677630	424643700	268605380	190233460	393266000	244231740	322845000	285667780	313452380	179470990	108105200	263236220	249908560	115376060	165833900	226546370	225101680	170555940	353835550	572560000	620258800	474554700	277413630	199158140
26772	2.6722e+06	572267	3.54984e+06	1.82115e+06	6.46676e+06	11209271	733779	1.03584e+06	8525004	1.69116e+06	5005200	1.71917e+06	1653511	1553049	0	13386651	5.66622e+06	5687238	2.0662e+06	672005	1271942	6.94377e+06	0	900733	445553	2917963	1.62453e+06	12152706	872695	14645526	847590	0	4.08594e+06	8.33075e+06	1.75207e+06	7.79749e+06	889616	0	15491538	1.38499e+06	6.26646e+06	12678304	0	348313	871495	634280	748434	7948441
26773	1.82978e+06	1.20882e+06	2.2478e+06	2.8822e+06	3.4955e+06	8.35149e+06	6.35356e+06	2.60039e+06	3.34246e+06	1.06677e+06	5280618	1141046	2.51559e+06	3242525	0	4946519	4830668	2.9218e+06	5018227	0	9048898	1.19645e+06	1.45143e+06	793219	5.41147e+06	3.074e+06	3.2263e+06	10231949	5.62611e+06	2293719	3.4115e+06	6807112	3.51482e+06	3.58525e+06	3.06562e+06	3.45564e+06	1.97233e+06	225875	4.65282e+06	4.01117e+06	1.95185e+06	2.08651e+06	3137378	1.33118e+06	5084521	8929081	2.81518e+06	3.01897e+06
26789	2.6722e+06	572267	3403434	1.82115e+06	6.46676e+06	11209271	733779	1.03584e+06	8525004	1.69116e+06	5005200	1.71917e+06	1829809	1553049	0	13465469	5.66622e+06	5687238	2.0662e+06	672005	1271942	7.08017e+06	0	900733	445553	2917963	1.62453e+06	12152706	872695	13872753	847590	0	4.41342e+06	8.33075e+06	1.75207e+06	7.79749e+06	889616	0	15753406	1.38499e+06	6551880	13260811	0	348313	871495	634280	748434	8552540
26795	0	216480370	305430800	178386880	60304170	65692920	284338530	123739704	81411930	325438080	315342050	66500856	232875170	184900540	12716196	63487680	79998160	133706690	206399740	306573250	314436500	266758130	281985440	169044050	225329660	227312000	124184850	63083496	221297230	86852070	157746500	136075840	141803100	69993810	42730716	112136570	136239600	45690260	49275476	115242744	89407496	57977652	196763250	333031260	360144700	286641900	150420820	85688850
26810	0	0	965455	905569	993105	1154370	0	0	1.55584e+06	0	2.80385e+06	419233	276380	0	0	5284743	997527	1.40488e+06	0	0	776999	1.05225e+06	0	0	0	0	0	1.41668e+06	0	5427206	0	0	573258	1.57704e+06	0	2364444	0	0	5504453	0	4383357	3.11067e+06	0	0	0	707032	0	1.12268e+06
26835	37074424	4.96188e+06	1.89764e+06	1.79629e+06	0	0	0	2.43905e+06	0	7.22249e+06	1.70872e+06	0	5789642	16134780	0	12796647	0	0	0	3.70268e+06	0	1.3197e+06	1.31297e+06	0	9500189	33491000	0	0	10744581	1.32706e+06	4463263	2.80641e+06	473501	0	1.54406e+06	0	4.93136e+06	0	2.6395e+06	7760276	574004	0	3696660	4.60624e+06	615526	0	580891	1.77452e+06
26837	0	26593830	26868092	43636740	7.44741e+06	9014218	104267736	46767040	9390476	57734604	34357624	6803579	29361344	15017525	3457058	8.29274e+06	8.05234e+06	11215574	51925028	68043300	40703524	22656904	42247660	31022760	57741772	60214656	6673449	8556145	66953748	11170950	14589161	21546808	46531390	8586971	4358357	10336685	12378957	5764944	6831751	11145660	12284280	9036287	57813188	27373566	62532376	77041540	10436511	10439585
26849	16682214	3.09012e+06	7051345	3.29534e+06	42281228	45377356	44557624	4798335	43215210	10210221	16432257	51398750	6.64525e+06	6.07379e+06	0	22516738	57667988	45353110	37246972	5924277	26063306	19083700	3935956	12340626	5650073	14377189	17760882	69840840	5827529	38686016	8891779	2.65885e+06	17522140	32385984	16692907	40207084	5.22929e+06	1009421	21491538	10592066	25233722	57836376	3148543	5358270	15054460	16356811	12613643	34800584
26871	0	4.48743e+06	13021936	6.75645e+06	3739220	2.22877e+06	9910102	6523978	6871673	8181590	14521400	2.8257e+06	12634237	6174915	798297	7.14413e+06	3.08067e+06	3.95857e+06	8000164	5107583	6.96309e+06	9972892	3.32856e+06	2.88893e+06	5.9565e+06	7049903	3.52182e+06	4.95257e+06	4.04257e+06	8396018	6905028	3.02451e+06	8149485	6.79286e+06	1409661	5557577	1.60165e+06	1.36569e+06	8429055	5.12491e+06	9582910	8.21575e+06	1.97464e+06	4.07684e+06	11232806	8.23869e+06	3547665	11344247
26872	4.98682e+06	17016530	4.10492e+06	2719809	0	0	457258	1.43309e+06	0	6.60901e+06	949965	605159	12681033	4.45507e+06	1.6285e+06	1.5151e+06	585200	427910	394583	29133264	511554	489457	26161636	0	11612410	6.2356e+06	312248	0	15405661	0	21552832	10861545	562702	626631	13286379	660582	15144639	2.20786e+06	3.12927e+06	5.50356e+06	1.08009e+06	0	14740829	22501852	6.85798e+06	0	21179656	2156032
26884	39686390	4.88818e+06	1.89764e+06	1.79629e+06	0	0	0	2.43905e+06	0	6.95234e+06	1.70872e+06	0	5662087	15956744	0	12866777	0	0	0	3.70268e+06	0	1.3197e+06	1.31297e+06	0	9374233	33564156	0	0	10682516	1.32706e+06	4463263	2.80641e+06	473501	0	1.54406e+06	0	4.93136e+06	0	2.6395e+06	8100988	574004	0	3696660	4.76667e+06	615526	0	580891	1.77452e+06
26913	5.45105e+06	2.65785e+06	3.90725e+06	1.8021e+06	3.58527e+06	4874175	2312815	1.76461e+06	3.94212e+06	4.59652e+06	6.50644e+06	1.29561e+06	3.58512e+06	2.37765e+06	0	14859197	4804180	3.44208e+06	2.64681e+06	3.34158e+06	1817582	6.19713e+06	589421	670995	1.98657e+06	7848501	1.34323e+06	7860671	3.30429e+06	11847737	1.43879e+06	0	3089794	5.97669e+06	3.49059e+06	6368563	2.30282e+06	0	9847138	5.88698e+06	7908318	15196498	1.0121e+06	1.72555e+06	2.84995e+06	2356983	2802809	5700912
26934	0	2.44041e+06	20867894	13049286	14212680	8436920	5.19077e+06	9568371	22772268	37479064	10404109	1.28816e+06	5.90876e+06	21857266	3019115	108710090	3848451	1.93934e+06	5.71851e+06	15020722	8404483	28737120	1.01396e+06	9780926	2970187	76857490	418118	12571693	12144664	50745864	19809718	0	47082572	16562319	237236	6705292	0	34732696	50607190	21620950	18749742	14814717	1.54701e+06	690245	15620488	8777071	968517	11678709
26945	6088888	2.12422e+06	431815	1.56491e+06	2.08434e+06	9438106	0	1.67484e+06	554851	501565	307085	512779	0	237616	0	1.2512e+06	1.74489e+06	1492773	0	224439	0	596367	0	0	0	894242	575125	591959	0	1.05236e+06	0	0	457692	7.88677e+06	917268	1880234	0	361432	5.7613e+06	676833	2.15311e+06	270842	0	0	357596	0	5.87646e+06	10389937
26953	8486470	4.08703e+06	6789525	6.82589e+06	3.04251e+06	11742175	3.01825e+06	810471	4.17211e+06	3.69891e+06	6.31949e+06	247104	9924370	3.32645e+06	0	9976202	2.0509e+06	4215356	7.39661e+06	1.18115e+06	9721094	7871795	276731	1.65711e+06	7361863	5106047	1.56275e+06	8894323	5.13248e+06	8232259	5933342	5292447	5.19892e+06	7462029	6089747	7274403	3.09424e+06	0	9870557	2440276	7.26487e+06	4.5583e+06	6.09454e+06	2.80895e+06	10397067	6628888	1.07359e+06	9589321
27014	1.61612e+06	4643123	15245121	13553427	6.34341e+06	9425937	1.73687e+06	5.01518e+06	15904795	4671818	30354596	1.58782e+06	15919341	4233072	0	31655026	5.24953e+06	9035715	3.74081e+06	2785389	8.10438e+06	32706980	0	1.90176e+06	4462848	6.7887e+06	1.56082e+06	10080751	266771	31487918	1.79036e+06	832378	7721699	13904331	613756	23376208	621630	0	45139376	720236	33770436	22997522	0	429512	1.79236e+06	2.61889e+06	393687	16411188
27018	8486470	4.08703e+06	6789525	7.23819e+06	2674723	11742175	3.01825e+06	2.46839e+06	4.17211e+06	3.69891e+06	8624175	247104	9924370	3.32645e+06	0	11456928	3.36166e+06	4215356	7.39661e+06	1.18115e+06	8035532	7068048	276731	1.65711e+06	7361863	5106047	1.56275e+06	8894323	5.13248e+06	7.97105e+06	5933342	5292447	5.19892e+06	7462029	6089747	7274403	3.09424e+06	0	9870557	2440276	7.26487e+06	4.5583e+06	6.09454e+06	2.80895e+06	14811788	8.07149e+06	1.07359e+06	9589321
27051	278559500	227969730	30141562	24695890	3.30135e+06	44681708	91371090	194745360	2.98738e+06	79492170	22753784	178657470	191966670	14223693	990723	719807	147553860	244648590	196089460	92022340	234047890	19089124	57275564	20858206	44827950	40776544	717500	3.21623e+06	54314564	4.80551e+06	13313620	16974274	21037828	5449156	3.0882e+06	6533080	9785087	3.5369e+06	60369220	209396290	178377570	3565881	37797380	43831296	65319980	54762892	12423945	152255550
27065	7.38422e+06	2.28905e+06	6.97466e+06	6.70858e+06	4.46751e+06	8.11335e+06	4730347	5.05118e+06	15150213	13196229	4.73176e+06	1.6845e+06	2039330	4.63871e+06	0	15065763	4249965	5.07026e+06	6775791	8516074	4.60397e+06	13904041	3.56066e+06	2.64835e+06	3274446	7394660	278631	4.20649e+06	3.15272e+06	7161534	4.53282e+06	5210194	13609711	15596891	13660755	3.74156e+06	2.0619e+06	0	7.69105e+06	4.03655e+06	4.72582e+06	2.18819e+06	11759671	10314437	28231638	7.37882e+06	17494396	24091682
27074	1.32152e+06	6849415	2.72635e+06	1875106	0	5.07176e+06	0	844744	0	5511898	1.68068e+06	0	1.60533e+06	1.92508e+06	0	1373579	0	0	514138	2301817	699562	982097	2.21094e+06	367571	1.58047e+06	2684841	0	0	2.7129e+06	1.2903e+06	1.66823e+06	3258003	5795592	576328	2.13487e+06	641493	785773	480002	3.27126e+06	899809	1725054	0	1.99199e+06	2.59639e+06	6.48471e+06	622580	1.75126e+06	4105415
27135	620606	940476	2.78076e+06	2059269	3.32396e+06	4.43031e+06	3.74522e+06	2.21023e+06	3.38779e+06	2.64395e+06	6.97536e+06	1.33594e+06	3.90822e+06	991142	0	6.19284e+06	6788921	8822769	5.38382e+06	902641	3.70221e+06	9486750	0	1.0776e+06	715506	2.83899e+06	1.08791e+06	6.12753e+06	448964	6.30895e+06	462390	0	2.46435e+06	6287879	948898	8304348	428655	0	2.65818e+06	1.11479e+06	8658516	7057440	0	0	1.2995e+06	1.06001e+06	1.05612e+06	4.76619e+06
27174	49613884	19792678	61552770	35831244	78360650	136411950	99209490	26018756	78162940	48863784	110013460	41177760	69991550	28346188	0	129510780	138447220	116600990	116149460	29393864	73116200	130149416	13100293	27942488	20204830	61152780	55843990	152904430	18519236	143988480	19323196	4106501	47715696	104689624	32907594	122329760	14881224	2.99712e+06	140860180	25435318	94653940	156949860	4.35987e+06	11587653	34706228	24663666	26958084	84450750
27214	1.79954e+06	1.26682e+06	3.63426e+06	1.46413e+06	3586878	4.15971e+06	3946627	1.46015e+06	2.82522e+06	3.43564e+06	3.78327e+06	2.47821e+06	3.58801e+06	1.24028e+06	0	4620402	2.2428e+06	3.69907e+06	4.76403e+06	1.44048e+06	2961396	3969054	1.4102e+06	1.97624e+06	2223149	2592150	2764849	5.35781e+06	1.08803e+06	5.4836e+06	1.17205e+06	360121	2.77345e+06	3.212e+06	1.42888e+06	2.94326e+06	923120	0	4582270	777256	3.33094e+06	4898665	0	571231	1.92536e+06	1.12932e+06	1746126	3.13229e+06
27220	5280506	15176771	3.58232e+06	2719809	227347	0	618965	1301027	0	9122886	1.41281e+06	1.24248e+06	12179365	4.45507e+06	714798	1.02873e+06	652978	322225	1.18794e+06	36242810	949371	489457	40330036	0	12019868	4.3499e+06	527745	0	17648978	0	30071728	28345268	562702	1.92511e+06	6.48017e+06	1088258	12427765	3.96362e+06	2.48164e+06	4464780	591795	0	12018334	25425298	6.85798e+06	0	34712780	1.53343e+06
27221	2.78592e+06	225775	1.1186e+06	245133	12630836	19878970	7.90445e+06	0	20099528	1.12426e+06	4459289	6.66472e+06	654636	565709	0	2.18051e+06	10394469	16019894	6625102	820264	10112084	6.45713e+06	456996	4809647	247414	3.34321e+06	1493895	13936553	421693	5.79302e+06	1.59105e+06	0	3683465	9953447	2.05191e+06	9486973	863926	0	5.22278e+06	1.11741e+06	4.96889e+06	10954139	553397	1.1346e+06	2.86677e+06	8707089	2271648	5355591
27233	151561300	552201	1.80486e+06	127925120	0	23238616	23210148	118153520	0	839868	4.62651e+06	59644904	1.68088e+06	809530	0	0	0	115857020	751430	24852960	1.88131e+06	2.55199e+06	17078610	353695	2489572	810921	0	0	777235	0	1.01784e+06	1.3055e+06	361766	0	0	294757	783375	0	44906960	115309420	77198696	0	652486	1.22658e+06	0	13015607	104931480	70910430
27234	19859192	3.00169e+06	6665535	3230833	42333964	44304760	42366576	4851540	42016732	10307345	16512569	48631176	6.70724e+06	6.15052e+06	0	20312338	55644150	43480544	37312108	6.00244e+06	26116976	19134372	4025875	12421795	5.70365e+06	13795833	16706736	68311570	5.92986e+06	35628736	8958424	2416880	16492704	31320378	16769975	39056092	5296911	938074	21565808	10666097	23240096	54800084	3148543	4.84612e+06	15111740	15638137	12031376	34905836
27324	25143848	20600586	663634	0	0	3.02104e+06	3.66951e+06	42260670	0	1.37978e+06	916719	6244572	938028	0	0	0	0	9925878	1088921	677372	2.24885e+06	701665	1.77925e+06	0	441405	1.78553e+06	0	0	2.88188e+06	0	258546	681060	0	0	0	0	0	0	5236272	10633959	9778213	0	1.18913e+06	0	1.05342e+06	47796436	9297493	8.16229e+06
27333	0	575197	0	0	3.99721e+06	27828698	330539	0	4.34387e+06	0	653440	2.4764e+06	2107462	396829	0	1.18521e+06	1.82946e+06	910595	2523270	0	3.14163e+06	336578	0	0	1.28767e+06	246586	2.0106e+06	4.06328e+06	1.0774e+06	0	1.02321e+06	4.78784e+06	715801	707287	6.04355e+06	355141	226213	0	10683392	0	0	2.90587e+06	1.09524e+06	299381	1.00062e+06	1.50189e+06	0	1.27435e+06
27369	0	5.56288e+06	28689014	12490915	14246906	16902044	4469801	12106960	45659616	67731730	32228040	2.16852e+06	13903010	39753550	2157695	148526180	5517504	5.12297e+06	6488581	21710094	7.34096e+06	110168180	1297185	13311299	2.7774e+06	124823440	509206	9482480	11286448	44517610	27265134	0	70628760	7781466	237236	8608851	0	25702414	81284264	23717464	25956020	30883100	1.27848e+06	0	22987438	12670530	1289303	43299080
27437	4.52753e+06	2.61253e+06	5858364	1.66274e+06	1.25312e+06	2.27837e+06	962263	1.54127e+06	6568829	5819502	2335933	233595	1.1022e+06	2151543	0	4.56697e+06	719163	791939	2.33776e+06	6.41758e+06	1.32149e+06	4.55666e+06	3803148	658817	854558	5558658	227767	1.70609e+06	1.40423e+06	3.02884e+06	4.71845e+06	0	8728012	6759811	22268764	1.01088e+06	1.38915e+06	0	2.21647e+06	655189	838758	910948	10197485	9491329	9476843	3.74528e+06	14269614	10736550
27448	6.75403e+06	521167	808658	314797	7017115	11563529	7597072	0	8217344	1.38693e+06	3.07323e+06	3749429	814232	394500	0	3.02066e+06	7.50106e+06	7393562	5.1571e+06	1.44609e+06	8.0711e+06	2.877e+06	564200	1972187	304940	2.39881e+06	853784	10524384	722636	5319868	1.20777e+06	0	2329168	8.37938e+06	4746563	6843899	861823	0	4.65899e+06	970424	3.97866e+06	12883425	864526	2.15197e+06	3.85559e+06	10099848	4.71982e+06	6.27022e+06
27467	0	0	3.04786e+06	3.84384e+06	0	0	0	465563	7.84859e+06	261787	17404098	0	3.8498e+06	351492	0	5681927	0	495380	0	0	1.19489e+06	19703200	0	0	0	0	0	0	0	4749155	0	0	5732967	1.31106e+06	0	3.63908e+06	0	0	3.64922e+06	0	5.544e+06	1.04047e+06	0	0	0	764340	0	5.86746e+06
27481	0	4713137	1.39178e+06	5.98904e+06	11283125	0	4682773	0	2.83684e+06	1.06802e+06	10553170	11978903	4.09738e+06	3.92258e+06	0	0	11352664	0	0	0	8021605	0	1.54587e+06	2.06158e+06	11216656	3.72155e+06	5.31851e+06	2.03311e+06	1.60415e+06	0	10307542	0	11287625	2.99534e+06	0	0	3579204	0	20244852	0	0	1.77998e+06	16336071	2.51944e+06	9457888	0	0	10800674
27506	15398711	1.52948e+06	3528129	5.35336e+06	4.46751e+06	6.27147e+06	3491160	4.03858e+06	13991784	13289725	4.73176e+06	1.6845e+06	2.80161e+06	3.33003e+06	0	4532195	3094064	5.07026e+06	5.63712e+06	7315961	4.60397e+06	8821760	3344753	2.64835e+06	1.23473e+06	6315556	0	1.53397e+06	2.09661e+06	0	0	1.53111e+06	13661111	13494639	12357595	3.74156e+06	1.07726e+06	0	5461174	2.27793e+06	4.72582e+06	2.45009e+06	7.96314e+06	10439123	28300290	7.37882e+06	18226514	24173986
27517	0	0	6542498	14562051	17491480	0	0	4469121	11471672	23087828	3.52231e+06	32896858	12619797	0	1729577	1.60556e+06	2.97379e+06	2.84184e+06	9778361	0	7033665	2.21503e+06	21032594	36698584	28555188	0	3481165	0	13205957	2573529	5174959	5.11871e+06	3.76442e+06	20757194	2.68199e+06	44005148	3.61596e+06	12170433	26957766	0	0	731975	0	3.74381e+06	9101579	3.74336e+06	4361192	8389576
27595	5470526	3.03951e+06	2.88709e+06	791501	2.29207e+06	4.49085e+06	1.00845e+06	1.38157e+06	3.7064e+06	6293819	3299075	590628	3.34727e+06	2.4427e+06	0	8022856	2.22047e+06	2.22165e+06	2.10071e+06	5958507	1.91721e+06	4229519	3.78058e+06	237900	2.0846e+06	9592128	0	2.96798e+06	3085992	4.5293e+06	4.00112e+06	1.51806e+06	6.42303e+06	5.26554e+06	5.77373e+06	3.30331e+06	2593203	0	8.31034e+06	4953383	4395724	5.67198e+06	2.94365e+06	6.35821e+06	8699998	3.88763e+06	5.56604e+06	8160720
27619	0	0	5967084	14055078	15867494	0	0	3.92176e+06	10496536	59284388	3.23128e+06	31231998	12619797	0	1.50983e+06	1.60556e+06	2.97379e+06	2.84184e+06	9333843	0	7033665	2.21503e+06	34677790	32856484	22519540	0	4571031	0	12163515	2.37635e+06	5174959	4.86503e+06	3.58165e+06	21696376	2.55815e+06	69221800	3.61596e+06	11421525	13439900	0	0	731975	0	3.74381e+06	8651574	3.53346e+06	4361192	8389576
27675	6193980	1.7099e+06	2.83611e+06	1.14409e+06	2.01897e+06	1.25229e+06	518623	644686	4.56402e+06	6.34935e+06	2.09993e+06	0	711297	1223944	0	4.34888e+06	307059	1.53868e+06	1.52019e+06	5.68116e+06	572067	4.37437e+06	1.33792e+06	276909	480099	6.49012e+06	0	1.59944e+06	2.10114e+06	4.62293e+06	1.03332e+06	0	2.49458e+06	2.29651e+06	1.17984e+06	925082	281194	0	1.42585e+06	534262	1617014	1.78398e+06	587098	2.19091e+06	12559970	888596	8.26025e+06	5.26012e+06
27710	6214114	806774	1.98994e+06	2.08297e+06	21900268	26226232	10473727	891973	34578560	3.40219e+06	13095314	10665613	2.64594e+06	1.33597e+06	0	6.9866e+06	26314210	40697250	12178920	2.46909e+06	23372430	20214724	1169985	5.54452e+06	1.01961e+06	5.67674e+06	3781305	23166472	1.30516e+06	21955248	1.41988e+06	344532	2756682	19926526	1.49776e+06	32172254	2561185	0	12027064	2.95739e+06	26900400	32021658	1.23421e+06	1580873	1.44641e+06	12836219	1.93168e+06	8.28381e+06
27802	10637189	10355131	34253610	8491232	26815654	47887548	53485388	17173472	25527952	24124606	36323630	14384377	19222114	19749924	0	24957988	26660976	18899590	31911100	8.3221e+06	35770924	10388213	11125452	24381910	36271070	23560582	27808252	71384664	20702202	15174465	23633566	34787500	16414842	20619140	20992652	19298134	10226978	3.69592e+06	33034750	21056350	9476218	15444641	17677484	28451532	44815788	51215744	14838923	20202542
27806	9672103	3484625	0	563113	613228	481083	1.21618e+06	0	330758	2.73398e+06	1.72341e+06	658030	1275675	0	0	877283	1.0827e+06	0	483418	1.26877e+06	1.53333e+06	1108763	2.06609e+06	0	5581646	723197	0	1.16745e+06	3267640	650539	2440675	5157849	2.34829e+06	359219	1544880	615199	756779	0	399240	1.27213e+06	441874	384515	1.57291e+06	3.62636e+06	11402640	1211712	2444535	764073
27820	885144	1.06063e+06	2.98124e+06	584012	2.08244e+06	3926403	3.36432e+06	1.4736e+06	1.98147e+06	1.84885e+06	3.13147e+06	1.0089e+06	1.65639e+06	1.54066e+06	0	2.15427e+06	1.98435e+06	825178	2.32629e+06	530381	2.77457e+06	865433	835986	1.8609e+06	3.09842e+06	1.52738e+06	1.86365e+06	7356327	1757478	979494	2.12475e+06	2.87027e+06	1.2066e+06	1.56808e+06	1.64009e+06	1.51567e+06	836185	0	2652631	1.81289e+06	763374	1.22928e+06	1400887	2.33062e+06	3.15337e+06	3841674	1.0518e+06	1.41788e+06
27833	7343637	4.1178e+06	6.89904e+06	1.643e+06	4.27099e+06	7797468	10459273	3.3664e+06	3524990	5.13728e+06	8473440	2.32493e+06	3.43179e+06	3.61522e+06	0	3898603	5304628	2.86255e+06	4406590	2.2511e+06	6932363	2095921	3010880	4.16456e+06	7823130	4.14694e+06	5712489	14956303	5.90274e+06	3139838	5722030	8.06644e+06	3.12231e+06	3.18441e+06	4.59474e+06	3131667	2416537	610282	5211185	4.67564e+06	1716310	2.47704e+06	4.07433e+06	6681521	10674410	11825802	2.40986e+06	3.02352e+06
27854	50145340	11309835	30150302	18321668	93134776	122931500	113723740	9992609	114744180	22294630	41033480	83757670	28012074	9702960	0	53809788	117266860	130487560	88120610	30734010	64328884	74606216	17618650	47944284	7.19926e+06	35455108	35527916	88941380	14091368	70953960	22863718	5.90369e+06	51641824	92874690	35437016	87885480	15366482	2.67826e+06	80290344	21669310	66593910	130792750	10416278	16036151	35161276	45924664	57180070	69667496
27855	17817476	9841854	10698470	5093244	8022984	15571888	12286085	7.1239e+06	7.2462e+06	11752013	11743049	6.03591e+06	8.30507e+06	6.56878e+06	1.7559e+06	7500968	9541868	8110744	8767865	3.75075e+06	11725988	6.16091e+06	3329191	8219176	18029014	7008398	8754258	18312116	10810043	10388874	10555690	16945252	9660403	6455462	8497313	6324590	5086406	2.94714e+06	11254267	8945038	4789462	5035387	8132540	13637944	30310098	18638418	4822322	6.08652e+06
27941	12366948	11309835	10258108	8.01922e+06	93134776	122931500	113723740	7.44379e+06	114744180	22294630	31640052	86584230	22100270	9702960	0	31934648	117266860	122057016	88120610	30734010	64328884	74606216	16778698	43910300	7.19926e+06	35455108	35527916	88941380	14091368	70953960	22863718	5.35958e+06	36961044	92874690	35437016	87885480	15366482	2.67826e+06	62994824	21669310	66593910	130792750	10132826	16193165	36320564	44647240	57180070	69667496
27968	681383	40463336	60135040	35924948	38111204	46615936	17542306	50514690	83860920	88075130	63966932	7613605	57902870	48075524	1.98763e+06	95782740	23298236	38638572	38371972	59281670	25468386	114198776	48607380	9143641	31929704	79077720	404593	43871140	37259256	80027976	63661852	35458260	107649256	96888470	41491296	67955304	13259237	3.71379e+06	57933508	42644124	79153760	81010360	41883268	50953764	2938743	81614090	60321704	120139330
27970	1.40236e+06	1.35839e+06	1.22531e+06	2.43741e+06	556544	2.3475e+06	457194	217186	636827	3.26378e+06	1.83444e+06	1.036e+06	2152414	823497	0	1189218	981018	520567	1.41436e+06	2.86905e+06	1.45268e+06	1517442	4241920	357957	1.51198e+06	2656365	1.05728e+06	1.19734e+06	4.08575e+06	1.12331e+06	1.65257e+06	3.6468e+06	5.0499e+06	1.05818e+06	4.21495e+06	1.34928e+06	570890	356027	2.12548e+06	1.4431e+06	3.01072e+06	824738	2.27247e+06	427346	3.83275e+06	736257	1.38771e+06	3.39422e+06
27977	0	0	216973	694562	4.57021e+06	3.75598e+06	3.53406e+06	0	606950	974955	1.08348e+06	14529942	0	0	0	979579	13853572	9506022	3.34554e+06	0	5306702	1.32044e+06	676512	0	1.25522e+06	0	15579073	4311502	5215533	1.78453e+06	0	35520616	0	1.63323e+06	0	664980	0	1168194	2079515	0	1.1935e+06	516077	0	0	0	2.38761e+06	0	426328
27984	6255605	5347227	4896458	8839774	2.45152e+06	6572669	1.57903e+06	1.23663e+06	3.64178e+06	13286928	6.63533e+06	2.21283e+06	9396873	2.70072e+06	0	7.92995e+06	2.47619e+06	1.96583e+06	3.99853e+06	11299975	4.64925e+06	5.71213e+06	17383976	1.53122e+06	3994077	10541194	1.88451e+06	4.94216e+06	15208580	3.4987e+06	6047690	14453721	20648770	4560453	13206207	4685457	3089501	1.72409e+06	9269683	5784671	11327005	3.65953e+06	6.74696e+06	2.31275e+06	15119482	1.37442e+06	5693512	15349129
27988	7.76677e+06	68454550	97619630	59431092	64001170	76814060	29247958	85954020	142959520	4.44336e+06	108842310	11557237	96644410	80133970	3.4395e+06	158389520	38224456	66215532	62821140	99005310	44150220	196024000	82386770	15252144	52083268	133751176	994300	71574190	60376520	133067940	106307256	59877880	182039070	161126480	67577140	114033240	21768950	6.40175e+06	98376410	71109550	135923660	137463380	69423430	84419260	164718560	141367440	102733530	4.73318e+06
27995	8.23218e+06	8090888	6988662	13413587	4488195	9472177	2.30934e+06	1.87875e+06	5.11213e+06	19233786	9766573	2.96969e+06	11523086	3.90689e+06	0	11712049	3.605e+06	2.92417e+06	5.77995e+06	16730126	6.93534e+06	8.18838e+06	26083112	2142236	5680290	16242024	1.98764e+06	6.63985e+06	21866764	4766307	8599178	22230930	30689278	7.11147e+06	20310850	6.72122e+06	4.41005e+06	2.54805e+06	13147273	8496101	17608154	5337647	9982860	3.64787e+06	22516268	3.85772e+06	8854200	22109274
28023	620606	432813	0	265276	1494825	233036	3.23716e+06	409600	1.57178e+06	770211	1.11731e+06	3255314	691426	0	0	730030	4.38286e+06	7.5177e+06	3.36001e+06	1296992	1.97654e+06	5.73141e+06	699652	1698952	0	1.32523e+06	536570	950684	217128	2.45925e+06	599540	0	1.1266e+06	5087489	788429	5538096	552176	0	0	877871	5236319	1.82167e+06	0	242046	848912	1.52056e+06	3.01593e+06	3571882
28052	2.54651e+06	1.67945e+06	4349886	2.81962e+06	3.73086e+06	5142047	2.76031e+06	2.16792e+06	3.51071e+06	2.17381e+06	7.41812e+06	2.63432e+06	6.99612e+06	1.27473e+06	0	6390787	5243351	3.33679e+06	3819011	1.53332e+06	4624364	5.04546e+06	1.58531e+06	795154	1.19696e+06	2693505	1.72068e+06	4874173	967751	8394392	1.39802e+06	448146	3.29927e+06	3.32299e+06	3.61068e+06	5.97822e+06	766153	0	11204574	1148831	5482655	7.17641e+06	504593	1.85523e+06	2.85322e+06	1.85629e+06	2.53738e+06	2.52276e+06
28100	17050584	39725570	59941836	35414216	37533524	46119300	17436302	49228444	83334450	87919280	62012470	7002265	57454680	47827360	1.98763e+06	95052776	23031034	37035336	37872388	59141404	24698226	112478800	47935790	8819400	31771694	78896330	404593	43618012	36368636	79467680	62839404	35156464	106103576	96735160	40964260	67747410	12976504	3.71379e+06	56986616	41879984	78032010	80846110	41058030	50414264	97011760	80705710	60008584	118717760
28101	30922212	67342510	97319800	58739416	63882252	76068410	29097008	83945980	142053260	149415150	108586410	11145609	96076536	79743630	3.4395e+06	158288900	37836910	66047376	61904936	98944070	43776830	195966720	81332490	14783447	51843976	133692680	994300	71124520	60210836	133752264	104968450	59664610	181980320	160970290	66797044	113710480	21337664	6.0796e+06	97160790	70423224	134213520	137403950	69313450	83618130	164327070	139870290	102205080	208804780
28108	0	3.7374e+06	7.22376e+06	4.00544e+06	6979919	6248325	1.99677e+06	8536813	28303726	21385984	7900199	1.09284e+06	6150159	13131516	3.855e+06	48277144	2.56507e+06	4.02901e+06	5.67884e+06	6.81022e+06	3.67723e+06	40886652	1.03061e+06	3.54434e+06	1.29835e+06	36828772	503754	6.85971e+06	6951913	18989692	8707714	0	19662842	10636907	236448	6334559	0	5.44021e+06	23585610	6898252	10472502	15572136	0	0	8723286	3.35178e+06	829941	9219150
28113	6880623	5.86645e+06	7.35981e+06	7931033	5.48812e+06	5.70025e+06	2161101	4.92658e+06	7609885	5.0204e+06	2.52459e+06	2.62019e+06	5.36307e+06	5.19574e+06	0	6896876	4392277	6002052	3095526	5363588	6414639	3598274	9228413	3.57682e+06	4956483	5879291	1.08022e+06	6.07977e+06	3932657	6567071	4459016	9794348	7495277	6993281	12364632	6629630	1.72076e+06	619534	4.61832e+06	3.88023e+06	8846758	7747514	3.42984e+06	10525426	5.1015e+06	6084807	10708610	7.95451e+06
28202	27868146	42359756	710120	1.4243e+06	0	0	0	5.8151e+06	0	19221314	0	0	15242840	4.78903e+06	982877	0	0	0	399479	74046550	0	0	113885540	0	33259312	10693437	0	0	46653068	0	44559828	55572104	452782	0	25900236	0	40468660	10091959	837305	64604004	583110	0	22885314	66155396	26706488	624980	71033880	360593
28222	1.68394e+06	6.10147e+06	1.30799e+06	1.12253e+06	221259	0	0	237726	0	2.03866e+06	249725	412865	3.35604e+06	754168	0	0	361332	0	218912	10467788	355114	0	6106306	0	3.40757e+06	2.39145e+06	210556	0	4466443	212355	5964606	6.07992e+06	0	526615	2.17846e+06	456222	7.03528e+06	1.94404e+06	856970	3.17077e+06	0	0	2.25822e+06	5.9266e+06	2.24603e+06	0	6.38906e+06	0
28240	11122867	10645193	35810132	8615172	25448310	47907388	43744548	18553298	24129600	24586130	37426172	13674880	20428250	20024084	0	25340952	26764410	18815938	28630456	8.37886e+06	35711236	10585531	11425911	24038136	38851740	20298352	23591588	60232870	21431572	14480561	26961740	37231268	16473538	21046504	22135672	19345168	10442332	3.69592e+06	31082530	21918962	9555701	15495446	18803846	30232280	39891852	48995188	13907752	18356100
28243	7.99392e+06	1.7099e+06	2.2588e+06	1.14409e+06	1.92303e+06	1.25229e+06	518623	644686	4356477	5840147	2.02504e+06	0	711297	925590	0	3517732	307059	1.53868e+06	1.45408e+06	0	572067	4248204	1.25548e+06	276909	480099	6.037e+06	0	1.40554e+06	1.67221e+06	3.66971e+06	0	0	2399888	2.29651e+06	1.06899e+06	925082	0	0	1.42585e+06	534262	1.56269e+06	1.63614e+06	512007	2.02781e+06	11386240	888596	8.26025e+06	5.10095e+06
28281	8431709	8059292	6143862	3.42311e+06	10729839	10410015	6.02094e+06	2.6598e+06	13973945	8976532	5.37824e+06	24159470	8489216	5368685	418989	7.84427e+06	11403385	8628975	12983767	9333802	10539688	7880437	6487356	4287614	7.14496e+06	9275900	43865060	11321636	7894611	6632928	9838807	7658100	4886285	10096585	14415161	9056075	4688060	2070119	7.92383e+06	14250499	8228007	8.28852e+06	5.17377e+06	5972318	8133386	9039351	6343009	12699851
28296	742888	462390	0	0	666658	536084	25957384	0	0	217140	261579	3.33337e+06	0	0	0	0	4.84372e+06	2.04394e+06	12324012	640094	35807370	288918	1.08359e+06	4.91763e+06	0	0	5.36174e+06	247859	0	0	0	0	0	0	0	0	0	0	0	0	0	0	0	205874	0	12659255	0	0
28358	15233800	11202066	10779745	4496698	9591218	14393579	10106579	6417482	10089336	6.23076e+06	8.23113e+06	1.76243e+06	8968542	7079188	1.26754e+06	11118202	3.97969e+06	5.68079e+06	4799497	3059863	4.9675e+06	4480119	3584724	3.62088e+06	15568564	14201907	4522054	10746932	8.08628e+06	6762902	11942198	16517648	3650363	5.49275e+06	14054148	5401632	8028253	2214662	20014750	18598710	2.81136e+06	8956558	14055027	16910414	12558781	9965082	9776475	6134903
28407	0	0	6.53243e+06	11353616	13640912	0	0	3.48162e+06	7.45608e+06	14077364	1.18387e+06	28225812	7.04051e+06	0	1.8193e+06	1.60667e+06	1.05144e+06	1850061	10160013	0	7.75779e+06	1347005	25812144	34913860	23462366	0	10006271	317678	3.27516e+06	2628561	5335674	3.51928e+06	674147	6049171	798455	23721194	7514188	8.01579e+06	8.07162e+06	0	0	0	0	4877290	4880939	515326	4614531	1.9616e+06
28485	7285460	5.0076e+06	4.94953e+06	4.43409e+06	7179226	14735204	6.53474e+06	2.47105e+06	2.86197e+06	17023518	12940358	7.14416e+06	2.94893e+06	4435603	0	7.36724e+06	10534673	11621147	9436141	20019672	20770604	8397140	13803566	6010111	3.39923e+06	13294118	3.75894e+06	16746870	15650929	2.6467e+06	5580315	14095597	14295428	7.15947e+06	13674464	9418234	1.52241e+06	1.16848e+06	4633608	2.7782e+06	10036509	5.32307e+06	4.86677e+06	4.08169e+06	29572102	13648769	10632135	8621022
28517	28797218	12120669	11322419	8615468	14925133	8892940	9067231	8697502	31375676	31414250	9156887	13029132	8.11117e+06	9616329	0	15456059	8887196	11457017	19097424	46544656	5562046	22941328	16354128	5699739	6.71872e+06	23665028	2277180	14341263	8595327	22682650	13951047	9076750	15284803	30355194	24410582	8982149	4852488	1.12677e+06	2.2462e+06	7.79469e+06	9204491	14232807	18179918	32621098	27225212	12082920	39761800	41300816
28527	5434948	5.00337e+06	4.63575e+06	5.0741e+06	6993610	14744132	6357925	2.99478e+06	3.11923e+06	17277084	12592656	7304341	3.42493e+06	4.01862e+06	399788	7651968	10251199	10458556	9046775	19944596	20676300	7977217	14157598	6.017e+06	3.62131e+06	12274215	5436059	16749623	17102016	2.94156e+06	6265297	14719564	13350967	6.77028e+06	14532529	9194381	2398277	2.54692e+06	3829227	3032436	8956473	5.51751e+06	5.40781e+06	4.92939e+06	28652494	12554403	10505966	8573540
28538	2.55323e+06	3.19072e+06	3040277	1.49026e+06	1.43045e+06	2.7678e+06	1.35852e+06	1.3508e+06	552624	6.53076e+06	5.15476e+06	604302	3.56794e+06	987504	0	2.02081e+06	2.58172e+06	1.30804e+06	3.38429e+06	2.92593e+06	8934301	4030691	4.72869e+06	2.13941e+06	3.09018e+06	3.5129e+06	885324	2.86553e+06	6.33511e+06	1.86878e+06	4.3368e+06	5764393	6.1765e+06	2.53903e+06	3.68952e+06	1.30364e+06	1.95826e+06	349048	2.76022e+06	1.28138e+06	1.38762e+06	2.04258e+06	3836866	3512811	12525012	5731809	4.19778e+06	3.11421e+06
28545	0	0	0	1.2957e+06	0	2.47676e+06	0	0	0	5050321	3203615	239483	2.89947e+06	0	0	321430	1.73048e+06	953362	663168	1.16943e+06	8728164	3.79515e+06	4988241	1.5237e+06	0	1.73861e+06	0	665096	3.97629e+06	0	2.40112e+06	1793353	5004142	703948	1.25626e+06	732044	0	0	0	0	1.15165e+06	827697	241866	0	11347046	3.17581e+06	959320	1.39327e+06
28566	0	0	15692841	30485220	2518667	835482	0	3.63744e+06	13926654	7.43373e+06	45384940	826467	4.93765e+06	3.30203e+06	0	30996340	2.13787e+06	9570687	496045	657596	5.61822e+06	35266024	0	349563	561738	1823621	0	4792717	0	48281600	478052	0	25992440	8.11064e+06	0	24367768	0	0	13657080	0	36687464	13986947	0	0	2.95273e+06	4774251	0	24320606
28611	1.33701e+06	1.92202e+06	460778	1.70081e+06	214651	3.55582e+06	581830	0	0	7.33232e+06	5008697	576164	3.18995e+06	306942	0	467861	2.88778e+06	1429937	1.21429e+06	1.6363e+06	8546065	4587541	19545272	4.2413e+06	381953	2.80354e+06	0	1.10425e+06	8.1435e+06	793647	1.87415e+06	6817998	6649375	963797	1.38274e+06	849097	0	964201	608841	776087	1.25863e+06	1.14465e+06	1.9953e+06	940029	7605842	3.92446e+06	1.54678e+06	2214151
28658	11733671	16326861	29897196	21005264	17958608	18622178	7318404	17911396	34012810	16908606	39625330	8162174	34377890	12203957	0	50046490	16288800	18145674	11069861	17453020	20563656	42570988	8201622	5.15359e+06	17174370	22501494	6229817	23811032	4820702	48553730	14847293	14185752	28784876	35561908	11789372	33816656	9342547	1.35172e+06	53219284	10673699	44249092	38356750	9844423	15905413	15037911	17776102	12208496	31591588
28693	3.48012e+06	2.48447e+06	7.32402e+06	7.75838e+06	7179958	7452162	1.3546e+06	2.71575e+06	9324577	5674203	9420139	2.65974e+06	4.72254e+06	4.61096e+06	0	9478139	5639919	7.05128e+06	2.91071e+06	4.5225e+06	7067013	11176877	2.05099e+06	3.41906e+06	2.60626e+06	4245657	1.24046e+06	7021577	715250	10335639	3.98228e+06	2105643	7.43701e+06	7502105	1.47994e+06	9169853	947815	431552	10041952	1.28464e+06	8721449	9016342	1430024	1981691	4.84573e+06	5548609	1.56949e+06	7942301
28697	43746450	47167860	163087420	179448000	164665800	163561090	28345242	57966230	202147620	110901304	211273860	123560540	112702070	101929144	2291377	199545730	107649140	154349500	61749590	94792070	132431010	219655520	27039290	69755784	55215652	88635200	23186160	162099550	14395493	212747550	69466640	42241220	163728830	162649400	24853472	145182880	20778260	7510233	209111780	24775400	201692220	192500720	28909198	39527096	105765576	126808670	29882730	164386580
28720	1.87114e+06	4.66614e+06	1.06118e+06	695124	845525	0	4021117	5450425	0	3.56538e+06	0	1.85895e+06	1.6847e+06	4.0297e+06	0	0	3022836	1.47409e+06	3.5042e+06	4782906	1.38601e+06	0	6688457	2.16619e+06	3.31922e+06	4787300	1.19769e+06	1.04289e+06	2.03904e+06	0	3.85978e+06	1465959	857939	1.2475e+06	3226517	0	5.72536e+06	888715	0	3250357	0	0	4.96795e+06	7.5812e+06	2.78349e+06	2.25395e+06	10701787	0
28724	22950500	39775460	0	32865908	34307480	46189956	16534400	49282390	67576740	791580	52617304	7.56069e+06	55718704	38292624	0	74025850	21050912	37161876	34639490	1.1299e+06	24776884	234453	37563692	7718811	30340686	646964	342120	37527210	0	0	648419	27199518	0	83157576	32137650	53416280	0	2893878	57261590	41936540	0	0	255730	779225	718336	72497320	56537256	91535730
28725	43065844	67427490	0	54410724	57624264	76116040	27636826	84000620	115412584	778174	89293980	11494588	93188300	63706812	0	121476870	34504052	63657300	56768836	1.76693e+06	42757164	258058	63787020	12887028	49439964	89232640	543719	61165964	221099	0	1146745	46186020	481011	138036020	52252280	90333190	0	4990911	97369500	70694630	0	0	665134	1.24213e+06	978473	125967200	96088650	761986
28729	37765920	70347470	181831400	192556420	145051520	149545220	40373420	89916290	203619920	107681630	217786190	75705450	141971730	108191290	2.9647e+06	226688300	103030860	158287820	76155304	98552490	175930480	222944910	28402470	74098250	85449610	105687650	40971148	164746610	9367761	249617220	80708664	74352830	170474720	186986910	25540762	208138620	22145856	10892753	235874800	30527688	245222220	198813220	33331208	47556496	117203624	138165730	38061132	213633820
28730	148755380	91256270	54190708	24328552	66757704	73227050	109698260	58971204	48004960	106859720	37117748	69295736	66205092	74437600	1.75196e+06	57231652	107936620	72490250	102405736	114881064	56559972	43859560	103574520	33003512	81853980	148700320	86083030	101992350	55617108	59867780	96477800	39771696	58748620	82976740	180121280	52506630	104433330	19585448	53923900	159692560	40661132	76820240	112073750	156035020	97956760	73989390	166720370	60097000
28733	37227504	19620154	59070068	40904464	54782076	57633444	31255620	25534218	59791296	51028744	43164176	33247098	33982990	38169920	458422	57919176	42955550	37431070	36172628	30845644	32371984	33860000	24066432	23214184	15633771	39577024	32365550	57717056	7218800	31138244	30616364	10339444	60509024	47430550	35439184	46196160	16677931	2.86709e+06	67000380	20301306	30922564	62935096	19553242	34748376	42626944	27902314	31150338	44723680
28734	13245009	6.0801e+06	11136014	11516034	8.29755e+06	8.19887e+06	2.49854e+06	7.06138e+06	11607790	6.29726e+06	12874575	3.18109e+06	8490694	7035963	0	13831476	5876565	8436114	4.18172e+06	7205037	9816093	13024486	10366701	4.20722e+06	9330831	6061052	1.26037e+06	10276216	3.67206e+06	14175178	6.21039e+06	11245129	9150111	11363630	9337829	11892870	3325014	675916	13864978	4.45616e+06	14212683	11627919	6.67729e+06	7.61773e+06	6.61713e+06	8004471	10013058	11416773
28747	15199641	10575900	9948527	3.78237e+06	9191652	13138750	9697506	5487197	9305262	5701311	7190531	1.35171e+06	8418795	6.56523e+06	789329	9127865	3491066	4.83072e+06	4.46458e+06	2827752	4462920	3.99291e+06	3.33426e+06	3.26211e+06	14436691	12999407	3661381	10294776	7.39845e+06	6159296	10636916	15101657	3.39685e+06	5.19818e+06	12719070	4710100	6818227	1.75655e+06	11434948	16684938	2.25838e+06	7.97434e+06	12680210	15644105	11369347	9693617	9292440	5805816
28759	7.65535e+06	4.52579e+06	6.13639e+06	5118471	6.22238e+06	6184384	4799727	4846149	5309969	7399661	4375305	6.00649e+06	5.4883e+06	6.13152e+06	0	7.38523e+06	6495206	5536807	5.65308e+06	5781135	5.86011e+06	6.22231e+06	8446009	4437496	7.91752e+06	6.96066e+06	6364259	6807678	3554844	8121212	6.59753e+06	3600998	5.61974e+06	6455830	8.05315e+06	5.75056e+06	5345717	1.82951e+06	7207772	6.51101e+06	5858801	7.56714e+06	4.11051e+06	7.81887e+06	5744485	5.27472e+06	6242067	6999818
28774	1.63839e+06	2599799	5145568	0	0	263208	887251	858333	0	635963	749728	0	301661	1.15399e+06	0	417893	0	0	1.11532e+06	1.13635e+06	0	0	2.47462e+06	0	5.67111e+06	568827	0	760260	1.12992e+06	0	2.77307e+06	6.79187e+06	0	207436	5.87213e+06	0	1.76143e+06	0	0	4356647	0	0	2.35952e+06	2.29899e+06	1.65141e+06	1.05176e+06	1.28343e+06	608170
28778	77111640	19325870	14867528	8449437	12082978	37156736	18450488	18454834	29764016	36999330	10620237	23475564	13201906	15740073	476631	10828979	11626662	18712568	30958016	46225428	14019806	15768536	33594188	8184346	15164977	33632156	21048032	13780123	7.64562e+06	8031812	25577980	10647096	18864546	23791362	59201164	7.46085e+06	16939550	4212767	27032610	21908758	10995428	8060604	35563776	32776766	30052712	19304548	88550216	30502824
28782	116965430	54791332	185779820	128857050	143012420	181497620	87139976	92608950	158486670	161478020	162697380	77465700	151929900	111886280	1.63531e+06	216994000	153632750	143313000	121305040	99073160	119972200	190536200	68709750	53433644	60883972	128920700	72446430	190452450	44119684	218492300	69701200	28396948	169914130	159241200	78641190	154660540	43885610	8.22063e+06	225785280	88774140	172971070	218026500	53294340	124863840	127524330	133035630	87511096	171988880
28788	4577848	5745749	1.44509e+06	222989	0	811931	4419979	3.38992e+06	0	1.43213e+06	359877	486005	2.00081e+06	2.17214e+06	0	0	0	0	1.07782e+06	3095648	499618	0	6.93303e+06	1.07717e+06	14958776	1.44364e+06	1.4717e+06	1.23682e+06	3.71668e+06	0	9927793	22197716	372382	0	12979164	0	6.53689e+06	1.92783e+06	0	9723950	0	0	8946452	6227572	3.68761e+06	607692	3.776e+06	0
28791	5000401	1.06456e+06	2.37953e+06	374544	0	605446	4.33095e+06	2.13349e+06	0	2.1998e+06	526091	296915	2.00861e+06	1.62976e+06	0	715765	0	0	1.2439e+06	1976600	432593	0	3123724	765167	8281678	696515	1.43622e+06	1.81748e+06	1.51759e+06	0	6.93808e+06	12281804	882625	0	4421145	0	2925574	824041	0	3.49698e+06	0	0	5371402	3.82397e+06	5.83605e+06	523077	1.62579e+06	816742
28793	1822089	2519238	6512341	6846150	2.17931e+06	1.02006e+06	2.8371e+06	8718366	2.30355e+06	7033292	4.51771e+06	1873254	5321356	6599054	0	3.86363e+06	4.31482e+06	3.38462e+06	4.08792e+06	4165071	4.03032e+06	5575679	4142703	2868956	2.35464e+06	5021049	864679	2.62724e+06	1383429	3.1891e+06	2.41035e+06	872817	6.35693e+06	4459961	1.07215e+06	4292761	1.91521e+06	0	1.17909e+06	1.35709e+06	6.39787e+06	2975348	1.88634e+06	6.11974e+06	4417319	4781728	5.27472e+06	3.88181e+06
28799	31134584	12284073	9762449	8445773	14978426	8949649	9141275	8913832	31467506	30050284	9235322	13516680	8291354	9674754	0	15529232	8976021	13025760	19176792	42734620	5562046	23451064	16442734	5.42597e+06	7181472	21896070	2277180	14427630	6915905	19824772	0	9142234	15370809	30430238	23398160	9784732	3.90383e+06	1.06982e+06	2.2462e+06	9839581	8886487	13613521	16115365	30621806	27281858	12335536	40550410	41389624
28812	53889250	347402100	9832734	62565204	29331542	67675070	59435640	48075400	28303284	41254760	50904544	84965256	38300348	17923316	6.68294e+06	17219938	24299674	36370650	40223376	84532440	42954816	42261696	27542300	20230558	81326600	94385304	58973548	26400354	520480160	28845668	25370264	38234624	31484956	22070180	17471994	70680200	37854290	8963106	19031990	161042600	21810424	20555016	32095486	39944384	76177700	59560916	47412900	52216856
28882	0	15702275	0	2.35844e+06	488037	202043	0	2.04751e+06	0	691705	0	899621	0	4.78954e+06	7021433	0	0	4.49129e+06	0	0	7975377	0	5.39925e+06	0	379091	1.5884e+06	0	0	0	976858	0	0	0	3.84169e+06	0	442702	0	13523866	0	658372	0	0	7095541	1.42691e+06	0	460867	2.48876e+06	721606
28883	0	9134230	0	10417383	1.3953e+06	0	0	3258695	0	762127	419318	1.68638e+06	0	3.69432e+06	5.433e+06	0	648468	6.57271e+06	0	0	12057963	0	7.9885e+06	0	1.07098e+06	3.60494e+06	873277	0	0	1644182	0	0	359538	5.35612e+06	0	1.06233e+06	622554	8187569	0	702769	0	0	8920071	3449338	0	1.03726e+06	11612630	1.4776e+06
28910	12707395	4.11406e+06	7.49433e+06	2053396	13073562	11326247	13896086	4.25048e+06	12484930	15434969	6799415	12897158	9348397	5.94835e+06	0	11181060	16329347	11346440	13925976	13788503	16664165	9202830	11624965	3.4563e+06	5.96189e+06	25024404	3.7572e+06	17788122	7531170	11188220	10632126	4.81653e+06	16988000	14344031	15512413	11713016	6068483	714370	9183321	8787368	8234193	16778584	6.98561e+06	17806352	28689988	16627362	19300846	16844670
28911	1.32471e+06	14292982	5.28684e+06	1.07103e+06	0	0	7.47233e+06	2513509	0	4.27732e+06	1.00411e+06	231891	3.29841e+06	2.23489e+06	0	477606	767278	0	2.9056e+06	2.97116e+06	0	254845	639343	333559	2601087	3.69467e+06	216699	0	1.17854e+06	720170	2.31589e+06	1.91271e+06	909202	0	367995	0	1.02377e+06	381757	360733	601119	0	0	1.79156e+06	6994978	1.35228e+06	1.04898e+06	2.21262e+06	0
28974	0	0	8413461	15113127	4693907	0	0	2.50837e+06	4186568	37610680	999506	8486615	13836236	0	2.48841e+06	870467	650844	647690	8.06953e+06	0	4.82734e+06	833216	47988532	100598100	27677508	0	9796270	382445	8536305	1.17294e+06	6123854	6.58853e+06	1313200	7797128	1.38505e+06	20362678	6351537	7.81899e+06	4917171	0	0	0	0	5101500	4504937	820448	7.06597e+06	4335347
29029	0	1.89809e+06	7.50124e+06	2824141	2.83099e+06	4.05295e+06	5.9702e+06	6487230	6438203	18029282	4.03726e+06	386332	5622792	16915800	911405	24342478	1550123	3.77904e+06	4.72554e+06	11311036	2556701	11012968	1.47869e+06	3.90857e+06	1.60974e+06	31019352	308487	3.34432e+06	6339530	6.93988e+06	9049443	0	6239915	3.25534e+06	0	2989765	0	6710850	7987781	13834758	2.75777e+06	6.397e+06	542399	447923	7.62541e+06	4.64067e+06	838318	6072756
29037	264749	0	0	0	0	0	734616	0	519527	0	0	409207	0	0	0	0	235426	0	551425	642978	0	0	1.47041e+06	0	0	0	0	0	0	0	1686309	1199172	1.61229e+06	922587	1.84007e+06	0	0	0	0	0	0	0	515793	1.87859e+06	1.43689e+06	1.08394e+06	858405	3.57507e+06
29087	0	0	8885556	15989707	8.363e+06	0	0	2.50837e+06	4186568	35853770	999506	19584462	14617040	0	2.28423e+06	870467	1.11041e+06	1127867	8.06953e+06	0	4579190	833216	94138344	22536718	60104250	0	10301989	382445	8536305	1.17294e+06	6123854	7.26184e+06	1313200	8558182	1.38505e+06	15516508	6351537	7019466	5.72919e+06	0	0	336335	0	5101500	4504937	820448	7.06597e+06	4335347
29128	844427	0	0	424540	957372	232008	11247063	0	0	0	0	6672216	0	0	0	0	2.38251e+06	444175	13398816	0	1.51582e+06	0	231499	0	264588	0	82440550	276409	0	444924	228903	244195	0	205570	315306	342811	0	0	0	0	0	0	0	490546	453605	1.67366e+06	0	0
29133	1.67088e+06	20237824	5.12189e+06	1.62631e+06	0	0	1958393	2.74191e+06	0	5257566	1.63469e+06	663977	2.84359e+06	2.44698e+06	0	649375	0	0	714857	2146900	0	282411	869880	0	4190270	1437071	339188	0	1.56803e+06	1.05596e+06	1795569	3.01106e+06	875540	0	425137	0	1347487	627242	515148	918484	0	0	2.36067e+06	9855106	1.78117e+06	461101	3315080	0
29166	10757126	389006	445195	0	977429	1.65551e+06	4443532	0	1.3191e+06	807400	618775	6.60639e+06	674942	233394	0	742099	1541583	1.86938e+06	1.84235e+06	1244636	1.07848e+06	1.05398e+06	714921	483976	0	1.68827e+06	6272161	1.41952e+06	370033	929103	771910	221253	1.17012e+06	1.33708e+06	1.25852e+06	1.08945e+06	233255	0	727335	634695	623204	1.49648e+06	217207	1062614	1.8638e+06	925378	2.6322e+06	1.49151e+06
29172	44448870	2.21321e+06	60245148	61316244	307864320	290277000	124111590	4786761	293768900	10380103	231407360	207964200	18509506	6176926	0	108090970	290370560	324933980	144430400	8.31358e+06	294401120	259592510	4.48814e+06	156353660	3.5199e+06	6486186	37152676	323047200	2.17554e+06	249270180	7.01563e+06	5364479	133953576	262350670	8773861	313800580	4.0529e+06	231195	188243940	3.02871e+06	262202060	283562080	4.96943e+06	8946838	17606454	299341060	11847035	134644290
29195	0	128333400	3.85151e+06	285577	0	0	1.95092e+06	8829918	0	2.5862e+06	550195	209413	13755752	3.11059e+06	0	459331	0	0	1.31209e+06	50113916	0	0	445906	0	182229870	8287136	0	0	1.05787e+06	0	87562110	10371413	583479	0	271473	0	8.132e+06	1.03764e+06	0	754971	0	0	19204144	7175299	977300	0	14503097	352579
29214	3004996	22167152	33421330	22642094	2.40501e+06	3.13679e+06	8998585	55893324	6.01304e+06	61125804	12425805	1.29532e+06	37370236	20636614	726062	30616090	858730	1.95386e+06	9184528	39356804	2.01062e+06	19524176	39421836	1659336	16037403	37631708	558021	4804070	20500436	11681153	51876320	26178560	33953144	6832069	9046175	4328501	3.29638e+06	933597	8470743	19618974	10003142	6845144	34139980	54676570	123449210	13280790	34940092	37153844
29241	11905092	1.49098e+06	6786606	4458892	16022608	14081499	18125122	2.59782e+06	18026918	5.73172e+06	15081329	18840696	6.00247e+06	2.58691e+06	0	10470095	17234024	17237056	15433863	4.88818e+06	17414242	12998344	4.02365e+06	8943977	2.09714e+06	7100369	7.49286e+06	17185294	2.2256e+06	15295085	5.18038e+06	4.00618e+06	11278530	18670516	7593041	15159007	4026971	245154	10924242	5.44977e+06	16286689	16605534	7.17372e+06	15200411	9614778	16563969	9662966	13407557
29243	38026090	14724946	22618618	31250100	79836020	75118490	47945796	5837557	76400290	22802896	33333804	64690972	12864076	11689983	0	49830410	49170108	61827056	61596876	19585750	46814424	57336224	20883660	48207316	4575539	36444184	24061276	75459460	12771931	55952096	27049910	7.32036e+06	56554404	56733892	33942764	55248540	9766287	2.17183e+06	62502416	12243727	45343028	73726190	12294883	25866218	47670584	49056344	38255116	46452188
29245	87774024	19679568	13762799	8741082	12607953	37586990	18503104	18592664	29814164	37055170	11059491	23795728	13855251	16201526	406253	10888241	12119177	19219130	31018060	43455464	14505173	16110537	33665004	8580608	15744606	32619536	21383884	13835296	6145836	0	21814008	11415161	19328320	24161568	57772284	7.77012e+06	15166406	4154344	27236072	22682380	11304321	8.16275e+06	32055442	31688570	30112920	20277838	89274460	30814468
29249	11905092	1.49098e+06	6786606	4458892	16022608	14081499	16902748	2.59782e+06	18026918	5.73172e+06	15081329	17955980	6.00247e+06	2.58691e+06	0	10470095	17234024	17237056	15720573	4.88818e+06	17414242	12998344	4.02365e+06	9399504	2.09714e+06	7100369	7.49286e+06	17185294	2.2256e+06	15295085	5.18038e+06	4.00618e+06	11278530	18670516	7593041	15159007	4026971	245154	10924242	5.44977e+06	16286689	16605534	7.17372e+06	15200411	9614778	16563969	9662966	13407557
29274	39242628	3.30838e+06	61244256	59677830	260574270	254927150	125914570	7.8188e+06	246797810	9563555	218672340	176851310	26433466	6483287	0	111202510	279440930	305258980	152080200	6.5129e+06	281730240	208987950	3.86499e+06	158047780	5553795	8.13769e+06	32178606	282823800	1.85523e+06	258026740	5.01564e+06	6975224	115201640	241105460	5.14176e+06	265390690	3.49812e+06	392450	166916820	2.9469e+06	240562940	244763120	4.18647e+06	6.99562e+06	8269536	291555200	6866039	134789380
29293	63229932	339688580	8987469	62631080	29419972	67994970	59493830	48402496	28380552	40165404	51011550	85108060	38560412	17073036	6739509	16427064	24602822	36538900	40276360	74866900	43398510	42497416	28150366	20281448	81389740	88021460	59026700	26486720	6.0706e+06	0	543812	36240744	31570320	22163286	17542556	70748750	30474726	9019703	19353366	162658600	22173692	19977604	27709482	38194960	76016020	60245156	48129590	52315316
29295	585057	1.51639e+06	1.41239e+06	482672	0	0	1.56058e+06	1.49677e+06	0	2.53058e+06	469581	1.08508e+06	1.49049e+06	1.57736e+06	0	1.07728e+06	406005	0	1.08546e+06	1.94229e+06	431251	472941	2.22818e+06	1.20507e+06	811893	3.62514e+06	0	0	1.7283e+06	367543	1.7099e+06	461971	1.8755e+06	740749	1.40008e+06	218723	1.88579e+06	204870	0	980938	792995	0	1.26197e+06	2.78542e+06	2.5332e+06	817408	4.31804e+06	1.65485e+06
29309	148827150	87672380	87135830	31309744	79530760	79344840	153286980	51404092	80094904	133773840	59610108	106880520	98369580	85450540	1.16943e+06	126709000	86694740	74402584	103110456	114611860	86860610	66544920	108820100	63863450	57543796	226203170	60554410	106247550	106938744	98120584	126398750	52977320	120338480	122329680	202141170	67861570	111813700	22698156	120936680	150394780	70951040	114567064	105364160	167559410	179774030	124993656	200538340	143137100
29311	2.40664e+06	4.962e+06	4.76703e+06	2.21584e+06	1.18903e+06	340391	5677896	4.81279e+06	927780	8461014	2164002	3.56144e+06	5.12141e+06	5.62461e+06	0	3.89799e+06	1.95773e+06	1531548	4.15954e+06	6.77825e+06	2.12119e+06	2124165	7516469	3.84806e+06	2987490	12195802	1.19311e+06	1.10558e+06	5510393	1.9685e+06	5.79781e+06	2.20343e+06	6.24406e+06	2.96795e+06	5041781	1.46108e+06	5.77752e+06	1.15886e+06	1.1277e+06	3.70796e+06	3.23529e+06	1.56022e+06	4893158	9488790	8397727	3.00835e+06	14869655	5447705
29319	20612792	8523028	4.22446e+06	6502736	2.87434e+06	4672787	3.29276e+06	4963242	1.43122e+06	5.84455e+06	3018971	1.47216e+06	25726586	2108003	0	5.5099e+06	3.60942e+06	2.22307e+06	8844396	3.3896e+06	7.87733e+06	2.70046e+06	5505637	1.60681e+06	11907683	6610715	3856374	2.92352e+06	15940409	2.08684e+06	13776176	14276086	3.1596e+06	2.7007e+06	13166293	2.01197e+06	9309842	1.05173e+06	1293318	3159815	1.87217e+06	1.70386e+06	15459047	5465840	14517776	5656126	3.2661e+06	5736943
29323	117428120	18513600	40495930	25269088	201360420	215210580	151890500	12106723	190502540	32725588	100381864	149594260	30328592	20329564	0	66296230	177455550	192199920	170166240	20980988	170506320	118929784	23588794	107293190	10188843	44497708	50031370	205313220	21509650	142056750	27992324	8645527	88305690	141077230	37300864	146349060	14685873	2.64325e+06	94511690	15833946	118384220	184349950	15198726	28917620	43605532	190575980	39443016	81075230
29335	1822089	857206	2.16268e+06	1.61464e+06	3208652	1.83177e+06	5551890	1.16445e+06	2.92285e+06	1842342	4.23108e+06	5.64601e+06	1.45015e+06	1.14349e+06	0	2021205	4583979	4552370	6681721	1.0265e+06	4969221	4.96043e+06	1.53024e+06	6827797	0	2148717	756045	2.53529e+06	988982	3425589	1267780	0	4823541	4140358	820978	4119771	610659	0	831831	0	5976619	3004557	348791	1.48231e+06	1921339	5335754	2649902	3.07308e+06
29356	54980612	16668433	18301408	16432549	12006697	23160534	8871814	13912429	27889170	53394820	10394279	6.31788e+06	9641472	17500204	0	24433874	10159774	23213330	19912672	71551250	11907240	23765680	20495822	6806200	6499493	33104824	1.27218e+06	10187326	20854422	9454549	17851382	11889473	38631144	30605588	30410422	8585066	8278018	857340	20223182	12412171	15156940	12302780	26296476	51246936	94097010	18952410	81163736	59628450
29361	788326	3787620	5678111	5.88719e+06	2.06313e+06	2.26932e+06	237079	1.56525e+06	4.67785e+06	2.65066e+06	10375684	287247	3754827	2.05213e+06	0	8.37491e+06	1.29766e+06	2.04312e+06	612228	4.62242e+06	3022610	9622823	294959	480255	3.08164e+06	2.64177e+06	0	2.24535e+06	0	8703611	2.02431e+06	1.09297e+06	4.07563e+06	4896145	371086	5.75958e+06	0	0	9892350	746846	8712205	4784715	0	483055	1.93718e+06	1.06489e+06	417170	5.90175e+06
29365	0	0	0	0	0	0	0	276068	0	508854	0	0	0	0	0	0	0	0	0	796789	0	814903	1.37443e+06	0	0	345876	0	0	0	0	1.28496e+06	1.20315e+06	2.59681e+06	1.84303e+06	707803	0	0	0	0	0	0	0	1.1453e+06	1.55427e+06	3.42117e+06	3.01752e+06	2459839	5.2142e+06
29371	0	0	12991545	17685934	3.78717e+06	0	0	1.0926e+06	7032906	23729070	2.25449e+06	23573044	11290635	0	637476	1034715	2396157	1.99994e+06	8715351	0	7.97925e+06	1.81948e+06	25887778	29057480	32695090	0	7.12253e+06	306336	10814294	3.14811e+06	6.37088e+06	5952352	957295	16670107	1.07892e+06	35479024	6746731	12543379	4084205	0	0	1.18069e+06	0	2.92295e+06	6.17175e+06	1.76875e+06	4.31586e+06	3221986
29410	1.33227e+06	0	0	0	0	0	0	589254	0	0	0	0	0	0	0	0	0	0	0	2.99207e+06	0	1.67901e+06	6.52094e+06	0	0	0	0	0	0	0	7686474	4.06936e+06	7349362	1.21436e+06	10201188	0	0	0	0	0	0	0	1.15892e+06	3.16085e+06	2512807	229630	3046732	3.27029e+06
29439	2.4669e+06	1785809	10440359	694498	1.59384e+06	3271688	10046113	6.92211e+06	2157403	6.28141e+06	7.1428e+06	222996	5.86517e+06	5.7272e+06	0	4195029	1.81038e+06	714949	7073485	1.50986e+06	1.52065e+06	998073	4783938	1.72408e+06	18852278	4712494	3641280	8933205	5.78049e+06	1.36474e+06	10814067	18010050	1.98342e+06	2.65094e+06	4.29274e+06	2.70669e+06	2.20955e+06	855448	2621672	7.48111e+06	1.22081e+06	1.44323e+06	5206050	9827024	10908074	4.71081e+06	3.42485e+06	3.95065e+06
29516	14642721	7740942	46646216	26586070	23571822	36540564	7049423	9495365	39715824	25432372	61035110	8002895	29726480	14720110	0	61692776	23010640	26387304	14401824	12195078	21023256	74293950	4.8602e+06	4.8413e+06	5671802	18681140	5847653	33451834	5299287	68235990	5460610	2.09033e+06	35971484	39203150	7020707	42770340	3.01619e+06	0	93457496	5816329	54188324	54507130	3.64245e+06	12690047	14249720	17551508	9045014	46485668
29531	14464826	7311010	46260644	26427222	23571822	36540564	7049423	9187079	38702844	25077310	60864450	8002895	29334992	14442464	0	61630170	23010640	26387304	14401824	11949799	21023256	73512910	4.8602e+06	4.8413e+06	5671802	18509784	5847653	33024404	5299287	67592280	5460610	2.09033e+06	35887024	37731344	7193076	42550576	3.01619e+06	0	93280584	6002442	54092140	54436220	3.64245e+06	12540096	14044659	17551508	8496480	45585724
29564	1.21271e+06	4624970	9525586	3.58603e+06	1980009	3216423	4.17422e+06	1.20954e+06	1.88551e+06	14543911	4.87762e+06	2.14299e+06	6130978	5.95702e+06	0	1.71784e+06	3058135	7424043	4.2062e+06	13094130	12596287	9205334	13386975	877478	2.60234e+06	6.4164e+06	4964603	862698	1.86442e+06	2.06984e+06	5765960	7317076	2.89112e+06	1.97186e+06	795145	4.68198e+06	1.87117e+06	260094	3.26625e+06	8.32655e+06	3.69539e+06	1.1395e+06	3.0971e+06	13967171	15605340	10522109	10553914	2.05289e+06
29587	0	245845	2.03997e+06	1.61263e+06	0	0	0	724839	503638	1.17365e+06	3.00149e+06	0	1.41531e+06	482455	0	1.5615e+06	326863	354494	0	463736	483698	4.10707e+06	0	0	0	703020	0	0	0	1.70733e+06	0	0	1.70381e+06	1.28017e+06	0	1.67533e+06	0	0	461103	0	3.38707e+06	610978	0	210337	270706	260303	293407	1.46393e+06
29622	0	0	245253	302246	583437	305701	595458	0	504072	0	1.12273e+06	681404	0	0	0	359520	540850	263092	772671	702197	412772	651515	0	1.0205e+06	0	0	0	472918	0	564952	0	0	602236	542284	0	414313	0	0	400987	0	959312	320564	0	0	0	3.34618e+06	0	560972
29628	0	0	3974124	10133931	1.60913e+06	0	0	3.90977e+06	4.97989e+06	2.26296e+06	17878028	0	4886018	679861	0	12404650	397181	2749901	0	403508	1.83617e+06	16401506	0	0	0	360244	0	2542460	0	18312838	0	0	9656999	3.54695e+06	0	6222050	0	0	12104194	0	15713846	6089260	0	0	2.15053e+06	2.75722e+06	0	8508004
29662	7.09797e+06	3.06972e+06	8410441	1917924	2.58048e+06	4597693	7.4987e+06	4.11806e+06	2.71332e+06	6.02938e+06	7611834	571989	6170203	4.57501e+06	0	5500193	1.03346e+06	1.12173e+06	3.52645e+06	2.57938e+06	4006938	2.78106e+06	3840114	2.46137e+06	12383912	7434938	2.40092e+06	9198831	6564650	3.04939e+06	10411182	13598163	3.389e+06	4.19616e+06	6.043e+06	3.44375e+06	3.62103e+06	619221	6.85218e+06	7026337	2503765	3.80734e+06	5374722	8871453	17406554	4.39865e+06	5353980	5.69938e+06
29698	13171493	5777832	0	0	0	0	228244	7.51535e+06	0	520195	0	209413	827103	0	0	0	0	0	992414	1.9812e+06	0	0	0	0	4915125	0	0	0	0	0	2.17611e+06	0	0	0	0	0	422330	0	0	754971	0	0	314307	0	0	0	2.0787e+06	0
29728	448884	1.05945e+06	405937	3751770	427713	3984907	671601	0	402512	9888451	9053718	681112	659194	495126	0	887756	1947413	2.36448e+06	1.64401e+06	3812492	19028564	6.89541e+06	12507585	2.37737e+06	0	2211997	340685	1.51749e+06	10527960	324313	1219690	2.97847e+06	4.99314e+06	1.21877e+06	3.27639e+06	2905442	0	0	1.12921e+06	1.27091e+06	5553896	1.23067e+06	782795	362389	27587586	4703109	1.44079e+06	7.55201e+06
29779	1.43944e+06	1.66649e+06	237649	233628	8674010	4.01414e+06	12409479	913578	1.52706e+06	549853	425184	8797525	917764	238331	232067	226024	7.1619e+06	8262652	11444149	614790	2826334	3451548	0	1517607	1342904	377694	6.49527e+06	6.47375e+06	0	2.00689e+06	347617	818781	0	451462	355968	2.16201e+06	230243	0	435179	1.11185e+06	1.47181e+06	2486917	223631	457094	0	2.97103e+06	254569	1.1036e+06
29783	6651740	770888	0	0	330490	0	371782	0	0	1.41341e+06	241211	0	585200	666190	0	0	0	0	279538	2.15234e+06	0	337730	0	0	1.24656e+06	1.21921e+06	0	0	2.10831e+06	520388	998423	1164370	0	0	0	0	0	0	0	1.87328e+06	0	720549	789966	2.18145e+06	399823	647772	0	446327
29800	0	38451080	0	2.09734e+06	762681	1.73263e+06	0	531729	0	236479	1.13016e+06	3.10001e+06	0	1.87407e+06	1.76883e+06	0	1064206	9184603	0	0	18854102	0	4555332	0	638717	1.4345e+06	0	0	0	2.54631e+06	0	0	0	15360223	0	1.62637e+06	0	7456530	0	0	0	604199	2.35116e+06	430940	0	1.62828e+06	1.33118e+06	1.8532e+06
29813	41498268	13783158	21042194	7.09212e+06	7503750	50897876	4.93919e+06	7025672	59116188	26308584	10943819	3.2308e+06	6757605	12916971	0	21774572	6.6126e+06	9287296	11787516	39269916	6.42126e+06	24799894	17175418	4412565	5380033	47528748	3.82816e+06	11574352	9354133	33163038	26243424	4.29335e+06	55536120	30225964	57221204	8639400	10180173	1.71457e+06	47362428	8716937	9849437	9526201	30563264	39903964	39880764	15894930	65510050	50767572
29966	0	0	1.47865e+06	2.08967e+06	2.68613e+06	1544054	994217	218073	8986392	346330	18591500	1.10039e+06	2.34006e+06	0	0	3394943	3.57347e+06	5.19858e+06	702454	0	3084963	16218702	0	405693	0	0	0	2.78247e+06	0	12375035	0	0	13438838	5616840	0	11858929	0	0	3848022	0	12775491	9871418	0	0	754777	7.64425e+06	0	11207014
30045	68814270	16519646	15770845	15710250	12250724	23322356	9137977	13459872	27720580	50280132	10207150	6.71455e+06	12178089	15962237	0	22874700	10352609	23293894	20005254	65130476	12138247	42206550	19678408	6977912	6277732	32490590	1.27218e+06	10282190	18077410	15472534	17426840	11558707	37883908	30346868	29882228	12541872	7.74998e+06	857340	20287362	12281965	15109567	12377087	22881126	50366748	94297750	19097386	79334300	56909660
30047	1.18073e+06	53742020	1.13857e+06	12948938	3192655	2479596	594577	714375	1.00431e+06	3.64621e+06	4.41607e+06	2.53619e+06	572053	6152863	3291409	929410	2226581	12447647	810963	1.28182e+06	27638960	1.21816e+06	7101036	0	1.21151e+06	4630246	830157	489142	810234	5.57423e+06	851869	685468	1896477	22683758	1.02636e+06	4.05865e+06	906302	10743151	758589	991330	524361	1.54056e+06	6522338	4.78788e+06	1.59854e+06	1.75476e+06	11838628	4766172
30048	0	20496070	3.47136e+06	14104700	16311558	256534	4328902	0	3908877	5.07438e+06	15312225	19643384	17281352	12713446	0	0	27314920	0	2718757	1.22825e+06	14731085	0	8877967	12913823	29935876	6.53466e+06	33948292	1.56216e+06	4.05935e+06	0	33234732	2638897	19915574	16267387	0	758918	17004126	0	30077540	0	0	8.1015e+06	23903260	8076220	17036502	0	2710844	18587884
30057	0	0	0	0	1305196	739005	2.6409e+06	0	1.64345e+06	0	0	0	0	0	0	0	962148	758436	2.57926e+06	0	917933	532797	0	0	0	0	0	984267	0	471889	0	0	0	643147	0	974948	0	0	0	0	567510	901610	0	0	0	7540232	0	0
30064	0	1.7258e+06	9439126	5.93278e+06	7572620	4.38867e+06	7209858	4.511e+06	26122982	25274264	9228624	1.73283e+06	9190805	18267704	2.71672e+06	39478040	2.71775e+06	8259048	8769261	13409624	4797859	25602772	825786	7878264	431765	43398344	0	8456848	7.20546e+06	16487259	8276353	0	20064834	6147404	324672	8781860	0	22778912	14557336	25772198	9118561	19166604	1.59328e+06	0	10834635	3.43847e+06	1.34026e+06	12112872
30070	0	0	9833787	29003188	10406081	0	0	680065	7917151	45369256	2.25449e+06	24946006	12943766	0	0	1034715	2.70247e+06	2059039	8476676	0	8660047	1.87327e+06	18381034	37872440	27271100	0	9272166	306336	12653268	3.51813e+06	6.43961e+06	6.19215e+06	1.62013e+06	18235900	2.19556e+06	38537344	8510719	6351074	10331887	0	0	1.18069e+06	0	6556345	6847957	1.76875e+06	4.17904e+06	6348413
30102	137259470	1.40887e+06	1069498	634120	3.29905e+06	53801076	7.39817e+06	659058	4.22225e+06	2.93515e+06	1.718e+06	8472084	2.59118e+06	559614	0	3.16482e+06	4966462	3.63937e+06	57134980	2524912	60139020	3.36492e+06	990948	900877	385356	4.18626e+06	4.4163e+06	74915690	1.12537e+06	58773476	1.36823e+06	444676	2.3347e+06	4430613	3.0344e+06	3.53431e+06	1.42585e+06	0	3.2444e+06	2.04682e+06	2.33643e+06	6.12511e+06	1.90783e+06	2.95089e+06	5749295	6.38314e+06	4.05846e+06	5.06829e+06
30126	0	0	0	1.21729e+06	0	1.11574e+06	4962887	0	0	210368	5523900	2.13837e+06	0	3.24758e+06	2.5043e+06	0	3.97082e+06	0	16349603	5320771	1.80958e+06	0	0	0	26827722	0	0	0	798211	0	2.71342e+06	865141	7.6343e+06	2.78784e+06	1.45003e+06	1.02247e+06	10504309	661503	0	0	0	0	0	0	0	0	2.42584e+06	1.22458e+06
30136	2.5504e+06	941094	1.5651e+06	0	6.14713e+06	6.98301e+06	9055075	549610	4889825	2.43205e+06	2478238	4.42121e+06	1876555	1.06316e+06	0	4.1015e+06	8840866	5.92058e+06	5.58012e+06	2.15771e+06	7059005	3.81269e+06	1.5234e+06	1.72953e+06	591917	6.54544e+06	1364872	7.96323e+06	1.52972e+06	5.70728e+06	1827537	476470	3.05e+06	5769268	2.82659e+06	5.36563e+06	1.64252e+06	0	4642890	2.98469e+06	3.779e+06	11115195	1.5077e+06	3.19383e+06	6377054	7167271	4.10772e+06	4.90332e+06
30211	3.89176e+06	6.15314e+06	23562658	22624568	8417217	10066143	1.34244e+06	6.05737e+06	16754150	9522169	43308060	2.76697e+06	15746009	6.31163e+06	0	50585252	6.16425e+06	8.07633e+06	3.43974e+06	8646080	12126335	38595776	1.60365e+06	1.70709e+06	4727208	10935466	595693	10356995	1.2132e+06	39241748	3.59837e+06	2388872	14418835	15368154	1.22482e+06	23002570	1.04163e+06	0	53442604	2.04952e+06	39675030	24547762	780669	1.96397e+06	6596177	4898620	2250331	18841918
30249	17144902	8976984	6540956	7509955	4.65649e+06	8451923	4.38716e+06	4.82925e+06	3.44225e+06	6.88356e+06	9709562	6.33721e+06	9799551	4867789	0	9652607	8418107	6822333	17406360	4.01419e+06	17419524	8850739	4.88961e+06	5364035	14345242	6789607	2577461	7.066e+06	11608570	5.68894e+06	12822282	2.14368e+06	7575493	8512168	14449649	7.6394e+06	5897368	922402	5972313	5417307	9080988	4.18761e+06	9207706	1.79331e+06	19359298	13463060	2.84523e+06	11952412
30250	1.58872e+06	923100	3.39963e+06	0	0	204285	579491	616591	0	690206	597249	0	2.93262e+06	608048	0	432016	0	0	0	606797	0	0	3.24644e+06	0	8611741	943647	0	410074	3.32638e+06	0	7.63505e+06	7072847	0	0	2.78897e+06	0	744199	358047	0	4.04843e+06	0	0	2540694	6.52039e+06	2.46548e+06	1.13663e+06	953479	0
30262	655074	8465248	700709	853501	846361	1.15205e+06	931388	1.90742e+06	697470	812536	256201	7.82524e+06	1.04493e+06	971634	959163	1.00704e+06	1.6316e+06	1.08606e+06	1188090	6244641	806574	833278	0	1.25721e+06	14538802	2.33469e+06	2.92358e+06	809395	1.01346e+06	1.64727e+06	6923500	992865	1.31733e+06	1.18853e+06	1.15501e+06	856092	944221	985905	1.04095e+06	1.85241e+06	1.624e+06	842026	2.28586e+06	868381	340193	1.69031e+06	2.15997e+06	1.02705e+06
30290	1.28439e+06	713614	1.4038e+06	0	0	0	1.03183e+06	265394	0	0	0	0	2309900	0	0	0	0	0	671377	457326	0	0	2.72338e+06	0	7197510	0	0	0	2.57067e+06	0	6225998	6022548	0	0	2.29571e+06	0	294662	0	0	3.22581e+06	0	0	2.06525e+06	5086690	533727	0	656030	0
30322	10584167	14305921	21979314	13821377	10099369	9018420	11072482	12401948	14441196	9782685	22484530	15172518	19423480	5.79331e+06	0	23825308	7175831	8.00579e+06	10584541	9301291	8114928	22892738	5.02892e+06	2374322	7923442	12449134	11416049	10618808	2.42149e+06	23699480	7891316	5.61408e+06	17766958	12425830	8680455	12790894	3.0006e+06	257436	27159012	4.31033e+06	24278540	19689784	3.92623e+06	6483392	11544748	9964754	9873351	17255176
30328	1.04153e+06	294277	325661	0	1377811	737848	1694504	1.00913e+06	4416307	1.12912e+06	398837	1.87282e+06	553784	252931	0	757822	1.3116e+06	737781	1.21073e+06	4.23465e+06	623330	3599558	6.53576e+06	720848	417127	1.26189e+06	840239	1.5099e+06	669190	962043	5971122	6.53066e+06	11014178	7047040	7671257	621667	0	0	658214	751991	613009	1.77919e+06	4.6099e+06	13806512	19271000	8430089	6338694	15512143
30331	255282	673784	842799	0	273110	0	11771659	1.50654e+06	0	0	418177	433860	2.64309e+06	0	0	0	513490	0	8473765	335539	0	280731	0	396219	464286	0	0	0	0	243053	248337	480993	0	0	253294	0	0	0	0	0	0	0	0	246307	0	1.36773e+06	0	0
30355	3.41928e+06	13119175	3.22214e+06	959215	605278	758758	1.84364e+06	1.50853e+06	566465	2.90995e+06	1.15514e+06	1.22571e+06	1.75259e+06	1.60292e+06	0	1.77921e+06	969213	1.56046e+06	774076	1.24558e+06	356942	833648	724042	223708	1.81377e+06	1.8164e+06	717138	511019	2.64017e+06	1.22315e+06	1941360	1.54209e+06	833073	620789	860461	527590	1.2429e+06	540136	1.54622e+06	491174	962248	571468	1.54886e+06	3.78065e+06	1.10357e+06	756339	1800155	541624
30357	18779982	10153524	15709513	8851968	11555486	12520996	6741555	6.27028e+06	9471298	18070196	18402718	5546417	10348128	11757428	0	30656822	13991744	11339584	7928616	7.49433e+06	8438999	15155630	4842588	2438385	6.68689e+06	33139450	6646489	19183616	13527457	30863832	3977468	1.17191e+06	7.79341e+06	9150206	5.7801e+06	13986558	9880088	1.39506e+06	30258902	14163716	17423070	20600226	2.92413e+06	7484455	5.55059e+06	5376678	5470602	7.15854e+06
30372	14820234	4160975	1.77567e+06	1.35275e+06	39525596	47603930	15124986	2.82713e+06	45410130	602119	8294425	18146360	2.33925e+06	218533	0	3232004	34323132	42450284	18991926	526595	29455922	13538332	377189	13034110	2.92494e+06	1214452	3.85742e+06	40740644	249975	13993559	863908	219822	4.60513e+06	19843158	1.20059e+06	26107562	514918	0	8.3648e+06	440781	13112012	25842758	677528	1.08485e+06	1.52158e+06	29483788	999987	5.90319e+06
30408	2360809	866754	1.61521e+06	871278	417609	1.58671e+06	833542	641734	2.55725e+06	1.69563e+06	5522474	655284	3960152	262503	0	4576537	1.27486e+06	1.2162e+06	1.39151e+06	1.74792e+06	1.90617e+06	5.55268e+06	1.63255e+06	0	346930	2.23554e+06	0	2018747	0	4434585	1.28337e+06	0	4.16517e+06	3819077	2.15909e+06	3.18348e+06	0	0	3617010	239852	3.05558e+06	3652663	0	1.8348e+06	4.36056e+06	2.03729e+06	2.67499e+06	5573488
30427	248666370	194765760	228427310	203337340	203174880	248167060	196499800	170177140	317804260	213310500	313084300	231904080	322264200	173524820	3.29078e+06	368665150	242769800	216977000	249650110	189285070	238308640	354427870	194649390	84974760	133031000	270621630	201316750	273275420	147075950	362006140	219886530	133463590	335176200	317832770	340216260	285417280	118494420	23144432	362539360	170599380	277237950	329163460	140198240	227462990	290115780	233721620	277273150	353847900
30432	3.69816e+06	1100496	0	546625	557459	1.16341e+06	0	846421	1.54925e+06	707567	0	752081	671356	1648298	0	2575334	466114	386873	0	3.03324e+06	0	2.35727e+06	1.84653e+06	0	1.0489e+06	2554423	2.01813e+06	1.33118e+06	1.59655e+06	2675610	3.60238e+06	5549741	7486292	5223228	10056575	1.36384e+06	1.63762e+06	0	3.15797e+06	3.73986e+06	1.51336e+06	1.79911e+06	4684590	15293403	7798877	980765	7587106	15404277
30437	8908736	7.87838e+06	7.74451e+06	6603196	6947995	7.36965e+06	5815623	6696197	9480470	7.00796e+06	8616441	6.78942e+06	10194468	5972405	0	12054287	8826749	6.69264e+06	8114587	6.04239e+06	7313466	11007107	5.8207e+06	6528994	4588082	8837252	6542804	7979006	6069701	12314681	6545479	4.70756e+06	10044518	10323818	10938660	9325506	5786771	1.56689e+06	11550138	5.49914e+06	8884730	10026464	4441151	7090084	8787726	6966171	9408138	10345054
30440	4656787	11312584	11522232	16783924	5.05039e+06	5.34732e+06	8135149	17630622	8563684	12093481	14646382	8404564	15384202	10901378	0	15161800	10074110	9222494	10209328	8590766	11512713	17683776	13267643	4.19277e+06	7.47249e+06	13928370	2.07901e+06	6795534	8568668	10760160	10675120	6.80869e+06	17328546	14417128	11443518	13846737	6.56127e+06	880530	7668658	6.08647e+06	20225538	9412882	6.78669e+06	11017329	11667945	10689299	17587698	13506934
30568	0	834112	504433	587617	890169	2.22553e+06	1.41781e+06	2.97028e+06	1.90713e+06	1.08778e+06	1.3768e+06	780723	1.3664e+06	426818	0	1.33347e+06	2.06587e+06	2.31173e+06	1.66324e+06	732791	1.41398e+06	4.69796e+06	767239	0	228277	922618	0	1120287	378987	1147786	1.35743e+06	758652	3.18499e+06	2.99356e+06	0	2.58715e+06	0	0	2.18883e+06	1.02384e+06	3.07975e+06	1275777	820275	427223	1.72088e+06	7.05955e+06	2.59736e+06	4.53564e+06
30576	365927	907632	677720	600384	823150	1.30097e+06	1.43127e+06	2370498	1.56861e+06	787955	944847	1.13798e+06	1399186	275791	0	966484	1062848	1.97915e+06	1.33467e+06	598130	1.2106e+06	4.13641e+06	902643	0	520186	1.25087e+06	0	954856	0	785886	2.11553e+06	1.29862e+06	2821190	3.19504e+06	0	2.05547e+06	0	0	1.73619e+06	1.12191e+06	2954498	735852	1.0306e+06	570999	1.59556e+06	10676084	2.11239e+06	3.38353e+06
30696	0	0	1.19937e+06	0	3.62223e+06	4.10388e+06	3044253	265670	3.70013e+06	0	544080	5.52941e+06	986038	0	0	814556	9582756	12485756	2.03768e+06	224373	5713027	878504	0	0	0	0	1.27227e+06	4830920	0	1.34136e+06	0	0	0	2.19388e+06	0	2107357	0	0	1.67893e+06	0	1871480	2.0535e+06	0	0	0	3.3115e+06	0	0
30718	0	4284814	0	0	0	0	0	0	0	0	0	0	0	876168	1.58874e+06	0	0	4.96242e+06	0	0	3.62333e+06	0	0	0	0	0	0	0	0	1.96012e+06	0	0	0	3.24201e+06	0	0	0	5502568	0	0	0	0	586230	0	0	0	0	0
30719	0	0	806664	627163	3.40567e+06	3.93627e+06	953809	0	3.37717e+06	0	622320	3.20206e+06	463839	0	0	1308788	7459791	6956302	2.3388e+06	0	4.22453e+06	2.39379e+06	0	0	0	0	0	3812815	0	2.36707e+06	0	0	464546	1.75456e+06	0	1.64618e+06	0	0	1.57481e+06	0	1405603	880304	0	0	0	3.23972e+06	0	911981
30758	2.88141e+06	8465248	361469	853501	846361	1.15205e+06	931388	1.90742e+06	697470	371710	0	7473106	986994	971634	959163	1.00704e+06	1.69158e+06	1.08606e+06	1188090	7.38548e+06	806574	833278	288787	1.25721e+06	14643149	2.0418e+06	2.98856e+06	809395	1.01346e+06	818604	8735968	992865	1.31733e+06	1.18853e+06	1209743	856092	944221	985905	1.04095e+06	1.91646e+06	1.624e+06	842026	2.28586e+06	801964	299133	1.69031e+06	2.15997e+06	1.02705e+06
30770	0	0	938712	0	6098167	5.45644e+06	3044253	265670	3762570	0	544080	8543315	792244	0	0	814556	13790898	7776384	2.52637e+06	224373	6.87325e+06	878504	0	0	0	0	1.27227e+06	4830920	0	1.34136e+06	0	0	0	2.19388e+06	0	2257393	0	0	1.67893e+06	0	1871480	2.0535e+06	0	0	0	5186234	0	0
30773	0	0	0	0	1.74502e+06	1967375	0	0	5.23883e+06	0	1.08109e+06	0	0	0	0	0	701918	1.78644e+06	1.26511e+06	0	944425	1.63319e+06	0	0	0	0	0	2.29481e+06	0	1.65059e+06	0	0	326704	1837376	0	4516589	0	0	469983	0	2.46872e+06	3.06783e+06	0	0	0	1.31379e+06	0	518896
30790	6.0621e+06	1100496	607264	546625	557459	1.16341e+06	0	846421	1.54925e+06	707567	0	752081	671356	1.39364e+06	0	3.13435e+06	466114	386873	0	2.98323e+06	0	2.35727e+06	1.84653e+06	0	1.0489e+06	2245427	2.01813e+06	1.33118e+06	1.59655e+06	3268914	3.60238e+06	1.82322e+06	8882193	5223228	13006879	1.36384e+06	1.63762e+06	0	3641910	4.09127e+06	1.51336e+06	1.79911e+06	4684590	12927105	7.61702e+06	980765	7587106	18330926
30791	4165340	0	0	0	0	632020	0	0	1.06161e+06	357385	0	0	0	0	0	1900383	0	0	0	316532	0	1214970	585202	0	0	1.71115e+06	0	531101	398092	2.04163e+06	3354204	1.89099e+06	6541446	2.43207e+06	5.56396e+06	910762	0	0	1.86901e+06	540195	1.02727e+06	1.85505e+06	2.50303e+06	4884431	3.57593e+06	553789	5821744	11455506
30808	3.55708e+06	1.29837e+06	910062	1.73783e+06	1786986	2.35582e+06	947630	2.60436e+06	1.77427e+06	512479	775667	2.80522e+06	1.09136e+06	1513020	2.69816e+06	1.60241e+06	2179572	2.05576e+06	1.394e+06	523601	978862	1.04749e+06	624367	2.42625e+06	1.35663e+06	829274	2.38218e+06	1.53411e+06	1.39282e+06	4979898	1270346	1.81224e+06	1.65965e+06	2249532	2.29576e+06	1.60448e+06	2.03842e+06	2.75915e+06	2.74773e+06	3.14036e+06	2.95156e+06	1.61292e+06	1419291	416815	456238	1099222	1.31414e+06	1.71578e+06
30818	97987960	262822240	384165980	223619660	120933770	151135020	350064480	166194600	166012050	431527900	376217570	91246010	310544860	238891680	16212115	164631940	109347304	182390880	233577620	421206140	328392060	344303360	414552000	95122790	264790510	291657660	68858850	117798710	244379630	160041150	220101490	200311170	180017760	124418270	54718964	203034340	153394640	38998724	170217500	227656720	184384300	151689660	252787170	445008060	394393440	358340540	251733200	166341280
30830	6532047	2.67092e+06	1.94531e+06	3.2309e+06	3.58495e+06	5353021	2.024e+06	4.23159e+06	3972507	1.08413e+06	1.56642e+06	5.21597e+06	2.18382e+06	3.07286e+06	5213905	3.50563e+06	4.39547e+06	4384983	2.96648e+06	1.11194e+06	2.26887e+06	2.12488e+06	1.29104e+06	4818774	2.52762e+06	1.85994e+06	4541731	3.31161e+06	2.85492e+06	10014675	2.54393e+06	3.41981e+06	3.21331e+06	3.98516e+06	4.59836e+06	3.28656e+06	4.09926e+06	5173980	5.0819e+06	6077360	5637638	3462807	2.83555e+06	1.53753e+06	992524	2.40368e+06	2.88899e+06	3.86594e+06
30865	0	9699268	2.49044e+06	10129279	10034703	330307	8.17221e+06	0	2.08076e+06	1832575	8928607	18450870	3.63839e+06	6.90414e+06	0	0	18153562	0	1.70293e+06	0	6.70042e+06	0	3727281	7138441	11321963	877284	15530367	1.65795e+06	651727	0	14183041	995304	9328288	17537702	0	769405	6.53674e+06	0	19174328	0	0	8.35211e+06	9862623	3.3678e+06	7.13377e+06	0	874473	15969749
30879	216268	2623614	250499	0	0	0	0	991229	0	605412	0	0	371923	593297	0	0	0	0	0	4.67951e+06	0	0	0	0	1.84021e+06	3387263	0	0	0	0	1.34329e+06	0	0	0	0	0	0	0	0	0	0	0	0	0	0	0	0	0
30886	2.00053e+06	1.32232e+06	925598	600834	779040	1558760	383653	807249	2387173	1.03602e+06	546153	678925	599010	612478	0	2.00158e+06	897712	592738	896836	1.07751e+06	1.13733e+06	1.1407e+06	673371	0	558996	1.15725e+06	418047	1.02454e+06	649209	1.73566e+06	1.15198e+06	959397	2.97965e+06	3.38194e+06	4.56689e+06	576162	458725	597482	1.19224e+06	932878	655492	1.19029e+06	1.74241e+06	1.48776e+06	1.3437e+06	1.27419e+06	3.70354e+06	3.46789e+06
30902	2.27416e+06	1.48663e+06	12424694	16260825	15326611	17727808	11341563	2.8319e+06	24294466	3.90549e+06	37648364	11201558	6124703	4.45745e+06	0	49493972	11386506	12247917	3.6726e+06	2473775	10134625	31996620	449693	1.82e+06	1.85957e+06	6124085	1.95344e+06	20808190	717823	71451590	2.5077e+06	1.22726e+06	20239748	18499864	757230	36707344	684133	0	71914024	1.07467e+06	59997492	46233710	378298	1.28257e+06	2.98702e+06	6.43897e+06	721152	19541018
30910	13481644	1.47191e+06	947970	697105	0	0	0	1.22024e+06	0	2968436	1.16469e+06	0	1.40043e+06	2982928	0	3126382	0	0	0	2551557	0	1.74907e+06	913837	0	2597651	6.57345e+06	0	0	3.41366e+06	1628034	2.14809e+06	1.85421e+06	562450	0	892476	219057	1.52503e+06	0	1.05808e+06	3003708	831779	502227	1.25506e+06	2801785	932003	0	352017	1.6335e+06
30913	3.89176e+06	2.04909e+06	2105049	2.85507e+06	37869492	37260196	6909960	1.04085e+06	40747572	931422	12309528	15617001	1.84248e+06	1.07e+06	0	5883573	42488012	37845092	8326915	1119272	25273308	11451298	0	4.64894e+06	1.55634e+06	2.50726e+06	1.2938e+06	47393572	0	22739922	1003665	249870	3.27711e+06	21949130	0	37501920	0	0	9125417	0	21278004	34734470	0	0	304735	19363704	0	3.81395e+06
30920	43997052	136157620	193105090	101427560	39200256	49111636	186665630	60734570	55302036	244200910	186005260	29030642	146606450	119024000	6170618	49398630	38673348	62995056	101114190	245106430	183510460	165247860	273625060	57380320	141193950	137243730	37073060	32204180	137674800	54691940	100405010	90319040	63678430	38118536	23411650	66395056	84451990	18208004	43240172	81795080	62933236	42181772	125747430	254994850	236336450	163848930	113682300	53688150
30926	55024384	15972531	19098480	9643006	22421786	29289714	11380347	10872052	40477004	24367820	17730214	7.16837e+06	9467321	12946203	0	32972664	15217729	15315277	21215974	18439640	9772214	17841694	9760974	3641535	11630856	26150000	3.90219e+06	24954598	15210697	29835438	10077664	2.72813e+06	20953150	17754290	22536224	11324941	7.11976e+06	1.25528e+06	19190398	13242776	11412657	20106200	11272932	15233670	28082150	11332137	41744040	35187224
30928	270817	1.38316e+06	30639488	45487980	12382179	10183531	765304	23834090	14849659	6720146	45700956	2179332	26623558	787761	216460	26611406	5553402	11808176	960706	5390277	17110316	35226450	0	4491299	19284960	6.24776e+06	3.06335e+06	1.29051e+06	0	28464840	4462432	625520	1230960	1.62742e+06	220411	30508818	0	1.24219e+06	5.84093e+06	301938	46798976	18336674	1.40578e+06	297129	320876	5180335	1.49007e+06	1.60502e+06
30935	3.89176e+06	2.04909e+06	2105049	2.85507e+06	39271412	34163370	6.02603e+06	1.04085e+06	41587856	931422	12309528	15440458	1.84248e+06	1.07e+06	0	5883573	45029468	39391444	8766973	1119272	25273308	11451298	0	4967320	1.55634e+06	2.50726e+06	1.2938e+06	47109004	0	22739922	1003665	249870	3.27711e+06	21870048	0	40173220	0	0	9125417	0	21278004	35344080	0	0	304735	19294234	0	3.81395e+06
30978	4.26625e+06	1.57395e+06	10054461	3.00358e+06	2.32814e+06	2.67544e+06	10191233	4.05827e+06	2.62705e+06	6.08002e+06	7.29671e+06	227015	4577660	4.58181e+06	0	8756135	746971	596459	3.76207e+06	3.28237e+06	1.80438e+06	2018768	3881389	2194968	9025599	4.45878e+06	3065779	17712716	5485055	2887770	8717988	14501459	5.50346e+06	3.04558e+06	5.49107e+06	2.27163e+06	3005045	1200494	5034462	4.62959e+06	1.77405e+06	2.21453e+06	6484525	6290884	11456616	2.14864e+06	2.36332e+06	5380561
30996	1.43953e+06	3.23183e+06	4233441	2.94627e+06	4392248	5.68527e+06	739474	2.33417e+06	5.30882e+06	2514675	7.92052e+06	2.42725e+06	3304101	1.82575e+06	0	12488956	4.58817e+06	4.00023e+06	1660147	884367	2.17288e+06	7231853	451726	251674	2.20222e+06	4.03844e+06	1.05957e+06	5967675	1.30495e+06	18221162	561990	0	5.32022e+06	4.33462e+06	918445	7875535	819836	0	14974378	989449	8846599	12279892	215809	1.5985e+06	1.29376e+06	1.52867e+06	579283	4256250
31005	10930369	4263972	28930496	7.51153e+06	5.53506e+06	6.59932e+06	25258770	11700570	6282033	14658566	18871914	2.0906e+06	11872600	13345239	0	23207042	2.72715e+06	1.7565e+06	8944868	7932496	5.89379e+06	5.96544e+06	9945864	6097287	25273896	11819371	9749060	46420340	13767799	7.32716e+06	23922274	40187170	14479290	8688164	14557215	5959539	7.83506e+06	3.6139e+06	12628759	11984220	4456419	5752402	17039826	16801448	29050696	5.64254e+06	6499679	14579334
31014	19334628	2.95843e+06	13622851	3.91657e+06	3.02829e+06	3.58172e+06	11704055	5322611	3.27765e+06	7371775	8422347	642765	5929603	6.55491e+06	0	10151386	1.37957e+06	960549	4793657	4.15797e+06	2472734	3184908	4445129	3174056	13166480	5282944	5.03927e+06	22399950	7.71087e+06	4395902	11724403	20530244	6758555	4.15872e+06	7607993	3.08363e+06	4415859	1.9293e+06	6005095	6.10959e+06	2.45208e+06	2.91978e+06	8126793	7725999	12697907	2504627	3.32579e+06	6557856
31026	2176590	922089	6.45725e+06	1646632	1382685	1.58014e+06	6037907	2.30286e+06	1.34987e+06	3.4151e+06	3945419	0	2.71952e+06	2.75843e+06	0	5052573	452250	225623	2.43758e+06	1.76069e+06	972407	979696	2299219	1.15105e+06	5.56126e+06	2.44048e+06	1.69771e+06	10186302	3.44162e+06	1.83183e+06	5.2734e+06	8960752	3.15975e+06	1.77894e+06	3006676	1.28329e+06	1.87202e+06	735774	2.66941e+06	2756523	872010	1.17622e+06	4.06712e+06	3.65404e+06	6133624	1.20416e+06	1.30472e+06	2.97305e+06
31052	26635700	20188886	32079602	13264887	13730212	34756550	9269635	13247340	49648810	25751484	16193142	4.45959e+06	9342999	18530550	1.07079e+06	38525164	10853859	8.10224e+06	16475177	37309664	9703403	26313970	26942526	4758557	9215303	31876226	5130195	16760367	14114886	26353576	39340476	7.86111e+06	57265436	55426060	148041730	9814464	11863938	1741041	20132056	8.13678e+06	7329868	14479331	61670390	60566516	38183944	31509298	96079790	68235440
31096	18626098	3.21453e+06	3838514	1.52635e+06	35104308	44836148	20101944	1.47473e+06	33409820	3.97396e+06	9620399	21259418	3783823	3.21789e+06	0	11819620	38587068	36253264	17437502	2.55695e+06	23849150	10051930	2526418	6.07001e+06	1668752	16109419	4527107	48562732	4178211	28471358	3.23014e+06	1.06647e+06	5504748	17345372	4.83554e+06	29471940	4.87316e+06	584134	15533258	5.71087e+06	16893810	46030024	2.12569e+06	4705817	4032350	22195186	3.55529e+06	7465235
31103	0	7.54459e+06	16872414	14106738	3.53429e+06	2.36898e+06	42403016	8.05958e+06	3.88616e+06	50668176	18868644	1.04309e+06	9827466	6.84263e+06	1361406	3529141	2.19945e+06	2.39228e+06	12120937	80004510	15063197	7.72668e+06	43082170	4446027	21012410	24879846	1.35972e+06	4321485	24895230	6466865	7.75716e+06	8860098	8884474	2.18726e+06	1.02348e+06	4703243	3781849	1.26929e+06	1.26932e+06	1373302	2.58848e+06	4.56353e+06	26910458	21750692	33538630	25950678	2952908	2.94898e+06
31117	2.99717e+06	6101885	2.1867e+06	1245098	617913	902277	1.07061e+06	717501	566465	1918554	2394938	1.22571e+06	1.06766e+06	1.02358e+06	0	1.21529e+06	1.05752e+06	967670	876356	1206785	2.53043e+06	2561788	800029	858726	1.57091e+06	1153590	717138	505590	1.46318e+06	1.66368e+06	1.57843e+06	1.15624e+06	1.05685e+06	620789	726561	1.30973e+06	774447	0	1.49519e+06	491174	985224	621671	1.05773e+06	1.82324e+06	2.33588e+06	1.00032e+06	864173	767291
31151	97191500	39535360	60420864	31717950	69771080	75312830	60684716	42333636	91041416	85770100	67431624	86623750	62079000	50290696	1885226	88300860	77484250	85546730	71728160	87672560	47861116	80664936	65344776	12937011	58447980	96819390	33202324	84199730	55286348	95844360	85253300	52866764	87371840	91131544	83187370	78710960	47385656	7852668	86746660	74489530	86076936	100170050	55474120	82342460	92142760	71283260	85024970	109221130
31180	0	0	1531594	4236987	3.32583e+06	0	0	0	4.44383e+06	8.05836e+06	0	6.13125e+06	2.19004e+06	0	0	0	324996	0	2.08117e+06	0	1.46871e+06	0	7708887	13689874	3.41397e+06	0	1.5717e+06	0	4431673	1.26861e+06	2.11724e+06	2.20041e+06	280802	8818485	863371	16220188	869050	8.19201e+06	3854403	0	0	0	0	1.95094e+06	241401	0	1.02465e+06	2196464
31250	46636956	138039310	169524020	102069510	38204730	49688290	186785340	61604016	55443596	237080930	186129760	29420756	146837390	115469010	5922110	50089430	38863236	63341344	101240900	214421740	183600600	165923180	273725980	57870024	141299790	129065790	37628544	32301154	131395230	53210810	92567450	89003780	63796236	38714148	23550002	66847860	80445400	18667956	43565160	82869180	63864884	40990812	119216220	199070930	234147650	163980450	115788184	53906540
31255	565699840	460248540	468272300	291114850	518160060	524659140	423942400	387798140	597403400	532504350	432542800	488359800	450593950	473908130	34517076	563562800	466957540	455256420	482498700	595631000	443610600	514778460	519571300	281107070	418777380	629997440	307602300	560436400	484773060	563355500	567729540	426647780	610971140	559375000	650998600	469315870	454767650	187049740	524379620	497675100	462528480	595191300	489629630	598273200	601085900	527186500	589647400	628346900
31256	25479824	10669578	11388436	3.57446e+06	11261424	16714377	9657426	6569197	21139036	20950670	13815201	11238822	12307800	8600988	0	21418830	11711834	11081716	11189808	21978996	10974335	19898476	16734656	1.38676e+06	9063839	25949364	1.1074e+06	21156264	9867235	18611372	16573352	7369828	23251106	20803614	23025384	14313154	7.245e+06	0	19614998	14091030	12156726	23527488	9894739	22369814	29082356	17486814	21155650	28249118
31263	6031380	19520116	9254213	22729108	15165737	4.1793e+06	15175879	10377374	9312470	10297273	6.15739e+06	20671108	7080277	9037882	1.6142e+06	6.02805e+06	5916574	5780194	5.5665e+06	10902587	6078228	9484393	13773653	19649922	18874562	6511312	12163165	3721006	15231698	5034901	5603921	22537484	12536412	10851817	12793263	7.97785e+06	27200812	13825224	4532375	14764119	8493888	4570445	22927780	4.91077e+06	9950538	4876114	15181840	3849839
31311	3.18014e+06	27434664	43207684	58715670	18668462	17001062	5072508	29494148	25531342	9416727	67867570	3.97107e+06	44262376	11073065	216460	48749920	10089323	15922667	9760679	8824960	23674978	49677184	1.81323e+06	5.45157e+06	26609484	11044238	7.25827e+06	16744306	1634147	55424016	6411933	6417640	16018446	17116908	3.63838e+06	42341596	1.63586e+06	1451341	61630040	2.95816e+06	63380412	28833086	1.94583e+06	6003958	4719324	7923680	2.18619e+06	14187475
31312	564386	3185883	4.58877e+06	6.41397e+06	2.26561e+06	1.72183e+06	378953	3.03145e+06	2644156	929239	7141758	338184	4530517	1.26993e+06	0	5125079	926658	1.62005e+06	981131	901991	2.23172e+06	4940927	0	429163	2.98446e+06	1.05465e+06	702426	1.66731e+06	0	6066931	721002	1.04778e+06	1.65649e+06	1.80603e+06	676016	4507251	0	0	6167078	0	6.28622e+06	3.103e+06	0	0	355411	697345	0	1858231
31314	3.18014e+06	27434664	43207684	56446144	18668462	17001062	5072508	29494148	25531342	9416727	67867570	3.97107e+06	43975880	11073065	216460	48749920	10089323	15922667	9760679	8824960	23674978	49677184	1.81323e+06	5.45157e+06	26528408	11044238	7.25827e+06	16744306	1634147	55424016	6411933	6417640	16018446	17116908	3.63838e+06	42341596	1.63586e+06	1451341	61630040	2.95816e+06	63380412	28833086	1.94583e+06	6003958	4719324	7923680	2.18619e+06	14187475
31316	113844580	3.40816e+06	8929016	1.9968e+06	0	691351	18643562	1.71279e+06	0	4580205	2.36911e+06	231410	3.57857e+06	677382	0	251123	0	1.34928e+06	2.31679e+06	34535780	2.25351e+06	1.59919e+06	16891820	456964	3.38266e+06	5404539	0	0	9612995	0	1.00282e+06	5207090	749839	0	0	660038	226073	0	1.05466e+06	1.45782e+06	1.67233e+06	0	12082682	2682593	3.68575e+06	2.95535e+06	1.08503e+06	407698
31328	2.27416e+06	0	0	506493	19863832	16695467	3.35729e+06	0	11309951	0	6.53395e+06	9616654	0	0	0	932103	19957536	26605942	3.18308e+06	0	19427958	4.78479e+06	0	3.41513e+06	0	0	1.20088e+06	16488900	0	8788981	0	0	1.27789e+06	6944016	0	18871070	0	0	2.88211e+06	0	12184214	9570262	0	0	0	16156957	231519	825195
31344	2.74754e+06	5682897	3728911	6.30568e+06	4.14043e+06	6134818	4.99518e+06	7653379	3698179	5.70526e+06	8586960	3.24335e+06	7493134	4.08846e+06	0	9499374	9380291	8560335	5.83953e+06	2.91432e+06	7508124	10442066	3.5077e+06	1.55216e+06	4.65564e+06	5.79445e+06	2.05958e+06	5.96445e+06	5346091	7.37877e+06	2.46817e+06	904122	5.43558e+06	7.44237e+06	3.39093e+06	10396947	4.62924e+06	583196	8324348	6382226	13176883	6969294	2322832	3360875	3.0253e+06	5.23078e+06	6446813	5.00267e+06
31347	124819576	94846100	86188920	81814950	109984344	143935360	110301060	81225350	94362830	108058630	148751840	62507852	120998930	67569170	1342998	200384770	169274530	143424820	124490056	72183810	110392780	163042940	59805724	31867812	75763110	127703610	77800216	164197470	89147000	200325500	53457984	22794114	99478920	136705660	83350760	177702500	77668660	14700149	208846350	109459140	157458450	175703170	45251812	78020680	74201520	96851070	96524264	108550450
31351	7.1892e+06	9176308	7315578	6.20017e+06	6.92946e+06	7.94316e+06	7.7053e+06	7782742	5.67247e+06	7093626	6282520	4184537	5.82834e+06	6.53468e+06	1.05666e+06	8.27544e+06	6663572	6729615	6104889	7022987	6.49618e+06	6.89217e+06	5614438	4347283	8.08284e+06	6230366	4301675	7558409	7.13196e+06	9678589	6.90028e+06	5427724	5.89211e+06	6.8482e+06	6248872	7.30399e+06	4.40143e+06	2.00881e+06	8811167	5968169	7.08769e+06	8.02967e+06	5.6226e+06	6.29382e+06	4942952	5.46085e+06	5.83885e+06	8008377
31370	1.47672e+06	0	0	0	8468443	8.34442e+06	2.5045e+06	0	5.83143e+06	0	1.81378e+06	4.59575e+06	0	0	0	758536	5.43742e+06	8415129	2.42801e+06	0	4.86555e+06	1.88378e+06	0	1.11099e+06	0	658522	639362	8282732	0	4283591	0	0	1.28978e+06	3.1064e+06	360850	5.81883e+06	0	0	1.73543e+06	0	3772250	6008013	0	0	409299	5690034	209518	1.01667e+06
31381	651712	11038879	2811493	581190	0	0	4.1121e+06	9483303	0	2191679	3.35294e+06	0	10760485	662614	0	1.10146e+06	0	0	3.62513e+06	8723863	0	423076	1753886	0	6532139	3.02099e+06	0	0	1577387	569250	7.45105e+06	3579311	674906	0	2.41371e+06	0	0	0	222338	3.77769e+06	0	0	495324	1.44115e+06	405453	0	793601	0
31384	0	35815172	11802267	7.95731e+06	14118160	29663858	45425144	39310132	16770798	13119525	32953006	52778780	46077940	16931046	0	10989284	22324958	31766784	33430284	6.77031e+06	31535700	19641454	6712899	1.40301e+06	36989044	17155084	7.96853e+06	19254208	9930476	10605313	16370839	13162244	11690120	14859367	2.42651e+06	24501310	7785679	1.32734e+06	17708314	39077028	33678320	16645333	8253191	8510467	16088817	48426404	15337172	16566458
31428	1.15548e+06	2.12005e+06	1050741	799176	0	0	2836841	1.40493e+06	337772	1.79782e+06	1.79116e+06	0	1.96857e+06	442025	0	0	233037	287084	1.83748e+06	1.8206e+06	1440645	554786	1.68097e+06	0	2.25912e+06	1.70997e+06	0	0	1.37545e+06	0	489727	927077	891608	0	0	461275	297993	0	0	419507	259044	0	1565543	1.70143e+06	3.39987e+06	2.86228e+06	703269	468499
31442	29946208	106650990	166302000	91695976	40838108	56484868	117458090	45803096	44918404	231730080	137667550	51355770	112985370	99997650	4.0536e+06	38554624	49685384	108428696	87859050	208220370	187124940	157231840	216151340	35487216	76595400	97425580	65684520	32006408	63793252	37672676	86009224	130589500	69631370	35901096	13988875	82798690	33869850	9485195	45145908	96836296	51078308	27396636	88534390	202479700	225409090	179757360	154750610	39744004
31561	5323673	2.00028e+06	2.41146e+06	1.51983e+06	4327353	4.20788e+06	1.49259e+06	1.29669e+06	8605615	4.52323e+06	1.73633e+06	3.40608e+06	1.21072e+06	1.75693e+06	0	5058307	1.12888e+06	2.16517e+06	3108104	5213966	790385	4.40247e+06	2095792	277925	1.24339e+06	6278830	1.38404e+06	3618798	1.83345e+06	3.71903e+06	1.29976e+06	679895	2.27529e+06	3685479	3.05054e+06	1.11066e+06	1471717	0	1.98772e+06	1.05404e+06	1.24867e+06	3.6463e+06	1.85847e+06	1.80292e+06	3.76104e+06	1.27572e+06	6.4653e+06	6.09239e+06
31583	508830	11800947	1.55628e+06	0	0	0	1.46819e+06	2932843	0	657171	469479	0	3.77455e+06	788339	0	0	0	0	1.11077e+06	11009509	0	354099	400293	0	11598931	5.40237e+06	0	0	0	295566	10288547	3.91823e+06	377722	0	735758	0	0	458744	0	593641	0	0	0	631441	355132	0	229083	0
31695	154463400	7814500	3.35644e+06	8949485	2.75176e+06	1.39693e+06	345999	6937958	2.30738e+06	64688824	10856228	0	31949096	28632456	383422	17650092	406120	683727	1.91523e+06	68577120	1.95286e+06	20772656	9145327	1943053	52073384	48470290	0	686090	85047840	16171570	19595158	21294400	4.30393e+06	3380851	4.84603e+06	3.74459e+06	11362654	0	3.74294e+06	73329730	5426580	12336633	24082386	70739730	17657868	0	5.01266e+06	15298008
31755	1.05125e+06	1784452	6555257	7.76985e+06	5185505	5.414e+06	420293	2.14934e+06	7.99315e+06	3385868	12299934	838436	5306187	2.65265e+06	0	13189555	3024204	4.58068e+06	1.53402e+06	3.49486e+06	5.1674e+06	11746471	618804	464326	2102397	4227403	757403	6.55114e+06	318532	15317698	2.11187e+06	1168799	7430486	6360114	478635	11257601	230586	0	13618056	555688	12495551	10314414	461298	1.34889e+06	3.37498e+06	3577375	1.07598e+06	8743100
31762	16878894	33853400	126762184	155179550	111388376	112297420	12272214	40457490	160648780	65221350	240401980	43319180	100108240	52362132	441368	249744430	80249624	127724610	29857246	62148096	122579710	224582430	11374886	13713047	39322204	77046010	9320749	142316300	8.20178e+06	285644100	37076376	23141076	148338270	131540350	10330708	228190350	6.45663e+06	2.89584e+06	263292300	10494211	243329820	206680020	11028580	23546690	62608756	75203180	18743386	167516060
31784	956227	391016	5.06407e+06	0	0	575929	4.37728e+06	1674397	0	1.06742e+06	1894448	461203	4460655	339135	0	1.01575e+06	0	0	3.15219e+06	346528	443403	0	3.37241e+06	0	11149695	620939	0	1561592	4.62505e+06	0	15406922	9036980	0	933946	3.92679e+06	452582	602740	313132	228291	3.01229e+06	0	0	4.52778e+06	7.22706e+06	1.63215e+06	3.62291e+06	729301	367038
31840	331916	2.42881e+06	3.36024e+06	1.16359e+06	377888	209656	4159312	785258	375206	8377673	1.46883e+06	316251	2.08014e+06	1.4944e+06	0	0	424010	598604	1508436	8.34594e+06	2.68687e+06	1.7344e+06	8425553	419920	1.81373e+06	2.30756e+06	612668	264606	1.5728e+06	216807	2.03306e+06	2.12464e+06	875530	0	0	370475	417168	0	0	965341	542414	0	2.64036e+06	7582837	6.06505e+06	2.97631e+06	2.66166e+06	0
31877	0	0	0	0	4172319	4.10619e+06	1.40944e+06	0	3996863	0	1.10471e+06	2.28757e+06	0	0	0	1.40588e+06	5.36153e+06	6048842	1.33553e+06	0	4.51935e+06	1.3584e+06	0	527620	0	0	316833	5.33784e+06	0	1.81592e+06	0	0	0	1.82597e+06	1.16593e+06	4.04567e+06	0	0	640636	1.54904e+06	2.05694e+06	2.96008e+06	0	0	0	3503418	0	423823
31913	0	1.32973e+06	885963	2.39446e+06	586358	1.06267e+06	0	860532	1.09571e+06	1.44638e+06	2972325	0	2.05986e+06	633590	0	3.96736e+06	956047	1.14034e+06	419304	1.72779e+06	1.07704e+06	4410537	0	0	3.26901e+06	1.02595e+06	0	1003791	0	2.94989e+06	576214	0	2.59529e+06	1.8034e+06	0	2.6907e+06	0	0	3.19907e+06	0	4400593	2.27312e+06	0	1.26534e+06	809470	760339	519256	2.22205e+06
31931	0	0	6462985	9330927	9238839	9114818	4.8677e+06	2.81761e+06	26299158	0	28804966	575364	11647860	459038	0	12840950	9658897	11730551	4.00959e+06	0	14936515	69462240	0	3849706	0	0	0	13538388	0	26012870	0	0	11806366	15700292	0	25010618	0	0	10625826	0	25000544	17743884	351724	0	0	8314115	408551	3.05774e+06
31939	11697018	8308416	27867240	32508022	21382316	27436498	6.80728e+06	10033385	31344336	24223444	52720090	7324340	28511996	13399234	0	73771690	21534990	21193056	12253108	11759896	19975694	58985692	5976206	3.52333e+06	6702705	16318493	5189194	31649330	5.51759e+06	72764936	5861175	2743166	43952476	30740634	8.24726e+06	42161788	3.17511e+06	338172	70111940	4.90741e+06	51517356	51626530	5095261	21323418	17211914	20632500	11568266	37801068
31952	809730	2.2243e+06	14865490	848365	1.86923e+06	1.82969e+06	2.80698e+06	6671618	1.50644e+06	4343485	3.68272e+06	3104187	3370457	2.89931e+06	4.33692e+06	3.31574e+06	2.5559e+06	2.19494e+06	5.52241e+06	1663842	2.50335e+06	755726	3.15014e+06	4.74018e+06	3.6442e+06	1212072	3.45688e+06	1.7547e+06	3127710	3.24244e+06	3762159	3538777	908039	2.07141e+06	2.73494e+06	1.57031e+06	3845870	4746824	1192552	3.16813e+06	878701	605557	3.38025e+06	2395965	4.52739e+06	4730718	3050601	1876081
31956	7.51648e+06	283416	0	0	0	0	0	0	0	3040741	216256	0	1.28205e+06	1.34683e+06	0	694117	0	0	0	3.66256e+06	0	736000	331318	0	2.39018e+06	2306605	0	0	3975929	507881	419021	765929	0	0	0	0	266590	0	0	3.54524e+06	0	241603	943086	3.49838e+06	647199	0	0	569964
31975	34066100	105739680	140245860	89862090	38977196	58100676	117304560	45519970	44478532	221184640	136381600	51666476	111832344	90058180	3.86227e+06	38034972	50507184	108684710	88122570	190177360	186225730	156396140	212312560	34870344	75294380	95834500	65575732	31917028	60062680	36113750	75485260	126368024	69325340	35901096	13651286	82040110	33965696	9294978	45476004	97388710	51078308	26958202	82709320	154099120	222721090	183571660	161825820	39849708
32000	369998	0	0	0	2322361	2.72771e+06	1.92515e+06	0	2.73762e+06	0	955228	1662580	0	0	0	830637	2743213	2526206	1.31736e+06	0	2.4259e+06	929465	0	277260	0	2019401	0	3.61609e+06	0	2476466	0	0	461604	1.50773e+06	0	2802555	828517	0	1.60373e+06	550991	2.23049e+06	3.62441e+06	0	527379	446677	2.05645e+06	448587	793817
32004	12311061	2.8802e+06	5483573	4311823	33836580	30653584	21960962	3743558	35409092	8957143	21934076	18663254	7.69822e+06	4235547	0	9167674	36609324	39224384	23442950	7225985	37913204	21345092	5020184	7398703	4271897	9977812	7.33153e+06	37069732	4.41042e+06	26185404	5.86596e+06	3.72413e+06	10597612	20913426	5.70214e+06	37335040	5491510	0	14570816	6.41143e+06	27851332	30596962	7.77173e+06	12819157	10699635	28969990	8364269	13355143
32020	45137156	11535386	20360586	17110920	127058344	112915060	80670500	14292499	128712020	33011498	80933000	69097570	29701714	15994649	0	34605660	134341900	146241950	86931990	26879264	141216320	79583840	18724590	28155476	17008274	38441150	26594434	137465140	16454537	97805290	22015944	14292141	39247892	78749020	21830234	137654190	20545208	1.47309e+06	55201228	24252010	102011310	114788100	27994636	48426470	40248004	108319760	32132028	49650596
32026	0	0	0	218836	3.74426e+06	1.25405e+06	459589	0	1.55765e+06	0	1120109	627976	234531	0	0	272989	1.28401e+06	5.64823e+06	661034	0	1.83492e+06	1.26677e+06	0	0	0	0	0	1526033	0	1.44211e+06	0	0	422127	1.01288e+06	0	1732610	0	0	742002	0	1.96918e+06	1.17095e+06	0	267633	0	1515919	0	574544
32036	8386641	4306270	3.0165e+06	1.42066e+06	2.17237e+06	2726417	492886	2.03224e+06	4.20939e+06	7.58182e+06	3.06468e+06	588037	3936569	3.86757e+06	0	5.39551e+06	1.19714e+06	1.55109e+06	1.42061e+06	7.77392e+06	1.3697e+06	4682630	5890254	0	2925135	8636250	0	2.61451e+06	4031899	4.44979e+06	5617373	2675862	8133364	4.30848e+06	5428661	2266912	3.15042e+06	385973	5334903	4376029	3.7895e+06	4235965	4489814	6579148	7433762	2.31258e+06	7651828	6963573
32068	790541	5.42284e+06	2.00388e+06	2.37094e+06	429660450	309985500	8558617	4225300	22624476	4.45293e+06	3905943	182017840	7.08258e+06	1549591	469835	1.89802e+06	199333900	382501340	2.97807e+06	5.70197e+06	107599770	4333990	4.52831e+06	4.17491e+06	6.32766e+06	2.84123e+06	33482252	371032900	2.90559e+06	31505220	3.51093e+06	1.56284e+06	1.72043e+06	16991696	642629	137290860	1618444	608922	21601012	1.54255e+06	28012632	122996930	3.0937e+06	4.03456e+06	5.17599e+06	59794524	1.25741e+06	2000505
32085	1.2444e+06	1.41626e+06	784999	936966	1.06535e+06	1.38833e+06	1.28739e+06	2.51742e+06	4042270	3.28635e+06	2.06036e+06	2.43002e+06	2439239	1517233	0	2469899	1.88298e+06	1.75089e+06	1.90876e+06	4.45125e+06	1.48393e+06	6548806	8262933	443232	1.94177e+06	2.36253e+06	819868	804969	2080082	1.63927e+06	5.09114e+06	7343135	9699047	4.9548e+06	5279227	2028051	978734	0	2.09994e+06	2.35671e+06	2492810	1.82354e+06	4.01274e+06	7542379	6560929	2.98924e+06	5470489	9830572
32093	47325216	22093608	18870356	11986893	25634616	25188814	27859378	24356754	75344376	43646224	26493098	42786600	31593704	20260494	215228	32524030	31634722	23450168	34283070	75476610	20145340	79886450	98876860	10145937	26068616	35911652	22681138	25872240	25920218	36485200	85757930	103281720	140169390	83937710	87246090	24197684	14464515	2.4599e+06	30570302	23531906	26438912	36431360	57090868	115331640	109836070	62634944	74210770	162132560
32095	8.26871e+06	1.54903e+06	1.98201e+06	1141125	2734414	2765971	1.49259e+06	1.1429e+06	5263955	4647339	1.07268e+06	3.40608e+06	1.06334e+06	1.51205e+06	0	2.23589e+06	1.38218e+06	2.16517e+06	3108104	5306910	790385	2.6642e+06	2095792	277925	951326	4257898	1.38404e+06	2.71232e+06	1.58299e+06	3.18129e+06	1.15258e+06	410015	1.39883e+06	1.99951e+06	2.26317e+06	1.40498e+06	1318148	0	1.0827e+06	1.05404e+06	1.0229e+06	2442722	1.27289e+06	1.80292e+06	3.76104e+06	798423	4.02694e+06	3.89832e+06
32098	212659	221789	18565724	342696	996652	820550	5633037	4.32206e+06	362403	3252510	4.01972e+06	0	4308413	3.0697e+06	0	2392115	652432	0	3.20372e+06	269670	1.31072e+06	603342	790598	2.79592e+06	7.04033e+06	1.72357e+06	1.26271e+06	8467845	2.50436e+06	595349	2965087	2782108	917184	2.03955e+06	894250	1.19994e+06	248891	878062	2.07251e+06	1309624	0	0	909914	1.37848e+06	4603108	3.70951e+06	504936	2009658
32103	0	17809788	9331464	3816515	0	0	1.34118e+06	13833137	0	7985393	6.91124e+06	0	15759715	8.30426e+06	0	2.74549e+06	0	0	1.78909e+06	9277042	0	4.42667e+06	0	0	6874622	15720092	0	0	0	1.75081e+06	5136653	202622	2.60135e+06	0	0	219469	0	1.38643e+06	1.95777e+06	1.61584e+06	1.31762e+06	458651	0	0	1.33219e+06	928594	344705	488532
32104	113689256	88864570	69854856	40712480	201348590	250758930	294422500	51374720	244123580	119495464	125127250	204056830	107932500	86445210	1.42176e+06	187107410	269728700	237250240	204355900	127134750	239699780	193395060	104434456	88855650	69797050	262498720	81623160	261863650	122018120	259071550	126070840	66718148	183352400	233438340	172012320	230139420	136458480	25618462	232432690	161282480	192766240	318844450	127983190	209848720	201732240	316421660	182168880	222318400
32115	2.32273e+06	6106677	3009593	3364899	9167066	12778080	15149163	5.15808e+06	12863271	8802416	9406842	16458032	8.19581e+06	5557594	0	11109931	16537786	18723226	10202154	7782078	16979632	16463150	8.06137e+06	5294563	3861299	17029298	2691101	10089941	9285251	12343295	7.45125e+06	4575909	12694860	14892746	9481996	17346992	9965161	1.22784e+06	14907699	13693352	20852456	17565424	8655797	13939806	12141577	18132054	13946268	13432464
32163	0	5.70199e+06	2.14237e+06	19112376	17087676	567843	21537724	0	2733527	3.51251e+06	20557916	11167628	14094742	7.89111e+06	0	0	21515326	0	2.90909e+06	833604	12280621	0	6.10544e+06	20810896	36142692	2907704	16261176	1324053	4.79831e+06	0	15570504	794464	18894758	10556095	0	720219	15421174	0	35303950	0	0	5.41934e+06	27466832	4.41384e+06	10361755	0	1.94044e+06	9654031
32174	482388	3.06469e+06	6.74387e+06	7.23895e+06	884218	1.60475e+06	0	2.3224e+06	2.93835e+06	2.31722e+06	13057975	512384	6439575	1.53977e+06	0	11522825	1.06365e+06	1050774	645484	1672936	2.81604e+06	9931238	0	0	2.96567e+06	2395983	0	1.03635e+06	0	10516719	778686	621111	3.56693e+06	2.14782e+06	0	6.00212e+06	0	0	15779560	309119	11529238	5465186	0	0	1.03393e+06	586399	240174	2.46778e+06
32224	1.22598e+06	37854320	8515353	1.26512e+06	0	252666	23891360	35947650	983318	3.83629e+06	2.04346e+06	873057	37743610	2757084	0	2.33997e+06	740705	0	28739094	17966746	604435	4.46246e+06	1.09076e+06	238696	20502364	11782890	536514	0	581341	1.92361e+06	7697548	6.10709e+06	2908667	768789	983105	589050	527212	350121	2.54375e+06	1.35391e+06	1789468	916048	926459	1579241	1.65337e+06	1.04392e+06	3.60698e+06	1.05264e+06
32240	19264856	6636397	5956293	3.6691e+06	2.97604e+06	4883441	2526462	3.04508e+06	9320108	15125303	3.37898e+06	2.52779e+06	4180975	5.36823e+06	0	9817254	2.52713e+06	3.51796e+06	2.90193e+06	14546121	1.85735e+06	13063685	8340608	763613	3389605	11422376	0	2.97538e+06	5931696	8111257	5.12494e+06	2.38154e+06	9499061	7.72536e+06	7209508	4.00298e+06	5.23382e+06	0	9204411	4.30929e+06	3.52348e+06	6.6199e+06	9246348	14619078	16195765	3.12949e+06	15347369	12500853
32264	130242890	30401484	22943724	8493306	7.68806e+06	7167785	4608822	15721813	19223168	55604664	19440352	975187	21265052	23585466	520391	21105250	5.92659e+06	7.01356e+06	9064787	76454210	6.48085e+06	27999000	93337100	2.26505e+06	57531960	55841372	0	9721420	52709228	19503138	80430500	82255970	55041656	11996124	74959730	15744770	37392616	3.75638e+06	24211260	54468596	23583036	17492280	71168960	117680160	70377410	9757916	83789440	54675256
32281	0	946694	36798348	411841	0	562533	3390707	6434108	524923	9189679	5499618	254129	3317172	4129505	0	5753242	411429	0	9484003	377385	2224684	1.22132e+06	647051	2872710	2284599	2.41402e+06	0	4024680	702859	728047	6012486	2.39716e+06	1.91384e+06	2.18039e+06	416718	1.23673e+06	0	0	1.54135e+06	749215	653654	213992	1.19914e+06	2.8623e+06	4.87164e+06	5.77958e+06	0	3.62161e+06
32282	601409	0	20280834	0	0	0	281788	3.03936e+06	0	4839835	3.11732e+06	0	1.4259e+06	2113097	0	2626627	0	0	2932684	0	744200	409713	0	1.01258e+06	421288	615779	0	0	0	0	2.17053e+06	233411	326466	845766	0	614367	0	0	698264	0	0	0	0	849466	2.18524e+06	3.15271e+06	0	1.55135e+06
32359	91912370	29921912	10980569	24818450	14770797	13166183	24344392	15493184	28537152	19421468	10257478	22879834	16632424	18429558	42527356	22648062	7122248	13294051	9686275	17744930	11367553	13150571	26786116	18885726	18778516	23052114	29772206	35916132	27491360	25365134	13118155	17914148	13356006	19612346	25398090	6670468	17665214	46432300	16127452	90673640	13892324	20354096	10652834	11785471	16565591	5911965	15627734	10289158
32370	5123441	3086123	3.6305e+06	3.52695e+06	2380442	2268914	2554040	2.29441e+06	2.26938e+06	4.21824e+06	5858635	1.93443e+06	5819268	2.2172e+06	0	10138738	3.68647e+06	1.98177e+06	2405750	2.02053e+06	3.48025e+06	7.46869e+06	2.04895e+06	275170	2.27216e+06	8344567	1.58167e+06	3726033	3.10472e+06	9685425	1.20099e+06	461220	3.40215e+06	3.0004e+06	1.47137e+06	4850586	2.97991e+06	0	14425251	4597013	8292967	7.66805e+06	1.07576e+06	3038020	2454504	2.26124e+06	2.02036e+06	1.74417e+06
32372	809730	0	26025514	414277	0	0	1.83055e+06	8456146	635263	6703804	9192283	0	3.89731e+06	5.05395e+06	458165	6595909	544781	0	8410742	0	2149041	1.23718e+06	0	3.73577e+06	1.2404e+06	1.88584e+06	0	3.3721e+06	0	506130	3.54976e+06	1.01469e+06	1.32905e+06	3017193	0	805196	0	601023	1895405	598838	705458	208315	0	1.42244e+06	5.07364e+06	4290030	0	3268249
32413	11723768	2844067	2.56062e+06	3663290	554669	2.53091e+06	2.02979e+06	1895625	4.75882e+06	7.86061e+06	1.61303e+06	1.17286e+06	1881053	2.83468e+06	0	5917654	1078152	670239	2.93295e+06	8.19118e+06	1.14912e+06	9634314	2935091	732376	1.27667e+06	6825349	871774	1671177	3.38628e+06	4.53086e+06	2649474	844665	4.65177e+06	3.09414e+06	3.62507e+06	1.37081e+06	1531135	0	3.84071e+06	1.4899e+06	2.04608e+06	2.21429e+06	3.10241e+06	3162305	10606576	1.12703e+06	9848371	6.32439e+06
32424	5727467	1.42862e+06	1.54473e+06	886319	629501	1.42911e+06	245657	668282	1.68815e+06	1.96903e+06	1.29462e+06	0	597972	1343413	0	2.39172e+06	303631	424502	621755	2.23343e+06	272431	1.31802e+06	1.1395e+06	0	631805	1.9266e+06	0	769561	1103386	1.67551e+06	953586	0	1.25211e+06	1091667	2.71071e+06	311641	655509	0	1.18389e+06	675990	370005	503146	2.49829e+06	3.10361e+06	1.9067e+06	747597	2.8825e+06	2.20516e+06
32455	69262570	37979444	31132354	25108038	15296764	39657256	21364832	28783760	55911628	62036240	37992536	23339610	29896668	27204612	780842	55636676	18049878	20220496	34609276	77898950	20666558	64902380	62435252	7.52419e+06	22809994	56613828	11845274	17213404	33869116	42444452	55154724	38950236	70070660	75126750	92261850	20381752	27674762	3.42025e+06	48750850	26243572	30918362	25519822	69902370	98322940	72950130	54319216	111221120	100194936
32462	45502684	16041603	15589171	7571524	47854932	31673066	14763377	4.90994e+06	88715070	20598568	97002080	17774868	10693438	8976293	0	14842117	17186140	33217262	64528892	26216118	43196920	65074188	24036188	12465652	16990344	11948428	666276	46302450	18205288	54459810	16708523	11750480	19708842	25597216	15384961	92922000	10111576	1.04655e+06	18737534	17160450	74870130	61918492	12708784	23124156	14138192	36811188	17395168	17497786
32485	12220109	453953	1.8356e+06	2.45617e+06	47140164	44101388	22554600	494115	41703500	1.04704e+06	16281552	20015526	1876489	357884	0	7.27395e+06	39250376	36539320	20920394	1.12163e+06	43072430	22914822	1.19095e+06	9275345	518906	1.75454e+06	5.00931e+06	54263700	752872	35744260	1.27013e+06	632981	8082223	21082650	1.43761e+06	36832316	539378	0	17625168	704976	29620694	51452430	1.6159e+06	4.53701e+06	3030836	45254544	1079296	6394815
32514	284460830	141676140	118712984	92752824	58538736	148160140	81143540	108975090	211168800	231977540	141692600	87160890	112534344	100849740	3.05464e+06	208578260	67521050	76210480	128304120	290803620	76611210	240839060	231386670	27799338	86811940	210083380	45055880	64032744	124521400	161232720	206141230	145064540	260983140	283669000	344669730	76080560	100489670	12806044	181846530	98786870	116257750	96634344	260200450	371171650	271632450	204001280	419135170	378718660
32528	476269	730264	203525	0	1.38444e+06	550677	0	0	3.12881e+06	360027	4.83162e+06	0	314207	0	0	414421	196717	1.11716e+06	2.21625e+06	1014666	1.7571e+06	4.02373e+06	1.51407e+06	0	823054	485381	0	872671	808174	1.5818e+06	557963	390819	598596	791117	454376	4.3738e+06	327786	0	547082	766374	5130445	2.32946e+06	438977	1.16294e+06	0	1.10368e+06	970852	476556
32551	15289569	1.80156e+06	3.17e+06	2.75214e+06	3017497	2593716	5036134	3.83739e+06	5.40293e+06	2.19055e+06	3.06804e+06	5.19714e+06	3.60313e+06	1.91099e+06	2.2162e+06	4655799	3.57689e+06	2.61634e+06	3208844	2.97532e+06	2.13353e+06	2.27718e+06	4521667	3320274	3.72352e+06	2628896	10261049	5890022	8377412	7170285	2700192	3.57785e+06	1.77514e+06	3.72092e+06	4683740	3.10568e+06	4.15566e+06	6444200	5.59607e+06	19866162	5591350	3.95717e+06	3.46742e+06	3.54417e+06	4.28148e+06	2.49803e+06	1866758	1.15093e+06
32595	1.69726e+06	4100885	639449	1340586	657423	848741	1.56919e+06	1.09319e+06	1842492	1.7763e+06	3.15202e+06	2101018	1.75496e+06	702616	507690	1.56762e+06	1.58911e+06	1.18152e+06	1.72169e+06	682938	4.01174e+06	2.19519e+06	1.01101e+06	1.41811e+06	2.20758e+06	2.94591e+06	1.94889e+06	324472	4.05073e+06	1634347	1.10119e+06	1.37968e+06	846277	1.05467e+06	682495	1.80744e+06	1.31724e+06	744780	1.54199e+06	13449365	2.24121e+06	939766	842192	2562764	1796064	2895825	1.64818e+06	1365716
32673	0	0	5481838	4.55867e+06	777818	0	0	1.4097e+06	2.11343e+06	1.7848e+06	9707200	0	1.34845e+06	367846	0	6017115	0	1.70771e+06	0	0	533142	6913588	0	0	0	0	0	633920	0	8493207	0	0	4338955	501019	0	6.09535e+06	0	0	3.19993e+06	0	7.6567e+06	3.86198e+06	0	0	757198	1340792	0	3.97382e+06
32681	148741000	2.90448e+06	2448320	363891	5.91221e+06	6511600	10338832	1.39582e+06	5848282	8831107	3.81989e+06	20910700	2.73225e+06	3.19466e+06	0	8594358	10866111	6.16235e+06	8141228	3513375	4.38725e+06	5.37885e+06	2.58059e+06	0	1.16169e+06	8492773	19460010	8823426	2.58191e+06	6.01422e+06	3.26054e+06	1.39524e+06	7.6538e+06	7.39854e+06	6.26871e+06	6281147	2.48167e+06	0	5797016	3.70806e+06	5.93896e+06	5000231	3.30603e+06	11314963	89599890	10593668	7169295	114170270
32689	982879	1.30223e+06	6933266	214920	1915309	2984923	14015001	3.68751e+06	1.33989e+06	4530105	2.17365e+06	473822	3.82671e+06	4.24856e+06	0	2392115	1944404	357976	3.82776e+06	3.88213e+06	3.36129e+06	603342	3.95375e+06	4.37735e+06	13576042	3807999	3082825	13590702	4.77769e+06	1.34768e+06	34681816	10267307	746136	2.2023e+06	3.88196e+06	2.66396e+06	2.30371e+06	3.00505e+06	1.58052e+06	7799147	0	972651	6090390	14659236	6770805	5.67415e+06	3.11845e+06	2000348
32822	0	0	0	6913453	0	2.42454e+06	15961358	0	0	1.34595e+06	10731083	754211	0	6280145	9848267	0	8132987	0	44259530	5.11745e+06	2.63502e+06	0	482196	323400	72915656	0	0	0	0	0	1.88481e+06	2791426	9228733	4581395	2.70467e+06	5951920	9077413	515011	0	0	0	0	0	316273	0	0	4.59078e+06	1150553
32891	0	0	655533	2.36072e+06	1.70956e+06	4253351	0	0	600494	5107162	6.42889e+06	0	873684	1.39117e+06	0	5771602	251094	732998	502995	0	460886	12480573	0	0	0	2196976	0	1.43224e+06	0	7.24036e+06	0	0	246491	581587	0	2.55281e+06	0	0	3.78548e+06	0	2.76961e+06	6.97078e+06	0	0	0	0	0	1.73008e+06
32928	0	24624732	5809551	43804708	18579812	1.60417e+06	56139390	0	7446735	8743007	58692876	36571144	48787990	43522960	0	0	66776624	0	6.38086e+06	1742086	76582690	0	17030148	22824612	106080790	11131354	119239710	5634875	1.82969e+06	0	34031252	1.5629e+06	36208620	35924336	0	4159996	57822344	0	67850690	0	0	6492435	30378474	7529907	24720058	0	2.27403e+06	26670890
33025	37368760	6.67096e+06	5.08687e+06	1.29114e+06	2.66535e+06	2.75196e+06	1.1034e+06	2.84204e+06	7.93622e+06	5920483	4.79143e+06	0	1.56031e+06	3.95938e+06	0	5226701	2.0376e+06	3.25124e+06	2.5904e+06	15595310	2.13665e+06	4.36613e+06	14926789	208516	8747150	12129430	0	4.13256e+06	11920934	6272227	21764752	14934622	12712366	4.12816e+06	21088790	7238710	9208654	0	2.8667e+06	12176760	7635862	7056065	24161220	36877476	10776056	4.15335e+06	20811382	14421124
33026	0	6764980	1.60681e+06	65830948	0	0	2.31033e+06	0	0	6.82011e+06	6.74065e+06	6.4063e+06	6813651	8522089	30158534	542755	1.09042e+06	0	13757843	7.39739e+06	10968467	5.83084e+06	4658928	3.81764e+06	13040006	9310408	3.75044e+06	2.92016e+06	0	9486241	3.94324e+06	1.58143e+06	1.10914e+06	15676334	5.44098e+06	4.39742e+06	6.98588e+06	1.36989e+06	963377	0	0	0	2.40502e+06	2.0411e+06	1.57445e+06	3342742	1.90119e+06	17299450
33056	0	0	0	0	695676	1.11544e+06	10017725	0	0	0	0	2474924	0	0	0	0	3.44866e+06	2.05344e+06	4.0993e+06	0	24725054	0	0	622646	0	0	2.71254e+06	250488	0	0	0	0	0	0	0	0	0	0	0	0	0	0	0	0	0	6.84859e+06	0	0
33085	4.03243e+06	0	0	389808	0	0	2.09424e+06	0	0	3092974	1.01063e+06	1.83896e+06	1044017	1235026	0	1.99889e+06	0	0	1.16964e+06	3.01224e+06	0	2.02079e+06	223857	0	1.23043e+06	2595746	2512376	0	3270405	1.73364e+06	257500	642385	223159	0	0	0	317314	0	0	3.34264e+06	626734	655252	671955	2.79877e+06	1.15485e+06	270959	0	883286
33086	305519900	144308220	109127690	94009050	49932290	148211620	81681380	109285930	197299980	232032820	142147040	87716936	113722290	96954456	2641155	200225140	67838630	76266000	128602020	252070110	77309290	243047940	231442860	28324700	87282970	202448160	45106140	48072304	107332856	0	144084270	140676100	258564430	278110750	385094	76137970	91054600	12875348	182114540	99171720	116505040	90500184	229044590	304780030	271689950	204448580	417177800	345137150
33095	7.36301e+06	3927792	4.15617e+06	2.74385e+06	2.44337e+06	3.73237e+06	1.20337e+06	1.67701e+06	5.53164e+06	8659180	2.23817e+06	851463	2.05481e+06	2.9698e+06	0	7.20187e+06	1.84321e+06	2.4131e+06	2817559	5.81157e+06	1.76461e+06	6.18502e+06	2.36312e+06	0	668089	5.69654e+06	0	3.03502e+06	2.99029e+06	6249776	1.45446e+06	1.47983e+06	4578934	5451229	3.99852e+06	3.09073e+06	1.86553e+06	0	5249690	1.53716e+06	3441879	4691285	4430011	8465854	4.77833e+06	2.56868e+06	5.68239e+06	7647841
33098	0	7.62627e+06	0	10918714	0	605801	2.9283e+06	0	6849469	8598050	6728993	11094640	1.45351e+06	0	5.88085e+06	2.52922e+06	0	4.41466e+06	4.15254e+06	7.79515e+06	0	3.28828e+06	5.59903e+06	0	0	0	5448726	0	2961528	0	5.09523e+06	618669	0	13325614	2.00225e+06	1.90758e+06	0	0	3.24593e+06	0	0	0	4.04707e+06	0	3.95687e+06	2.03612e+06	9506505	7811063
33133	0	0	35933070	45442030	1.65455e+06	13635934	34307024	0	35079510	42124828	64170510	310414	0	56489210	8732697	22878598	14198688	0	40042350	8720939	0	0	33716452	79327540	12882834	44277216	13652122	39434812	81704690	24081284	13953856	45374130	28545288	4.37822e+06	1072998	30054534	2.17232e+06	34958450	0	0	0	14783449	3835524	8996635	23944352	0	0	15139924
33146	3.1433e+06	62180170	29593278	1.46003e+06	0	0	10943154	44812244	219530	6.53937e+06	5.40073e+06	4.04164e+06	56170776	6.39992e+06	0	3.22132e+06	1.03611e+06	0	18049820	56399496	0	7518221	2.32216e+06	0	54240372	28564634	8.0363e+06	0	2.30535e+06	3109042	26932822	10976691	3896340	458121	911550	0	1.20663e+06	730514	2726592	2.84461e+06	2.1303e+06	0	1.64623e+06	1.25341e+06	1.44534e+06	1806080	2.9382e+06	0
33167	7500703	146318200	70269500	3.74996e+06	0	0	30332254	125455180	854226	14238015	9313869	0	114044010	12098145	0	8138879	0	211544	65409260	123163860	433362	17139732	4364271	0	87056580	53133936	0	0	3.1053e+06	7791440	34721250	15385008	11996059	2.41775e+06	2861668	1.48724e+06	4.68061e+06	1.83064e+06	4509909	5.01374e+06	5.83692e+06	2.879e+06	3.99942e+06	3.25899e+06	2.75481e+06	0	4.74382e+06	1.15183e+06
33182	15705059	5.29612e+06	7.88367e+06	3.52057e+06	10270540	10686149	22840092	13778110	69956020	17713920	12711941	18713866	10659801	5122463	0	14881568	20701440	12570378	21698874	43894020	14614608	68881060	74785690	6765647	8288814	18997320	8.02586e+06	16877714	8795806	21288888	70004000	70290180	127326020	94537210	65584296	14426861	4721641	308197	14592087	9323379	13644803	27214582	46994744	138038200	155572060	121525064	82559470	176790930
33185	0	0	0	0	0	0	850720	1.16457e+06	2.99467e+06	962506	666644	441950	512299	0	0	385733	749538	397999	808948	2.14301e+06	639847	5.44215e+06	5.76635e+06	0	275618	816789	0	0	0	594716	4093669	4774578	9263218	6.90471e+06	3.17761e+06	711955	0	0	633452	371984	713576	999551	2519331	9976358	12116906	7.69076e+06	6.37277e+06	12967402
33191	400375	230746	1345797	1.05945e+06	8.29181e+06	9551454	3.27121e+06	0	11362719	265095	8613302	6501790	1.12113e+06	0	0	3738146	12746693	13563644	3.96989e+06	0	15931237	6.08367e+06	235768	779648	384389	589713	582276	11075673	0	13210537	384212	328625	1.32094e+06	4538796	239332	15718866	0	0	4267004	0	14702781	14137180	477510	1.38935e+06	1.12274e+06	7.51221e+06	769144	1.5024e+06
33225	0	12002459	4.78957e+06	0	0	0	1.30878e+06	15653648	0	388383	0	0	4.98996e+06	0	0	0	445685	0	2.38552e+06	8966519	0	1.6908e+06	0	0	5274823	3959305	0	472116	0	324427	1.38648e+06	682929	0	0	0	531125	0	0	0	0	0	477661	0	0	0	0	0	0
33236	594933	14129888	6084899	0	0	0	858474	12547315	0	1.51518e+06	694984	0	10110843	1.70434e+06	0	0	0	0	3024973	13768443	0	729595	0	0	9531078	10255562	749096	0	0	202630	2.88696e+06	2.85343e+06	580334	0	0	0	0	220576	208660	566276	0	0	0	0	0	0	962869	0
33275	8617986	2.68171e+06	3.40549e+06	1.5212e+06	12914363	10335108	11012897	2.18194e+06	12821926	5795990	8225069	12786476	3.92484e+06	2716596	0	9392223	14102177	10083377	9376542	5166897	16156073	10411894	4903775	2.30189e+06	2.50932e+06	12307544	2343157	19095476	3.85292e+06	15668129	4389890	3.13177e+06	6955312	11441454	4526738	13904503	3.94362e+06	224933	10641715	6.51756e+06	12080638	21363048	5.36143e+06	11946735	11325249	22053884	5.04242e+06	9465398
33277	38674036	6405427	5689758	1.50186e+06	3.29078e+06	3.06593e+06	1.1034e+06	2944863	8887933	13026405	5.48877e+06	0	1.56031e+06	4.21849e+06	0	5.60593e+06	2.3558e+06	3730328	2.89158e+06	21696354	2.41511e+06	8.35844e+06	14873262	208516	8552609	15359758	0	4425355	11698594	7527880	21671294	20783750	14189230	4548749	21525822	8278913	9035024	0	3.74981e+06	17792504	8.17121e+06	7847265	24174606	50758148	21349714	4.87122e+06	30333836	18743042
33318	132525280	69411000	120654510	57570270	47995844	117950720	42353264	48310544	179277360	148087230	74021550	26083614	38425760	76602110	1.35563e+06	149397520	45963416	47906750	77947920	172118260	52800660	169343570	114403576	17752074	28228462	158360850	18810484	72929270	64098524	151320030	135703260	49544380	242447120	194320770	280746020	51282292	54221760	6.89167e+06	122073790	30099948	49426344	70613560	192128080	227304140	217261340	173022260	311642300	263218900
33324	3.82443e+06	744180	1.70518e+06	467525	1.40381e+06	836070	1.23918e+06	1.08537e+06	1.50601e+06	2.9565e+06	1.89499e+06	1.67943e+06	1.94793e+06	1.03524e+06	0	3.2839e+06	1.35782e+06	1023540	1124840	1.85357e+06	1.07739e+06	2.44808e+06	2.63427e+06	0	879124	2846946	0	2.18306e+06	1.24416e+06	2.96996e+06	2.03541e+06	1759523	3.08414e+06	2429200	1875967	1.70391e+06	1.22154e+06	0	3.05614e+06	2527221	2.54502e+06	2.94699e+06	2.12947e+06	3600206	5.20134e+06	3.28939e+06	2.12201e+06	3.04463e+06
33548	39794400	24054878	32917698	10679658	27876720	30686198	10369075	17043438	40443264	64855092	28377446	23706588	25420306	30557546	235870	59745140	25194582	22428916	22317544	45601580	25453222	42402064	31094584	2.84711e+06	8805408	86011980	3.03454e+06	46547828	22889966	65217244	14224664	8697725	79953930	41082060	32837488	31012674	18737580	2.82408e+06	47072508	20651882	31898846	60831660	23080128	37340176	85892810	41023350	48965610	53305396
33557	0	0	19293694	68896824	2.32643e+06	28535318	17618874	0	21192334	27734716	42392776	1.65321e+06	0	21460562	9867255	19462866	18800996	0	32655406	4533162	0	0	21228220	94459816	21957352	27389786	20836988	57255588	52345784	15751483	11594648	16091800	37663924	2.23792e+06	802082	30779836	2.66651e+06	67327000	0	0	0	30708992	1.60187e+06	4.41077e+06	10479743	0	559968	19459460
33566	4827991	5274063	2.04736e+06	1.21034e+06	0	976352	10544800	3.56485e+06	0	3.05749e+06	2.68908e+06	0	18351468	713524	0	580670	237529	0	3798136	4.98505e+06	1.45994e+06	494289	20789762	0	33184314	2991278	1556801	1.29241e+06	19314764	698306	41568588	30115062	0	0	15487359	1.23947e+06	7143137	4.93289e+06	234877	18691132	0	570066	19068308	28759108	4.21788e+06	2.42243e+06	6.83641e+06	827428
33594	595873	1.38612e+06	1.39475e+06	1.31058e+06	1.21704e+06	1.31037e+06	385277	1.52e+06	2.22848e+06	4.7853e+06	1.90905e+06	1.25276e+06	1.23068e+06	2.03695e+06	0	2.99739e+06	1.47897e+06	1.45956e+06	1.06287e+06	2.60833e+06	1.67155e+06	3.47924e+06	1.5792e+06	0	0	5.69903e+06	0	2.36819e+06	987404	3.41351e+06	0	0	5.77801e+06	3095461	1.32914e+06	2.13136e+06	994887	0	3.25234e+06	999376	3750336	3.50433e+06	893736	1.27737e+06	5.84188e+06	2.31165e+06	3.16158e+06	3888127
33677	3050585	963539	1.33411e+06	610051	12434823	9663476	2.79415e+06	0	32810088	689109	17815946	0	0	211147	0	1.96146e+06	5191711	11350919	14129975	1.19992e+06	12003033	18539166	1.19898e+06	2.80684e+06	473880	1.43021e+06	0	15047559	695090	16341592	417916	369352	2.77068e+06	7.94656e+06	416501	31393112	454678	0	3.20825e+06	1.09919e+06	17953398	18789860	555652	1.12728e+06	755815	11688908	0	3078293
33865	5411603	3.63346e+06	9640933	538105	280000	1.98299e+06	9218374	3.59896e+06	282781	4759739	3.10482e+06	0	13734566	3.16689e+06	0	1.73199e+06	1.94845e+06	756628	1.97138e+06	3.53269e+06	1.94154e+06	1.01221e+06	14797603	523754	20055744	2.94265e+06	1.25915e+06	1.71918e+06	13303802	1.75644e+06	28024924	19711570	567364	1.79002e+06	11043608	2341880	5.25969e+06	3.46407e+06	872623	12677842	866939	1.34147e+06	13440705	20010516	2.30303e+06	5.66621e+06	5120830	2.28714e+06
33898	55884350	22458482	93051860	29568144	22514122	31700326	95925304	43828110	40257136	74308420	74197710	10475821	41718588	60565244	1.06019e+06	80991096	12784519	9560113	34391252	31196528	28078576	38874304	39470740	22309094	50274756	57580110	35182550	126712024	46053972	43416628	51534560	69039320	62051856	35601308	44844460	28782386	44085610	14179452	64885390	40524836	28773828	31057414	52049240	55160092	127691896	22538486	50628516	59559570
33918	14611766	6.61306e+06	28580556	8556838	6489660	8720742	28514818	12626316	9977321	21683040	21088478	3.04909e+06	12330289	18051406	0	23705952	3413735	2.70598e+06	9996865	8648196	8.20882e+06	10413139	11312272	6615243	14766152	16382041	11215144	38199664	12521472	13692597	14752204	21257320	18332268	10349366	13206136	7.90646e+06	13194892	4307916	17615940	11382779	7464529	8121639	16100662	16689922	37153200	6.45911e+06	14098079	16827666
33938	4698160	2.30482e+06	9080391	441550	331604	1.20335e+06	8239898	3.10112e+06	751990	4295393	2.71869e+06	0	12317317	1.88734e+06	0	2.93586e+06	1.34573e+06	531774	5.50631e+06	2.89954e+06	1.73864e+06	1.11375e+06	13947488	484013	17755520	2.07729e+06	938662	3.46901e+06	12448141	802079	25768816	17719294	557125	1072756	10416595	1.72895e+06	4860179	3.02187e+06	665444	12225342	503924	574663	12593491	18781838	0	2110496	4.79603e+06	1.61467e+06
33962	2.74794e+06	1.06302e+06	4.86674e+06	1.35461e+06	1095297	1.48977e+06	4.95038e+06	2.22043e+06	1.63877e+06	3.78638e+06	3.78738e+06	394418	1.97648e+06	3.18357e+06	0	4.19048e+06	389340	378562	1.62741e+06	1341090	1.33562e+06	1673249	1.90745e+06	956169	2472761	2.77547e+06	1.69734e+06	7002473	2.31103e+06	2.23325e+06	2.48606e+06	3.60087e+06	3.12327e+06	1.70447e+06	2.24229e+06	1364762	2.15651e+06	544119	3179541	1.88229e+06	1.38671e+06	1292912	2.72273e+06	2.77926e+06	6129492	1040650	2.3859e+06	2.9242e+06
33973	14790304	5884840	52720972	3.47525e+06	5515355	11115975	28383014	21600496	2800390	17221028	38894172	3.94859e+06	37285704	10877574	0	20826150	15795515	3.04902e+06	43019990	9812078	23935624	9398708	39661892	9143669	62163212	10304943	5286018	18033896	35942444	7555586	76604290	53196904	4652956	16007541	28687528	7333238	13521110	9793182	3087021	35097324	3366896	3.07492e+06	36114236	54569490	11281834	40293412	13203395	9069504
33974	22439030	9329770	341884	1.8167e+06	0	0	20581920	5402049	255866	4965815	1.23611e+06	0	41565096	682638	0	752478	0	0	4.14317e+06	11705482	0	695237	52145372	0	86035690	5273828	2.03327e+06	0	47567216	0	109446776	73650730	0	0	35559384	368777	16632024	10417489	0	44892452	0	229138	44917812	70973000	5.77693e+06	0	15029082	464273
33980	14611766	6.61306e+06	28580556	8556838	6489660	8720742	28650952	12292725	9977321	21683040	21088478	3.04909e+06	12330289	18051406	0	23705952	3413735	2.70598e+06	9996865	8648196	8.20882e+06	10280207	11312272	6615243	14766152	16382041	11215144	38199664	13630665	13692597	14752204	21366148	18332268	10349366	13206136	7.90646e+06	13194892	4307916	17615940	11382779	7464529	8121639	16100662	16689922	37153200	6.11753e+06	14098079	16827666
33984	15133865	7963709	29757938	9173349	7403824	9881070	29379862	12835308	10335443	23016590	22746454	3.04904e+06	12500262	19010558	0	25203730	4099785	2.92935e+06	10739234	8718506	9775587	10587144	11974412	7342684	14697312	17203414	11333691	45134930	14259811	13498179	16126308	21844556	18914874	10737482	13197739	8400968	13604076	4240156	19280020	11765673	7.8238e+06	8622504	15975844	17263404	39169976	8.08803e+06	14982613	17673650
33995	55884350	22458482	93051860	29701762	22514122	31700326	96205176	43828110	40658564	74552360	74197710	8940693	41934200	60768736	1.06019e+06	81149390	12784519	9560113	34520964	31621534	27181050	40701628	39718270	21252432	50274756	57580110	33947570	126918320	46053972	43416628	51534560	69271670	62051856	35601308	45018684	28782386	44085610	14179452	64885390	40664560	28773828	31057414	52192290	55160092	127691896	22538486	50921796	59559570
34025	6768715	2.64432e+06	11971877	3506421	2770182	3.8302e+06	12209968	5209319	4.36805e+06	8700764	9138508	1.20336e+06	5.10002e+06	7266964	0	9464529	1.32212e+06	939384	4192443	3575752	3.46099e+06	4.50165e+06	4.80373e+06	2578357	6217578	6840204	4.6619e+06	15956878	5.73434e+06	5016388	6491729	9014840	7458460	4.12846e+06	5.65043e+06	3464675	5.44636e+06	1.68555e+06	7691005	4953687	3.23252e+06	3.53316e+06	6794587	7.08223e+06	15831373	2876194	5.94593e+06	7.12712e+06
34030	15133865	7963709	29757938	9173349	7465064	9881070	29379862	12835308	10335443	23016590	22746454	3.04904e+06	12500262	19010558	0	25203730	4099785	2.92935e+06	10739234	9212496	9775587	10587144	11974412	7342684	14697312	17203414	11333691	45134930	14259811	12797936	16126308	21844556	18914874	10737482	13896312	8400968	13734517	4240156	19280020	11640713	7.8238e+06	8962324	16297508	17428888	39169976	8.08803e+06	14982613	17673650
34037	13575650	6.22068e+06	27890698	8.16578e+06	6489660	8525569	27769654	12626316	9761057	21159362	20923516	3.04909e+06	11823342	17902942	0	23418298	3413735	2.70598e+06	9608144	8524732	7581599	10413139	10819811	6615243	14252281	16244881	10712987	37823876	13630665	13717084	14618984	20724026	17709214	10160475	12623642	7.78368e+06	12594859	4307916	17506652	11233756	7.27218e+06	7847182	15580770	15923106	36693280	6.45911e+06	13830523	16443347
34038	56139830	22234072	92385850	29109572	21710152	30465734	96252900	43593376	40658564	74489700	73411370	10475821	41267296	60565244	1.06019e+06	79872240	11369601	9138106	32649986	31738502	28078576	41068780	39333948	22430462	50499764	57947670	35182550	125516504	45476644	42344780	49905916	68450510	61886788	34950516	43721372	28060432	43888510	14062936	64388290	39995068	28249558	30483698	51402470	54579484	127249070	21077238	52360240	59388484
34053	14296532	6.56654e+06	29079844	8321070	7465064	9386709	29099604	12476333	10160413	21857970	22476700	2.90212e+06	12082509	18868348	0	24732136	3.77439e+06	2.92935e+06	10637854	9212496	8824413	10163938	11255831	7342684	14922221	17074968	10938797	44989108	12884103	12797936	15699686	21257940	18603478	10616766	13896312	7.99372e+06	13734517	4240156	18563162	11765673	7.62167e+06	8962324	16297508	17428888	37364820	7.6054e+06	14200310	17210386
34070	6768715	2.64432e+06	12175793	3506421	2770182	3.8302e+06	12337038	5395510	4.36805e+06	9084097	9484902	1.20336e+06	5.10002e+06	7.53829e+06	0	9815730	1.32212e+06	939384	4192443	3575752	3.46099e+06	4.50165e+06	4630325	2578357	6.0866e+06	6840204	4.6619e+06	16404452	5.73434e+06	5016388	6.35019e+06	8819557	7.66198e+06	4.12846e+06	5.65043e+06	3464675	5.44636e+06	1.68555e+06	7958560	4953687	3.23252e+06	3.53316e+06	6670240	6849349	16345446	2876194	5.94593e+06	7367301
34083	5306161	2.54871e+06	10855818	3.3269e+06	2492830	3.3617e+06	10650377	5.01606e+06	3.70759e+06	7798570	7.86484e+06	1.3481e+06	5085861	6.82674e+06	0	8820330	1.36526e+06	970952	3903395	3286528	2.96286e+06	7.67905e+06	4220596	2342614	5320775	6.07928e+06	4749039	14651740	5.05512e+06	4811471	5.33731e+06	7911365	6987342	3.91236e+06	4.96457e+06	3.05794e+06	5.02017e+06	1.56274e+06	6609879	4.16751e+06	2.98479e+06	3.11692e+06	6.07768e+06	6193819	13427988	2502161	5.33715e+06	6074308
34202	0	12838774	997552	0	0	0	0	12698917	0	0	0	0	4471786	310175	0	0	0	0	1.09391e+06	9057530	0	0	0	0	2.15369e+06	2.73921e+06	0	0	0	0	533571	0	0	0	0	0	0	0	0	0	0	0	0	0	0	0	0	0
34229	6.25868e+06	132101240	35343870	3.12277e+06	583572	0	9492213	109213850	1.57378e+06	14735218	4747072	0	75456216	12961542	0	4571656	570391	1.13873e+06	31085222	107073150	999140	10051948	4.61949e+06	0	49353270	60285176	0	0	2483221	5.43556e+06	22559812	10489091	10652519	1.79318e+06	4.05657e+06	1.0194e+06	4.33643e+06	2.89374e+06	4769715	4076088	4.07322e+06	1.92922e+06	3.42819e+06	4.06193e+06	5.09032e+06	884208	6.98698e+06	2.02253e+06
34241	0	0	0	1.54015e+06	1.62107e+06	2.74381e+06	0	0	396659	2.07001e+06	3266451	0	390795	787692	0	2.20261e+06	265470	663630	0	0	283020	7.96576e+06	0	0	0	861099	0	1033381	0	4.78346e+06	0	0	0	0	0	1.34999e+06	0	0	1.69836e+06	0	1.66163e+06	4.02053e+06	0	0	0	0	0	716411
34264	0	20275602	1.55176e+06	49041630	25699434	1.13545e+06	59129180	0	4101770	3.44963e+06	22733076	18427728	13155996	2.99955e+06	0	0	142768140	0	5.26029e+06	0	42403936	0	12514998	10131010	6.70081e+06	4.72286e+06	25241686	3129695	1.02073e+06	0	16145563	461714	25235862	44032536	0	1.4e+06	18641404	0	13895220	0	0	8721988	18792292	3.99701e+06	16570003	0	4.58221e+06	16110419
34433	3.43517e+06	408385	1.1024e+06	0	1.86755e+06	482889	5997747	550586	2.31799e+06	1.84948e+06	1.36878e+06	1.39047e+06	1.36449e+06	646938	0	609926	3.04116e+06	901744	9153990	1.99492e+06	2165436	687669	2154275	0	1.3425e+06	916420	794296	530737	1.22201e+06	1.23071e+06	988883	1.13478e+06	1.84346e+06	1.41443e+06	573777	420762	745454	0	1.14207e+06	766341	774004	1.5074e+06	2.33643e+06	7065923	3.92726e+06	2.08207e+06	1.66555e+06	2.87525e+06
34455	5412739	890832	1.4296e+06	958872	0	670606	0	1.07991e+06	1.94378e+06	4.41708e+06	1.43893e+06	0	1.10676e+06	1.37452e+06	0	3.38851e+06	440392	0	0	4.76926e+06	0	5818897	4586944	0	1.12443e+06	9305335	0	1.04416e+06	1.23059e+06	5.25417e+06	5.92935e+06	1.21642e+06	8479027	2835448	6144859	1722498	3.6979e+06	0	3.74183e+06	2.20423e+06	3.75774e+06	6005909	2.8543e+06	15369557	12888117	225824	9463352	12740449
34528	0	0	15101345	43840940	1.48003e+06	22183552	40947000	0	25199322	14985644	41344684	823738	0	59717684	5.50349e+06	6432323	14394265	0	13766996	2.66951e+06	0	0	30014464	30893260	24465684	23484616	10100084	23210712	46438524	25811808	22701004	62513290	57756050	4.70743e+06	434452	30005540	2.39674e+06	69479150	0	0	0	18210190	6.27723e+06	8161028	23973346	0	696703	12358663
34644	2.98519e+06	1.88373e+06	3.13612e+06	1.29353e+06	1.03804e+06	1.17978e+06	1.06141e+06	1.02047e+06	3.64841e+06	3.19498e+06	1.55417e+06	1.02765e+06	710085	1.55951e+06	0	2.11253e+06	970144	731547	1175116	4.81128e+06	919380	3.30074e+06	3466085	0	391904	3.2353e+06	2.61967e+06	1.31127e+06	1.19906e+06	3.17583e+06	3.45057e+06	1924492	11789550	6243681	13766949	673451	1638047	0	1.35731e+06	484936	938446	1131246	17487422	27000030	10436770	4.59461e+06	20266554	14676687
34910	4670367	1.63723e+06	10572853	478514	280000	1.21323e+06	2.97202e+06	4.2813e+06	306519	2.18939e+06	6783731	324720	8443029	1.96875e+06	0	3.44721e+06	2.40822e+06	551567	7.13928e+06	0	3.76532e+06	2.02278e+06	0	1.45822e+06	13145890	927419	773457	3.36276e+06	7.34136e+06	1.45796e+06	16827518	11914636	1.03481e+06	3250535	0	2.58753e+06	2.89986e+06	0	1.10871e+06	0	961744	820506	0	11835967	2.81071e+06	4928733	2873629	1.26146e+06
34918	0	396743	0	0	0	251872	1.88835e+06	0	1386014	0	267625	7.43441e+06	0	0	0	630587	1.55059e+06	1.21874e+06	3627145	499626	1.1841e+06	0	0	0	0	0	12032133	556064	0	0	0	467075	542416	731702	262658	305551	0	0	0	387806	304421	326829	0	0	304770	700795	0	0
34920	0	707134	0	0	0	290004	2.76742e+06	0	1.50417e+06	0	386519	8243147	0	0	0	476322	2518679	1.46554e+06	3.97798e+06	659768	0	519327	0	0	0	219261	13558187	603034	0	0	0	1.06458e+06	299650	609716	0	617761	0	0	0	0	435851	214165	0	0	0	801664	339441	0
34996	0	5.57118e+06	518040	0	0	0	2631997	4516772	0	0	0	0	4.7191e+06	0	0	0	0	0	2.45722e+06	1.13301e+06	0	206581	0	0	2.13252e+06	1.00019e+06	0	0	0	0	369040	0	0	0	0	0	0	0	0	0	0	0	0	0	0	0	0	0
35051	1.31652e+06	1877070	0	0	0	0	0	0	0	481734	0	0	0	0	0	0	0	0	0	4.99099e+06	0	0	0	0	1.3521e+06	947616	0	0	1.88501e+06	0	3.30034e+06	682969	0	0	223995	0	0	0	0	1.4305e+06	0	0	0	1.45719e+06	477360	0	738446	0
35094	10136454	0	53309140	1922869	3248888	8262306	15065607	23928706	2800390	11147705	37094740	4115296	11393724	10984240	0	17560494	11038544	4.795e+06	41143136	0	20251132	9729617	0	8128798	743521	7181597	3.05318e+06	11514370	1.82664e+06	5.18243e+06	34721396	16139901	5.72509e+06	16321336	993380	15393781	655021	818384	6622036	819993	4945096	4850548	449057	461570	13648765	27780128	402614	7465156
35099	0	0	10574906	0	0	769123	1.48708e+06	3.42476e+06	0	1.53565e+06	5.57206e+06	0	1.20068e+06	1.43005e+06	0	2.49355e+06	1561204	0	5.89168e+06	0	2.84598e+06	1.2679e+06	0	782855	0	790630	0	1859213	0	606244	380261	0	529470	2154853	0	2.01608e+06	0	0	726426	0	404615	343737	0	0	1.78261e+06	3.90189e+06	0	757676
35162	4698160	0	12740073	0	496848	1.24505e+06	3.339e+06	4162968	941462	1.99151e+06	6.7428e+06	629629	2.88828e+06	2.08337e+06	0	3658790	2358926	913092	7.2457e+06	0	3773054	1.85051e+06	0	1.37014e+06	2076336	859472	253296	5.75071e+06	201292	1.35507e+06	12201353	6422572	945973	3525425	0	3003856	1.86756e+06	0	665444	0	1085670	764009	6.41874e+06	10885177	3.05572e+06	4992391	0	1473675
35419	6692638	6.83559e+06	5864240	4046119	6156913	5607740	4.2821e+06	3.79799e+06	8783614	6415726	6435225	9305942	7071871	5818482	0	15733144	6.49606e+06	6885764	5411832	12574332	5787416	8515768	6488630	3.8707e+06	10424698	13149267	6.03584e+06	10502727	13152856	7288128	4623493	4.35248e+06	5809979	12990239	23457160	13229098	3.38721e+06	612058	9605205	10299792	10904119	9369959	2.27245e+06	6544224	6.92997e+06	4.74748e+06	8927342	22073030
35425	0	19364684	3.60756e+06	26017560	13639827	536761	27242696	0	3.30215e+06	3.0386e+06	21354216	7267285	15189257	14180433	0	0	36453440	0	4.25551e+06	0	26199034	0	10901390	14387031	67788330	4012618	8524575	3.33261e+06	2268092	0	29069390	461714	59579870	14383961	0	2.41484e+06	23626610	0	13759638	0	0	2.45319e+06	24842318	4266813	24650812	0	5.21981e+06	25054746
35536	5.59e+06	4904073	5.1326e+06	3.48963e+06	4395066	4.00918e+06	3.31982e+06	2.71293e+06	7412114	4926529	5691912	8533407	4981374	4669302	0	14177780	4.99787e+06	5.49685e+06	4041956	9857935	4737708	8430047	5.71532e+06	3.01382e+06	7650527	11379509	3.99954e+06	8600852	11108335	5439646	4993063	4.22347e+06	4.49909e+06	12133650	24560972	12353688	2.30065e+06	248675	9589527	9784187	11000186	7.71498e+06	1.66507e+06	2.38442e+06	6.24575e+06	5823035	7.82649e+06	21840510
35604	2.35189e+06	1.36716e+06	1.11511e+06	611625	611019	664132	494232	1.17799e+06	1786216	1682245	1.13084e+06	1.5884e+06	949457	731617	0	1362787	759536	609116	1.33553e+06	1731601	893132	2778510	2387853	0	436562	1.86298e+06	0	2.05103e+06	842886	1.81041e+06	2.28624e+06	1.60807e+06	5026683	3.56976e+06	2.90877e+06	774244	719120	0	933055	476368	1.20597e+06	1008077	3.47721e+06	7265527	5.60246e+06	2.89221e+06	9171017	4.90672e+06
35671	707236	8977808	2.20474e+06	592497	224395	214269	831277	916634	0	1341987	994620	2.71112e+06	955920	1.7972e+06	0	577162	1057831	776906	740562	1746342	914594	1.91268e+06	606960	459361	1.46101e+06	1.62036e+06	478477	483312	1.48845e+06	5.33627e+06	1.32192e+06	727659	1.45447e+06	818055	0	978032	1.45168e+06	260194	821948	645301	1.06686e+06	680945	538962	3.77016e+06	906814	751239	2.51964e+06	689966
35687	0	11351315	2.92757e+06	0	0	0	675291	9402781	0	661974	347284	0	7379227	456441	0	395231	0	0	2971970	5.6951e+06	0	1.20217e+06	0	0	6.03165e+06	2.51048e+06	0	0	0	619267	4.14122e+06	1.79601e+06	993946	0	0	0	0	0	361931	0	376986	0	0	790128	617655	0	1.35666e+06	705653
35750	8206317	57294116	113166070	46871216	16664607	9082618	88658970	48006096	20019778	146486300	132202720	23761400	88543500	48272416	4.38801e+06	24831512	19156828	34293410	48008652	158375820	83352184	92045544	131604190	10636965	51953852	82487224	4.25558e+06	25538774	35996176	38187892	46696484	27899956	36403200	18983634	5036133	67301016	23413600	6081419	28504614	27196500	64666820	28684678	54474910	171313310	102429710	61754388	64124810	30439772
35936	0	12857334	2.1951e+06	0	0	0	402097	9436483	0	512365	0	0	7131637	663644	0	0	0	0	1339059	5.85493e+06	0	0	0	0	7.10342e+06	3.71038e+06	0	0	0	0	3194686	593537	0	0	0	0	0	0	0	0	0	0	0	0	668283	0	0	0
36270	0	10730049	5029473	39024492	9445249	0	38553736	0	5.03481e+06	1.34897e+06	47872980	14073723	8951589	18390258	0	0	39652950	0	5253780	0	19070894	0	4786465	3.56437e+06	21822452	5997548	27521182	2743349	2268092	0	37736624	702386	44674676	20794686	0	3.54015e+06	15214918	0	9334862	0	0	4.95386e+06	15585871	2454529	15567278	0	2.71253e+06	25002512
36283	0	199565	1.32276e+06	5808019	0	0	11609806	0	0	0	1.85718e+06	560956	0	5454175	2.24983e+06	0	1.66426e+06	0	26801042	2.78952e+06	0	0	0	0	15240568	0	0	0	2.69092e+06	489396	2.60403e+06	818172	7.37987e+06	1.88747e+06	1.88899e+06	4.67633e+06	5.94582e+06	1.27417e+06	0	0	0	0	0	0	0	0	1.16552e+06	840754
36430	3.92783e+06	952922	2.46691e+06	735235	3.33598e+06	1.89932e+06	5.06862e+06	1.12374e+06	5.51333e+06	1.78692e+06	3.37102e+06	7.41188e+06	1.8948e+06	1.23334e+06	0	3.05137e+06	4833175	4.58374e+06	4199029	2561014	2.71597e+06	5457194	3.09995e+06	455018	921614	3.24756e+06	2883343	4.9866e+06	1576581	4615163	3222694	1.6135e+06	5448477	7.79857e+06	2.57332e+06	5220405	1.5198e+06	0	2.94184e+06	1.42042e+06	4.9159e+06	4992914	2130378	3.16269e+06	4.36164e+06	8901828	5.14574e+06	8.05635e+06
36675	100089896	53281824	68072040	24179908	62326230	54563396	38068630	38512200	119666750	69688010	60073252	85606490	60402300	57486188	1.20586e+06	67103960	63509116	71681864	59872612	114419250	44738636	127338060	89813576	11883519	29481580	119927920	13791046	95848120	77256160	120036150	102597240	41525196	142111120	138658130	106673590	76856600	31710778	5530214	72265290	37842960	74123490	102420696	72329310	154134960	110511920	86300344	136409040	169531310
36676	2149454	3.15243e+06	5.37729e+06	1.91953e+06	1580854	629088	832909	3.82844e+06	3.65149e+06	3.91606e+06	3.84319e+06	2490722	3.486e+06	4.71919e+06	0	2.55128e+06	2.12821e+06	2586748	1.97483e+06	5.30748e+06	1.96519e+06	9325107	7024120	462802	1.62376e+06	6.79948e+06	0	2.38518e+06	5.73514e+06	5.95348e+06	5.59169e+06	2.0104e+06	9081817	7.30546e+06	3.90277e+06	4230478	2.41087e+06	0	1.55903e+06	1.36588e+06	5668958	2.97887e+06	3537477	10068375	5483890	2.33158e+06	11190001	10347419
36683	2.65659e+06	3.96571e+06	5272640	3.26186e+06	1.77696e+06	1.3558e+06	3.49084e+06	4500626	3.50813e+06	2.27336e+06	4.60046e+06	4485613	5218922	3.56049e+06	1.10849e+06	1856294	3386610	1.68836e+06	6142061	4.9019e+06	1.57178e+06	3.4703e+06	2.95608e+06	2124363	2658370	6.06906e+06	967868	3.47259e+06	4523359	4.26427e+06	5905567	4274959	6872025	5250827	3517313	2986309	2.20142e+06	3.45358e+06	1.94106e+06	877470	2.13191e+06	3.53329e+06	2128779	3.13625e+06	2.91572e+06	2100763	6053923	4.03712e+06
36710	10112983	57925544	0	44934704	0	9283488	81211740	48411210	18316480	135545520	124747100	24200960	88903496	0	3.60154e+06	23968744	19212876	34582280	48613160	15889243	83552740	92646376	125718660	10694332	52030850	69651660	4.25558e+06	0	0	0	405142	24893434	35703372	19048006	0	67363730	0	6.13765e+06	28824398	27371190	65876852	23946984	0	960947	96408904	61806220	64696028	30507668
36721	0	13425739	6869449	0	0	0	225234	15690110	585053	1119621	216638	0	12903109	1.36357e+06	0	0	0	0	2.07182e+06	10104862	0	521026	0	0	7422192	3739661	703070	556180	0	0	3.665e+06	1.04982e+06	210088	0	0	0	0	0	0	0	0	0	0	0	344488	0	509841	0
36868	332968	1.2554e+06	42909380	102895944	5.4419e+06	22667620	58858576	604167	23375194	45154544	125479540	4.99463e+06	1.55963e+06	80513520	11887544	14035407	19107686	2.4166e+06	28445120	8818159	2.02217e+06	1.98135e+06	59529668	125205816	33902176	65440650	19537746	32566214	105402240	15667571	29825116	85578890	53305844	8775130	6.06771e+06	29467258	9437886	150594770	3.05143e+06	2.82789e+06	745049	36993136	3.6545e+06	7.74044e+06	15327394	2.77119e+06	2962092	55089588
36934	0	2.32292e+06	377286	17826464	1.98963e+06	1.80282e+06	3.06724e+06	0	0	6.10173e+06	27054108	41967620	9246776	53632790	68279850	5.05567e+06	10713890	0	11237016	24188970	6.63444e+06	0	3.96707e+06	12046292	14406198	0	1.31127e+06	4.07741e+06	34971988	2.8564e+06	21289102	7.70885e+06	11198387	8117398	21669850	14896741	53923820	5.64365e+06	0	0	0	10206572	5.19922e+06	3408623	0	0	11047614	9336151
36937	1.24644e+06	628610	701518	0	583032	292144	340899	0	979882	541854	650264	1.73306e+06	406613	389271	0	1682422	601961	840897	735413	1.16433e+06	790011	403328	560834	0	699739	1.02163e+06	947236	1.03833e+06	746104	749648	213410	455512	226795	1.75776e+06	3.3245e+06	1.68379e+06	0	0	662600	779918	1.31707e+06	1203429	0	669063	546418	283555	658931	3.17518e+06
36967	0	6.48561e+06	13623525	2.2824e+06	4851569	3.12107e+06	29420448	14038321	3967373	7.92732e+06	25515508	27085518	16682322	12833098	0	1.62424e+06	9591596	12310452	10870234	5.21711e+06	13919842	6.86238e+06	2.04399e+06	0	6.947e+06	17030876	834659	15634806	2.13525e+06	11262306	5782835	2.67402e+06	5489985	1.99495e+06	0	15253498	1.96066e+06	0	3.32704e+06	4.59315e+06	20099924	11884810	1.80174e+06	7.67138e+06	5112398	18355056	7.46266e+06	5.95618e+06
36987	0	1.97046e+06	1555075	0	0	0	6.93977e+06	2.8729e+06	0	196533	0	441580	2861773	0	0	0	349219	0	5.11221e+06	1.8035e+06	0	577139	0	0	822702	1.07501e+06	0	338247	0	618824	483496	0	0	233284	0	0	0	0	0	0	340660	326301	0	0	0	383962	0	0
37022	0	5838992	1.43739e+06	0	0	0	0	5.20009e+06	0	0	0	0	5.12135e+06	232960	0	0	0	0	0	5431427	0	0	0	0	4.33372e+06	2.77997e+06	0	0	0	0	3.37946e+06	0	0	0	0	0	0	0	0	0	0	0	0	0	0	0	0	0
37070	745583	5581340	6.34504e+06	4.85516e+06	1.36795e+06	1.18986e+06	0	3.85152e+06	3058016	1.65195e+06	9831921	449311	8461213	1.64072e+06	0	7454828	1.09148e+06	1.47177e+06	859450	2.36899e+06	2.37493e+06	8533222	0	0	3600377	2.41321e+06	0	2.18015e+06	0	10711961	1.22282e+06	355815	3.31052e+06	1.50091e+06	0	7.34415e+06	0	0	8254108	231891	13902485	6407203	0	0	443638	244249	214221	2.29636e+06
37071	745583	5.42126e+06	6.10851e+06	4974555	1.48973e+06	1.18986e+06	0	4.05107e+06	3.18533e+06	1.65195e+06	10064487	449311	8.3559e+06	1.64072e+06	0	7.62755e+06	1.09148e+06	1.69693e+06	859450	2.36899e+06	2.55593e+06	8686507	0	0	3.73783e+06	2.55044e+06	0	2.32213e+06	0	10567524	1.22282e+06	355815	3.44506e+06	1704449	0	7.51494e+06	0	0	8465232	231891	14120296	6.53787e+06	0	0	443638	244249	214221	2.44012e+06
37103	411690	0	1.79484e+06	1170818	545105	411098	925876	1.74309e+06	1.55177e+06	1.97309e+06	1.70326e+06	12778864	3.75348e+06	967015	0	3.13114e+06	798562	1.053e+06	2.29034e+06	3.50136e+06	1125227	951892	0	235928	0	2.11903e+06	2105932	805473	617314	1.3609e+06	921282	0	1.16156e+06	1.50429e+06	1.07408e+06	2425928	0	0	1.61869e+06	736802	2.37987e+06	2.10871e+06	0	0	1.80122e+06	772850	0	4.62189e+06
37112	332968	1.12588e+06	23565834	76536950	5080642	20518538	34035736	514713	17501794	42197540	47237440	1.44107e+06	1.37718e+06	52518384	19722502	6.40391e+06	18456758	2168878	20902236	6.97041e+06	1.79661e+06	1712454	20923252	102932696	25988258	54940344	13684236	26295292	58952584	14356978	25746256	78446860	51367844	8.0677e+06	5198076	14723540	7.38469e+06	140941800	2.72721e+06	2.50122e+06	745049	33799310	2.73042e+06	6906964	12898055	2.50806e+06	2.44121e+06	33014196
37159	1.38515e+06	1.0561e+06	1819721	2.0596e+06	894169	764241	300611	1.21676e+06	1.17501e+06	1.16744e+06	3.60635e+06	682907	3.11385e+06	700818	0	4.00935e+06	1.08532e+06	1.16055e+06	778824	779328	1.28864e+06	3.58879e+06	631709	0	425552	1835966	0	1.44693e+06	711934	4768628	251894	0	1.53656e+06	1.28855e+06	240671	3.36029e+06	607020	0	4.16475e+06	491388	4.89408e+06	3326773	0	852905	628990	485002	579322	1.357e+06
37161	0	5.20201e+06	2.51464e+06	6266619	0	0	0	0	0	0	0	3177971	4.01133e+06	9633558	19824528	0	0	0	1.10187e+06	8597675	1923469	6903209	1.76687e+06	3.51306e+06	2.97485e+06	5702027	6714076	3940728	0	4.52062e+06	1.98796e+06	1.01422e+06	226772	5590752	19008582	349866	7681905	3.01196e+06	197483	0	0	0	1.55345e+06	1.84259e+06	0	1.76623e+06	0	13062848
37162	3.09929e+06	10683006	4817384	5983907	2.04051e+06	1.85025e+06	3.06297e+06	21007266	1.34502e+06	5606378	6.26744e+06	5.84333e+06	26941910	3367339	0	2.24606e+06	5136402	3.23437e+06	3.39675e+06	6284169	8838268	7276743	8423295	1.53184e+06	2.45947e+06	10463222	2497790	2.59285e+06	4.69779e+06	3.35621e+06	4.02464e+06	2.80805e+06	5347664	2338102	2.58022e+06	3.43667e+06	2.41921e+06	1.00434e+06	1.50696e+06	2.03971e+06	5126999	1.85095e+06	2778459	3.77636e+06	7.69945e+06	3.2078e+06	3.66121e+06	4773544
37177	0	3.97578e+06	282481	5980466	1634402	1.80282e+06	3975665	0	0	5037027	9880682	45128456	7969622	36271330	73268370	3.69792e+06	11151491	0	13177179	19198228	3.46299e+06	0	2.19102e+06	12446702	15321470	0	2.49012e+06	4.07741e+06	13100831	1.50666e+06	16209486	8162521	10156300	5597080	16607350	0	38319828	11512602	0	0	0	2.06699e+06	5.42075e+06	3408623	0	0	7385137	8243935
37208	55374884	20639574	22787602	20035386	19831256	12121916	21335660	24795676	30130352	34348024	23870990	40703810	29422454	17117674	1.65147e+06	32149302	29739392	32141452	18445486	47861172	15313234	46315276	52204000	4.12321e+06	18160688	32341018	5.89864e+06	24622480	23578922	40703988	54074950	35687824	50503430	36608430	33737950	29804286	25823654	2.5639e+06	27780964	21738538	46286560	31663246	52410790	62905504	51744896	39553644	54684996	70119810
37212	0	7.94925e+06	0	0	0	0	0	595636	0	0	0	0	0	2233771	10983834	0	0	7577288	0	0	7913225	0	407719	0	0	0	0	0	0	6944697	0	0	0	6175801	0	0	0	11175715	0	0	0	0	2.81014e+06	0	0	0	0	0
37268	470964800	345971330	319146270	243498820	265948480	268462900	141342990	272336900	423808030	397172200	260586980	296829380	335171140	339008600	22631242	369972860	255682690	282416130	219274610	572584800	202570030	426901600	409931100	66901170	198913360	503818850	80504530	278442600	360744640	440251500	416738800	257169840	546537600	373785300	446963500	288856060	286631740	81386550	315195740	276107300	349273630	395564220	441859000	512099300	426963400	274233800	496371230	493519900
37301	6448549	13180878	9860336	21133150	10565611	4706115	4408152	21762558	12937122	10923950	7985770	14981180	13030735	22285520	1.93667e+06	11052636	11145117	13842990	7020958	15636881	9440288	11529912	11569707	4.94481e+06	6480185	10057455	1.10379e+06	5368171	20982738	15374215	11803779	9835420	10929941	12974782	16213666	14902370	24680348	7848475	6.4666e+06	13017126	25512508	12606749	20647900	4.77221e+06	4357296	5.85477e+06	13595879	9412605
37373	36402600	37417100	78920870	21919192	63705532	77817190	67552880	60987908	56372690	50175410	72900020	21677098	60719444	46106420	962907	69667580	52675744	55500064	72592750	25912604	65776636	41599770	34877124	44658172	85430050	44048584	35139830	80240860	43128344	45060230	57947790	73356320	25233314	45544240	44565004	58206588	30616248	14496525	99685390	91757390	35934416	57444508	42755670	49713720	59925550	83361176	30457462	33815816
37402	102562400	22550250	9145330	16517387	9692460	14983784	8386670	19567586	26194826	28019124	17567534	32002998	18066410	7822260	325630	19571392	13734640	21533520	15186371	26263184	12221020	46305308	34397988	2.35276e+06	8.15451e+06	17607580	3.20738e+06	9080953	9165973	14226172	11457373	13952040	37603812	21026364	21128318	17608340	16202824	863009	23079780	17368964	26757376	16002585	32498722	39728876	43424892	37067850	82349416	45964056
37437	0	0	9451335	2.25807e+06	0	0	1.36704e+06	11809020	0	2.08972e+06	3.38513e+06	226419	15763581	3167863	0	1.0144e+06	453956	0	2449515	466086	202681	4.79787e+06	0	564496	0	6.4523e+06	0	0	0	1.71932e+06	0	0	2.19958e+06	356747	0	920779	0	0	734236	0	3.02296e+06	917713	0	0	0	1.55053e+06	0	0
37447	0	0	2.43322e+06	0	3.35295e+06	548535	19310552	978464	1.11475e+06	947533	936578	304339	717704	576500	0	1.18944e+06	545641	409072	3.4775e+06	0	931174	0	463309	2481792	1.56481e+06	573640	4046582	22471032	0	0	4.57474e+06	1.77022e+06	0	647741	585627	917621	0	0	643064	913558	0	210053	1.02649e+06	2.12461e+06	1.73581e+06	2.98431e+06	363467	694106
37448	0	0	314006	0	3.38768e+06	1.28471e+06	20590658	0	1.25048e+06	754612	217088	0	0	0	0	473428	705171	315792	3.00079e+06	0	991321	0	0	2.41313e+06	0	0	4311451	24221584	0	0	0	0	0	557056	0	928325	0	0	378423	0	0	330700	0	0	541399	3.49135e+06	0	704011
37471	27457034	25793074	70694910	13280824	47800816	63390004	51375920	43125650	39785400	40729324	59541936	14724059	44563300	33826584	726648	51819360	38453500	33601640	59166356	19593366	47982450	30094498	31348868	25449142	68718770	33910990	22112590	70454650	36809716	32003142	54270200	59274536	23749952	36108730	34410590	42042550	20505748	9088320	74061580	57569084	23814718	46444428	35998590	47801460	48664652	66679580	22435208	26709340
37514	0	10780153	0	0	0	0	0	0	0	0	0	0	0	707134	8.38131e+06	0	0	4.47789e+06	0	0	4898996	0	1.12035e+06	0	0	0	0	0	0	2.29584e+06	0	0	0	12133024	0	0	0	11343365	0	0	0	0	977515	0	0	0	0	0
37517	31790730	22329392	52922896	11836859	33489532	46094988	36884210	33371742	24494530	30646362	45296880	12356394	36967496	18898870	971790	40612708	29283638	25724114	44766140	16909704	42449148	27898240	29189666	15335583	49556376	24337660	15152019	49942830	30781392	22840360	53046908	41643236	23505378	30691082	29290606	33694600	16871944	7417857	50442650	36948756	24664158	32211516	30068760	38305028	38958564	55007110	16374975	20359222
37518	5.98591e+06	1.82549e+06	835568	814097	44181630	30824916	717365	502853	21595606	2588125	1.42576e+06	34090024	1.05624e+06	1.88347e+06	0	2207469	59242570	45634490	803805	5219149	11707364	3312961	5.64581e+06	1.8635e+06	1.135e+06	5280433	38699484	18268916	2.4098e+06	2.91475e+06	4085513	2.80055e+06	3109978	8708304	13701096	15379451	2331190	0	3.6659e+06	1246894	3.53674e+06	2.43589e+06	6715204	10998531	5.07499e+06	47126930	10689274	9521322
37520	20210856	12570188	27697840	6106836	17175612	23926282	19121106	19102472	13124370	16503933	24755820	6753047	21416444	10011023	801009	21783524	15670211	14967460	23856418	8642541	23577250	15733946	16055281	8466823	27439164	13039327	7.26353e+06	24589346	15567984	11974457	28710090	21978654	12530994	17251980	14731016	18788170	9082211	4.07507e+06	29202194	20925486	14445350	16484130	15451162	20740680	21140040	30529730	9089162	11461570
37544	15983959	13781383	53819816	9644419	20988150	24922320	33284834	35957812	14062332	28695202	42933960	6.96588e+06	30719066	23591176	405263	35329636	17746272	14889017	31552076	11251384	28093982	21893568	24998478	10927990	47087096	20358864	11176441	32654814	27117200	15902364	59352920	42557988	17637636	20210554	21522766	25027314	16289602	7332753	28109398	32460956	19130764	20160600	25920916	37994588	39976424	33881256	14129767	16613035
37562	16094458	13899113	53966550	9795320	21128374	25042684	33432404	36227244	14215425	28901932	42706976	6.96588e+06	30876312	23751776	405263	35442070	17868476	15228522	31772480	11369937	28231142	22074810	25245172	11057987	47330150	20476428	11312811	33009654	27259334	16024632	59632840	42363024	17741856	20336616	21638350	25148528	16473433	7332753	28600766	32646058	19316946	20272564	26100626	38129196	40130056	34009470	14267411	16719810
37610	12466825	14477036	35589920	8699148	29663978	39646884	30899776	21774884	25290632	21511892	32636334	8082732	23136070	19506100	0	28601290	22916374	20726938	30722060	10286991	25828052	15832627	13917849	18289502	35856252	18514268	15061152	39312050	19326420	19019560	24648382	34383100	10792859	17727170	19318536	23391542	12776280	5713452	40303000	34057756	12700151	25702134	17749782	21887546	24316492	35160350	10976661	12848711
37697	0	294014850	0	9698017	24847938	24730292	7.73089e+06	19258752	0	16153066	11004085	34905970	1.20978e+06	81420600	92458770	0	77067110	255678860	9386777	13152265	361634500	2555362	55241556	10578993	8161926	24775094	12445266	1.83723e+06	5.13353e+06	96155570	8754826	0	65021532	253596340	13332526	44498144	10337206	120296550	11395503	30927796	0	9266289	113889704	14326658	10475932	37210000	9890196	18218054
37703	0	6.10457e+06	1.9572e+06	0	0	0	0	4.69278e+06	0	856944	0	0	2.65046e+06	0	0	0	0	0	283480	5394358	0	0	0	0	2868954	2.97765e+06	0	0	0	0	1.20232e+06	659545	0	0	0	0	0	0	0	0	0	0	0	0	809781	0	0	0
37731	7442201	5.3013e+06	9039143	2.93468e+06	8734790	9527434	6.69155e+06	4430885	7941985	6497127	6.66788e+06	10824108	5.62789e+06	5.91034e+06	0	13568554	7.97343e+06	6.24628e+06	6429705	10754505	5581666	4922782	6295709	1995591	8121538	8.19106e+06	9409632	10194022	6.47602e+06	8403821	8918009	7095077	4341235	8814864	16479333	10910069	3.45407e+06	846194	7.53902e+06	13746604	8581178	10404807	4266017	9095322	9026312	6551825	7000922	14128057
37737	55449790	28026140	29935286	14786749	65517236	75191336	31117804	14234922	66769580	36707664	29639082	88085440	26815248	27171066	891535	97348776	62807264	53481960	37958044	77475850	35929390	24012480	33523390	10896503	36578252	53486684	58837104	74983940	32780270	52078308	25136804	32581026	24899970	66737420	126564230	81619576	16014270	4.04539e+06	53341868	103209816	65075904	79397810	16263572	47744948	46286504	47903616	45856180	106882990
37741	0	4527052	2.54713e+06	12926136	2848742	0	23632140	0	943573	477046	9496183	5506985	3.73253e+06	7.49991e+06	0	0	79934680	0	3.9992e+06	0	14932589	0	9436262	7.02554e+06	21138094	3673969	24520570	3267200	1.19772e+06	0	16044741	1.2422e+06	24755374	17834218	0	0	15021274	0	6779847	0	0	6282731	18226792	5051674	11542610	0	2.03768e+06	4.62807e+06
37760	696981	0	892540	0	10405039	7.65051e+06	4.58792e+06	247521	8833116	416832	3.87432e+06	4.55726e+06	1.48306e+06	0	0	1.18285e+06	11543845	12837504	4.22261e+06	328741	9434053	4.03703e+06	465358	406020	237422	863943	0	10701770	0	6388620	419885	0	1356720	2.66184e+06	0	10418097	0	0	2.43482e+06	770018	6.63038e+06	10081667	365625	1.4591e+06	1.07787e+06	6.64362e+06	773067	1.22837e+06
37781	10508289	0	3.07643e+06	0	3259774	711504	16909182	0	1.47975e+06	867965	2.4064e+06	1.73832e+06	3185208	0	0	2.09918e+06	5.56687e+06	2.76916e+06	6239196	0	1.7687e+06	3994517	1.48e+06	0	756046	0	0	3.10744e+06	1.47814e+06	3.7291e+06	2778418	3.54508e+06	0	364188	0	2.66368e+06	2552489	0	1.18067e+06	0	1.98597e+06	1.59932e+06	0	0	1171492	6.258e+06	0	1156270
37798	0	538956	57659530	56667260	4891563	7357521	0	34392330	41959788	53419308	101404104	1.88921e+06	54160624	33853076	0	117005096	1.39548e+06	12360991	695207	853236	5778448	119875820	650326	0	0	33591384	0	8396777	0	79839820	1173868	0	54435570	8471619	0	47529684	0	0	101978296	4355462	80761070	41326956	312660	466637	44084108	8766819	0	43219620
37806	11315524	2.86696e+06	4092099	1.79981e+06	2.74932e+06	4.36447e+06	1.66195e+06	2438660	6.86528e+06	6.55198e+06	2655339	2390559	2.11797e+06	1894246	0	4.1389e+06	2208526	2960783	3.07569e+06	9764367	2.06669e+06	5176495	6.1292e+06	434819	1.08135e+06	7204608	417161	2.83129e+06	2881656	4590245	7216465	5564233	21170112	9474136	23433472	2.12546e+06	4.0604e+06	0	3888178	2.40224e+06	2.85567e+06	3.53867e+06	29605934	59349740	26154168	24304064	34536970	34531970
37857	12442372	4.09238e+06	6.56479e+06	1.60437e+06	12722042	13554987	8052807	3.66203e+06	13819057	8976218	6605405	7.47396e+06	6402635	4.1662e+06	0	9425951	11478664	12197268	8741067	8559218	11400616	9248942	7.59427e+06	989123	4.05081e+06	19084482	1.16449e+06	17768404	6.67063e+06	15457442	8.21938e+06	3.54466e+06	11428643	8.18293e+06	7.12563e+06	13369982	5.26131e+06	357406	11464336	10338760	10203515	22954736	7.49355e+06	23665872	17769444	16121176	11358196	11479630
37940	0	0	489560	539843	9403559	3.14102e+06	431657	444512	4.75557e+06	1022356	3335889	0	0	0	0	1.00903e+06	987729	1.8132e+06	435766	1.21554e+06	1.38077e+06	9252264	0	0	0	1.19492e+06	536778	2669013	332982	15878967	1166587	635936	1.26248e+06	2.3838e+06	0	4476905	278028	0	2.20887e+06	0	5.74192e+06	42025600	1.43473e+06	0	240794	300240	1.97741e+06	1.7905e+06
37946	5.74811e+06	1.82549e+06	835568	814097	55336360	39297596	794984	502853	25688034	2588125	1.69428e+06	43912188	1.05624e+06	1.88347e+06	0	2207469	81258616	61412836	884487	5219149	14065126	4407335	5.64581e+06	2.19272e+06	1.135e+06	5280433	70812760	22427322	2.4098e+06	3393634	4085513	2.80055e+06	3109978	11622085	13701096	18566690	2331190	0	4142882	1246894	3.6486e+06	2.43589e+06	6644690	11198253	5.07499e+06	68907950	10868272	12988134
37979	0	123521310	0	10254336	20837292	24552144	7528365	16069762	0	16001440	17162728	34326720	1.20978e+06	34211348	66647156	0	72343304	226801540	9021948	14035537	327784770	2475650	56602430	9579100	8291662	22998866	10577942	1.89126e+06	5480720	42404468	9297305	0	63230064	246358830	13256288	43073450	9362966	93315580	11105961	27545172	0	7.77371e+06	102396056	15756704	10796488	36792096	10203959	18126736
37981	0	0	9612250	10030457	7083247	0	0	1.72388e+06	12082385	23531570	638196	13086283	14642470	0	2.25726e+06	791588	704838	4736818	1845964	0	7.95549e+06	2.13384e+06	28640382	21494580	17795020	0	9261489	638653	7.07634e+06	1.56635e+06	7463685	1729974	805967	11382635	1.74547e+06	20935144	1788340	4.57497e+06	12812500	0	0	0	0	3.14603e+06	8938247	3.53126e+06	8746955	5887603
38047	0	32614818	25525656	41199916	4735251	1.31072e+06	9917994	0	0	6.3268e+06	6291202	20707340	34763964	27817970	130792980	1169524	8.02682e+06	0	32222384	31180228	11584555	9591988	19402096	14888004	34334590	57244216	34633108	6159815	2.43979e+06	61258920	9331971	8.33469e+06	3.33391e+06	23951140	64649332	6.34838e+06	31593578	7.04057e+06	4364417	0	0	915476	8363915	7.56372e+06	8222184	11100062	8976342	76735450
38086	0	624974	7475432	7.42529e+06	0	0	0	0	0	1.49651e+06	1.39772e+06	2.53486e+06	7.48699e+06	2380665	68920900	0	2.09118e+06	0	1684756	3.13782e+06	6.15082e+06	4.75266e+06	3.50105e+06	3052568	3.2804e+06	2.75846e+06	2.4865e+06	6770457	0	5.11222e+06	3.30368e+06	872890	1.60886e+06	1.02356e+06	242325	1.76941e+06	746626	1.30564e+06	1.93136e+06	0	0	0	3.07309e+06	0	735829	4.303e+06	606066	2.7062e+06
38087	0	551626	9093706	20937158	3.31244e+06	4.73263e+06	12988297	0	20255512	12391413	9674822	1.40156e+06	735091	9355575	2.64055e+06	2196184	4.07164e+06	0	12219528	1.47506e+06	4.53715e+06	0	12849305	4676509	4.15839e+06	11509047	6.88342e+06	11309293	18754120	2.0487e+06	11050306	26274214	7373518	1.85339e+06	1.5657e+06	1.78401e+06	8890164	25409556	736368	0	0	3580112	7.20699e+06	1.60023e+06	9591206	0	5301144	4.6861e+06
38166	0	3.71232e+06	87612550	165996460	6.23833e+06	78056160	182860020	0	219098990	175781250	138156720	16523977	7154778	110229990	26546242	38808376	53732656	0	164374110	9516102	4723436	0	109601624	222299600	153094240	224449970	27175126	214838000	214496220	22060556	79959784	270288930	86375200	8530623	18595840	47436788	27373962	254472140	0	0	0	232960820	23785598	28073308	62106536	0	13162864	122487680
38169	2748847	4931957	4327316	2.19738e+06	2.05419e+06	2.22196e+06	3.72831e+06	1.06148e+06	1024646	8288280	7902098	6676429	1.42919e+06	1.99999e+06	0	2857118	2104039	3244217	2614054	13235021	7394687	19910330	4150085	2.18202e+06	2.74617e+06	3.60336e+06	19741650	2.42969e+06	3522070	4787935	4386544	2.73199e+06	3.60449e+06	2.13826e+06	3856828	2.49791e+06	1.9188e+06	0	2.49165e+06	1881184	2.65192e+06	3.39934e+06	1.49584e+06	3488580	11993233	5.33247e+06	2583419	2.60088e+06
38175	0	6.17131e+06	8351805	217967	204410	0	3.35927e+06	9075264	314608	842234	600161	0	8119655	662870	0	500621	0	0	7915587	5.48136e+06	0	1804165	0	0	3.68112e+06	3805313	0	0	0	523632	2.75408e+06	1.36001e+06	619963	0	0	0	0	0	665715	0	649770	343999	333179	580706	356945	667197	697230	0
38176	0	0	1.16506e+06	721812	3.73419e+06	4.07609e+06	3.64161e+06	0	1782975	1.89145e+06	2235276	232324	0	0	0	2114166	1.57097e+06	681572	1.16299e+06	0	1.91026e+06	7.19356e+06	0	446805	0	211426	995614	8330514	0	6.77926e+06	0	0	1.077e+06	4031786	0	3.1177e+06	0	0	2.61152e+06	0	2.98093e+06	7118827	0	0	1.66276e+06	4241465	0	4266733
38227	2680050	4931957	4327316	2.19738e+06	1.95147e+06	2.22196e+06	3.72831e+06	1.06148e+06	1.75689e+06	7.89145e+06	9711800	6.94271e+06	1.42919e+06	1.99999e+06	0	2857118	2104039	3244217	2614054	12451386	10231745	19880966	6.85182e+06	2.18202e+06	1.83779e+06	3.60336e+06	8.15488e+06	2.42969e+06	3522070	4787935	4386544	2.73199e+06	3.60449e+06	2.13826e+06	4.02997e+06	2.49791e+06	1.9188e+06	0	2.49165e+06	1881184	2.65192e+06	3.39934e+06	1.49584e+06	4563352	16234718	5.33247e+06	3.81475e+06	2.60088e+06
38257	0	28838806	7606960	49588584	14683794	16023770	69704430	0	10753474	35129950	42017820	131482920	61336016	146133440	160106670	17914888	69162490	0	110706100	43044990	44974544	0	25363352	5710140	104939550	6806727	12277419	49011384	123937910	23247332	112946024	131400920	55005252	27659108	86119180	28020132	184745630	40049190	0	0	0	67200780	88896360	52936440	13198405	690834	101202400	30476692
38309	5649803	1.64651e+06	1417210	481154	3651570	2.90766e+06	0	672502	1591493	1.99874e+06	596756	2146223	854269	1.71646e+06	0	3.12373e+06	5075062	5249974	0	3557022	1.13163e+06	1.24337e+06	4443769	462592	1.38093e+06	6624930	4.57561e+06	1.85767e+06	2.37412e+06	2.05146e+06	3.13936e+06	1704284	2.66713e+06	855031	7825850	1.18343e+06	2.01556e+06	0	2.85714e+06	2.47065e+06	290782	821842	4064549	8552309	4485581	4.79141e+06	8794066	3.66598e+06
38318	39170290	11387739	7844821	2129150	55528304	40086144	12123531	10591934	26002948	14119285	7078303	31229724	6198241	10754082	0	14968687	71716800	80684880	16349533	23758902	21264212	8394303	31547010	5597137	9530151	42324828	54011196	32170842	16745499	10818158	20510658	8.28253e+06	15831807	17491752	53532040	20407088	12862030	1.12104e+06	20127618	16541362	5.89654e+06	9630790	27209854	55012960	30245950	73275180	63678868	25970220
38327	4805193	1263428	814469	0	7431935	5109900	237577	494320	2.75695e+06	1.6441e+06	408096	4719015	600803	1.28749e+06	0	1.76676e+06	9239298	10741155	0	2.87386e+06	2.78455e+06	1.02998e+06	3.78114e+06	0	1.13079e+06	4.83868e+06	8889609	3.70455e+06	1.91179e+06	1280640	2.38558e+06	873456	1.77393e+06	2064921	6.70354e+06	3.08541e+06	1.42839e+06	0	2418114	2.00015e+06	728181	1.05436e+06	3.31279e+06	6829095	3.52648e+06	11435817	7296763	3.10544e+06
38409	4478183	1.06351e+06	2.10954e+06	403664	1.46618e+06	1.03497e+06	1.56313e+06	1.30421e+06	2987014	2.77993e+06	998302	1.20533e+06	2.21762e+06	674352	0	2.37682e+06	2.15557e+06	2.47587e+06	919436	3.42948e+06	1.09393e+06	2.50348e+06	5962103	0	1523347	2297712	0	2363775	1.31108e+06	2.52693e+06	4.95307e+06	4.58672e+06	4.31122e+06	2028443	2215202	1.3834e+06	1.10777e+06	0	2.35039e+06	2.74477e+06	1.24544e+06	2854104	4.05226e+06	5809021	7642319	4.60681e+06	4390918	5020867
38420	1.18211e+06	213285	607449	0	272796	385657	0	0	440997	679366	0	0	0	0	0	477966	0	314088	0	671105	0	392311	0	0	0	560357	0	360961	0	408034	0	0	1.10347e+06	665522	2.0829e+06	0	531683	0	367804	0	0	0	3.3336e+06	4837062	1.98621e+06	1.61707e+06	2.16885e+06	2.38263e+06
38452	44881824	13587488	12953137	3.91292e+06	18128630	21045772	7.16055e+06	7196568	22138042	30560706	10895285	3.4243e+06	9243635	9792453	251723	23786086	16187831	12658892	6617024	19749666	10562667	10301759	12284534	1.58491e+06	7118385	24615102	4.63045e+06	15119454	12977160	27043044	10325672	15912032	12739032	10372147	10706540	8803541	8762734	1.26076e+06	15284927	24047164	9307323	29189752	9085529	18436214	24338232	13431727	18921832	18390362
38458	39959524	8369798	7769147	1.37432e+06	2.14308e+06	1.62322e+06	594083	4536375	6579689	9002652	4374749	0	4.36462e+06	3.3238e+06	0	6.07896e+06	1.13036e+06	3428198	891107	29174324	1204922	8918483	43321748	0	10562636	7.48884e+06	0	2.67675e+06	10606324	5.32543e+06	37249544	39561284	15684322	3.2234e+06	21130556	4783834	9123509	0	6230891	16774350	6684371	5099277	28982622	42766068	12288394	0	32929710	1.53114e+06
38509	17776380	7891779	10534181	2.348e+06	9941808	9038669	4299189	7.81325e+06	25441120	13087389	5612087	7240735	9980629	6534628	0	12250050	8653321	9428656	5112340	23700124	6172192	17869600	32208824	820613	6152706	16883372	2.85326e+06	13945057	8.04998e+06	14258226	25083566	23272934	38974132	20776478	17327916	5822897	4.07456e+06	0	11064303	8.14804e+06	4660451	15684854	15710759	42581980	43445040	23875346	24159984	44169104
38582	11460932	2.92294e+06	1.911e+06	259353	1702097	1.60899e+06	810635	1.72281e+06	927696	3044516	972400	926387	1.73589e+06	2.5398e+06	0	3.76603e+06	2.39104e+06	1.82684e+06	1.16605e+06	7.56353e+06	1.94824e+06	2.8293e+06	7.71563e+06	0	3.60027e+06	5.99007e+06	8373352	2.14398e+06	3047621	2.16282e+06	5312549	8985400	3.95889e+06	3425247	22121910	938764	2.66373e+06	0	3898386	3.84343e+06	824222	846118	16251854	33371718	16667822	4.35343e+06	18011158	17811132
38624	11322312	2.92294e+06	1.911e+06	259353	1702097	1.60899e+06	810635	1.72281e+06	927696	3044516	972400	926387	1.73589e+06	2.5398e+06	0	3.76603e+06	2.39104e+06	1.82684e+06	1.16605e+06	7.41986e+06	1.94824e+06	2.8293e+06	7518436	0	3.60027e+06	5.76155e+06	8373352	2.14398e+06	3047621	2.16282e+06	8.35706e+06	9107900	4.21201e+06	3425247	22054898	938764	2.66373e+06	0	3898386	3.84343e+06	824222	846118	16108824	33137318	16524364	4.35343e+06	17610732	17557668
38625	8035511	3.40404e+06	2.92527e+06	440389	2249700	1784637	647882	1.18317e+06	1.05864e+06	3.5676e+06	1.54822e+06	3.89612e+06	1.68067e+06	2.38051e+06	0	4.15543e+06	2290756	1.86442e+06	429119	7.85316e+06	1.81067e+06	2.76332e+06	6255621	319346	2.28662e+06	5.15416e+06	10019542	1.28195e+06	2.8332e+06	3.34745e+06	6073671	6260380	3599101	2895590	17315536	1.09997e+06	2.03582e+06	0	4060525	3572816	1.26849e+06	1656317	12163821	24834690	12752555	3.79228e+06	13107862	12962526
38636	5.74942e+06	1.41744e+06	869419	0	1.89318e+06	2.4737e+06	426210	766285	2.92683e+06	1.69832e+06	256778	1306220	572723	2.23591e+06	219954	2.54772e+06	2.37926e+06	692310	320892	5.30574e+06	0	1.37863e+06	4.05728e+06	2.3979e+06	1630884	4988535	2.32486e+06	675998	1786844	1.86635e+06	2544083	5.45865e+06	4.03447e+06	1835101	13611089	0	2063673	1957174	2.10129e+06	1716158	236468	1268577	10071021	19356698	8528946	1689956	9325298	9902064
38695	1.78062e+06	384116	586075	0	0	0	0	0	0	526088	0	469832	0	0	0	640301	0	0	0	1.3955e+06	0	602036	1.31783e+06	0	257670	977253	1.91676e+06	0	251756	222165	698691	1485398	624401	430792	3.88143e+06	0	239788	0	726634	457368	0	0	2728678	5334577	2.64861e+06	581826	2.97991e+06	2.99192e+06
38715	2325869	235020	489560	472121	8.38688e+06	2.55945e+06	1.42411e+06	768112	2.6569e+06	1.58323e+06	2893557	536068	1.45905e+06	500550	0	1.44051e+06	3725562	3146635	1.03587e+06	2.28286e+06	1.48272e+06	8118889	1.21951e+06	0	0	1682620	855920	2.58916e+06	383082	9915661	1166587	635936	1.26248e+06	5.9234e+06	3079612	3.40953e+06	278028	0	1788248	1.0338e+06	3.43908e+06	20239522	2.1875e+06	5.14789e+06	5.71594e+06	2.18478e+06	2.73155e+06	8.22524e+06
38737	0	3456274	121910264	239937020	8.24932e+06	184085710	224894430	0	264607520	105951280	205932930	25609746	3.45841e+06	113350970	21585020	39967380	40347116	486505	146665550	29845032	8914216	0	54315696	278202080	457476930	285442000	66011228	462476830	501171000	133896856	32265936	612254000	198433230	8847757	27544632	32793364	36563720	291030980	0	0	0	44123292	30470342	35671816	118872584	0	18036300	169008400
38773	0	0	0	0	0	0	0	0	0	0	0	0	0	0	0	327203	0	805441	0	0	0	1.11611e+06	0	0	0	0	0	0	0	0	0	0	0	0	0	723020	0	0	675013	17815384	2.21289e+06	0	0	270487	0	0	0	0
38821	11372122	0	2.64806e+06	0	2.36967e+06	0	0	0	10185023	1.15228e+06	16667746	571343	0	0	0	4.54039e+06	0	1.10535e+06	0	0	0	14292212	7.2131e+06	0	0	0	1.84693e+06	3.27517e+06	0	27265292	0	0	9495550	2905980	1.74041e+06	4388585	0	0	7902905	0	10351804	12352458	3.55337e+06	11126160	5651258	1.64822e+06	461156	13887946
38822	0	102601420	37007116	52456548	10321517	2.75487e+06	4.88446e+06	0	0	21796774	8587356	13052807	57822892	18716614	17840658	2677746	7.48709e+06	0	72169976	11613026	67782664	4.50971e+06	47820868	14254021	119508290	18420156	8617818	13059697	3679956	36823320	3.14699e+06	5.37681e+06	1.20008e+06	122827224	10285892	7.21811e+06	18519374	17614410	7.06387e+06	0	0	1.26191e+06	11844395	4082299	4339824	11776416	6.13876e+06	169871360
38836	5649803	1.59663e+06	1.20159e+06	481154	5.22402e+06	4.22486e+06	269272	672502	2.16123e+06	1.99874e+06	546019	2975384	854269	1.5656e+06	0	333776	7.7516e+06	6.23048e+06	384287	3130771	1.51167e+06	1.14737e+06	4498128	462592	1.31206e+06	6.38127e+06	9707568	2.45047e+06	2275214	1.75667e+06	2.73893e+06	1.63378e+06	2.38433e+06	1.15564e+06	6.4082e+06	1.49997e+06	1.69176e+06	0	2.77478e+06	2.40791e+06	0	753601	3.8734e+06	7858258	4553989	6.84057e+06	8886689	3.53827e+06
38842	4805193	1263428	738144	0	8897738	6.59015e+06	237577	432631	3.4776e+06	1.52112e+06	357297	5415634	600803	1.17834e+06	0	0	12873498	12287736	0	2.51078e+06	3.12412e+06	957370	3.70765e+06	0	1074698	4.14532e+06	10531812	4.65349e+06	1.5354e+06	1161218	2.18926e+06	765250	1647406	2.3555e+06	5.47462e+06	3.39354e+06	1274773	0	2007532	1.81811e+06	777766	1.2683e+06	2.62e+06	6.34401e+06	3287456	13472969	7386509	2990655
38943	6.70628e+06	3.92443e+06	4.87797e+06	557592	2571685	3.19795e+06	854858	2.43628e+06	3537423	6.09847e+06	2.97847e+06	1.97617e+06	3.63747e+06	2.17113e+06	0	5211915	1.77887e+06	2556113	1.41844e+06	3.91743e+06	1882333	5344250	3.86698e+06	0	2.1615e+06	8651472	0	5170572	2.54147e+06	10478107	5.63726e+06	1.52122e+06	6569198	5.49243e+06	5344438	3762295	1.49762e+06	0	12551018	5186241	4.64722e+06	8.12804e+06	3.60261e+06	15541751	22553968	7574707	6601165	5.9315e+06
38944	37566620	8557918	8656755	1.53963e+06	2323556	1.69771e+06	594083	4859481	7.39249e+06	10319769	4630404	0	5.09005e+06	3.84474e+06	0	6858274	1.37284e+06	3.69134e+06	891107	29236804	1.26214e+06	9449420	43472630	0	10614860	8360132	0	2.89408e+06	10663855	6048897	40696988	38900196	17849336	3461256	24240342	5348028	9323868	0	6954330	16774350	6992100	5441817	28982622	49094868	23861304	2.45085e+06	33352662	23960898
38984	3.06815e+06	1.07226e+06	4.55925e+06	915748	12439469	7.49383e+06	3.81365e+06	547448	25887994	1.74958e+06	24478158	0	2.53109e+06	403420	0	2.99205e+06	3.97158e+06	11326765	14458129	2.55116e+06	11641979	15338678	1.96039e+06	1648973	531802	1.59984e+06	0	12810916	998174	11586264	1.58167e+06	556406	3.45589e+06	5.10193e+06	968224	26789896	379000	0	4.02869e+06	1.0783e+06	15682763	16028323	1.33612e+06	3.6673e+06	1.84228e+06	12993238	1.72591e+06	3.15669e+06
38994	4608796	1.27125e+06	538294	0	7700339	5368410	0	624588	3.99581e+06	1.16176e+06	592623	622368	655327	894002	0	1.73328e+06	2.21276e+06	1749492	0	3116340	2.25608e+06	1.30501e+06	3.08079e+06	0	801689	2.88691e+06	9126962	302796	1317692	796071	2.93525e+06	1.87273e+06	1.32839e+06	883506	8704772	2528022	717923	0	2453727	1.46323e+06	671201	0	3.63397e+06	9905646	4.83534e+06	7.9021e+06	7.28508e+06	6527106
39007	2431001	2042831	2.08867e+06	1651577	3961070	2.15584e+06	2.43227e+06	1.97138e+06	4506935	2.13706e+06	2.0145e+06	2.45024e+06	2.34833e+06	3.09853e+06	1.30134e+06	3.90459e+06	2.40961e+06	3073954	1.47812e+06	2923301	2.06886e+06	2480330	2887421	1.40268e+06	2.27435e+06	1.71246e+06	5183791	3706435	2150282	6768744	1.72215e+06	2169835	1.6702e+06	2939668	3365516	3.09083e+06	1.65887e+06	1384382	3559343	4.5734e+06	6411657	3.32957e+06	2.95978e+06	2.78767e+06	2.54666e+06	2.42448e+06	2.16389e+06	2627354
39027	0	19445296	33485566	9422154	58942116	5840180	8942649	0	1.83782e+06	15882957	605383	7.15823e+06	15851986	4820424	18121400	3.71361e+06	8420291	0	7.46134e+06	1.49896e+06	10048354	1.46555e+06	14905343	1096188	9151499	6595499	9910233	3.69637e+06	4.07077e+06	9672524	3.3719e+06	5506265	1.21612e+06	18716596	21943670	5312896	12114524	13604556	13521517	0	0	705868	18174976	19506076	9682021	11359725	9067256	9440484
39072	405027	0	0	0	1.39223e+06	0	1.51567e+06	0	4472270	0	0	1.37939e+06	0	0	0	306063	2.44913e+06	747034	0	0	227433	0	0	0	0	0	5731826	3.78789e+06	0	2.94582e+06	0	0	0	1.05396e+06	0	437087	0	0	443238	578407	0	3.1274e+06	0	0	0	715454	0	0
39081	0	2250258	3.99461e+06	39133104	8.36349e+06	17071798	6018748	0	34034064	17051900	16407143	5578720	820870	6.51372e+06	5572281	3.61915e+06	4391164	0	6837305	5446784	4732053	393087	24187310	11787715	44210604	27053088	6154331	5121726	48477876	3.20688e+06	4.96241e+06	74308936	10655708	1.79896e+06	2.51012e+06	4.38848e+06	13373561	7.5315e+06	3.59937e+06	0	0	6748022	14622214	5554132	5400064	0	4.11999e+06	13475731
39105	10050395	1.49206e+06	2.45325e+06	1.01779e+06	903378	2.16275e+06	551425	1.38293e+06	263908	2.15376e+06	1.07847e+06	0	9004475	402160	0	3451222	1320191	2.92501e+06	1.39249e+06	10994820	5933191	3.5807e+06	13036523	0	12490465	1.31283e+06	0	406348	16938250	1.00449e+06	26176328	12278330	348960	874394	11198756	436827	1508543	452036	2.3487e+06	9618201	790837	419569	11256016	12022788	8210564	7409732	1.89345e+06	0
39169	2325869	235020	0	530398	10958611	2.55945e+06	1.42411e+06	768112	4.31044e+06	1.4747e+06	1.81066e+06	536068	1.2824e+06	647363	0	1.35224e+06	2.35898e+06	3.52668e+06	1.03587e+06	2.05701e+06	1.55812e+06	9262117	1.21951e+06	0	0	1.58267e+06	5.22076e+06	2849899	383082	14659058	0	0	1.19906e+06	5.17078e+06	2983772	4492567	278028	0	1.85552e+06	1.0338e+06	3.67796e+06	24976552	2.10686e+06	4506664	5.77072e+06	2.18478e+06	2.57595e+06	6.9427e+06
39181	0	0	4648324	0	1079724	2.56795e+06	1185510	932846	0	1.14682e+06	2.70297e+06	0	238044	245618	0	2.28697e+06	1.03703e+06	745293	2.04217e+06	0	1.94246e+06	1.21345e+06	0	458414	0	0	1.45292e+06	3.93288e+06	0	2.14324e+06	591198	0	0	1.77876e+06	524760	1.95755e+06	0	0	2.87795e+06	464958	503069	1.6518e+06	438042	428343	2.34741e+06	4.99132e+06	323898	1.77085e+06
39226	0	0	6993221	0	594786	1.16608e+06	533680	1.27568e+06	0	1.1808e+06	3.43486e+06	0	0	0	0	2.90452e+06	470623	556741	3.62833e+06	0	1.85103e+06	719766	0	0	0	0	0	1.87681e+06	0	566784	0	0	0	1.87452e+06	0	2.00037e+06	0	0	1.84846e+06	0	241748	421284	0	0	2.27046e+06	6.22089e+06	0	891687
39239	2.41498e+06	515030	27646404	537854	3.3949e+06	4.77629e+06	3.39648e+06	4.6e+06	3.42712e+06	5.70526e+06	10801104	719108	2.43793e+06	1.4096e+06	0	11713950	3766845	3.40035e+06	11820626	1.96048e+06	6.832e+06	5117007	1.11302e+06	1.70999e+06	825391	2.29488e+06	0	8957116	648506	2.60481e+06	2.53425e+06	1.25173e+06	3093953	7362702	3028511	7213503	349085	0	6918038	1.48245e+06	2.50758e+06	5.775e+06	2.13971e+06	2612685	8.16099e+06	21273578	3761976	6023549
39246	1.26095e+06	0	103301460	2334876	10370280	18461850	13772010	19821962	6220938	19175846	49456430	0	6.70014e+06	4530909	0	41924010	11811256	9351124	52894500	414901	26902220	13840029	238680	5.3823e+06	768617	4489074	0	26574564	0	19555758	5.11508e+06	0	5.60495e+06	27103978	520860	29035644	0	0	26893392	1099255	7.19526e+06	9441618	647215	1.43548e+06	33617956	87836030	0	13284538
39251	404215	0	2676045	0	3.98647e+06	5.23391e+06	5674394	793148	1282665	1.23845e+06	2.58096e+06	1.73822e+06	1.84154e+06	338539	0	3.19925e+06	3.72785e+06	2.75062e+06	3.03176e+06	223353	4122239	947631	1.00691e+06	821873	1.64974e+06	416192	2392515	5727153	1351993	1.27336e+06	6.5883e+06	1.34287e+06	251088	1.84875e+06	1.63465e+06	2.13663e+06	0	0	1.89332e+06	1.85157e+06	502531	1473358	1.61911e+06	2.33664e+06	3273955	8301765	0	776268
39306	0	14168859	1323804	0	0	0	0	17217084	0	1.94676e+06	0	0	9314721	946102	0	0	0	0	255242	13583921	0	327348	893989	0	3.33785e+06	6362505	0	0	1.18114e+06	0	3982895	408884	221594	0	0	0	419377	0	0	892001	0	0	0	0	1.28324e+06	0	498139	0
39311	0	1.27058e+06	4349784	33725628	4963208	905753	357004	0	0	4541515	4.77366e+06	5.91571e+06	17730886	6655160	25353638	1.58638e+06	3.23247e+06	0	4822850	6.22346e+06	9240170	5127973	11067539	1.01227e+06	9643941	8724929	2.45857e+06	3.97888e+06	0	6.83484e+06	950593	582645	2.05988e+06	1936388	3775534	9624999	2346568	720175	1.49289e+06	0	0	0	2.816e+06	2.14091e+06	1369829	2.50789e+06	2194937	11917022
39314	0	49256190	0	90521250	12518999	1.62092e+06	4.88446e+06	0	484771	54049396	7805234	3.36405e+06	29591838	8582591	15223149	3.37463e+06	7.48709e+06	0	16526669	11044266	35555756	5.7446e+06	25784198	10657921	19496148	5.29084e+06	9768915	6369567	1.19659e+06	29168226	1.73769e+06	1.69628e+06	2.44336e+06	21770488	33003306	4463976	6992136	37821244	5.54766e+06	0	0	1.26191e+06	8178812	4919064	5.72544e+06	3611196	12954229	55746516
39350	10269875	0	417076	0	4195529	2971887	440051	0	3.24509e+06	277973	0	4543323	0	0	0	852989	6.11642e+06	5894643	0	310847	1.77635e+06	699318	944038	308896	753674	799706	15933713	1.72812e+06	1.00662e+06	1.96919e+06	2.04449e+06	1.43461e+06	825635	4575084	2.23731e+06	1.75632e+06	0	0	1.4441e+06	2.76264e+06	1097324	1.05538e+06	1.37837e+06	3.70254e+06	2.20802e+06	10562283	2.06736e+06	10922600
39363	7111030	884446	847703	0	5.5604e+06	4.04518e+06	1.89481e+06	0	3.33009e+06	514032	233428	3.91562e+06	446493	0	0	745577	6.80493e+06	5.85672e+06	982672	666563	2.28042e+06	944349	521378	266104	0	876597	11522782	3961359	1.04031e+06	1.84383e+06	732533	787126	950463	4.40327e+06	2.00605e+06	1.61228e+06	0	0	1.77487e+06	569683	603150	1467158	2.07707e+06	3522676	3.22611e+06	11683058	1.88419e+06	10047969
39385	0	1775421	3.99461e+06	43796820	7752554	19305450	12676088	0	39609132	11810628	17065558	6914983	1.70694e+06	9833222	2394368	3.00855e+06	6369136	0	11870882	6169633	7891979	553633	33267460	17972318	8.0118e+06	26496804	7.99008e+06	40106084	22064870	5073229	4.96241e+06	32653352	14755340	4391662	3722618	3417758	13861311	7.5315e+06	5973013	0	0	1.86335e+06	14932345	4.42532e+06	6.0915e+06	0	4.11999e+06	33016158
39460	3686047	58205320	40471870	1276469	0	0	8035184	55208510	0	5768354	2.26673e+06	0	46463260	4574486	0	2.97658e+06	0	0	17938708	55622110	223392	3736967	1.93163e+06	0	39609996	27444196	0	0	663953	2.98447e+06	24349340	8945203	5.64228e+06	0	1372207	0	1.78524e+06	0	3.0801e+06	2144166	1.68908e+06	345163	4.76881e+06	6567974	3.11904e+06	0	4.06609e+06	662644
39476	10991727	65723760	12111282	1.86038e+06	569926	220581	4278529	61742636	2.0308e+06	10339484	2.97174e+06	0	52632812	7040495	0	4.63835e+06	380595	778190	7.30562e+06	46082532	1.29211e+06	3.5413e+06	6371499	0	40426056	26084284	0	605897	10162413	3.14349e+06	17873346	5.34556e+06	4469902	1.04633e+06	5.20473e+06	925886	5.75722e+06	2.02526e+06	4.20131e+06	10198824	1757484	2.22462e+06	3.37016e+06	4022693	9036724	0	4.36385e+06	2.48184e+06
39532	2.85843e+06	4.79879e+06	5.35647e+06	7410327	20738448	10636096	21089868	6177225	3.03901e+06	27560054	47280044	4644896	8.01676e+06	1.74745e+06	0	37073256	36513590	8189440	5546963	26513934	15981027	39129780	12700817	0	1.82517e+06	11295532	1.59163e+06	17100130	6.45218e+06	46356200	7.1342e+06	802746	5.52776e+06	3769132	8995986	7.72031e+06	0	0	19148274	32859398	16354628	14775895	0	1.99999e+06	8549683	11437893	1770185	1.51202e+06
39599	9637743	1319219	2.43191e+06	801946	4498816	6.36448e+06	944965	908254	7849045	6540031	3.23309e+06	565549	858194	1257857	0	9587262	4.55014e+06	3995198	1.32935e+06	7546952	2.08395e+06	5.64111e+06	2.33e+06	0	712886	5.86143e+06	257684	2873490	2.86926e+06	8910146	2.18411e+06	3.42482e+06	4371542	3.46664e+06	3.87826e+06	2.55328e+06	1.38135e+06	0	5224887	4470223	3.81487e+06	7913407	3.5435e+06	8.26318e+06	8570166	4305560	6.14861e+06	6697808
39625	0	8.00604e+06	61071080	700169600	4398241	506722620	162706560	0	737655740	590726400	620702400	42815780	6238974	105517380	50889356	93152060	64643330	570819	568208200	14646914	18945276	0	353920400	309640220	154766100	114799520	23967880	215390480	181134640	39329476	39473230	230052480	770592960	21849294	41983996	69978200	49702850	274510180	0	0	0	85346230	24726352	36461656	121996530	0	8494899	412459900
39632	0	4.4826e+06	18130810	14822352	14165158	5664471	11246949	0	2.03564e+06	48925230	3824026	4471251	17924208	5.84133e+06	27022014	6186473	4341069	0	17840806	2.03323e+06	12410183	7.18057e+06	20068906	3.16655e+06	4355715	5051596	7806930	7.66609e+06	3.48107e+06	21461200	5269534	1475093	1424133	24121996	47113744	13329718	6018925	12997454	10959176	0	0	408756	15408142	16019908	12367485	8219300	44151524	7688879
39752	0	14746714	25535950	31552456	62269504	21648724	20545892	0	17690136	4584925	18195622	46941024	3.71892e+06	17874988	41061292	3.25234e+06	29504412	0	2.87321e+06	8.05444e+06	47870016	0	17588820	10256904	3.37754e+06	5.08031e+06	62550692	21102416	15864762	4403472	23712822	24091536	8940312	8994406	6.30273e+06	54525820	69132490	8.24802e+06	62609280	0	0	16546693	38219796	25953096	12241652	0	16280292	15112353
39800	954182	0	4550086	1.33148e+06	7459642	7.16935e+06	7.90579e+06	673370	3.1552e+06	1.79007e+06	7028906	5426441	789722	223563	0	5.62817e+06	6.64899e+06	12891138	3.59197e+06	0	4306510	6.82584e+06	0	228978	0	744616	10842768	8880721	0	15797275	0	0	1.48927e+06	2.64808e+06	0	9670683	0	0	9786876	0	9460795	14027299	0	0	1.04125e+06	4.07811e+06	0	1.30644e+06
39829	0	649284	7864147	0	0	61452130	0	0	0	0	0	0	0	0	324344	0	26579378	0	0	0	0	0	3369099	7.95664e+06	0	0	6883712	0	3.44142e+06	0	0	0	53635476	21094826	0	0	0	0	0	0	0	3.27075e+06	0	3834274	0	0	0	0
39850	45778690	13489288	28101676	4890516	12661697	14055856	3176248	15870094	19567838	37617932	18963070	7.0298e+06	20536868	15489269	0	38142016	11360250	19085730	5.69094e+06	23595200	8819439	33725572	31793264	263734	13290246	46529776	676682	21489202	18838442	36892616	15774506	7598968	26593670	14582839	12381287	21342548	9419944	856905	41224372	29279192	27381954	38244316	21420098	41940684	71481660	20629392	36663180	32956336
39865	972696	619703	1.70592e+06	368676	693704	718804	0	1402608	1.64258e+06	2.67655e+06	1.41502e+06	368826	1.13566e+06	1.25999e+06	0	3.06503e+06	599021	1.31513e+06	0	1.16951e+06	491992	3.69749e+06	2.83537e+06	0	634013	2.93445e+06	0	1.31354e+06	1.70753e+06	2978994	978731	222973	1.99983e+06	1.00834e+06	898379	1.84992e+06	611608	0	2.83817e+06	1.74745e+06	2792240	2.8675e+06	1.72232e+06	3665861	5.09114e+06	897724	3.20074e+06	2.66927e+06
39876	9197746	6.71921e+06	9888746	6.75096e+06	11136183	8211507	5616701	12345449	9267617	7349965	6.5203e+06	8.37699e+06	7.89705e+06	7.46293e+06	6.50282e+06	9246858	10087713	14758692	6241679	7.34375e+06	7312084	10990132	8574321	7815249	6.20182e+06	7.18229e+06	12306158	5.12979e+06	6.55884e+06	30563356	5746825	6.02722e+06	6874230	9033480	6730780	9169912	6294283	7031987	11006080	12174070	14535307	9058607	8.3877e+06	8609085	8.14238e+06	11039785	9624288	7261992
39880	26936266	21082962	36080532	21115976	40036180	26852344	18985200	41613652	29669858	19984668	20390996	21247322	24998728	22858180	21883394	31277230	27475000	38256820	20344490	24267974	24783688	36070584	28897732	26395364	20497058	23288680	44474984	19475116	22165532	93947976	19704020	19511344	22412688	29028404	23650686	31672844	25228998	25732728	31471118	39849884	38952220	24703480	32793684	27590802	27631276	33561164	30653366	21371338
39888	2350089	1.2437e+06	572820	0	285834	403219	0	1.05495e+06	2.73852e+06	489512	220480	0	860872	0	0	1.02887e+06	0	0	0	1.71689e+06	1.23443e+06	4.15483e+06	2.65417e+06	0	496770	536099	0	385712	0	1220990	3.45849e+06	2.52027e+06	6160955	4788309	3.99343e+06	647426	0	0	1.37955e+06	944724	722933	1001596	672360	2.69039e+06	3151496	3.06645e+06	2035655	2.35505e+06
39940	5004446	92951320	46120460	1.63965e+06	0	0	4.85221e+06	83557430	661955	10193415	4.08667e+06	0	69868450	7556587	0	3.57976e+06	0	339309	15666646	79132050	518822	6.99484e+06	4.49079e+06	0	67211790	41970290	0	0	1.77042e+06	2.92927e+06	36291410	13335967	6763981	903646	3.15099e+06	381565	1.82855e+06	810556	3414358	4.14462e+06	2.23669e+06	857155	5496341	8120895	8552418	979901	5.82326e+06	2633944
39941	0	0	0	0	2.33848e+06	1.08929e+06	841916	0	0	0	0	29554492	0	0	0	0	8769667	6.12591e+06	270055	0	1.53465e+06	212256	0	0	0	0	36307216	1.18472e+06	0	363521	0	0	0	352616	0	216347	0	0	0	0	0	444508	0	0	0	1.74348e+06	0	0
39955	2.17509e+06	44431756	27622152	754351	0	0	2201628	45434890	0	4817531	2.57104e+06	0	39819636	4087233	0	1.47646e+06	0	0	5.07396e+06	41595456	0	4013173	2183554	0	41702604	24212860	0	0	0	1291921	27891224	9639526	2.57793e+06	0	742557	0	887811	496067	1.63655e+06	3.36478e+06	1.28374e+06	0	2525600	2.33665e+06	3.22167e+06	396671	2.71734e+06	873318
39989	0	1584272	5.26874e+06	28763262	5718972	6.46663e+06	10244743	0	93855630	25557596	27700360	4465058	4223775	10683630	12221726	4.13635e+06	11465272	0	7393581	8335110	7.96517e+06	990117	33191442	15535592	11953300	17883786	4340518	12748777	5452057	4359820	7.88666e+06	29704446	9765634	4.27744e+06	7969045	9051548	14934984	20886052	4231137	0	0	1.86335e+06	11847571	3703741	5214715	1.33995e+06	12105577	10623932
40007	0	9604325	6342519	0	0	0	0	15501801	0	1.19443e+06	0	0	7.82477e+06	848218	0	0	0	0	1.3073e+06	9306095	0	858396	207602	0	6696464	5.6388e+06	0	0	0	0	4.35448e+06	1.72665e+06	724349	0	0	0	0	0	0	0	0	0	486853	933123	981747	0	794139	0
40014	0	166401660	11922882	91389900	11165152	94005520	69598370	0	96854350	156696770	159051250	89769000	475517500	798579300	446415000	333828000	164055120	0	205140930	234784540	201638720	0	132270824	86327860	235585580	57025416	16571745	158014000	329064480	157547550	214417170	400158080	41503736	165541570	377025380	213428620	122285360	188498800	0	0	0	314723200	444509500	526355420	74900640	592351	221600370	126517790
40030	11777306	7.19565e+06	9847781	7438844	9856628	8.15589e+06	6240335	13329618	9211511	6.78262e+06	6982283	8.30498e+06	7634067	8.11865e+06	6362564	9790745	10029010	14696462	6.69795e+06	6.94786e+06	7866157	11781208	9160559	7683020	5.97245e+06	7.08282e+06	12013982	5.82714e+06	6492310	26420880	5.16686e+06	5413143	7582207	8968224	6819505	10101092	6373600	7.68055e+06	12262668	13831791	14475941	8993428	8.242e+06	9638627	8113223	10982629	9556494	7.96349e+06
40061	0	20874918	24992682	23512258	0	0	1.60287e+06	0	0	16302683	20109878	11774006	32865580	23168928	52775124	0	8722444	0	15280952	33629810	18383588	71210180	18168168	3.83635e+06	34670796	21638296	13439176	9096160	0	32276232	8.09174e+06	7973983	4.27768e+06	9350250	16298951	21070742	40626920	588771	35039836	0	0	0	1.75955e+06	1430006	3.18186e+06	21640616	0	34405270
40086	0	0	2087669	0	4230813	2.84306e+06	16346554	0	2.39325e+06	1.09229e+06	1.16032e+06	691903	598522	0	0	1.14233e+06	2.78203e+06	2.00118e+06	6.63686e+06	0	6315572	652059	0	1.53179e+06	0	0	2.72297e+06	23740330	0	801099	947114	0	0	1.33283e+06	0	1.25094e+06	0	0	1.49461e+06	0	0	709462	0	0	1.89641e+06	7807235	0	1.21802e+06
40096	0	0	2.74073e+06	0	10449789	4.80169e+06	21313412	438789	3778448	2.23079e+06	2197630	1.41424e+06	960980	0	0	2.49478e+06	6339574	3.43051e+06	11658640	0	11506993	1.23655e+06	0	2.592e+06	0	572212	5.24072e+06	45031784	344789	1.18125e+06	1.98764e+06	0	0	2407748	0	2092099	0	0	2.80084e+06	0	398274	1451087	0	0	4139962	15658297	0	2.15358e+06
40106	0	14658415	24668394	18880774	1.91562e+06	10268300	6.81707e+06	0	6917288	22965360	20454344	62323496	34331420	32498468	87290910	3.53298e+06	9539883	0	7439930	49531836	33749744	36112200	27012372	13222732	17180944	9570196	3.72956e+06	14620140	44514810	46981640	44443956	89068040	18429836	10766946	45964310	14633618	139561150	28979920	2.01853e+06	0	0	28945048	31418434	21516878	9102100	9743558	18222462	13735807
40107	2129815	0	5.55826e+06	747316	16501398	8943213	46296464	692407	7391278	4.18093e+06	3.85466e+06	2.32757e+06	1.75525e+06	469434	0	4.26199e+06	10483348	6.22962e+06	21826630	513400	19204642	2.28037e+06	0	4.71958e+06	0	1.30188e+06	10013935	84243950	406193	2.73311e+06	3569720	0	682782	4.28074e+06	0	4.09651e+06	0	0	4.82857e+06	395541	929120	2.91832e+06	0	0	7.05407e+06	28931762	0	4311891
40111	0	53279000	21574468	10353951	19270464	2487576	7.56974e+06	0	1.14905e+06	21669166	3.2912e+06	2.94524e+06	42680080	5.10029e+06	24369028	3.38766e+06	12644129	0	59589092	5476052	12023626	9336183	50789260	2.31481e+06	69780560	27853906	3.8052e+06	4.85608e+06	2470315	15255038	2.83718e+06	0	1424133	44709000	18025864	14670725	6.05726e+06	10823543	5.73503e+06	0	0	677719	6991207	6279409	6685176	14085047	10371783	41563436
40161	761782	1.05815e+06	2.43725e+06	222320	4267683	3624148	6998004	0	1920633	3.02003e+06	2322404	931980	644357	0	0	2.52844e+06	4.04605e+06	2.36667e+06	5817078	721276	6407212	4390322	1374430	1.24406e+06	340436	471667	2.63365e+06	16824178	0	2.07455e+06	1.11273e+06	0	612561	2.35926e+06	0	2.18576e+06	0	0	3.28076e+06	620912	1.14905e+06	1.21542e+06	0	599996	4828092	8530292	362468	2.01173e+06
40177	34701660	22730226	34372604	22894320	34971396	26965494	20372924	43530120	27976444	21449860	21847700	25357656	24247758	26338104	26681902	40462730	29250012	39458732	21693762	23066296	25540238	38642852	30911558	27619048	19889802	23171422	40032230	19411596	21949416	97441944	20534310	17733446	22091666	28955668	22051024	31790464	21387598	26894500	32460624	37960280	43854856	26621656	31094336	26069432	26758776	33561164	31117228	23215776
40190	4.7879e+06	1.17942e+06	502253	0	905155	575651	0	640236	1.02026e+06	1.52488e+06	301819	0	584059	844015	0	1.91345e+06	0	1354210	0	1.88812e+06	276459	1.01826e+06	2.18342e+06	0	916248	2.53536e+06	1.8252e+06	0	1.33108e+06	821087	807351	324977	694647	682270	1.08045e+06	366805	710022	0	2.35883e+06	2013986	0	0	1.45128e+06	3666630	2.96541e+06	1.57028e+06	3.48282e+06	2.66031e+06
40195	0	780505	6.49065e+06	113968104	3.42026e+06	40892030	9608018	0	26686972	55294156	47211148	4465058	5919097	8012734	15331850	4.13635e+06	13289292	0	59501616	7174699	7.96517e+06	2479511	87887896	94824980	9233738	86662880	5740537	6725546	5452057	7.90717e+06	10383939	24671992	66920940	3.41372e+06	8188736	9051548	14944241	14588213	2.68814e+06	0	0	0	8661355	3703741	7.31062e+06	1.45865e+06	12105577	15547926
40270	2.9121e+06	480048	1.38377e+06	238516	582893	382165	0	717476	622338	1.10445e+06	1.06553e+06	770590	429920	0	0	1.37184e+06	520342	1.29107e+06	249778	811075	518779	1.7304e+06	1.73979e+06	0	216785	717346	0	907211	656198	1.41038e+06	496419	761528	799780	210304	1.21168e+06	695150	1.51797e+06	0	873270	239008	1.33739e+06	975799	4.68987e+06	6.42954e+06	2.54655e+06	1.98425e+06	2.14679e+06	1.39226e+06
40282	0	26089056	70082090	79510824	6.06612e+06	201202200	258173120	0	100335200	183792540	289281760	30733266	30058898	53736670	54337016	38696708	17640402	0	26343424	53721080	35543516	0	108310500	314055200	39050772	933434900	8717815	56786930	47014804	45237424	44152908	213096600	267354480	47178828	45298476	13616478	26637850	78963880	0	0	0	49120884	18846410	30983356	45191692	0	45031600	32939414
40302	0	27765022	78466260	23589618	118582590	4386647	14923796	0	40107250	20452596	33412492	24268582	30813192	42087628	28348502	1.883e+06	50716964	0	9822626	20617176	27369758	0	36918750	25595508	6265415	17634006	100120710	20625348	43283852	10636078	94145100	31557342	13828552	42564500	9333295	7916644	84282640	9909505	138646080	0	0	47981624	94573440	47933244	27763842	0	20647020	22941976
40348	64630890	34754292	52916436	18466034	72107260	53248200	36249260	24479832	67348536	48616092	50056340	90239260	31070348	27931624	2.88739e+06	116831050	67090890	75030990	26739432	50172596	44863456	72449624	35387270	8530916	36556664	49834040	89710600	62923348	33581830	72117120	28763514	31572626	27290454	54216708	46241136	69878230	15326122	5735828	66662616	99817330	142005700	68961464	20284848	45856150	59116704	57632230	34666756	80129390
40360	1.48611e+06	1.73145e+06	4403928	1.71852e+06	1.89997e+06	1.99716e+06	1.09489e+06	4.26809e+06	2.80575e+06	3881638	6271687	3.30982e+06	3.11554e+06	1.77338e+06	0	8072039	2.0253e+06	1.78291e+06	865634	2188747	1.40381e+06	6261287	1.19854e+06	0	1480430	3.83992e+06	2.0211e+06	1.93422e+06	1.08139e+06	3.74205e+06	1.53619e+06	1.14695e+06	2.54448e+06	2.01991e+06	1.47274e+06	3.86679e+06	401159	0	4830666	2.57387e+06	7645195	3.28444e+06	358375	1704850	4.03831e+06	1.4602e+06	1.14291e+06	3707481
40364	50759990	3.7742e+06	9216478	3.47836e+06	21877908	17343802	6.48387e+06	5.82658e+06	15842784	15079875	13034471	22533244	6813085	5949396	0	18695212	15296497	24270818	8.02082e+06	18281360	12089680	42009700	18709742	1.56686e+06	4376878	16620548	36968076	13179864	7222136	24835432	16280037	8.21814e+06	28263018	10775844	17870068	15153861	3687942	0	14564874	10593984	19193254	19696890	16221008	52206620	53643332	33377182	23078562	32210752
40443	0	0	3178761	0	7810717	4.55009e+06	25124302	438789	3.69474e+06	2.23079e+06	2197630	1.41424e+06	1.03376e+06	0	0	2262118	5.4641e+06	3.36254e+06	10875270	0	9565573	1.23655e+06	0	2.53082e+06	0	625467	4.76978e+06	40624456	344789	1.38432e+06	1895689	0	397907	2.34411e+06	0	2.0254e+06	0	0	2.80084e+06	0	398274	1451087	0	0	3976039	14525024	0	2.15358e+06
40444	0	946340	1842531	222320	3411446	2.73735e+06	7625969	0	1.86928e+06	1.9167e+06	1842190	931980	644357	0	0	2.0501e+06	2.85192e+06	2214745	4477125	567694	4.54436e+06	2.51603e+06	1.03589e+06	1.19458e+06	0	471667	2.36578e+06	15029485	0	1.63058e+06	1.05465e+06	0	612561	1566013	0	1.77302e+06	0	0	2.05067e+06	620912	929049	1.15846e+06	0	599996	3648357	6104462	242193	1.951e+06
40446	0	0	2.20682e+06	0	4954777	2.65283e+06	18890854	0	2647552	1.32009e+06	1.26582e+06	691903	598522	0	0	1.14233e+06	3097305	2.00118e+06	8161738	0	6058842	731369	0	1.77338e+06	0	0	3.37792e+06	29305648	0	859834	1.02151e+06	0	0	1.33283e+06	0	1.25094e+06	0	0	1.49461e+06	0	0	773630	0	0	2.35085e+06	9249270	0	1475243
40448	0	0	1.67872e+06	0	3.57104e+06	2188235	10718155	0	1.75998e+06	1.04492e+06	1.04036e+06	732454	398339	0	0	1.25997e+06	2.62986e+06	1.79681e+06	4.83305e+06	0	4.25508e+06	863826	0	1.02292e+06	0	207518	3.11428e+06	17040576	0	736941	768821	0	0	1.16511e+06	0	1.10611e+06	0	0	1.29928e+06	0	225348	627773	0	0	2.21786e+06	6.75727e+06	0	1.26489e+06
40451	0	35355190	42134044	53565430	1.78891e+06	17150564	12053234	0	4916328	21396802	26477710	76025760	0	128898450	115159230	8.15163e+06	21751870	0	15716735	54570696	33904396	68097700	30947828	26441480	27790138	22824042	24326646	11876111	91195750	90156344	81640890	29697888	30824328	30796748	103900780	38287870	71203810	38132250	5829514	0	0	7.87065e+06	72759656	64956070	16749618	9529249	28775794	38122676
40452	0	0	0	0	948362	441338	2.92471e+06	0	0	0	0	0	0	0	0	0	629880	268284	1.11844e+06	0	1.16838e+06	0	0	0	0	0	958136	4.75394e+06	0	0	0	0	0	0	0	0	0	0	221052	0	0	0	0	0	381714	1.7306e+06	0	0
40476	0	6.59778e+06	4096258	325975	0	0	513166	8326902	0	912437	609835	0	5.73564e+06	586815	0	384535	0	0	1.07896e+06	3.85936e+06	0	677586	0	0	3.54633e+06	2.40205e+06	0	0	224055	233068	1.74695e+06	1385886	536178	0	0	0	445735	212480	0	0	0	0	519173	799970	632231	0	856616	554194
40481	0	458560930	9668961	207997780	11087951	178569200	158110340	0	43324188	194645400	177313170	324063360	219108700	59992788	580744770	63096428	212100500	0	273385340	79243720	192524480	0	276298600	131521016	43855510	21045036	7445703	36623300	821534700	43767196	409808860	447954700	167760130	130556980	807725100	324192100	209541700	263192560	0	0	0	76362250	148273760	145196200	73329920	0	305374820	273614000
40648	3.01189e+06	642504	4.74644e+06	0	2.44169e+06	2291021	466211	2.68203e+06	2.07416e+06	1.29003e+06	2.68923e+06	0	729363	1.38061e+06	0	2.74399e+06	643606	1.7364e+06	649569	356570	1.31203e+06	1647628	441312	0	2.35049e+06	3.2096e+06	0	1.75939e+06	628551	2.16238e+06	1.88438e+06	2249477	709944	814041	1.00231e+06	1.23179e+06	323532	0	8.32018e+06	6.20234e+06	1.50569e+06	1.92258e+06	1.9935e+06	4.04414e+06	5131505	4.01885e+06	2.81458e+06	1.24726e+06
40667	0	0	0	0	0	0	0	0	0	0	0	0	0	0	0	0	0	0	0	0	0	0	0	0	0	0	1.12194e+06	0	0	0	0	0	0	3.56631e+06	0	0	0	0	0	0	0	0	0	0	0	7208309	0	0
40676	0	0	0	0	0	0	0	0	0	0	0	0	0	0	0	0	0	0	0	0	0	0	0	0	0	0	1.12194e+06	0	0	0	0	0	0	3.65084e+06	0	0	0	0	0	0	0	0	0	0	0	6.64766e+06	0	0
40684	0	1.64342e+06	3496788	6263008	3.35485e+06	2.42763e+06	6.94645e+06	5829012	971113	3369285	1.15379e+06	5.19729e+06	3.88212e+06	4255867	19096002	1088541	11271599	2.17236e+06	2.31581e+06	2.98932e+06	453379	6441133	6.17567e+06	12114473	4589267	8572879	11096867	4.72066e+06	2141059	3.05876e+06	3.39132e+06	3.76459e+06	11138797	8827356	23118302	15469626	5.14015e+06	4785920	18736258	2.93289e+06	0	5.65889e+06	9435029	2.01892e+06	6019474	4.07897e+06	9832136	6.51951e+06
40798	7.70092e+06	4.36774e+06	4218933	1.39137e+06	2.24862e+06	1.82091e+06	3.16808e+06	1.87479e+06	4134790	4.24293e+06	6161047	1.39584e+06	3.12685e+06	2.46407e+06	0	8855097	1.2609e+06	3.57086e+06	2.16746e+06	9033064	1.927e+06	5495939	2.04531e+06	0	5.3248e+06	5598590	1.73084e+06	3.73297e+06	4740363	5652529	2.81623e+06	1729530	2517821	3467671	5905605	5307074	525573	0	5.55212e+06	7.06707e+06	8.31186e+06	6.72245e+06	1.56769e+06	6657341	5.20909e+06	3814282	3.62743e+06	9388176
40874	0	5053058	1.93383e+06	0	0	0	567007	8701067	0	393873	0	0	5062712	0	0	0	0	0	1.29925e+06	2.04386e+06	0	211293	0	0	2.45446e+06	1.52478e+06	0	0	0	0	0	0	0	0	0	0	0	0	0	0	0	0	0	0	271916	0	0	0
40896	3604883	2.45731e+06	1.48218e+06	0	1.91938e+06	6485694	0	976884	0	0	0	1.71267e+06	1.64068e+06	5.15663e+06	0	97281840	340599	219969	0	725640	1.12159e+06	3.05315e+06	2.03939e+06	12923599	0	1.32104e+06	0	0	0	0	0	0	0	0	0	992493	0	2.97143e+06	0	482109	244363	438139	4.88774e+06	0	3.57451e+06	1.33667e+06	5.10883e+06	0
40899	430352	0	0	0	0	0	0	0	0	0	0	0	1.53015e+06	0	0	0	0	0	0	684622	0	0	1105866	0	2.26096e+06	0	0	0	1.61288e+06	0	7.7807e+06	2128450	0	0	626405	0	0	0	0	2282149	0	0	1.65361e+06	2214904	1.03728e+06	0	0	0
40902	0	1.95849e+06	933265	53064996	5692080	1636365	13958411	0	0	0	2.18267e+06	0	0	0	0	2.38337e+06	257011	0	938908	438700	0	0	1.76009e+06	26211584	0	766252	1.92635e+06	2.38447e+06	844539	0	0	4579089	9328959	0	0	5703844	0	0	0	0	0	2.02918e+06	1640035	1.06363e+06	8516782	0	1.10076e+06	3.2288e+06
40909	4.46618e+06	8804244	32200044	208065	9067916	0	0	329375	628961	552623	250914	3.11791e+06	3078025	5.13172e+06	2.69924e+06	1.8967e+06	1.32426e+06	0	8322315	1.5948e+06	3.68365e+06	0	6.5752e+06	0	5.92486e+06	332761	11066929	0	12196068	7.25735e+06	0	706971	0	881744	15130435	744012	3.05401e+06	11552122	3.15248e+06	0	1.06458e+06	1.80539e+06	21209992	18934644	1.12316e+06	21522914	2.10189e+06	0
40931	1.85241e+06	0	1.05755e+06	0	0	0	1.26884e+06	1.18664e+06	0	443658	0	0	1.75611e+06	0	0	777772	0	0	355593	806332	262125	0	2530072	0	5.71196e+06	524014	0	0	1.6508e+06	0	13562161	3.9079e+06	0	0	980112	0	0	0	0	2.90517e+06	0	0	3.77054e+06	3.92829e+06	1.6614e+06	1.03429e+06	0	0
40932	89969150	0	0	0	0	0	0	0	0	5.83691e+06	0	0	0	1.48298e+06	0	7.20889e+06	0	0	0	5944618	0	0	27423800	0	0	3224839	0	0	18746892	0	2.49729e+06	0	467519	0	17674086	0	5378061	0	1.63786e+06	26970310	0	0	11598456	51784140	20988762	0	11636695	1362567
40967	2457930	588220	2.20882e+06	0	526293	525187	3.18266e+06	2.75242e+06	0	1.92225e+06	1.20645e+06	0	6169156	655790	0	1.80963e+06	426177	914314	1.61691e+06	3.93187e+06	1.71615e+06	1.43925e+06	7022319	0	12335998	1.99746e+06	0	1.26192e+06	8771695	782473	27691238	8076310	0	226924	6.21729e+06	381340	397972	236166	608236	8891975	338022	212281	7640570	8366896	5305990	2.82279e+06	1.36197e+06	0
41049	0	2.9485e+06	927456	0	0	0	1.28753e+06	5510808	0	0	0	0	3.58161e+06	0	0	0	0	0	1.74115e+06	856462	0	0	0	0	1.39455e+06	405814	0	0	0	0	0	0	0	0	0	0	0	0	0	0	0	0	0	0	0	0	0	0
41150	0	8480606	4531594	6.30495e+06	8890266	1707513	916457	1.26641e+06	41115076	4755731	3.06425e+06	4.97938e+06	1.1699e+06	0	32985880	1524473	317776	47984200	5285232	35741068	2.83069e+06	26190290	2.20335e+06	2.01213e+06	3.24115e+06	5.55258e+06	8459302	0	22365606	322019	24049668	28580840	1.50447e+06	17245886	3.70891e+06	1.75408e+06	0	285491	23015774	605375	0	0	3.93569e+06	0	1.65342e+06	2.5644e+06	4.26325e+06	4.59841e+06
41157	22368494	2.44848e+06	10240121	1.71895e+06	2.57461e+06	2.41203e+06	15898685	12775697	866330	9924771	8.12134e+06	1.11117e+06	36925090	4.89975e+06	0	11113375	1.60516e+06	2305989	6.01567e+06	20278340	4.07776e+06	3.26476e+06	40047348	0	69909540	10795492	3.90105e+06	4.4645e+06	50629772	1.6916e+06	155324050	47227184	910095	1399569	33186608	2.20876e+06	5.8511e+06	4.13296e+06	3.87495e+06	49421744	1.09957e+06	1.27233e+06	41276936	48948200	24848708	11823351	6.90144e+06	927803
41280	0	58995664	63055650	22351224	134570600	11846500	54852840	0	87701580	58086470	46074244	69575520	100282776	124697050	12269111	10543782	53415296	0	28844354	35652570	60572084	0	41897508	38657920	28664116	58909796	124397600	66940600	72077870	6.43246e+06	127287560	31189316	49626960	0	6.49926e+06	12327140	146591950	28567628	291371780	0	0	94458540	297284480	57732050	26833642	0	17897636	25529612
41292	0	3451947	5482013	0	14343283	659413	1260083	0	5.14841e+06	1.03989e+06	3051250	5.88621e+06	6012896	6.86406e+06	792120	756569	5.02446e+06	0	985347	1.07423e+06	3.25834e+06	536312	4522551	4277767	1620052	2.16263e+06	8727743	6395338	3.94776e+06	957309	6.1175e+06	2.40168e+06	2.12063e+06	3.87059e+06	556842	1.10504e+06	4.62159e+06	3.35607e+06	20329132	0	0	24366674	32793732	4.23357e+06	2.30955e+06	0	1.06952e+06	2.58695e+06
41316	0	8545685	10048828	68623850	0	0	4030415	0	0	19504154	22310026	3852960	18923448	6303800	23273992	0	19839618	0	55945256	8611651	24193170	25909452	17742644	1.68686e+06	39862110	5095156	10347779	11046979	0	11312534	1.95653e+06	1.34466e+06	1.47943e+06	21461098	17747152	15176071	9447835	213456	12323643	0	0	0	661706	1.80166e+06	2.42315e+06	8169148	0	36925116
41326	0	8585371	10939977	85799120	894980	27076544	9684702	0	2358935	61835296	41620864	135060930	80725510	39129276	100431610	39304610	45573936	0	50229572	83477730	79720936	6.92762e+06	58804010	42738370	56750196	3854792	11118028	14655354	15965697	62869892	11699821	21353584	53751016	56572864	17408542	69344240	20955122	27478924	7.73016e+06	0	0	8449914	18089996	10701540	31256090	10167036	95570480	68981896
41354	47153644	5649154	12668907	4.56796e+06	12196413	13812801	7848615	9776083	18152328	17418758	12341260	9810477	9653232	8815013	0	23258050	14064066	25164496	9908038	17030708	12580429	26768918	13013010	1.9865e+06	6178872	24150944	3.8526e+06	23768422	11917123	15312950	13070426	8298316	19550110	15535577	13438943	14545627	4520841	716443	18661798	17937200	24981108	30353476	14796757	35017430	26823694	24899244	14979054	28026424
41373	5.6736e+06	2.96586e+06	2.76821e+06	1.17136e+06	3.13741e+06	1.05325e+06	3.01446e+06	2.95437e+06	4152237	2.93225e+06	2.29175e+06	1781851	3686830	2405872	0	1.5187e+06	3.01205e+06	4.04923e+06	812853	3.42685e+06	1.85961e+06	4.66707e+06	3.46927e+06	360337	2659850	3.08838e+06	4.89817e+06	4320501	2.15555e+06	2.31241e+06	3.43643e+06	3.75684e+06	1.87658e+06	756043	1593427	845552	1.21279e+06	678770	4.2542e+06	2.73557e+06	2.14982e+06	1832357	5318183	11917225	7.57698e+06	5361952	3.80204e+06	8173195
41399	0	0	0	0	0	0	0	0	0	0	0	0	0	0	0	0	0	0	0	0	0	0	0	0	0	0	0	0	0	0	0	0	0	0	0	2.13682e+06	0	0	0	0	5.46362e+06	0	0	0	0	0	0	0
41414	66160184	27131782	62713760	28928248	156325580	136557040	29603620	32622006	117362824	49704836	65961980	119296050	26533990	56432684	2.7911e+06	262411580	151596850	138949020	28432950	28568988	62043932	89446600	30900190	22014116	32420390	74467016	67437450	160165220	38214708	197000530	24901770	45572616	61343524	113697544	119384184	136526220	9966504	8508279	128320536	188784940	287241020	111881150	14671084	64596750	63464348	86858970	60866956	170023220
41415	1.10142e+06	249494	635897	330404	2796055	2.28296e+06	0	399635	1997039	726863	938792	2.17008e+06	345176	840964	0	4.3741e+06	2.5752e+06	2.33086e+06	214494	329003	874501	1.51474e+06	0	0	320800	1.11992e+06	1.06133e+06	2.81104e+06	374460	3960368	0	372303	926117	1.81733e+06	1.93719e+06	2.22885e+06	0	0	2.05673e+06	3.01609e+06	4393739	1.98654e+06	0	492716	817980	1.561e+06	927541	2.60317e+06
41421	0	104259440	3.94683e+06	191757380	6.05513e+06	157221780	383223140	0	24415848	395055230	522582980	211351520	68656824	214477120	567914700	65366230	120638540	0	185884220	657808000	204807570	0	74306700	83101270	170024600	11958484	6.81715e+06	47052000	278011740	11960403	190820930	223884560	347401730	74182340	251308430	224851060	335548220	144089980	0	0	0	56338356	34466384	48027350	159305570	0	231384860	163525740
41423	0	11071415	3.45544e+06	3.42996e+06	4.04675e+06	2.87209e+06	1.01701e+06	0	8589820	4880934	2.91604e+06	10665929	2459568	0	12233111	6800782	418432	9992850	2.67369e+06	8.08724e+06	499663	5.77042e+06	6802002	885842	2.52742e+06	1.1783e+06	4084108	0	8047630	0	19972518	10560219	0	3.56743e+06	1.64532e+06	1.92746e+06	0	0	8.01135e+06	0	0	0	3.3124e+06	0	4808907	3.18598e+06	3.57657e+06	6.61338e+06
41439	4.39999e+06	337230	1.16811e+06	0	1.55893e+06	1.11628e+06	583957	691532	1.4134e+06	1.4071e+06	949121	815135	736771	499367	0	1.25297e+06	1.07377e+06	2243746	836940	1.18811e+06	1.15759e+06	2.19861e+06	912974	0	452828	2.16815e+06	875622	2.0415e+06	832066	2.74107e+06	899054	404157	912957	1286865	1.13058e+06	1.15009e+06	0	0	1.70203e+06	716622	1.87827e+06	2.68438e+06	1.40859e+06	3087112	2.35826e+06	2204585	1.21976e+06	2.4592e+06
41473	22301508	216888	1.11427e+06	0	4049795	933834	1.31855e+06	1.09856e+06	577876	536430	1.79082e+06	1.52978e+06	598861	377720	350749	1.79864e+06	1.56187e+06	2.46631e+06	555585	326237	1.85349e+06	781492	1.34591e+06	561721	563733	270817	993116	2.81035e+06	1.32055e+06	2.7005e+06	1.13497e+06	491360	227593	2.35506e+06	1.71096e+06	2262545	0	786789	2.23489e+06	769872	1.55698e+06	2.86105e+06	0	982261	2.01515e+06	2.88637e+06	0	232428
41482	46155990	54224996	107514210	45278596	24921530	21233366	72333590	42443332	30219998	143984050	62496348	16840294	65936412	61229864	1.81002e+06	21470118	26951050	64161190	57026584	214649380	109559230	120223150	172881020	34771850	44659188	63370704	87646780	20283620	70224370	33626720	43916290	53155890	25585888	18810844	15120657	30174926	27760246	7953558	29147174	41700970	37931668	21255036	106329420	112744060	123840310	107216540	56555156	15250894
41548	0	1.06848e+06	1.01948e+06	0	0	0	4.01423e+06	2017523	0	0	0	0	1.83655e+06	0	0	0	0	0	2.48514e+06	522887	0	282815	0	0	563659	504889	0	0	0	259869	0	0	0	0	0	0	0	0	0	0	0	0	0	0	0	792438	0	0
41617	0	35076550	3068727	6969947	3572654	2.89469e+06	1.53168e+06	1.26641e+06	12680606	9835067	5.45039e+06	21437944	1.1699e+06	0	14358127	2.61168e+06	317776	15321204	7315907	10665119	1482924	9468613	2.39767e+06	1.4064e+06	3.9973e+06	2.47378e+06	3708755	0	9482185	0	4.39925e+06	6.48905e+06	974397	32008306	3.70891e+06	829146	0	0	7.33243e+06	0	0	0	1.89145e+06	0	2.83565e+06	4.09362e+06	3.5154e+06	18514126
41640	401814	14479486	4496376	548091	0	0	616611	12240583	446431	1.37394e+06	733232	0	10645891	1.19068e+06	0	452291	0	0	1.49258e+06	8.18917e+06	0	517662	650478	233889	8695088	4440346	0	0	711884	0	3.50737e+06	1.53614e+06	693940	0	0	0	891230	351633	511843	372660	0	0	546007	811172	672368	0	390814	0
41656	0	1.16478e+06	1.92042e+06	10386104	3.61146e+06	4511530	5410728	0	9317419	3.80591e+06	5879019	3.26516e+06	3.35979e+06	3.55976e+06	8617905	1.39252e+06	3892607	0	6.52494e+06	1.73465e+06	4.87939e+06	1.55171e+06	5942243	10338193	3.27742e+06	6038218	2.75634e+06	4.58066e+06	3.42355e+06	9296160	5792689	7474928	6.80555e+06	3.78809e+06	2.05796e+06	3.20179e+06	2.33738e+06	8.11055e+06	1.51693e+06	255043	0	2.26063e+06	2.29381e+06	1032967	2.79726e+06	619850	3.91337e+06	5.03846e+06
41676	0	5.12139e+06	2.07837e+06	2.42573e+06	1.3858e+06	4.56416e+06	4256355	0	1.51338e+06	3.31796e+06	3.19929e+06	2708804	4416673	32335706	7.05452e+06	3528869	3.79545e+06	0	2052814	0	4.41799e+06	0	3183320	4483782	2.05952e+06	999846	1.1226e+06	1.37497e+06	3963701	4264648	4.30484e+06	9661918	4.11497e+06	1.89541e+06	5929118	2.73103e+06	3.32221e+06	6108741	0	0	0	1.73448e+06	2860129	2.63051e+06	1535120	0	4.60127e+06	2.26278e+06
41691	4230708	829841	417677	0	1.64869e+06	0	0	572349	2.06301e+06	898001	270958	696639	368092	502800	0	1528113	1.06039e+06	3.50775e+06	0	2.36816e+06	891049	1.76518e+06	2.93324e+06	0	574567	2.50256e+06	1.81027e+06	585028	1.41951e+06	1.15602e+06	2006535	2570643	1.28927e+06	441713	5313545	0	236796	0	1.3418e+06	1.70981e+06	978040	0	3.28598e+06	17209020	7.55363e+06	1.3126e+06	3.76468e+06	7.83614e+06
41733	0	0	7.28389e+06	3.98078e+06	0	1648689	6713231	0	7.05907e+06	10364077	5.282e+06	0	0	7.11622e+06	721967	11594156	6.20566e+06	0	7409288	1.81053e+06	7675659	0	5765735	17948032	3478689	4159647	2.61665e+06	15079806	10229510	10998488	7.0507e+06	9053350	5373722	1.93165e+06	6523530	3.99199e+06	3.80295e+06	6695889	0	0	0	5.42647e+06	4.35655e+06	1592694	5.60892e+06	0	327607	6883467
41748	507517	11156967	4.22903e+06	0	0	0	0	11731471	0	645578	320880	0	8756330	723880	0	0	0	0	0	9225220	0	611025	0	0	7728676	4148780	0	0	0	0	4865995	1.52333e+06	0	0	0	0	0	0	0	677065	0	0	0	0	495744	0	0	0
41805	0	159509100	207543740	75468540	428272160	0	77639360	0	153413490	47993264	44744884	55691530	141845540	179919440	4.40087e+06	16941300	191018370	0	51533332	0	173572430	0	99772136	118427590	30227756	83855720	452013000	105482870	247887710	37856950	190242420	77660790	103211896	196499200	7639091	18810736	67500630	21000618	476450270	0	0	201439140	436769820	223583150	76000090	0	78515320	150354380
41823	0	3089396	5.25871e+06	17249386	291404	3864969	12735286	0	1.21988e+06	8.37252e+06	5248817	15135190	18082998	15901530	52254496	3.46349e+06	8925419	0	7769682	16628118	14113947	6974934	18899446	5480891	7369165	5.39811e+06	4.65338e+06	5.56365e+06	14976182	25544682	11699821	9902982	6944114	10091464	13276848	10382276	8480091	25978006	3.12171e+06	0	0	2.36716e+06	3.26556e+06	7.58407e+06	3.27358e+06	4.67785e+06	10098734	9429396
41826	0	14088903	1.93191e+06	5.06898e+06	1.43956e+06	2.68165e+06	1.01701e+06	0	4394834	6785349	2.91604e+06	14244148	2.72087e+06	0	4.64859e+06	9152858	418432	10064424	3.83288e+06	9334256	499663	2.03759e+06	7855041	885842	2.93402e+06	1.1783e+06	1.71754e+06	0	6.32145e+06	0	10859691	8469022	0	15222741	1.64532e+06	1.92746e+06	0	0	5.5239e+06	0	0	0	942772	0	6.41119e+06	3.57351e+06	3963823	6.74387e+06
41846	0	9708797	5080193	2.67155e+06	18530096	1.57669e+06	1260083	0	14683603	3.07656e+06	7.1174e+06	9934769	9551514	8252902	792120	1430394	5789423	5.48052e+06	2.40369e+06	3545382	8290910	790970	8422629	5233625	2.76484e+06	2.33544e+06	11575403	7.85803e+06	13384808	1.13253e+06	9138322	2.40168e+06	2.98236e+06	6239464	556842	1.1614e+06	6.36566e+06	3.75336e+06	23506718	0	0	11088034	10115673	10736141	8758811	283042	523324	7.43795e+06
41847	600660	0	15937859	0	412029	746967	686506	1.5851e+06	0	912780	3.23936e+06	0	419404	0	0	2.43489e+06	448204	844105	4.47208e+06	0	1.68969e+06	963426	0	0	0	0	0	1.66632e+06	0	495188	0	0	0	1200871	0	1.03937e+06	0	0	670805	0	1680793	0	0	224566	1.82508e+06	4958218	0	536153
41850	11515237	21770438	51810292	6442386	84922340	3.97651e+06	4536411	0	20532928	6070412	4.76065e+06	19964528	30070504	20273568	12721634	11241315	8.04575e+06	213328	8213277	6.14717e+06	18753348	416207	19303428	2929387	12548808	8070510	38019520	775803	0	28255634	0	21360990	787186	15776929	40738204	7354955	7266142	10052566	17589912	0	1098273	12980864	62023468	54197424	11655005	134165864	12800619	3.42925e+06
41865	2.46298e+06	0	141099400	1.23224e+06	6.7655e+06	7.67974e+06	9107171	15185608	2.49644e+06	8312725	28774022	886774	4287212	2.66484e+06	0	21412706	6592601	7.64042e+06	40815064	0	16512716	9350314	0	2.02975e+06	758212	1.97624e+06	323544	18703318	0	7121165	2.69364e+06	0	1.96231e+06	10947591	0	9335184	0	0	7642773	480016	10652952	3661441	0	684496	16056443	43741310	0	5542411
41866	3.6561e+06	382279	58381360	677696	3.41858e+06	3.3532e+06	2.88256e+06	6201563	1.68838e+06	3.77461e+06	11751305	1.03302e+06	2.49009e+06	1228818	0	10587544	2.5848e+06	4864635	16034377	1.78628e+06	6682987	4939194	451884	900279	388151	1.04734e+06	0	7.87241e+06	491959	1.77225e+06	840517	1.34815e+06	1.65641e+06	5.86797e+06	0	3.71114e+06	0	0	3.18645e+06	772240	6775423	774381	306481	2.21303e+06	9153109	21061212	1.02908e+06	2.45846e+06
41885	0	4495314	41770412	9433954	1.15892e+06	10821820	4002401	0	6985178	6.25116e+06	7782312	0	34710452	29058686	22380384	2.21133e+06	11265740	0	1783648	0	3.32019e+06	0	1.90801e+06	5.5141e+06	519733	2.2375e+06	62208596	9183795	84372570	29716198	0	0	6228885	12105076	2.41392e+06	7231088	3.24625e+06	0	0	0	0	3.50327e+06	0	19701614	5415513	0	3.05814e+06	452391
41964	0	1.52489e+06	554283	2.07522e+06	1.75977e+06	0	0	0	1174586	1.07084e+06	0	2.01245e+06	5.94411e+06	864350	955073	9095885	0	3.6827e+06	0	2593646	0	1.12585e+06	9118792	0	1381381	0	470575	3.18527e+06	1.96035e+06	0	2.86795e+06	613422	0	1.89299e+06	424271	0	0	0	830947	0	0	1.4289e+06	2.11449e+06	0	6.13089e+06	473317	0	458832
41984	0	0	1.19991e+06	0	667837	522711	660344	0	337293	0	484301	3.42838e+06	0	0	0	247381	931996	1.20181e+06	608833	0	943661	342001	0	0	0	0	0	1552725	0	3.27721e+06	0	0	0	471017	0	499837	0	0	0	0	689228	1.17128e+06	0	256365	0	2.93202e+06	0	0
42036	19092010	943343	0	0	0	2899100	0	1207887	956720	0	307584	0	0	0	0	23507680	0	1255330	0	954368	1.55865e+06	738058	255271	3.55352e+06	0	0	0	0	0	1305498	0	0	0	0	0	0	0	0	0	1.32839e+06	3.03304e+06	637458	0	0	572218	0	1.75252e+06	0
42080	13773725	890770	544141	0	0	0	0	0	252763	1404145	290297	0	585245	0	0	2.02633e+06	0	0	0	3.64605e+06	0	424935	1.2779e+06	0	0	755823	249250	0	1.74656e+06	765466	816322	1.98191e+06	0	0	0	0	0	0	0	1.20226e+06	1.33752e+06	0	838693	13141378	3509398	0	757149	2.5201e+06
42095	6290063	1.67321e+06	7.1026e+06	489451	2.27622e+06	2452675	398121	570470	5.19847e+06	4296500	3.59099e+06	960498	2.77517e+06	734374	0	7.05709e+06	556201	3.39283e+06	1.13085e+06	1.80274e+06	2593536	1.46796e+06	1.76599e+06	360337	699045	535373	3561762	2.76257e+06	1437872	4.28337e+06	985196	2.51616e+06	0	0	0	0	281136	437226	692307	3.75802e+06	8885373	739571	214743	4376899	3.23371e+06	4818253	592099	1.14769e+06
42121	8481293	467745	383954	0	0	0	0	0	0	750188	0	0	269156	0	0	1.29653e+06	0	0	0	2.19923e+06	0	0	553073	0	368847	236959	0	0	1.16942e+06	829408	377322	1610280	0	0	0	0	0	0	0	595026	875782	0	256987	8018091	2.31502e+06	0	520982	1.59012e+06
42125	0	7.321e+06	0	8242144	6.44209e+06	871182	6890949	10527275	206631	3.0102e+06	1.29622e+06	10414180	7.04596e+06	7139622	14851284	698803	10531740	4.73587e+06	2.60728e+06	2.44751e+06	1.56871e+06	7741141	7749389	10401542	3.0481e+06	10621614	6.42173e+06	6962182	1.8563e+06	4.22061e+06	5.71824e+06	2.48893e+06	9660711	8.31959e+06	13899523	11425979	2.64439e+06	7987070	10175914	2719784	0	3.17392e+06	10518776	3.67835e+06	7.02952e+06	7553809	10582022	9278942
42138	1.04388e+06	21579196	0	29237940	23685672	7894204	28927946	33495958	694334	8351291	3.1901e+06	32219868	19029714	10657289	71523320	3.42677e+06	48176600	21771086	8539089	6243257	5183574	31603568	26361812	21599328	7847252	46052876	27468988	32718496	5073239	18252226	22244706	8658121	45124704	35954380	77883260	50119990	21472032	24307082	45328224	20346014	636240	30265792	47073696	10896072	26467384	23759614	39717680	35248216
42139	1.04388e+06	20887066	0	29900122	22949456	9693323	27583488	32749768	694334	12135990	3.1901e+06	31656550	18218122	35313052	75198790	3.42677e+06	47608536	20969484	7.50906e+06	15474268	5183574	19661444	26361812	40946604	17668996	46354904	26611424	32009596	4791121	17091522	21970522	12581383	44990730	35646772	80612840	50173164	19834440	25339048	45237750	19721602	636240	29370472	46739396	10262573	21658276	22791364	39711228	34926284
42141	0	9119941	0	12902813	10274232	4729972	12248775	14223846	0	5515393	1.78488e+06	13658178	7900267	15069730	33203194	847499	20727260	9606643	3.58595e+06	2.78324e+06	1.8406e+06	13450400	11309305	17881044	7797951	20057280	11560863	14548026	2.12486e+06	8022742	9826426	3.71947e+06	19799878	15708874	35296460	21761326	9357368	10734454	19416012	8752496	0	13144115	21157052	4842026	11277435	9933845	16939232	15853030
42147	0	31465986	0	43874350	34069000	16196207	42216064	48034644	3.06066e+06	19324876	4.66206e+06	46925904	27456820	51863260	107894690	4489307	70279720	31353892	12582743	18432888	7.07323e+06	45808132	38455270	61127896	27535984	68492984	39685424	48332756	7238424	26364734	32315858	19429292	67341480	53577876	117651384	74711120	32031210	36712884	65685316	29691358	0	44538816	69477070	15852601	38167852	34033532	58516492	52964150
42148	0	376814900	4.06556e+06	513040600	394950180	195651310	496812600	565119300	39976452	234067380	88173290	556414600	329321200	586090240	1202746600	54769520	800055100	381098750	155358000	212373150	89940920	547900200	454654370	699486400	321750940	776771650	448499700	535634900	144388960	290347330	370812200	219822990	769807550	615561500	1231751000	857020900	358028580	433030900	801497800	368532580	0	505600420	767881100	184312540	448712420	412252450	697000100	619432300
42186	4607796	550854	0	0	2.67392e+06	2.07523e+06	0	0	2.82937e+06	737066	0	1.28403e+06	314852	0	0	0	1441421	4.55131e+06	0	0	1.33401e+06	0	2.50337e+06	0	0	0	2942568	879370	0	425086	0	0	937160	217300	0	0	0	0	0	0	1.08887e+06	0	0	920504	6167946	3.19498e+06	3.0674e+06	6072496
42256	0	6.70778e+06	0	3.44038e+06	3332409	1.34041e+06	1.91823e+06	9424213	652949	3.2437e+06	1.24457e+06	8885758	3.85777e+06	5382678	10465812	614234	1643526	4.84936e+06	2.08589e+06	10079410	6.62458e+06	7.69311e+06	3.3316e+06	7.58419e+06	16887278	3.7843e+06	5859048	4176618	4353595	4.39189e+06	2789089	4305861	2.96078e+06	8.07956e+06	4.78412e+06	4.08034e+06	2487076	4555706	1.50445e+06	24507566	3888177	2.04392e+06	1.54109e+06	1.29819e+06	2.35584e+06	6.29932e+06	2.0857e+06	3.86672e+06
42258	17642668	1.94711e+06	4332228	400999	1.03783e+06	1.47523e+06	0	2.33419e+06	4491270	5528922	3.28344e+06	610189	2292867	1.42819e+06	0	7346343	516554	2.78697e+06	486889	6520136	1.23938e+06	4717308	2.64661e+06	0	1436931	5052332	0	2738406	3.99615e+06	5984494	2147352	1.62877e+06	1.5455e+06	505530	230325	1373613	1.38655e+06	0	1.92612e+06	4.17863e+06	13156969	5107384	1.25791e+06	5.01471e+06	4004020	2160050	2.32412e+06	2.67437e+06
42329	5322074	75130860	227318420	20289090	72519420	0	37656790	322713	16295195	85148170	16259433	51997660	94463420	40591524	35735056	81206780	48143296	0	40193932	22074006	42229496	1.66766e+06	71711496	16982624	36919110	46497996	33401488	5.53613e+06	101936520	81055720	1.33974e+06	31191202	10013907	41860532	39098776	55289396	21778796	105567890	11147922	220946	864129	7010296	40264824	65593080	39534000	155677580	61432932	18966316
42347	0	333393000	129119490	149725650	374680540	29990056	54404148	0	63143628	82556580	304386600	161904940	210852320	119944616	5606185	64299956	271610300	738149	113300376	152811230	163412580	0	209726050	144682540	104354664	144458350	411735200	79732420	35356360	8287956	141575780	30061080	222056660	205738720	4.70936e+06	44575110	118351280	53382508	148663360	0	0	271070500	443920900	60081256	135111180	0	51486540	253251680
42368	0	19420258	1.67206e+06	117723784	1.07113e+06	0	195120530	0	5177175	38779476	0	26415574	8.00804e+06	30450826	123934190	33966628	42151524	0	164738690	0	102717290	0	13861050	23604600	257045810	1.05357e+06	1780123	10341074	19879970	6147581	48731820	102174500	137746620	97054450	33031346	62333690	286365900	46388104	599527	0	0	17128738	4.07076e+06	15023325	2391160	0	138288460	67661304
42370	0	22198920	9397378	17482566	22180128	3.85879e+06	3.20322e+06	0	12027038	7332970	12507626	15848205	12746684	9712415	3.02141e+06	9580591	14055036	7049216	7323347	19215016	16925110	3.32999e+06	20343618	11420741	5.06153e+06	4.43525e+06	19545826	6.50464e+06	13459170	0	27571612	6870925	10228186	10901206	1.01929e+06	4154200	17481898	3.50194e+06	13323478	0	0	20030782	23031696	2.99198e+06	19140368	1.51652e+06	5.73713e+06	20035460
42378	0	0	5.55163e+06	8493782	1257779	18772920	18278632	0	12630623	56995044	48300610	0	0	18502784	3.11099e+06	56703050	20283946	0	34242736	12666618	5.29183e+06	0	46677750	76454240	7671368	33299506	6348897	31953666	39728028	7810603	23392316	73423920	36695816	5569378	11718576	18506766	3391141	72585600	0	0	0	49886890	4870939	2.50337e+06	13267606	0	4148100	45457624
42420	0	0	1.12905e+06	10200967	0	6.56252e+06	9961452	0	0	3.42257e+06	2.27059e+06	4238513	1.39487e+06	1.83939e+06	11220498	966059	1.01978e+06	0	8809257	2.46072e+06	5833270	811498	559137	1.50688e+06	7231660	0	250337	1.46844e+06	4.68866e+06	3763093	1.2874e+06	7619192	5740225	2.11066e+06	1.73328e+06	5289100	11769604	2.02984e+06	0	0	0	0	0	490999	0	0	8.29852e+06	4416437
42445	204206	10046294	2.52408e+06	0	0	0	337710	7218556	0	529719	0	0	7.84243e+06	0	0	0	0	0	1.51609e+06	4615433	0	0	0	0	3.65488e+06	2.31605e+06	0	0	0	354448	1.17114e+06	224378	0	0	0	0	0	0	0	0	0	0	0	0	0	0	0	0
42452	4479638	846807	3233384	6.8914e+06	6.57346e+06	16664321	4445286	1.5916e+06	3.95565e+06	4834420	5731322	7.9035e+06	2507807	2.0764e+06	283958	14054386	8257134	10935646	9985000	3.48327e+06	17389306	13394757	4.58862e+06	1.35089e+06	2162184	1.504e+06	3.09262e+06	15593063	13913231	9766967	4510332	6.40793e+06	3.08328e+06	5864758	4156430	4.59248e+06	1.2587e+06	2.02607e+06	3.09108e+06	4286759	4.06469e+06	5541886	3.50814e+06	2.78737e+06	11630336	24164404	1.17333e+06	1.6886e+06
42499	628988	29634104	21937034	6470439	31003040	7.44405e+06	14845680	0	5514741	36403836	7.71672e+06	37421490	35284124	14680443	11174276	29843548	12807164	0	5451989	9241484	20621818	0	29609052	5276913	10817565	33203148	24012094	487250	31230250	32051120	0	15783357	6963479	10622629	20228232	23495574	6.14406e+06	52597060	3.52674e+06	0	0	6362799	14004514	35155370	15065143	46555070	29758056	8160725
42517	0	2045659	27203550	27019040	0	62913812	11963230	0	3463043	6486992	16460229	0	26193366	14516018	16642068	8759204	43917604	0	3.84294e+06	209067	6055015	0	10797663	17379792	3218393	2.82328e+06	10928512	3.65179e+06	41082580	27569990	0	0	19521576	54265110	2.11341e+06	27135284	0	0	0	0	0	3.25131e+06	0	4489160	8986884	0	24578500	2.70151e+06
42518	35787100	21059528	68139190	8508199	38666030	54304930	34169276	39659120	43160012	44634180	57570160	11959418	35587940	26779260	0	56216916	25164934	45892276	46671268	18550614	37290384	46260520	24092040	13200101	48619412	33656100	10134146	73888610	25821670	37005200	44595612	49771416	17920084	27914270	28725504	38139850	11346968	4884961	63596864	70672370	32500188	41887176	19330030	54698020	54975524	72518560	22656626	30590828
42531	0	0	0	0	0	0	0	0	0	0	0	576445	0	0	0	0	0	0	0	0	1.33943e+06	0	0	0	0	5922602	0	0	0	0	0	0	0	0	0	212698	0	0	0	0	0	0	0	0	0	0	0	0
42566	994018	0	617828	0	278068	488821	0	0	631705	0	0	876203	0	0	0	0	1.01292e+06	1.81599e+06	0	399112	0	1.12177e+06	0	0	0	0	1.46471e+06	295047	0	334047	0	241258	0	599424	525407	0	0	0	0	0	490782	0	0	2.14173e+06	1.00204e+06	1.43912e+06	991023	3337308
42657	9988083	4380146	22674026	2208821	9277240	16044082	9051717	10720168	8955850	10958506	11717042	3.61669e+06	7397193	6.27562e+06	0	16749842	6.00895e+06	7.7569e+06	15595023	4.12644e+06	10653934	9179101	6592385	2551846	8643302	7.3917e+06	2.19081e+06	23679748	7279567	9105365	13044035	13567237	5.08864e+06	5971534	5959513	10138391	2.50577e+06	1.7746e+06	11650040	17123006	9718626	8799615	5.02408e+06	18098266	11974560	23608842	4821461	5.01695e+06
42705	0	28660264	5.55419e+06	30210874	24568524	6451435	6.42204e+06	0	10824677	6222763	33529784	29136846	13526355	9406711	3.02141e+06	9187165	31969392	4517770	8360480	16642125	38635856	2.56809e+06	29279912	13596735	17229894	7359840	16766984	8420877	10228984	0	7753055	4.18474e+06	24533116	28224180	1.01929e+06	4.65451e+06	20545004	3686761	32952778	0	0	14108393	32985292	1.44116e+06	24128492	1.11459e+06	7.3525e+06	24346018
42708	3.11113e+06	31153546	14218272	6470439	21192660	12576141	16945046	0	3.84523e+06	39515372	11150210	27732250	36959204	13223970	10046093	30143372	27248798	0	14592304	8.34958e+06	20621818	0	27420402	5276913	15053133	16622658	11875732	487250	10646709	30224074	0	6.49711e+06	9769199	16158286	21635740	28119248	6.14406e+06	33859680	3.52674e+06	0	0	4655034	7.8128e+06	6254500	16312014	40417680	19786714	8160725
42745	0	635122050	67936720	115483140	394502720	28053854	293421440	0	391979420	167575800	422502200	275090780	168403540	153698190	5.94166e+06	35531624	436232600	1922009	61500104	80946900	259833060	0	336531260	155893600	263329090	163672880	106069480	43782416	43534804	6.34478e+06	289543230	26536380	416162900	409177540	6.607e+06	71854130	94422850	114858230	518931970	0	0	177079120	672531460	18622016	327271070	0	43596236	320493500
42800	0	0	0	3740689	0	6.30176e+06	9401124	0	6144422	22732936	6.92603e+06	3688793	0	3882157	4855699	23082810	9334223	0	8141953	1950809	5.22505e+06	0	6931693	17887850	8676144	3059106	1.81835e+06	4081000	748705	1.49502e+06	5.81791e+06	8.02581e+06	10371358	2.00109e+06	21087224	21580294	18790608	4.02153e+06	0	0	0	5.42482e+06	2130882	800264	13088230	0	3.72008e+06	2.15412e+06
42826	883631	0	1.0065e+06	2.14502e+06	1.84164e+06	4.09763e+06	906144	0	554226	1.26792e+06	1570480	1.9158e+06	377340	407259	0	3.04896e+06	2.28988e+06	2680092	2.87324e+06	659333	5.43301e+06	3677214	1.16985e+06	0	211178	0	960378	3.51943e+06	4.72515e+06	2.70936e+06	1219837	1.63514e+06	464570	1.54393e+06	1.2734e+06	954186	0	0	565210	1.00892e+06	1514842	1.35823e+06	967377	1.19532e+06	3.27305e+06	5792527	0	0
42836	0	0	0	0	0	2.0906e+06	0	0	0	0	1.40503e+06	0	0	0	0	1505005	0	1.20678e+06	0	0	218051	2.55844e+06	0	0	0	0	0	0	0	2.165e+06	0	0	0	1694754	0	6.01447e+06	0	0	1.405e+06	0	12750361	2341180	0	0	0	0	0	0
42862	0	0	20047076	44832596	0	119602456	52483084	0	62874424	112356970	60639604	0	0	38889196	4183616	106388260	34706436	0	50383510	13440505	4.46278e+06	0	76874960	64305264	42862920	48218830	2.75208e+06	86254350	48085988	17093348	5063253	76885096	12942262	6.12143e+06	12545050	28431118	17271400	58357696	0	0	0	20885096	2.60855e+06	2.824e+06	27623304	0	3.50124e+06	77283210
42877	0	9557785	8791171	9837287	7261480	3.1031e+06	2.67512e+06	0	19751052	6.73116e+06	1.28039e+06	11432405	11692045	2259422	11829482	19928206	2170670	19324728	2.02306e+06	19932104	1.94375e+06	3.01334e+06	19070350	0	7299122	323277	1782668	20796950	20243514	2241284	12498665	9685930	0	15097705	8905436	1.73003e+06	0	420561	4.02044e+06	0	0	4.90659e+06	3.58448e+06	838086	15075282	4513307	2.67007e+06	5148568
42887	0	1.05681e+06	20802864	12362198	0	101814850	51097044	0	3463043	9600749	46659350	0	17485236	5078138	18671508	6183165	67452050	0	31024186	0	2.96792e+06	0	9794506	21673810	3.94065e+06	1697270	3506545	4947650	29201664	12663332	0	0	40268708	22287392	1.93511e+06	38227364	0	0	0	0	0	2.01268e+06	0	4489160	10641675	0	12701302	2.46797e+06
42960	2.32292e+06	96861770	8444334	130698344	151309300	91680904	222840820	499306460	11525375	246092900	78136160	239025780	268235800	185607860	97020390	20627038	43120680	53205804	70324120	262601300	76171510	292464420	134441490	160450220	68528770	306297100	82648600	57461196	38062320	179218830	139295970	209641840	137791570	132146940	379575900	226519860	73872250	156986370	139823920	568451500	15825815	142903980	77017990	100720910	382661540	138504060	132480200	204990830
42964	0	0	11261728	7.37632e+06	12414048	0	0	22368890	15518845	18773284	1250321	5845218	9174492	0	3.35112e+06	1.60486e+06	1.02104e+06	11111679	0	0	7.41529e+06	5.9986e+06	6423812	15347508	14189819	0	7700472	4.52123e+06	10223966	6937784	8.33614e+06	2.92815e+06	1.30115e+06	8652012	3.37536e+06	12748866	14892840	4789281	15201964	0	0	2.67904e+06	0	6.17183e+06	7.51777e+06	5154584	7116307	5776611
42987	0	0	10925903	7.37632e+06	13301718	0	0	30199974	16144252	22339932	1250321	11382393	10028397	0	3.35112e+06	1.60486e+06	1.02104e+06	11039340	0	0	7.36621e+06	5.86051e+06	11759912	17026814	12468123	0	7824737	4.52123e+06	10223966	7.07796e+06	8986960	2.92815e+06	1.30115e+06	9152031	3.37536e+06	20242394	9961706	19004004	11962663	0	0	2.67904e+06	0	6.17183e+06	7792492	5260172	7.27367e+06	5776611
43004	0	17869404	8.25169e+06	17005802	6.82628e+06	3.1031e+06	3.5508e+06	440592	5666333	11649534	1.28039e+06	24392594	13142691	1.776e+06	11718989	19928206	2790254	20917340	3.61351e+06	23072426	2.68047e+06	2.65612e+06	24580320	0	7221870	323277	1.53781e+06	19223766	16784712	2241284	12355462	8343333	0	23031488	10239536	1.73003e+06	0	1.31847e+06	8720686	0	0	4137945	2.7466e+06	838086	20260744	5711671	3598641	6004353
43010	909302	0	228069	0	620712	259579	1.68465e+06	264916	5.60058e+06	0	0	1.87867e+06	0	0	0	635989	1.56809e+06	976018	355353	0	397604	265471	0	0	0	0	3.77423e+06	2.95525e+06	0	4.0791e+06	0	0	0	819330	0	824761	0	0	300560	430605	929830	2.43245e+06	0	0	0	1.23085e+06	0	0
43014	748148	0	0	0	243115	215148	1307913	232470	4447341	0	0	1.31665e+06	0	0	0	562201	1.38426e+06	693957	278983	0	0	0	0	0	0	0	2808582	2.60478e+06	0	3615320	0	0	0	515370	0	641372	0	0	0	273095	786719	2.06187e+06	0	0	0	903675	0	0
43019	0	85457576	314117440	39718240	147308740	31686180	32524390	793665	42988656	90125110	9185563	14166670	45537148	70585900	120685416	69612780	31302472	0	117494730	12099121	61744224	0	39548830	10938168	68773900	8737947	13029728	6148760	158751700	55004876	871188	26750194	28482206	85266300	101662840	18923168	92751950	173113400	39175410	0	0	45577708	58187224	79913850	41060180	379202700	125485864	33861830
43046	0	234870200	13365212	185489630	95374480	22755712	200645540	0	46194384	74674536	331212450	118106860	100207640	40380656	3.178e+06	22562642	725384000	3.39803e+06	96521016	22686798	155712660	1.21213e+06	182701900	98684744	325210720	60756068	130662170	75139530	37856284	4.68232e+06	346320350	15874513	74997090	165592480	2852078	21644448	80700150	34272468	286901280	0	0	46379756	326298080	41005630	256573150	0	18394936	114511490
43053	0	9397151	7.19088e+06	11326002	4265469	3.16061e+06	7236076	1.64421e+06	5736546	10618313	14612832	0	9271728	21730996	6306295	13882564	2.92449e+06	8314450	6.68418e+06	10029494	3.23829e+06	13603580	7.36822e+06	4939039	13903932	4902908	3.57118e+06	13191762	35973708	1.51025e+06	9696402	8962225	9100233	4953798	4.56482e+06	6.81937e+06	4238773	2.86833e+06	2834141	0	0	25172920	5.29183e+06	3.77371e+06	12817114	16157640	7438103	11241733
43059	53078260	5.61808e+06	6269839	1.77939e+06	4291662	10261274	2.81195e+06	7.99915e+06	7.77585e+06	14363822	9619167	1.06937e+06	4.05862e+06	4517185	0	18046650	4.5047e+06	4333523	3199370	9045747	3.86315e+06	11140102	4.48835e+06	0	2880637	12642232	366647	6427940	4.05785e+06	15586003	2546449	5392922	7.27889e+06	2.11943e+06	2.21477e+06	7.64373e+06	3.80478e+06	0	10506681	16323272	26461380	13878195	2.27303e+06	11001883	10087058	5872803	7.13378e+06	9151304
43079	0	77926730	51358428	116211144	62518330	62618990	69702740	0	326930050	117471600	148368140	265187970	175783550	123878340	127294190	171269500	36415936	541364160	0	310909280	1.32258e+06	228757180	119927010	2.86184e+06	0	23826604	132167260	297105380	248418880	2.95828e+06	192588900	84797440	8.35916e+06	133261170	117117990	51876440	3.4092e+06	5892702	94309370	0	0	231161090	247244740	0	146633760	226275020	159234060	166483980
43099	2.75711e+06	0	360228	0	0	205583	0	1.31923e+06	0	727470	0	0	2.07871e+06	0	0	360128	0	0	598501	1.27425e+06	772044	353741	2.61051e+06	0	4351266	727082	0	0	3.57577e+06	0	8895574	3.67988e+06	0	0	1.99348e+06	0	480423	0	0	6.22928e+06	260562	0	1.79177e+06	4545012	1.23567e+06	1.00355e+06	251836	0
43100	0	0	10163717	9523122	11932550	0	0	23574666	13271605	21482722	1250321	5.52416e+06	9708508	0	2351101	1.60486e+06	1.02104e+06	8.24029e+06	0	0	7.36621e+06	3.23735e+06	6423812	15770272	14071803	0	5.25344e+06	3.8882e+06	8614288	5.88578e+06	7.38892e+06	2292502	1.30115e+06	10477414	2.40814e+06	12027714	12300791	0	11132413	0	0	2.67904e+06	0	5.20289e+06	8295742	4.75341e+06	7.25824e+06	5591719
43104	98966910	15558242	9628670	9006423	3309692	9573978	12739915	35938696	1656025	31456494	9707742	853873	76138920	9216446	0	23053726	4570370	9214628	15517017	53663044	30555828	15441000	95328780	0	176927540	28841440	0	4961224	135247820	5.24112e+06	290916580	134019896	3.53313e+06	3.94755e+06	70797880	5.64022e+06	23753746	9079869	8.01037e+06	209992240	11828448	2.71862e+06	75047624	163495630	48027824	32327780	17945000	1937810
43112	7272802	1.22722e+06	2.81712e+06	5.55122e+06	1.37031e+06	2.21697e+06	3.75199e+06	4.5569e+06	1.55711e+06	2.89201e+06	1984797	3351993	4725623	1.65107e+06	334441	1573307	6.16195e+06	1.13473e+06	7.52642e+06	3.03066e+06	13441663	1.72607e+06	6.05434e+06	755070	11199754	2403920	914587	1.19138e+06	8355201	1.33466e+06	21229462	8255889	2.40405e+06	849238	5563375	1.26186e+06	2.07976e+06	1.48567e+06	1.88555e+06	15172120	1.53467e+06	0	3.84745e+06	15533495	2.95405e+06	17012432	2.44109e+06	599321
43123	1.33694e+06	0	0	0	0	0	0	563830	0	0	0	0	762120	0	0	0	0	0	416701	439274	215157	0	1050961	0	1.77758e+06	0	0	0	1599574	0	3669103	1.44288e+06	0	0	919060	0	0	0	0	2.97129e+06	0	0	368379	2.34501e+06	589870	264137	0	0
43124	1.26369e+06	1.27106e+06	332808	0	0	0	491202	2.3215e+06	0	354074	0	262471	1.16044e+06	0	0	800780	0	0	1.33166e+06	568443	490302	0	1.02882e+06	0	2.37116e+06	327452	0	0	1.36966e+06	0	2.96032e+06	1426996	0	0	653726	0	0	0	0	2574802	1.62336e+06	0	555499	2.79608e+06	593733	428774	0	0
43126	0	0	0	7646101	0	4.02992e+06	26185832	0	5.66946e+06	6.27253e+06	3.81421e+06	1472196	0	3.67857e+06	1.52603e+06	34945576	25798520	0	45717456	1.99695e+06	4074461	0	3.48584e+06	62212972	14790978	6313647	1.68845e+06	2.31945e+06	435243	1.66821e+06	4.42068e+06	3.06144e+06	55935816	2.47617e+06	8990883	4.14688e+06	13740314	0	0	0	0	7.22068e+06	5.15721e+06	800264	23052880	0	5578012	2.70557e+06
43154	0	0	26407616	8122490	0	27458780	109205240	0	25631964	24051924	33122774	0	0	17613184	1.53886e+06	10613934	7139486	0	49261870	6.56782e+06	0	0	28621606	136951900	19750560	181880100	2.90815e+06	35172796	20218606	14922852	8348077	35800428	61569468	4798905	3603526	8872953	6953161	77077590	0	0	0	27080348	1.814e+06	4.25606e+06	12817792	0	1072767	16331797
43178	8867113	1.55119e+06	3.01549e+06	483836	1.06944e+06	1930248	0	2715560	2.23997e+06	3.88757e+06	2.20208e+06	464442	1.98561e+06	1.4742e+06	0	4.08008e+06	688711	1.76483e+06	371173	4.41648e+06	796740	6236325	3.2728e+06	0	935449	4.42949e+06	0	2579811	1391805	4329942	1.87561e+06	1.61486e+06	5886348	1077203	1.59734e+06	2600589	660730	0	3282764	2.92925e+06	5.2496e+06	3.52201e+06	976764	6488268	5.37127e+06	2.62189e+06	2.98697e+06	5814181
43270	0	193311600	457175230	73130680	278206140	109612904	91019260	1.29713e+06	19907810	97776650	17650078	68500760	221971230	97271590	24222464	141324940	124021860	0	401353730	5335116	148884800	0	170037570	22069002	170380370	16299362	103499810	2.39178e+06	45406696	398734080	873822	119412570	71050550	200526540	334152480	127373870	67317530	358058620	76637490	0	0	14183302	125452584	211029860	70490470	85953560	269922560	65220052
43274	0	16806938	4.07347e+06	1.03922e+06	3886837	6.42405e+06	2.08174e+06	0	15559220	10482378	3.96587e+06	21741778	1.79605e+06	1.52036e+06	18855160	3.12043e+06	1.13144e+06	28649460	5430012	33574884	1.12511e+06	21785846	1.70846e+06	2.35737e+06	12034870	2.66481e+06	1.18202e+06	719102	0	891400	12373398	16139179	1.98961e+06	10801295	6660805	2.37553e+06	0	0	12452566	0	0	1.10039e+06	4.31778e+06	0	9440444	2.2126e+06	5852922	4898960
43279	0	5159211	0	8.19773e+06	2210535	2.13618e+06	1.10088e+06	0	16757187	5610056	4928117	11129335	7509677	5055478	15693440	11159652	204279	54639108	4362472	17189312	0	31468894	6.07503e+06	0	1.9633e+06	0	806520	13615772	11226547	0	8938360	1.34864e+06	0	1.25447e+06	1.14218e+06	2280649	0	0	2838471	0	0	7657666	8729569	0	2.74909e+06	14459166	6065721	8.25734e+06
43283	0	3.44459e+06	0	1.73869e+06	858954	0	0	1.60591e+06	0	0	0	0	0	0	1.58153e+06	0	0	5.16944e+06	0	0	7895950	965868	1.4519e+06	0	0	268038	0	0	0	7.19445e+06	0	0	0	2.17067e+06	0	1.15482e+06	0	3.39263e+06	0	390254	0	0	2.77777e+06	345715	0	0	2794390	679162
43289	1.22694e+06	11432538	2.5118e+06	0	0	0	594094	24922304	0	1.30973e+06	0	0	8674756	766912	0	0	0	0	1.04712e+06	7031425	0	974340	363849	392637	6697276	6637582	0	0	0	0	2587724	1.08887e+06	572724	0	659534	0	218646	0	0	3.27563e+06	0	0	0	1.25324e+06	919428	0	214887	0
43295	0	15940698	3.39895e+06	5390657	21214608	2.80042e+06	17140326	683999	41748264	0	9821767	13213526	28445502	5834872	30882016	16074399	6886576	67132376	13816506	36121840	4464982	36062924	6616043	0	6589422	2494188	6441029	35051084	7624499	1.51025e+06	25305930	20060354	4447070	3996254	17485982	3743288	2.08006e+06	3487418	22490364	0	0	5626465	31984238	3.77371e+06	10998595	28519478	4.73346e+06	27901574
43324	0	0	15470885	20413798	0	20514102	227436180	0	11914405	47525380	15308184	0	0	10297438	1.36087e+06	9830898	9256980	0	37056704	3.55033e+06	3.02001e+06	0	7331270	368919460	9763074	23194700	1.41015e+06	13005472	12685839	8365218	5283191	16121366	141407900	3016821	1.45701e+06	4760518	4.05275e+06	56476316	0	0	0	23163476	928723	1.56819e+06	15570633	0	1362258	12549294
43362	0	1.64543e+06	9161193	1.42013e+06	15551139	4679421	2.18662e+06	6.08066e+06	217591	10892887	452385	1457802	7.8133e+06	1.76137e+06	0	3.61088e+06	6.45025e+06	0	9251434	1.74217e+06	4.31643e+06	0	5942579	0	5681381	467049	1.40827e+06	0	3.47441e+06	33204762	0	1.88055e+06	3.25988e+06	1.08654e+06	28639716	6.23515e+06	2.24519e+06	22978928	549243	0	0	225767	731350	5.63074e+06	2.30013e+06	37597660	14518244	1.37276e+06
43370	3.27772e+06	529579	1.61857e+06	217072	626800	1.12237e+06	2.35574e+06	10049509	1.38367e+06	814839	928368	960803	2.15693e+06	1.19444e+06	1.28813e+06	915606	555191	3.08689e+06	1.20341e+06	1.4147e+06	1.39752e+06	3.2983e+06	0	1.6119e+06	495658	918669	1.02082e+06	976585	666178	3285651	264565	1.91621e+06	1.16923e+06	0	2.24983e+06	1689644	688766	1.0609e+06	1.08465e+06	3.12659e+06	3470783	1.17585e+06	0	2.45639e+06	756085	2.29636e+06	808943	649601
43395	0	160056600	340031600	63062704	342659620	96499624	164954400	0	311500600	20841396	164978880	167617470	135321150	309955460	81762230	19349516	54601116	617556	141013760	167652400	268181260	51870820	53242428	42125780	116133976	132725816	749868350	330942800	221748370	105622260	171150050	305250850	138543620	125894536	111523290	19468452	115498216	50121980	403929540	0	0	628449100	139064750	273903460	79155496	15935535	0	165555520
43415	0	16321028	14427662	18887224	51730224	51251130	62159524	0	39427870	7.77454e+06	84268310	58061424	15600187	168136480	72177700	17262376	56315170	0	45398976	108964010	71822610	1.62941e+06	14523933	54774650	52307290	18122912	45452730	63831852	44897564	14595951	51461650	18468018	65256696	20434666	178941980	25366822	58587624	26965522	53984572	4178862	0	55424870	30536816	54546700	22614208	0	0	35254770
43445	0	0	671936	8986670	16042534	6073105	34669652	0	0	0	0	0	0	0	0	0	1410704	0	449592	0	0	0	0	6381430	0	1601803	0	8062475	550668	0	0	6.41393e+06	3.95946e+06	0	0	3.41366e+06	0	0	0	0	0	4326157	0	945557	4465717	0	0	0
43448	0	318491970	21058624	476797250	62706532	56799060	72684024	0	289679500	251478000	205136260	517848420	322954080	84421080	149096850	97231384	67286450	380285200	232725740	180837700	1.40246e+06	210089970	164170340	2.08151e+06	275476700	13710307	53888224	294264740	217381890	808115	461170780	138671460	6.83192e+06	101621096	111564910	53349650	2.77803e+06	3.01784e+06	31059652	0	0	172498770	260922960	0	497340600	217612690	246580720	313827200
43468	0	0	0	0	266232	0	2.09855e+06	0	0	0	0	0	582236	0	0	0	0	0	0	0	0	1.48556e+06	0	1.43511e+06	0	0	0	0	0	0	1.47263e+06	0	0	0	6487609	0	0	0	4300290	330569	0	0	0	0	0	751343	0	0
43492	0	30106440	2.61503e+06	37891436	2.83989e+06	3.22481e+06	6431918	1.7357e+06	22673238	22558316	23346504	41774570	6819829	2.70059e+06	4.9325e+06	5146899	7994865	26827756	19612000	22037422	6724362	16811464	37751690	0	24831024	3.30041e+06	22776692	18018540	10983402	3643537	6.48404e+06	6734601	4447070	38812390	11103861	3743288	3218469	3.12795e+06	4.23672e+06	0	0	5673824	14190723	2.35514e+06	41612260	11961456	19282876	6829398
43498	0	4.03443e+06	0	12171471	819422	1.32293e+06	632727	0	9377385	4.40178e+06	5701438	22122596	8.15113e+06	2.20293e+06	6369572	2595652	204279	24655098	5447060	4551142	0	12370589	14386551	0	3.35521e+06	0	567566	9098619	4.55954e+06	0	3.55522e+06	1.34864e+06	0	10221998	1.45126e+06	1.40265e+06	0	0	3.55688e+06	0	0	3375910	5368264	0	14644621	7951297	3.79198e+06	10074695
43502	0	304733100	71938340	39216416	188188130	82102140	79910860	1.29713e+06	5130313	292615170	50248310	24549724	131855770	38554940	13282518	17790544	217142400	0	162247170	5.71625e+06	110589176	0	55744690	9247043	59844160	5.48804e+06	31922452	1.7794e+06	42008060	157593600	1.52061e+06	63172356	54772092	52766236	141272750	71865400	41873160	201719620	35940988	0	0	17646080	46299496	118458700	16174450	195921180	81165790	16806744
43507	0	246062510	13811912	212851820	47124080	45643710	60012010	0	226565390	131721550	183780510	362083330	285751070	61964780	132976056	58908650	50001412	300705860	131167430	127963030	1.0577e+06	160160640	520874400	1.06406e+06	140665680	9283661	32693964	257457800	186865250	808115	138110460	107117660	5.24922e+06	409141860	96301010	39759900	1.73113e+06	2665679	100934616	0	0	130805496	306041900	0	244744400	182332380	105998420	238199570
43562	2.62774e+06	347623	4918875	0	761838	2.52973e+06	1.72764e+06	5245522	1.18611e+06	1.37212e+06	2.7953e+06	357732	1.36864e+06	1.97184e+06	0	2.80073e+06	255340	2.50365e+06	945912	228205	1.70487e+06	3.3975e+06	0	0	1.83189e+06	1.94027e+06	0	3892580	1.39135e+06	2396131	2880361	3.80814e+06	789432	248243	1.18962e+06	2.1033e+06	591756	0	2.74704e+06	7.38753e+06	2.72696e+06	2.12699e+06	627995	4.13784e+06	2.53348e+06	7.33909e+06	1.02965e+06	1.04366e+06
43593	16254276	0	434351	0	1569666	2.59484e+06	758611	2.16607e+06	1.09625e+06	2.20192e+06	1.18146e+06	1.58542e+06	654731	686818	0	2922917	1.26514e+06	7048678	337215	3183975	1.75054e+06	11309272	579924	0	299534	2700940	0	2.60815e+06	753390	5011680	1.72709e+06	7.44139e+06	3.9647e+06	1.08545e+06	3.25016e+06	2.73678e+06	0	0	1.57152e+06	4312558	7.34071e+06	3176811	939384	21991850	7937789	9360570	1.56513e+06	7.03483e+06
43643	0	54788224	14427662	23152052	27845024	26216088	96431336	0	18679744	47333944	132816340	87474070	39264380	156262460	277616580	30299148	38087492	0	46930576	39831796	15435930	885682	42924268	19334644	154132820	34686504	25179100	44272972	20420908	11549074	107023256	42120356	137962580	13596992	76062310	63331596	58587624	32104060	19047118	5.1683e+06	0	30415102	48325440	29499268	52756496	0	41149004	77638510
43644	0	0	5204439	648224	639615	750374	4.72049e+06	714348	0	2.04314e+06	7.49368e+06	2739120	674465	0	0	1.12803e+06	1.61905e+06	6052677	856018	0	2825395	7.82033e+06	0	0	0	0	3.26208e+06	729424	0	9850751	0	0	1.04692e+06	0	0	3.91147e+06	0	0	979871	0	5.37216e+06	1.40477e+06	0	0	742394	5.73285e+06	0	0
43652	22954700	13557343	19658868	2.95367e+06	13498628	8929630	6.43989e+06	37451276	14171125	10315895	12552382	34162124	15654063	30642890	23761306	19322104	5.04411e+06	53922012	8578296	30539674	9395231	72551970	9737113	24629348	10953978	19947838	11064177	13734708	18858934	49772880	14223101	17474160	8391831	10857158	28134960	25808206	8750705	20293894	7655241	28670148	34934850	28242830	11558459	30543214	10855127	31016066	12739049	12019164
43712	0	359740700	44325056	74330490	762907900	198007060	399994560	0	621089600	130889760	290605340	321326430	266970240	60605056	43779052	61184450	215186690	5596534	103968380	24572502	85455830	11843048	333525340	320695840	326297950	374710050	125701020	641085900	24444416	20098600	612434240	558004400	284159400	53917336	54131440	112404030	638823600	87179176	798443000	0	0	258350750	157754380	89430936	156839580	6401866	119997700	490962500
43753	0	650014	1.93395e+06	14633007	5828245	111838920	83601080	0	7967562	37973070	10860840	2921702	1644037	2.31927e+06	59089476	292688100	76346540	0	6306815	14007509	9606030	0	25273236	8.03177e+06	2.90668e+06	217962830	35279784	7.19031e+06	100318584	1.69273e+06	4071514	14756002	31164268	25730378	3.36195e+06	80522290	8448814	250456700	4798853	0	0	5.7201e+06	4.30987e+06	36423164	28073848	0	263085700	95060220
43773	15349880	7.64955e+06	21891622	7.43258e+06	5671229	14705944	5085966	44461410	9027106	25719366	6732296	14246540	34407264	26446944	18608494	13074076	3944325	38634460	3.45493e+06	33718230	6.23978e+06	26212284	2.95481e+06	7218429	10171803	9919724	11064177	16169300	22343040	39106320	9827272	41287892	11321107	5.83985e+06	47286772	13670993	14508329	19962750	13656608	55146492	35520652	27131676	10419537	35712330	21178624	33004222	10030113	15026051
43774	2.82734e+06	755143	682425	0	1511787	1.33686e+06	1.67017e+06	2.48383e+06	0	0	984451	11195381	428481	0	0	1357324	305309	3774730	0	1.45683e+06	1.0567e+06	2.88094e+06	0	335413	0	569889	1.60402e+06	1.01384e+06	828498	1.86226e+06	797980	0	0	0	868210	816599	0	0	778787	2.25571e+06	471702	758221	0	1.32212e+06	331111	7.24745e+06	0	0
43783	13612051	830191	2.0068e+06	0	366208	836467	2894636	1.09125e+06	532372	1.49403e+06	1.81754e+06	1572007	1.82656e+06	0	0	793128	381641	1.61346e+06	1.37203e+06	1.12243e+06	1.13835e+06	3.99564e+06	277458	0	1.20566e+06	1.17754e+06	1.08626e+06	11474926	871268	1.43659e+06	795085	1.32671e+06	664812	254606	473604	900027	0	0	539803	6.53205e+06	1.78508e+06	1.1767e+06	0	945396	2.58252e+06	3.27746e+06	244271	690256
43801	0	6546010	2995694	4.55021e+06	1.68883e+06	1.37602e+06	0	1320341	5269111	3.43203e+06	868815	4209168	11370265	1.36158e+06	7452509	12382701	1.13727e+06	5135100	1.60363e+06	7662489	238262	1.46922e+06	8892064	0	7.67315e+06	733789	1950911	2944435	1.52925e+06	1.48417e+06	3049049	4.05856e+06	0	1.27346e+06	2.2026e+06	1756600	904054	763604	2794447	0	0	1.81387e+06	1.43525e+06	0	15811550	1.98981e+06	936338	3.72678e+06
43822	0	5577685	0	1.21177e+06	1.39093e+06	0	0	1.75438e+06	0	0	0	1.55717e+06	0	648418	2.88737e+06	0	0	12180626	0	0	6934093	5.50986e+06	747876	0	0	0	0	0	0	8951301	0	0	0	2.9927e+06	0	1362250	1.42717e+06	3.88775e+06	0	644740	0	0	3.8483e+06	1.62753e+06	0	2.4919e+06	1.57878e+06	927774
43851	0	2843302	0	0	1.28836e+06	0	0	879231	0	1.11793e+06	0	1077990	0	545975	2212376	0	0	6.0413e+06	0	0	842919	2.70745e+06	1140992	0	0	535293	0	0	0	6656018	0	0	0	1.64031e+06	0	1.20802e+06	566670	3768490	0	575664	0	419348	2.04098e+06	700107	0	2784529	1.05033e+06	2.59447e+06
43863	0	19695974	3.18952e+06	9522933	12872882	5371592	3.20385e+06	0	20920108	14980788	6808167	48914464	24722608	10475241	25158750	20479786	3791061	43208636	5342941	50890684	871980	23749464	10486447	1.7809e+06	10966018	4748223	7396472	18255830	20012714	1.8457e+06	24563762	24489494	1084198	15149253	5916569	7794460	1137776	650115	15947027	0	0	13791742	12579112	690950	41944310	10057987	0	8441737
43876	0	1.27625e+06	3.51973e+06	6078024	0	17865812	6072465	0	0	15365446	2.89504e+06	10585791	12124281	6.4874e+06	27207160	35043320	0	268500	2.21931e+06	15172811	5539365	26421956	1.4541e+06	3078623	2.72789e+06	24940786	13005458	7412925	18980282	21491588	1.48596e+06	1684287	3246332	3.02741e+06	4352964	28577824	3436384	14910933	2625171	0	0	303987	1.74746e+06	9577707	4312920	9145976	5.58791e+06	12066485
43882	0	32776232	26017186	13947920	57082252	8041704	24139722	3.67415e+06	54423812	22806176	28421720	38833388	24283346	34904428	2843633	1.4191e+06	12314409	1.39111e+06	15766717	2513239	44592676	1.0706e+06	21462434	29335226	25213234	31112170	42376544	54209496	4529342	4.66901e+06	40839256	12559938	22299330	9694986	7.56391e+06	26427986	54836064	4.44717e+06	77969770	0	0	58524956	8.02972e+06	39048820	24549964	1433551	10974404	19838100
43944	0	593551740	118025860	189871020	155551460	32688772	443184400	0	418872830	220884370	226381200	105738990	98314580	138636940	31420594	30482348	340321300	5.46654e+06	103968380	30872928	85455830	7.34915e+06	425684640	40745730	255348880	182182020	0	211801470	83612744	6.78058e+06	862554900	185186370	271337950	53917336	24612054	188601040	291381100	42471720	396820600	0	0	124937390	94941160	107875336	205299180	2548548	119997700	298431230
43967	0	0	0	0	0	234512	0	2.98105e+06	0	0	0	2.17366e+06	11688659	0	474817	366294	0	0	218972	0	0	0	0	531483	0	0	1.18942e+06	0	0	1.87042e+06	5433997	0	0	0	0	0	907949	6.65966e+06	3916322	0	0	0	0	0	1871131	1.27973e+06	0	1.02845e+06
43994	43914164	0	312975	0	0	0	0	2.24637e+06	0	0	0	364188	0	0	0	0	0	1.98309e+06	0	0	641316	2.65537e+06	0	0	0	0	0	0	0	650000	0	323773	0	0	0	0	0	0	0	2.07851e+06	3141069	0	0	0	0	261149	0	0

## Sheet: Positive-annotation-lung
id	compound_name	adduct	score	precursor_mz	ion_mobility	ccs	rt	mol_formula	smiles	inchi	inchi_key	method
37	SPERMINE	[M+H]+	0.988	203.223					C(CCNCCCN)CNCCCN	"InChI=1S/C10H26N4/c11-5-3-9-13-7-1-2-8-14-10-4-6-12/h13-14H,1-12H2"	N/A	spectral_library_annotation
37	SPERMINE	[M+H]+	0.988	203.223					C(CCNCCCN)CNCCCN	"InChI=1S/C10H26N4/c11-5-3-9-13-7-1-2-8-14-10-4-6-12/h13-14H,1-12H2"	N/A	spectral_library_annotation
37	SPERMINE	[M+H]+	0.988	203.223				C10H26N4	NCCCNCCCCNCCCN	InChI=1S/C10H26N4/c11-5-3-9-13-7-1-2-8-14-10-4-6-12/h13-14H,1-12H2	PFNFFQXMRSDOHW-UHFFFAOYSA-N	spectral_library_annotation
37	Spermine	[M+H]+	0.979	203.223				C10H26N4	NCCCNCCCCNCCCN	InChI=1S/C10H26N4/c11-5-3-9-13-7-1-2-8-14-10-4-6-12/h13-14H,1-12H2	PFNFFQXMRSDOHW-UHFFFAOYSA-N	spectral_library_annotation
37	Spermine, $:00in-source	[M+H]+	0.979	203.223				C10H26N4	NCCCNCCCCNCCCN		PFNFFQXMRSDOHW-UHFFFAOYSA-N	spectral_library_annotation
37	SPERMINE	[M+H]+	0.977	203.223					C(CCNCCCN)CNCCCN	"InChI=1S/C10H26N4/c11-5-3-9-13-7-1-2-8-14-10-4-6-12/h13-14H,1-12H2"	N/A	spectral_library_annotation
37	SPERMINE	[M+H]+	0.977	203.223					C(CCNCCCN)CNCCCN	"InChI=1S/C10H26N4/c11-5-3-9-13-7-1-2-8-14-10-4-6-12/h13-14H,1-12H2"	N/A	spectral_library_annotation
37	SPERMINE	[M+H]+	0.977	203.223				C10H26N4	NCCCNCCCCNCCCN	InChI=1S/C10H26N4/c11-5-3-9-13-7-1-2-8-14-10-4-6-12/h13-14H,1-12H2	PFNFFQXMRSDOHW-UHFFFAOYSA-N	spectral_library_annotation
37	SPERMINE	[M+H]+	0.975	203.223				C10H26N4	NCCCNCCCCNCCCN	InChI=1S/C10H26N4/c11-5-3-9-13-7-1-2-8-14-10-4-6-12/h13-14H,1-12H2	PFNFFQXMRSDOHW-UHFFFAOYSA-N	spectral_library_annotation
[truncated: 9,188 more rows]
