# Supplementary material for: Multiomics analysis unveils key biomarkers during dynamic progress of IAV infection in mice
Source: Front Immunol. 2025 May 22;16:1566690. doi: 10.3389/fimmu.2025.1566690 (PMC12137336; doi:10.3389/fimmu.2025.1566690)
Supplement: Supplementary file 2 [file DataSheet1.zip › Data sheet 1/supplement table 3(serum_negtive).xlsx]

## Sheet: Negtive-peak area-serum
row ID	4K01	4K02	4K03	4K04	4K05	4K06	4M01	4M02	4M03	4M04	4M05	4M06	6K01	6K02	6K03	6K04	6K05	6K06	6M01	6M02	6M03	6M04	6M05	6M06	8K01	8K02	8K03	8K04	8K05	8K06	8M01	8M02	8M03	8M04	8M05	8M06	10K01	10K02	10K03	10K04	10K05	10K06	10M02	10M03	10M04	10M05	10M06
71	1923654	954285	2.73096e+06	1.36934e+06	4350051	848902	1.16651e+06	2486376	3.68208e+06	937996	3241806	1.56696e+06	5.09227e+06	4509974	3.55821e+06	1.37527e+06	2254116	3.15221e+06	885335	3.19574e+06	2.05552e+06	300010	1413855	2.5934e+06	3.80574e+06	5864563	518076	791664	620801	307179	2020355	1.62116e+06	4041887	1.08546e+06	1.07249e+06	1.24968e+06	2777425	6.35996e+06	2.52462e+06	2.08211e+06	2.76124e+06	4.03862e+06	2.6383e+06	2.42063e+06	1.08146e+06	2183812	2.83716e+06
1079	17611198	21259414	19452252	18713330	16856002	17827768	6106467	19711980	19380184	11290600	15456590	17545458	16648819	20015906	18207270	5.06388e+06	16581415	19466774	9520748	9879723	12140298	3369534	17731186	15887844	20335578	15017521	1.48722e+06	4.11282e+06	4.27679e+06	2.90033e+06	13488305	3.22449e+06	6.84923e+06	6391719	2421184	5.13685e+06	8756083	16471988	10078657	12453249	22966470	20602062	8259393	8900285	1.30135e+06	3.75425e+06	6038236
1336	18453492	10013424	8935155	8495928	11272832	14056258	16374139	9546831	12808380	11463288	11001219	21408872	11009080	10820666	14609346	16971518	10347944	9510206	22070444	14428335	19052852	13896371	8250542	12023495	18119574	21614696	20653898	15113364	16136143	16294487	12776186	12707830	23112698	17693218	22532588	12066413	15041826	8666916	18792364	16835950	8909519	11110081	13896602	15125795	23862632	18509620	13399060
2300	3097835	1.37715e+06	1639598	2.05601e+06	2.56893e+06	5.95412e+06	6.79636e+06	1193254	1.67215e+06	6.1844e+06	2.73488e+06	3.45242e+06	1.24319e+06	2.2427e+06	5050133	3861444	898259	1.46214e+06	4.7486e+06	2518226	4160546	2.9733e+06	1947440	2.96755e+06	3.40955e+06	1.19338e+06	4801998	5.34649e+06	8121839	1.24056e+06	2.23018e+06	2207874	7.583e+06	6246846	10339245	5421470	3.31907e+06	1.08495e+06	4316672	7.28264e+06	1.82743e+06	1.19983e+06	3.97075e+06	3647994	10816740	4783666	3.13794e+06
2802	11592560	11243891	18265794	6989992	15989291	11757904	21089298	7787396	15945382	15697239	12168986	20952336	8741085	11957626	10522175	17391012	11937968	11051165	20155938	4.82814e+06	18820866	1.11794e+06	8872079	9485232	10668362	13129020	14089485	17100260	28477116	4637450	5.18402e+06	3.80858e+06	4.9353e+06	16262728	5738372	1.60217e+06	13734674	13950680	17209518	17193084	8695446	11628116	4753638	5969501	9698178	4939855	4661958
2843	34593340	26463706	37402280	21177764	41034236	10636437	32362882	25698180	43150996	43752764	28811134	36590604	17908942	29180834	7542363	46759788	23504246	35802584	31186636	21391592	8372116	1.86901e+06	26701824	36482390	29696538	31833062	26772174	37208628	35004404	6767402	31763458	25789126	5.47051e+06	23965392	37268990	15815875	27001264	25587836	24412434	32447834	26050266	22100356	23492668	36005000	25295352	29503644	25335818
2933	32994984	38150460	40203764	37984396	34696660	24079858	35793068	27387716	41511870	38770188	38268844	23241114	25414482	26120104	37099508	29010006	23329398	52319572	21203510	24944326	16740094	8.0976e+06	33267236	41343944	18886560	20721516	36110490	42837744	46779916	14047261	57898612	33166128	44905970	49972720	32794332	53004190	16465896	45921972	30071136	28010414	40622870	22901250	38209628	33702490	47497692	28271202	28113304
3068	3249403	3.11527e+06	4.8196e+06	1.70193e+06	4479534	5.20997e+06	4.08812e+06	1.67366e+06	3.12361e+06	4647918	6601194	3.84169e+06	1.88048e+06	3.16373e+06	3752046	3.71229e+06	2890317	2.9125e+06	4678258	1.14385e+06	4883999	657843	2.24443e+06	2488754	2768442	2.53191e+06	6.66926e+06	10346428	10720886	3.41604e+06	1.3624e+06	1.2872e+06	1.49326e+06	8592166	2.453e+06	743880	3.39201e+06	3.97179e+06	4.56733e+06	4536601	5.32588e+06	3.5028e+06	2.21831e+06	2622344	4019047	1.7543e+06	1.44259e+06
3551	32448890	1.91715e+06	47216756	23077426	2.97571e+06	47483940	55003296	28011630	8427033	73928400	45285884	7599757	33888000	3993920	55393104	41447780	4179008	57913324	64356320	2.24333e+06	61410516	4.66356e+06	38478290	4.36496e+06	41987890	2.73274e+06	38534784	55365870	76443240	10540697	27513040	13230140	25879068	46809624	15734045	6715646	48360452	4.5347e+06	43315892	65275870	3.29273e+06	4760142	20527176	22477122	35311000	2362610	19617266
3642	1.28282e+06	1.03006e+06	1.23167e+06	818716	1.41265e+06	1.49125e+06	580438	864927	1.08999e+06	2.25404e+06	1.46565e+06	988092	1.2563e+06	1.12456e+06	1.56973e+06	3.12891e+06	782952	945856	1.03684e+06	547213	1.42107e+06	871207	836949	926854	1.40842e+06	1.16911e+06	1.89018e+06	4266799	8147674	1.00467e+06	832747	621296	873300	4095976	1595325	450131	2.09194e+06	1.03576e+06	1.07083e+06	9311119	876151	816193	568507	602561	2459255	602027	615390
3766	35390564	33563256	34650896	27532408	18200446	4.12425e+06	1.3307e+06	28838290	21474944	4.3664e+06	26089392	8363384	29440742	34739040	6776204	1.46218e+06	29631498	32250592	2644386	17461170	4.03366e+06	352993	32450746	25168378	13747101	23584920	1.14732e+06	514726	508327	481304	19530148	7433464	3.9875e+06	1.03446e+06	162439	8.245e+06	2.37731e+06	31118974	2.10338e+06	2.77283e+06	36892532	36855564	13952857	14066077	0	5213867	9372826
4125	0	76532.2	0	61693.9	78367.7	49203.6	0	61754.8	0	0	51218.3	99936.5	278355	0	0	0	74340.7	100714	0	67705.4	0	0	0	54164.1	113912	72621.9	0	0	0	0	51353.3	52447.1	275814	0	0	0	0	377506	0	0	0	51666	0	0	0	0	0
4244	11735013	11721823	18362552	7.41224e+06	16110361	10868529	23689786	7.76055e+06	15904218	17335012	12255725	32965428	10454076	12121025	12540863	11253195	12238166	11173959	20641394	4.81325e+06	10932125	1.11794e+06	8816350	9635794	15101498	13168711	12760020	16711899	27792890	4140546	5595267	3.74043e+06	4640406	14235922	5738372	1.60217e+06	14759339	14104048	18562920	20034472	8680375	12334780	5100438	6271767	9647530	5.24995e+06	4555952
4258	1.74418e+06	242807	445712	285734	339658	548390	22726908	284201	475011	581424	1.2844e+06	521682	267962	337523	281930	2.58132e+06	315646	253537	584076	152350	474521	61608.5	253288	268572	306671	249361	5454730	25935972	90395440	486029	213417	130410	282067	15242514	678852	100383	556396	213675	547083	19359122	226682	418345	256414	258229	17098416	208871	617828
4297	1.57036e+06	1761261	1.29921e+06	1.66054e+06	1.54234e+06	1407906	2.85931e+06	1.02773e+06	2.11637e+06	1.6336e+06	1.34244e+06	1.3413e+06	1.37092e+06	1.84945e+06	2.05934e+06	1.69902e+06	1.37895e+06	1.67403e+06	1.3304e+06	1.23819e+06	1.51546e+06	647640	1.49241e+06	2.21299e+06	989786	1.26987e+06	2.58108e+06	2.34659e+06	2.72645e+06	1005638	2.04437e+06	1.96498e+06	2.3047e+06	2186869	5.41791e+06	3.26234e+06	1.61701e+06	1.69469e+06	1.50489e+06	1.69349e+06	910988	1.18907e+06	3.01161e+06	2.82921e+06	7975469	2895715	2.3566e+06
4342	34954230	38507400	38307920	38737150	36981980	31147790	37563280	26821252	40875108	37092764	40074988	27875294	26209722	28027154	51695010	30572138	23295760	54505620	21713490	24373488	20400416	7869794	34132636	40187960	19685782	20676698	34813720	41397500	45281700	13447232	57074990	51884056	65862980	51247668	32864050	52265996	16875978	46943772	31611768	28527098	41985990	23484214	38383012	33378618	34228480	27176672	35210130
4470	38809380	28487208	39797148	22982858	48920850	36420884	33124006	29636712	44533096	40829108	33609476	33215682	20951486	36146450	32994090	43110870	27594546	40660268	28989366	19059500	36475892	2.34008e+06	27039766	40290796	34453590	34882416	29213252	39282170	37041700	7.55803e+06	37310936	23375516	32017554	27504376	37847028	15540590	26306976	29476342	23621876	32629454	31730192	24976154	28590914	37792616	29978386	27540488	26744218
4494	35991930	33563256	34650896	27532408	18200446	4.12425e+06	1.28446e+06	28838290	21474944	5580686	26089392	8363384	29440742	34739040	1.90874e+06	1.46218e+06	29631498	32250592	2644386	17461170	4.03366e+06	352993	32450746	25168378	13747101	23584920	1.14732e+06	514726	508327	481304	19530148	7433464	3.9875e+06	1.03446e+06	162439	8.245e+06	2.37731e+06	31118974	2.10338e+06	978474	36892532	36855564	13952857	14066077	0	5213867	9372826
4556	4035953	4742243	3.20722e+06	4.0789e+06	5342759	4755178	31309518	3.99349e+06	3.54219e+06	4.79444e+06	3.16343e+06	3.3284e+06	4.39528e+06	5391500	4039067	9394343	3570243	4427043	5455034	2.64409e+06	4796953	2.3387e+06	2832406	4.44026e+06	4216274	5139184	14160735	24283064	41356300	5694813	3.40867e+06	2.54118e+06	6.06489e+06	22420000	16050723	2.26191e+06	8693745	4.16777e+06	5626217	13577488	3.10842e+06	3442746	2313639	2.60397e+06	14543177	2.39199e+06	3.459e+06
4630	1.88717e+06	2144433	3118533	1.55768e+06	2.96364e+06	3.19628e+06	4.82907e+06	1.72763e+06	3612623	4.10685e+06	2.3322e+06	3.77815e+06	1.69239e+06	2.68647e+06	2477714	4.0437e+06	2.45512e+06	2036980	4213121	1509603	4.13084e+06	0	1.62366e+06	2.52286e+06	2.48029e+06	2.68183e+06	2.81947e+06	3258514	3.65029e+06	59942	1549034	1133820	1.92143e+06	2.48987e+06	2.72768e+06	627324	2549290	1.75003e+06	1.83072e+06	4.29415e+06	1.49558e+06	1.98946e+06	2.01302e+06	2.41949e+06	2.87694e+06	2052835	1.39032e+06
4697	436268	475509	540833	54874.4	0	232153	2.54917e+06	239369	628014	595784	202256	248743	0	0	0	150550	0	212499	210483	0	0	0	245206	483533	0	0	335563	476224	1.19018e+06	262669	121943	119107	250703	2.31015e+06	1.0847e+06	150157	0	46313.4	410871	716065	328567	341951	586346	651829	3.12109e+06	306466	841714
4813	59697964	546450	1.27764e+06	3.85004e+06	29866598	45097092	27185746	34277356	18996284	48571544	75771750	537692	456597	662044	7670114	2.14895e+06	804528	1.03054e+06	72648.3	191374	51386.7	0	635820	250252	584765	459054	2195499	20528718	49112720	69665.2	13072053	65433.7	270674	4644560	661952	99200.4	273175	8503365	108281	21973970	606968	618786	129180	158418	2.31828e+06	117684	327858
4901	10560517	9935043	4.16772e+06	10144794	12792905	2.33713e+06	3.38538e+06	9622686	13242051	2.54286e+06	11519561	6.85926e+06	4.16327e+06	11383208	3.28473e+06	10330951	10030614	1.63978e+06	11916623	9380967	12693482	0	3.84755e+06	12242436	4.10907e+06	10556676	17831604	11958035	13196144	57411.2	12099695	1.78749e+06	21713778	12279893	16107638	1845944	2.96382e+06	4719039	15522338	3358857	5.55346e+06	10008285	11186244	1.54326e+06	1421193	1536884	1.52342e+06
4980	0	0	0	0	0	0	63236.1	0	0	0	0	0	0	0	0	0	0	0	0	0	0	0	0	0	0	0	0	0	58927.3	0	0	397597	55349.3	0	2.52155e+06	547906	0	0	0	279588	0	0	833740	1.0774e+06	2.41779e+06	872301	258434
5107	1312550	989531	1.25664e+06	818716	1.50275e+06	1.51576e+06	6062221	864927	1.12586e+06	2252914	1.50192e+06	1.02611e+06	1.29333e+06	1.15212e+06	1657644	2.94724e+06	814117	945856	1.03684e+06	547213	1.35298e+06	1001467	863697	957880	1442272	1.19955e+06	1.74015e+06	4.2575e+06	8833488	1.44435e+06	863563	621296	799660	3987809	1.36913e+06	450131	1.94994e+06	1.06472e+06	1.15785e+06	9741313	903132	816193	568507	602561	2.81469e+06	602027	615390
5207	2.00859e+06	1580380	1.50129e+06	1573896	2.89813e+06	4909516	6254040	1.32181e+06	2.94167e+06	4.42043e+06	2455059	2669947	2873093	2.68049e+06	1.79623e+06	2.6027e+06	1.61662e+06	1.77113e+06	2.79549e+06	2.31703e+06	4466855	827252	2627015	3359494	4098979	1.93016e+06	2.11689e+06	2.87945e+06	3.00495e+06	1682412	2494281	1.18191e+06	2312197	3.24308e+06	2641886	745423	2891664	1.9558e+06	1.93988e+06	6.67385e+06	2.96968e+06	1.98818e+06	2.97564e+06	3.55179e+06	4.58747e+06	2986387	2.3893e+06
5307	36126692	37183224	56598310	24044186	54571296	53108932	63019900	32284348	105234700	84164370	53301684	128219020	40634776	64670980	60858868	45370068	60087548	68883810	69769630	32460088	73746824	7.39068e+06	42860820	51963212	47871560	48216210	46071696	62281450	96351224	10281105	31033930	14044330	27947590	53767630	17789016	7005688	57181190	65117144	49884384	77856104	51212610	66777070	22263824	24625266	40567056	25026548	19906978
5394	0	0	601992	0	0	1212801	617453	0	927326	0	0	863238	0	85224.8	0	598790	193571	688407	0	2.07331e+06	0	0	0	132577	53747.2	0	0	0	0	0	361870	2911781	1.98067e+06	0	0	2.01085e+06	0	0	0	0	0	51893.6	1.37631e+06	1439936	0	1.05675e+06	3.97118e+06
5445	6648183	5.15275e+06	6714027	4.99698e+06	7.86885e+06	6026356	6.17683e+06	3185010	8664430	4.42944e+06	6560110	7212095	6289609	6483867	9397221	11925439	4700978	4789069	7.81968e+06	8696151	3288289	8848517	6.02481e+06	9009553	3980249	4.23196e+06	6.6062e+06	11123554	4.7856e+06	14763782	6710468	12139457	8.0007e+06	13309013	16013774	10294563	8.24595e+06	5.94921e+06	5711284	7410872	4.69738e+06	5142701	13874673	16550625	10565673	12869142	11342356
5496	2.32147e+06	3768578	2.66612e+06	2.47058e+06	4.12699e+06	1.88967e+06	2.02069e+06	2.01412e+06	4.22155e+06	2544674	4599001	4544288	3690794	3178518	2.08305e+06	1.63312e+06	3.2315e+06	2.73796e+06	1.21698e+06	1.00799e+06	1.61333e+06	0	1.55628e+06	2.36116e+06	5.17426e+06	3623445	790687	1551245	1.16284e+06	68022.8	1341297	588227	785298	3769338	80435.2	547235	4828644	4.70404e+06	1.66359e+06	2302151	3.50153e+06	10337227	630266	493147	194336	260367	526177
5666	30271042	7.18712e+06	5.20072e+06	5325688	9031916	5647441	4895938	2.58371e+06	3.35175e+06	2.51693e+06	1968717	3.24056e+06	4.04614e+06	4.18381e+06	32600106	15075008	1.92593e+06	26630508	1414675	2.48546e+06	3.26328e+06	172122	5.99929e+06	6895298	2.32165e+06	2178230	1.50713e+06	4776823	5996148	533639	27074780	10083722	23112780	5670196	7179540	6.61865e+06	4.8901e+06	34219190	17655430	31111224	14350666	1.90772e+06	5975429	5326635	8449255	2.43286e+06	6.80532e+06
5890	0	0	0	0	0	0	0	0	0	0	0	0	0	0	0	0	0	0	0	0	0	0	0	0	0	0	0	0	0	0	0	0	0	49747.8	0	1.90694e+06	0	0	0	0	0	0	0	0	0	0	0
6671	9738067	14143073	3.0364e+06	5498724	5270698	3.04227e+06	5254074	8144190	6.9165e+06	3.05247e+06	9417080	4.60784e+06	17757988	17096378	3.58775e+06	2.84034e+06	4068152	4.17673e+06	2262833	1.72109e+06	2.03836e+06	0	8478106	3381820	7.35362e+06	5999181	643707	2.23626e+06	3579392	0	3.86546e+06	888331	1936558	2.27995e+06	1.5642e+06	966374	4.20189e+06	23928308	4497847	9407852	2729851	10174818	2474645	2.59308e+06	2.00641e+06	2.8964e+06	1.89441e+06
6816	0	607071	0	1.37924e+06	0	1.37517e+06	3.29374e+06	560419	385550	588520	1.88585e+06	1.3675e+06	57774.2	1.14516e+06	846748	188836	0	0	495931	0	423054	0	0	0	2.12694e+06	485117	0	914684	0	0	0	0	0	718536	0	0	1.78458e+06	836656	591723	2.39375e+06	2.03613e+06	878910	0	0	0	0	0
6966	7.88336e+06	5.18488e+06	5302281	3.49357e+06	7437121	4834628	13582040	4346782	7.96606e+06	8061683	10656198	12505397	5.57559e+06	7588574	6860245	6603533	7265269	7989278	6763406	2368969	5.48856e+06	3318383	3.14853e+06	5264651	11184249	7.82741e+06	2.90519e+06	5975826	14946934	5.24677e+06	1.97589e+06	1.59286e+06	2.09286e+06	7.16107e+06	2759723	1.38026e+06	10666056	17558750	6471742	21202934	8466134	10513855	3.80831e+06	3.15643e+06	8.01399e+06	2.46205e+06	2.675e+06
7027	287830	0	0	0	0	107966	3.01222e+06	811194	0	354980	550080	269236	1.8259e+06	1.62783e+06	701507	738758	0	0	1.19547e+06	0	59241.2	0	417048	0	1.73625e+06	0	0	526391	0	0	0	0	0	542737	0	0	1.74103e+06	2.13212e+06	2.71846e+06	3.56389e+06	247055	749909	0	0	0	0	0
7193	688869	619056	2.79442e+06	315086	1.00034e+06	3.15529e+06	558329	114678	4.11964e+06	1.91704e+06	668573	2.25816e+06	313790	978930	1.41759e+06	1.13837e+06	1.17347e+06	2.64594e+06	633246	8970065	535042	0	818931	10553403	580830	184403	329253	389540	1.24517e+06	0	13755712	44988348	20590144	1.29761e+06	48130104	47856580	730582	436292	648448	1.79843e+06	477683	847564	52971520	59383268	34079624	36841156	23300492
7233	9791536	14210971	1.85336e+06	10225104	5223743	3.0638e+06	6.78462e+06	8527842	5.92196e+06	3.66211e+06	12619754	4.43121e+06	18714364	17849674	4.30612e+06	2184062	7.40675e+06	3.14664e+06	3344600	1.72109e+06	2.84157e+06	0	9188920	3381820	12168369	5.00942e+06	643707	1.55964e+06	4.15103e+06	0	4501018	1.39994e+06	1936558	1.80623e+06	1.69848e+06	2.15298e+06	4074724	24303638	6.35978e+06	9051931	2773074	10665564	2474645	2.59308e+06	1.93183e+06	4931813	2294843
7407	0	0	0	181011	0	0	283221	0	0	0	175419	0	0	0	302719	0	0	0	0	0	0	0	0	0	120293	0	0	0	155818	0	0	0	0	0	0	0	55626.6	0	0	2.69177e+06	0	0	0	0	0	0	0
7710	13237667	12955279	12533247	11318675	19331414	11251863	13393534	13157797	16548744	20272542	18758698	17182904	22865274	19240252	14439773	10812645	14677529	13427502	11486512	9030192	12653457	222788	14201896	16517899	23827674	19492986	4992553	8908935	7692778	597020	18642972	9654180	18211932	8410079	8806756	7.618e+06	20901252	25807946	16045938	19721774	14098866	17549186	7.21428e+06	8073017	7050393	6.8628e+06	5.84732e+06
8002	351055	631533	395256	336538	607939	129725	54898.8	254316	1.534e+06	519430	164553	1.14549e+06	1149290	837292	65481.6	0	857487	271706	101048	1.43735e+06	288587	0	383733	1.15709e+06	258114	481350	0	0	0	0	1.42179e+06	1.37744e+06	699073	0	501555	3280316	50181.1	832870	173104	145324	143866	531510	3.24892e+06	1.98555e+06	301638	1.73306e+06	834426
8156	3.55053e+06	2990975	2.72944e+06	2303508	3.45461e+06	2.94845e+06	2455873	3388487	2.18392e+06	5.6702e+06	3.62191e+06	4.63791e+06	4450905	4534228	5.72813e+06	2.88062e+06	6.8482e+06	4464385	3.87476e+06	872564	3.96268e+06	0	2.44647e+06	1.76219e+06	3.9398e+06	3.7082e+06	1.01366e+06	1.81848e+06	2.56376e+06	0	1.35536e+06	667137	2162971	1.92378e+06	838194	537936	3.93211e+06	6.50143e+06	9642192	7478805	2.04231e+06	6.25306e+06	1.60524e+06	1.54092e+06	887118	1.00033e+06	1.04324e+06
8218	0	736450	0	320223	1.70506e+06	1.39087e+06	897874	274422	616952	1.59183e+06	2.16455e+06	933677	1.85495e+06	504739	3004133	1.54986e+06	1.15384e+06	1.87186e+06	107493	0	4.03993e+06	0	473399	805883	320398	4.70134e+06	0	938119	867736	0	1.36991e+06	218724	405931	1.84423e+06	3342056	0	4.73905e+06	2.4851e+06	1.40034e+06	4.02076e+06	734458	2.49766e+06	170794	51756.1	0	0	0
8336	101570184	127606160	109365224	104640670	145663620	69473570	48656428	93803416	212448600	102485200	88844740	136956780	64855296	132919430	62727708	35327130	145582130	101556430	52828010	153173730	75834640	1.07026e+06	105066390	165981340	110491130	116778030	14590009	26132454	41639348	1.74373e+06	170482100	84527750	121410470	21217320	108204330	116309850	52974290	69764940	57569590	67485830	80642520	107941040	234879660	213597340	76475464	185151970	126372220
8418	66208.6	0	0	0	0	0	17620440	0	0	0	1.05676e+06	0	0	0	0	396839	0	0	0	0	0	0	0	0	0	0	0	247997	679542	0	0	0	1.19627e+06	553776	0	0	0	0	0	0	0	0	0	0	602077	0	0
8463	417968	528284	889864	266797	1.22403e+06	953143	713904	261681	1.1357e+06	2.18081e+06	837280	2.59208e+06	386116	704429	864201	625767	881782	590994	688479	349876	1.21764e+06	0	374227	719815	323538	855114	92727.4	342756	804642	0	350544	268031	524299	259868	390748	108544	580887	432016	605227	1.23685e+06	218707	490392	491046	503714	379871	394197	331633
8506	74489220	74946850	61476508	67069416	145720370	69711720	48889744	93860230	118532960	103253416	54081510	137103200	93981864	133200140	62787180	35699884	145739710	44575124	53001580	89770940	76751470	1170260	62539720	166041660	110551850	65917560	15045916	26863040	42091120	1.8721e+06	170671630	84554570	121501140	21272496	108332904	95452180	54041920	76649800	58157930	68539930	80758940	66605604	234753620	213755200	76703860	116463976	82929730
8540	351055	631533	395256	336538	607939	129725	54898.8	254316	1.97669e+06	519430	164553	1.14549e+06	1.3039e+06	837292	65481.6	0	857487	271706	101048	1.54325e+06	288587	0	383733	1.15709e+06	258114	481350	0	0	0	0	1.48619e+06	1.37744e+06	699073	0	501555	1.19578e+06	50181.1	832870	173104	145324	143866	531510	2.00934e+06	2.36114e+06	301638	1.76584e+06	834426
8678	6.47862e+06	9240866	8949187	6999273	11012059	5678606	4.17508e+06	5774210	15573381	4990985	7.99161e+06	12082874	4.88709e+06	7.70083e+06	3396211	4694578	7751625	9170530	3.07548e+06	6201707	3.4797e+06	4219124	5.75287e+06	9952175	5.30451e+06	8727156	4224288	1.86851e+06	2.95328e+06	3.4583e+06	5438643	5253412	3.38972e+06	2.44615e+06	3.09914e+06	2.2836e+06	2.80376e+06	9463220	2.88465e+06	5038567	5853924	6431341	9581430	8642687	2.7417e+06	5930778	5908137
8985	1.3001e+06	3.24746e+06	745411	1.77395e+06	1.39249e+06	2567619	1.46548e+06	894545	596276	1.50888e+06	2.3394e+06	2.4571e+06	892712	1.37522e+06	893161	357076	767436	860411	542134	0	621837	0	461753	144252	1.85557e+06	534727	56330	280679	540193	0	57521.8	0	0	276073	0	0	663040	743868	1.01501e+06	1.01691e+06	297222	733250	262683	265445	56626.5	0	175562
9220	401195	1238753	0	367457	106075	897243	993156	2.67486e+06	708820	649857	2719473	1.68502e+06	1.11749e+06	3.67263e+06	1080957	0	438365	507169	793847	55998.2	107146	0	421538	642607	1.93356e+06	157405	0	0	0	0	52584.1	419501	321143	832088	0	461049	696407	6.78294e+06	2.08955e+06	841684	535475	1.53822e+06	1678250	912923	114573	349768	2.15375e+06
9335	5471891	9781452	2520725	2.93841e+06	5709714	2.78978e+06	5.35798e+06	20239082	1.85057e+06	7794392	28953854	7957620	6.21914e+06	11019199	11502886	2.60171e+06	5.36449e+06	6041887	7.10472e+06	1.40696e+06	4534310	0	6.67914e+06	1.82086e+06	17761626	9460159	261940	1.97043e+06	805759	0	2.885e+06	3.00981e+06	1595277	2.5035e+06	159022	3331030	5120814	15582623	9885548	10185867	12957616	16079470	3776440	2.02867e+06	524346	1153341	1247962
9336	6437286	7.70556e+06	3.81494e+06	11808710	8641782	7.88642e+06	14107577	9500552	7885257	6731267	11459453	11858171	21894294	24310874	6.55022e+06	7351571	5776082	4429670	7.78455e+06	1.76462e+06	4971905	0	10978005	6.16118e+06	22128256	8764868	1.05326e+06	3.90942e+06	3.16082e+06	0	2899239	1158246	2.82908e+06	3.41331e+06	1.8541e+06	3244804	14998464	30250044	13639397	18479890	6.77171e+06	11754096	5401542	5076712	995864	1.84552e+06	2.03858e+06
9430	73772856	17880030	47724336	37096804	120304020	29791158	8896606	8628143	21206750	31352806	20642574	43679600	19319596	70896010	27296062	13474772	16274253	12481734	16442950	4.45142e+06	22943110	0	12770867	13683174	27479702	48383428	2125862	4.72237e+06	12716532	531381	20313672	14801191	10684855	2.87471e+06	2.72414e+06	9001707	35856644	18710496	23723708	14819897	9579011	20107032	8616084	17809832	2.98402e+06	69742344	9777704
9465	7675765	8761823	4747702	10557136	50894292	8.1918e+06	20021592	12095422	8.30892e+06	6.64448e+06	8617085	18532866	7.93053e+06	6.39633e+06	6041703	3.08951e+06	7228684	7391416	7.90679e+06	9430834	4.74847e+06	3.83024e+06	11676486	8059329	7101073	6.93242e+06	1.64919e+06	2676786	5.11459e+06	1.00629e+06	2729848	6274612	3156769	6692625	7.1451e+06	8.34748e+06	4489022	8549758	6.78205e+06	16069412	5.27469e+06	7.21985e+06	19272750	14342387	14286536	7998443	10938948
9629	8528256	8674854	3127606	8464923	5.66805e+06	2.74989e+06	6267924	10425835	4.12834e+06	8432945	28773206	3630796	4.37351e+06	12121822	11640951	3.1336e+06	6414246	6.30273e+06	8438421	1.73433e+06	5.1638e+06	0	4.83443e+06	3.51158e+06	12484199	9140442	261940	2264647	805759	0	3.99342e+06	3.00981e+06	1595277	3.53999e+06	159022	3.38235e+06	5823974	15162925	11053210	11878397	14766028	6.57435e+06	5099046	3.9661e+06	524346	3.08457e+06	2.91445e+06
9720	46086052	98488940	16024792	143204590	18699432	83121864	80081410	184490450	85557720	115279010	200527580	164521330	21977254	76923370	109381620	13246526	20678928	51921830	86796184	6190418	32274222	0	27745450	30367688	235794240	111968430	9809639	21560554	11672083	231645	14380754	1.97281e+06	1.81435e+06	59369756	676169	511545	117484740	175292750	77887330	118164584	163880050	134317400	13759593	10310028	815841	4.18798e+06	15320556
9722	2064706	2.73943e+06	4219661	1.96289e+06	6.08209e+06	2030539	1.48062e+06	1.6027e+06	4.41397e+06	3.59085e+06	2.0726e+06	4.22698e+06	1.40948e+06	1.59916e+06	1.98448e+06	937284	2.81112e+06	2.75801e+06	1153981	1693589	1.78509e+06	0	2.20856e+06	2.7091e+06	1.20866e+06	2997798	331288	611010	963629	0	1.44007e+06	521223	1.41239e+06	443920	657200	602814	1595329	1.22647e+06	1.73071e+06	2.20562e+06	1231881	2.35544e+06	1.6691e+06	1.33029e+06	569359	862131	1.32941e+06
9931	90247640	39714256	59235084	67326820	144238160	43097484	8833755	20918316	45500372	42049276	42921904	22396268	43866776	89408010	27151656	13316942	37821816	30488778	14802548	11613984	33963836	0	32128546	33521758	35748050	67335336	3.73818e+06	6683630	23606166	852014	25311958	17571348	11554615	5.82516e+06	4.09805e+06	10194241	57203660	42626108	22109348	13449468	18962748	40780228	19003352	22356012	4732656	82898450	16868646
9943	6660454	8.23406e+06	4.38423e+06	9169215	40283990	8626239	20643496	11774781	7.7657e+06	6941202	7.48249e+06	18532866	6.82917e+06	5.97461e+06	6616228	4.47458e+06	6823360	6555050	8534473	7918825	5130841	2.36342e+06	10270520	6609591	8965724	6196583	4.63334e+06	3.78647e+06	6051185	2330378	2.38563e+06	5.12457e+06	3.76303e+06	7370206	7514912	5.31817e+06	5.44593e+06	7.60481e+06	8.24814e+06	16937790	4784683	6.97563e+06	5633550	5280558	2.71543e+06	6940661	9014639
10034	44919520	40673316	55459252	30716994	52905490	24174376	15862737	40814070	58652916	38598708	46767484	57708052	54523028	53645172	33501572	18536434	73046170	52818840	27269556	36521724	28299246	237066	40515830	46979092	45805040	48122310	4.8683e+06	9489879	14635852	841174	39507344	38612540	34740564	8944079	10912864	28956200	23409416	73687140	50213556	44205932	37971000	68216930	70926610	61276744	14124628	45205068	45484584
10082	687308	1.29292e+06	2909655	1.17377e+06	2.06996e+06	3.43058e+06	821204	626463	2.02585e+06	2.4166e+06	1.13344e+06	3.81226e+06	757004	1.66789e+06	1.0698e+06	452794	1352635	3.75708e+06	611295	4.16418e+06	1.28622e+06	68264.4	798848	8703149	1.17501e+06	4.17347e+06	716394	272084	1.59256e+06	145076	4.66664e+06	9914151	5564906	417437	3.80904e+06	10238988	654126	916578	578461	749428	449373	950492	6313021	5.4e+06	2188029	7.4955e+06	4.63408e+06
10114	1.41731e+06	1.36357e+06	1.52577e+06	1.43879e+06	2.14399e+06	2958494	1027889	1.05984e+06	2.71637e+06	1.97448e+06	1.99137e+06	1.15701e+06	816946	933072	1200480	1.60714e+06	1823413	2.74908e+06	1016107	5.51029e+06	1.14683e+06	808423	1.05734e+06	7.24055e+06	1.92709e+06	2.01529e+06	1.7569e+06	830158	1.34588e+06	464806	4734834	10477508	4.16303e+06	836477	4944275	13007926	1.757e+06	2730195	2026091	2045677	2.11246e+06	2120566	15364511	14015285	4351342	11560793	17199868
10289	5205767	4.41682e+06	5.22854e+06	3431675	6.83468e+06	7541106	1.76581e+06	5583440	4.0179e+06	3.7239e+06	5369929	5.67229e+06	6.51075e+06	4925002	9161035	5.36396e+06	5665383	5.37458e+06	7558202	2.94889e+06	6914897	0	3.58579e+06	4.77072e+06	5.16387e+06	6599483	1.46176e+06	2.82097e+06	4608236	127667	4841090	5.10822e+06	5.22595e+06	3089682	3268197	7900077	5.64295e+06	5.38118e+06	14237069	10141163	3.41282e+06	4551378	2956859	7884573	2447906	7.87666e+06	7744838
10312	3992462	3742819	3.2324e+06	1.9753e+06	6962992	2.63587e+06	1.27818e+06	2.79621e+06	4818628	4.40854e+06	4.63706e+06	4552864	1.72748e+06	4411873	3.86732e+06	4.19275e+06	3.73297e+06	5.67101e+06	1.35266e+06	2.70183e+06	4.32068e+06	0	2.73153e+06	5.4089e+06	2.05587e+06	4.24427e+06	1.55623e+06	2850919	3.35816e+06	154880	4381042	1.91511e+06	4.04946e+06	487931	2.5006e+06	1.95994e+06	2351676	3.75776e+06	3.17461e+06	3469142	3.0891e+06	2510230	3.2579e+06	3.22398e+06	1.94659e+06	1765417	2.50971e+06
10348	44780030	106867040	15590409	147984560	17454698	84886770	82860430	148249180	17231394	32224402	188446300	163673250	21363462	64385524	16695644	13325656	19156228	47573684	31818748	7029220	32501676	0	34737556	3.91012e+06	225751140	94681384	13513315	22719208	10029190	231645	13376375	1.97281e+06	1.81435e+06	74294550	676169	458298	120617630	165127420	77989100	121742744	218446900	130317040	12182300	9639027	815841	4.12955e+06	15620395
10446	2.08201e+06	2.10374e+06	1.92094e+06	2.05579e+06	3.3093e+06	1.83941e+06	959077	1.90838e+06	2.20308e+06	1.6424e+06	2.24706e+06	2.38975e+06	1.77384e+06	2.20127e+06	1.78673e+06	1.80454e+06	2.27044e+06	1.97717e+06	1.23255e+06	1.88569e+06	1.7963e+06	0	2.03276e+06	2.64081e+06	4.09986e+06	3.13891e+06	354849	624052	498068	0	2.9025e+06	2.45864e+06	2.62981e+06	602686	1.3818e+06	2.37916e+06	2109633	1.88619e+06	1428291	1.88962e+06	2.42129e+06	2014982	2.35452e+06	3.0362e+06	871015	2.33628e+06	2.16633e+06
10447	186034060	217763620	190435900	181434610	245180830	139149120	68805480	219456690	196074460	145577220	225186990	176327170	243486670	209972960	144679070	76731060	206123070	218969980	87796456	145553360	119240800	834855	163937460	192904690	131297870	151470820	17296454	35711524	37567404	2276099	154040580	120015240	143102850	40645410	27222784	101331550	83279360	209406820	122615784	99590780	162804690	171409360	118591810	98251660	28883892	81008110	100503496
10854	9107869	6.59532e+06	5689568	9869968	7.10702e+06	5702746	6.59128e+06	3.74253e+06	9198253	7365442	10765094	7.46359e+06	6414787	4920444	3.00529e+06	2810153	6213697	5557228	6751629	3.98071e+06	2630471	0	2.25925e+06	5342527	6.20825e+06	6.59039e+06	261940	2214474	690436	0	3.53108e+06	3.05952e+06	2655060	3.66968e+06	1104670	2.5827e+06	4.66165e+06	6088802	8496286	10345532	6029256	7358732	9579577	6088920	1.18354e+06	5.83681e+06	5.74248e+06
10891	15745952	13215394	16547590	9146782	22696978	7.2203e+06	9285198	19059998	24521372	14781603	21451052	26615902	22034536	17888582	10835936	6.85452e+06	16467148	13679956	8.38577e+06	7159961	11543426	0	6195062	7.9838e+06	14382025	22455086	1.79343e+06	3.58188e+06	3.73402e+06	0	6796532	5.31446e+06	7.83213e+06	2646555	2.18516e+06	4.47373e+06	9660808	21253176	12654987	13685324	7.6996e+06	15968168	5876643	4.23607e+06	1.3546e+06	5761965	4.12788e+06
11343	17351838	15818696	21495616	19179278	34287790	22875960	10833908	13196157	24062852	24873446	24972154	30111274	20123356	17269476	11808946	4.76355e+06	18752128	16583117	7.22097e+06	12379269	9672287	1.29837e+06	10297380	29324048	16357060	25794610	2630894	4.61194e+06	7.55515e+06	3.61148e+06	20060542	22739984	21629500	5197929	9477071	22605014	12121962	28149830	15130042	14489581	12467693	14469650	20659350	18241122	6104645	19501524	14984123
11444	15745952	13215394	16701754	9146782	22696978	7.2203e+06	9112248	19059998	24521372	14667728	21451052	26615902	22034536	17888582	10835936	6.50205e+06	16467148	13679956	8257631	7229122	11351403	0	11093356	9027438	14695765	22544842	1.68732e+06	3276059	3.41502e+06	0	10161444	5856795	7707433	2455831	2.09948e+06	4762880	9528278	21360082	12463608	13403637	7761243	16025360	6.48911e+06	8031098	1.3546e+06	5808338	6597942
11593	19362130	9419799	11795627	11141790	18366018	8103077	8556689	24792662	13809344	12872748	18497730	16823440	22429752	15653725	10038357	6.00869e+06	16971726	15610699	8518751	8830248	8468767	0	12579489	13185831	17757478	21344702	1.91146e+06	3.32917e+06	4.61094e+06	167494	12488314	16091999	17689348	3.81388e+06	3.54023e+06	4.1096e+06	5811470	23128066	14881743	10941337	11025320	15301548	10286971	7988909	2.75948e+06	8613238	8053596
11594	3568056	3539448	747405	4.46665e+06	5.94222e+06	3.70986e+06	1.77021e+06	4473219	3.74851e+06	2.20085e+06	3560687	4.85172e+06	2.54893e+06	2.80436e+06	2.13985e+06	1.18368e+06	3.25544e+06	2.82646e+06	1.70791e+06	725112	1.78767e+06	0	2.45829e+06	1.58953e+06	1390210	1.31696e+06	56442.1	443652	1154143	0	838669	881547	468544	748669	67308.7	0	242464	2.05262e+06	953894	1.17017e+06	761574	1.79882e+06	679798	771185	273350	77203.7	406825
11600	241170380	744308300	593711360	505872160	505384400	432217440	193518770	203733060	299093900	465880540	355449120	357864830	368333760	461874800	388016030	207306820	408195330	437806900	240999020	207305490	383615230	1.54357e+06	407103900	459732860	372271040	286290530	41423070	50963664	93818870	5064094	445944600	272680700	214316830	247392980	88387864	374203500	775969600	463761800	414480100	422248320	397649760	478462620	185912900	168581250	190499220	228528850	335675170
11766	2479228	1.57663e+06	1.09884e+06	1.11255e+06	2.98947e+06	874813	564144	290518	949343	352496	479667	420626	1.08615e+06	965068	1.26623e+06	0	1.30107e+06	973494	189860	425379	496909	0	585860	1.4836e+06	450055	157079	0	64067.4	1.13848e+06	0	1.2422e+06	621246	794469	0	689013	1.30302e+06	320086	464699	398010	1.33408e+06	597601	986115	858817	716664	401243	497678	510127
11861	145796580	152086960	169286110	131703640	257507300	149557170	66829228	172189220	187120100	158138670	171591600	210842030	129354320	167186990	122908504	80188520	172247630	186289710	86586050	174907340	107357464	15870627	137976350	242397180	147030640	257802100	47839776	49070970	75734570	10927022	282074370	293257380	279493900	45070260	102320856	173969860	94656680	172581630	90369920	99563690	129006960	126081830	229557650	193288830	83130820	169981660	174640690
11877	148144910	155582430	171427440	136747650	261431520	150688210	71861740	176380910	191876690	159357490	176647840	215460340	132186910	169123580	121138200	83577190	175031920	189875230	88954280	179765070	110099410	15392897	140858340	244392450	152209620	263689310	52721330	54586420	79506030	17498770	283844800	297872580	283983550	48873184	107207630	177316590	96268830	176185710	87107896	100055256	130991570	128631720	232463070	197441970	87352740	171811300	175955340
11952	4829391	1.79929e+06	3136401	2.986e+06	2.86094e+06	3.44279e+06	1.97896e+06	2.7444e+06	2.54587e+06	2402378	3.66676e+06	4040857	3.77084e+06	2.76728e+06	5.10322e+06	5.27727e+06	2898522	2966407	7156433	1191478	3.2554e+06	9254884	4273999	3.43376e+06	3.02559e+06	4428282	5092820	7.59353e+06	7.72965e+06	9325069	1.81137e+06	1.56748e+06	5055589	6.91235e+06	7.55798e+06	1.79203e+06	3.0962e+06	3653836	4939106	6.17087e+06	3.69234e+06	2349406	3.30812e+06	3.71197e+06	6499845	2.38954e+06	2.31438e+06
12028	931233	347078	0	1.86621e+06	312122	1.37512e+06	2.39473e+06	5025018	2.59559e+06	2.03381e+06	6.26239e+06	3.82731e+06	987565	0	2.06325e+06	54235.7	527247	1.56122e+06	2.04429e+06	0	451284	0	755298	123038	7919303	2.22481e+06	0	56869.4	0	0	514232	0	0	640644	0	0	2.455e+06	4.19306e+06	1.61183e+06	3.6761e+06	5169603	3.23844e+06	3.20113e+06	2.39106e+06	282141	570685	994951
12257	2.58075e+06	6428126	787368	3.97349e+06	1.84887e+06	8786988	2.67988e+06	5818909	4190061	3.12814e+06	4793850	6.13811e+06	4.25772e+06	5246194	2.51038e+06	865762	2.8834e+06	1.22005e+06	1.92348e+06	3.1089e+06	1.4353e+06	0	3.60922e+06	993192	6056848	4967488	0	693479	117791	0	984692	2.96397e+06	1.47011e+06	501786	1.15937e+06	52614.1	1.92919e+06	5688133	3.97157e+06	3779906	1.32007e+06	2.0583e+06	24907670	20101028	2.49478e+06	9160892	31240844
12279	2.11539e+06	18278816	7.6944e+06	4979018	8474035	6516830	1.59113e+06	2.42782e+06	3.47154e+06	5191103	4798196	4007684	4383197	6283235	4468720	1.25168e+06	5548659	6.86155e+06	2.12938e+06	1.12253e+06	3998152	0	6.59836e+06	6.10407e+06	4394676	2908458	152524	368199	676348	0	4.09506e+06	3.29147e+06	2.16184e+06	2.02055e+06	826194	5464070	14077824	5457669	7318259	7181647	5.23145e+06	8710672	1.19165e+06	893841	837368	572815	2.84832e+06
12378	1.02465e+06	2.45507e+06	690472	838658	2.84145e+06	889825	397523	1.14044e+06	271080	885632	713809	773265	953573	444298	1.41836e+06	132603	908704	263949	271339	0	493142	0	764842	363072	863950	1.25984e+06	0	0	317733	0	798663	0	0	60035.7	0	0	280895	1.51208e+06	718045	754496	1.08465e+06	1.03799e+06	49212.3	0	0	0	0
12415	915528	2.08862e+06	2.36768e+06	1669554	2.52852e+06	1457775	763565	1.92625e+06	3.31389e+06	1.91771e+06	2.58386e+06	2.67369e+06	2474922	2.57997e+06	1.67737e+06	911207	4.16633e+06	4948189	1234763	3.41938e+06	1.39232e+06	0	2.78108e+06	4.85752e+06	1.64905e+06	2024712	67968.1	283204	620982	0	1.11151e+06	4.24779e+06	2.87925e+06	291488	773231	2446654	1.00738e+06	3.70856e+06	1.84593e+06	2371609	1835601	3041126	5.02015e+06	2.98067e+06	513430	4.08485e+06	1969065
12609	76785050	86176456	137180860	65786828	143029740	105918520	57348244	113979656	110078584	116586620	98026020	165541580	96161840	75421420	80916180	74794130	119174230	134501870	72181240	139471070	91359910	15288363	116938210	184076270	117860184	182507680	39491610	44170996	57208900	17033704	195038370	277404900	248126160	41964336	83588190	132630296	92388590	141920110	95887750	87148060	81911600	52114476	174056510	148589630	84054790	126180904	172257660
12725	1089620600	1283763600	715168100	1353478100	917570200	503558500	309693820	260420060	685935100	513794180	939560000	594878100	874041340	791676860	756390140	216215820	690435300	657987840	381174460	317758140	419208200	2254954	329970620	637934200	712567230	448288350	62275052	125088750	163461970	9248608	879880900	446429980	419903870	167622350	284441280	868496830	492927460	796206600	397526660	450024300	772016640	697000450	980148600	721943100	193457400	491048300	638515300
13008	48408396	70512570	28606692	183052300	44562936	131168936	119917990	257785460	126104456	81837780	185682320	138384880	32144712	72546180	81750920	29878056	37656456	73522950	71438240	17339244	40737464	171438	39881680	36757360	155704480	184045630	29474974	44506896	31944254	1.84098e+06	16980834	10735621	6.0429e+06	59394892	4275026	4594312	88559800	157890140	79246190	114179410	164306530	120063976	24604064	20405760	3.55587e+06	14946365	24810978
13080	833547	4.03131e+06	51655.2	6.75015e+06	289247	4.42549e+06	4.00745e+06	6530956	2.03996e+06	473221	2789683	1.79817e+06	179680	1.13593e+06	523767	0	219551	107071	69494	0	54015.6	0	60822.3	53359.3	2.03793e+06	996894	0	1.07326e+06	258004	0	50407.6	0	0	0	0	0	149461	449221	1.40269e+06	801731	6321831	2.2643e+06	2176482	2.14943e+06	240179	1.01421e+06	502138
13235	994261800	1181019100	621458800	1156872800	917570200	736662400	560890200	540077400	719871360	917881200	871283260	628392200	805441700	849439400	811174460	297998300	795956800	687233150	725574200	482942500	606842100	3.94321e+06	539632200	597640770	770239740	565966600	133609950	157940740	349549500	15883784	762610240	432470560	381489400	288538180	384104830	803761500	766749000	767086340	582978500	730858000	783112770	869459100	833927000	756578560	342844300	727323460	572331100
13276	4256042	5198725	4324301	6232333	5714512	4.64718e+06	5832249	7.14055e+06	4285975	3.30236e+06	7.85218e+06	7.77805e+06	4295554	4.37788e+06	3.38315e+06	2.24283e+06	5.24398e+06	5068263	3004440	3753715	2.57494e+06	2.69928e+06	5.67494e+06	5.5648e+06	5.30628e+06	7.24076e+06	2879623	1.73031e+06	2859333	3.04101e+06	2.62985e+06	5.20834e+06	3.54366e+06	3144774	2.22132e+06	4.00632e+06	2.3699e+06	6859418	3.93781e+06	4259612	4.58366e+06	4516450	8517677	6902532	5063827	6.03032e+06	6.56628e+06
13337	0	3.10065e+06	51479.1	5.83312e+06	520241	2.22107e+06	0	559319	52824.2	0	55068.8	265463	0	0	0	0	0	0	0	0	0	0	0	0	0	342126	0	0	0	0	0	0	0	0	0	0	0	645144	0	0	0	286645	0	0	0	0	0
13409	6.39816e+06	41196356	13145367	75794780	4913924	46510868	28869512	76215700	15602231	14935785	41148200	44599140	6.48668e+06	18070530	21479504	6.98634e+06	8748025	7442320	11271144	846256	8185146	0	3.76471e+06	3.09261e+06	49355096	71907070	5585910	9371518	6145907	0	3.25314e+06	1.35388e+06	52256.5	5085683	0	415311	26848928	38505950	27199140	21942108	64575570	63324000	17035936	8703380	771002	17048246	9007574
13501	4.15895e+06	4972138	4.00433e+06	6097951	5.17105e+06	4834251	6.25278e+06	7178138	4.14969e+06	3.62169e+06	7.65942e+06	7363053	4322175	4263818	3.66704e+06	2.73221e+06	5114089	4.78572e+06	3.34698e+06	3.37622e+06	2844200	1.6026e+06	5.5219e+06	5304255	5870334	7.18409e+06	3.28126e+06	2.227e+06	3350199	2.83504e+06	2.61358e+06	4.72546e+06	3668432	3611829	2.22132e+06	2.91154e+06	2.50379e+06	7.10122e+06	4576533	4596583	4.91858e+06	4516450	2.43645e+06	2245828	5286922	5638810	5883240
13566	248662	244997	288765	123330	798529	473042	514805	0	623931	138750	327567	529446	0	112972	54810.9	0	376909	668618	0	714373	0	0	114832	1.04015e+06	0	274607	0	853556	3313226	0	377970	1.04165e+06	491281	0	65684.7	950030	0	0	0	1.30805e+06	0	0	982466	790884	103146	760518	1269078
13786	2.47717e+06	2226398	693992	3.09579e+06	16417520	2.26443e+06	1.494e+06	50164.4	895120	1.12136e+06	5.46957e+06	13255067	0	0	9521694	1.20791e+06	316548	5.97137e+06	1.44543e+06	0	6534017	0	3.61789e+06	1445155	2.87175e+06	10893191	0	1.19591e+06	1.09359e+06	0	673216	0	0	1.0146e+06	0	0	7441634	2963310	1674370	5.57257e+06	1.16995e+06	3013522	0	0	0	0	0
13788	23056524	31184114	19221456	14370049	29287618	11159084	5698302	15098434	17173174	19948972	15905060	19062732	16546771	17552286	12913166	10516665	17202296	21965708	6.60273e+06	20168298	9825672	4902897	14658051	34685080	26726622	33333582	5055947	6.38664e+06	12273007	3.22719e+06	34315884	46606750	40735856	5.0654e+06	13341342	43886280	43758516	17264546	9958647	15080542	32416148	32450632	38688710	32607298	14461005	39693490	27387702
14378	8785910	10973820	9291998	5735940	11122562	5058583	5864060	9511303	9298186	9602683	8792434	10901796	14512176	10539080	5.42308e+06	10008008	7464121	8842648	5819195	17919470	4643795	3.30056e+06	7367637	12714428	14282849	16252658	5.42932e+06	8424468	4.54618e+06	1517939	28519704	41817760	40559340	3.70028e+06	4.6812e+06	12393012	18929908	10445564	5821417	9643956	14613598	11749919	12757017	10985593	4911478	11167131	10961968
14474	6.01198e+06	3648388	963946	13081594	3.34242e+06	3.06598e+06	2373083	3.26397e+06	17173450	6249969	4.44053e+06	2.42065e+06	4.30533e+06	1.57282e+06	4.02961e+06	467965	8.02605e+06	3129144	1.14075e+06	8550551	1466702	0	4566062	3095743	9077158	2.87039e+06	0	0	68739.4	0	5.78263e+06	4673879	2.1207e+06	0	2.2834e+06	5.04189e+06	1.13932e+06	7324395	3.01641e+06	2681893	6439542	4.52549e+06	18603360	9515847	2.82627e+06	579831	5500787
14602	5.80516e+06	5371510	6376485	4621544	8345253	3.42118e+06	4.5805e+06	8755194	6362321	5469254	6721562	8835899	7999022	6466495	3.18084e+06	1.74298e+06	5033112	5.22652e+06	2643310	2.53613e+06	2844164	0	5267536	4889997	6.77491e+06	5917037	501374	1.1455e+06	1.33075e+06	0	3655132	4240447	3.84834e+06	1146307	918664	3085834	2.55056e+06	9164237	5.09082e+06	4911045	2.87e+06	4658114	2600438	2.10572e+06	826868	2.37765e+06	2747765
14807	11491769	19591832	2.14908e+06	21469310	4279154	6.95466e+06	5320299	26622598	8609472	2.87206e+06	27079854	13882139	10051258	11281358	8845424	2.47545e+06	7.12175e+06	6.35774e+06	5947152	772941	2.94933e+06	0	5.08821e+06	1.83931e+06	29974516	22672350	1.39118e+06	1.90198e+06	1.0567e+06	0	1.27595e+06	203799	0	2.39788e+06	0	770955	10690822	42927904	13751011	12022340	17281350	23565576	5.85576e+06	4953252	0	1.52424e+06	2.83971e+06
14855	0	12139192	0	12401254	910077	1.47963e+06	56224.7	111796	0	52782.7	0	51028.3	0	0	0	0	0	0	0	0	0	0	0	0	0	59850	0	0	0	0	0	0	0	0	0	0	0	55008.7	0	0	0	0	0	0	0	0	0
14916	7052382	6605116	3.86797e+06	8.27981e+06	6.21014e+06	5427961	3.1882e+06	5244145	5056374	3.98631e+06	7.27289e+06	4830152	6.12698e+06	6220961	3.55358e+06	2599051	4.74768e+06	4285914	2966521	2.43839e+06	2782214	90647.8	4129097	4.16568e+06	14234530	8200142	1.63875e+06	1.9627e+06	2144897	361390	4.01421e+06	5.31008e+06	2.44377e+06	2.44654e+06	2124697	4373601	6.09489e+06	8205254	3.96152e+06	5.19068e+06	4440988	5114950	4643671	3.49469e+06	1.4976e+06	3.28037e+06	4.42041e+06
15008	445561	1.96292e+06	1.06039e+06	1.51626e+06	1335890	1.23136e+06	309233	1.84959e+06	1083378	635563	990059	757406	576765	889662	423731	188381	603267	812865	212633	219877	333007	0	500737	596964	808966	1.04114e+06	0	0	0	0	102187	171680	273004	0	0	245395	188960	908002	435347	312798	701848	815540	460026	420771	60877.8	436689	566525
15016	5408829	18426314	5.3434e+06	13924894	8089118	11775603	3608357	16205154	8405431	6.80303e+06	9368695	7821604	6736612	8890706	4317061	2772396	5.68498e+06	4452195	2.4106e+06	1.44528e+06	1.45975e+06	0	4388675	1.90264e+06	7975921	10030436	813227	1.26512e+06	1.32936e+06	0	1.49946e+06	1.39636e+06	1.41339e+06	710834	341740	2083538	3018781	9172390	4.10385e+06	3.99204e+06	6728508	7327271	2.16334e+06	1.45981e+06	482345	1.62699e+06	2140942
15123	10062698	28156488	1.86689e+06	21120622	4.16671e+06	8783243	7.84816e+06	22929836	9142459	5.27895e+06	27798376	15346840	12570537	13521731	11415219	3509419	3.73382e+06	7774423	8620046	772941	3.42343e+06	0	6.1112e+06	1.6402e+06	34846068	27423148	2.47321e+06	3.06084e+06	1.78472e+06	0	1.09944e+06	203799	0	3.90306e+06	0	739018	12889664	39965750	11801225	17382254	15083118	21627816	7.0741e+06	4867617	0	1.26244e+06	2.45734e+06
15214	30182426	28887946	35079212	24998654	37616164	16489169	23289576	57935844	44202470	26701022	39799976	52464420	36452716	30047830	16011429	8448912	19664212	22245660	11227997	10653001	10956264	0	29805538	23478322	36736200	27968864	2201665	4382706	5012091	228724	15248542	17234438	18890350	4641863	3107352	11023236	11130021	43795664	26933398	21776650	12049164	19257124	8234691	6879918	1.97055e+06	7786810	9903996
15253	2.96922e+06	1.51444e+06	385054	2.04915e+06	1.08839e+06	909525	3.48029e+06	8.14936e+06	1.36954e+06	2.09216e+06	5.60892e+06	3.73949e+06	8692432	7406483	2.62113e+06	1.77738e+06	2.92015e+06	711470	2.42504e+06	0	883268	0	6294566	221626	8862244	2.47126e+06	0	849797	0	0	0	0	0	1.10103e+06	0	0	3.86882e+06	13818247	7.18294e+06	5.408e+06	2.87615e+06	7.12721e+06	0	0	0	0	256466
15295	738005	1.06736e+06	659234	2.20719e+06	892460	1.39235e+06	816058	2695766	1991170	1.39803e+06	2.75604e+06	2332543	338435	1.04947e+06	1.46857e+06	486720	628569	1.6266e+06	1.07624e+06	1.06596e+06	607460	0	433041	1.56052e+06	1.82195e+06	3086099	439337	225090	450313	0	434934	419627	173374	290262	0	541356	911165	1.63837e+06	706906	974222	1.51462e+06	1.24274e+06	2.17056e+06	1.63846e+06	403814	2.13264e+06	2.68156e+06
15638	8562848	20766006	17443560	15911334	24264580	18828164	8.37017e+06	27181684	11272774	14714385	32132078	22733170	10464539	19829330	16831024	7.24343e+06	10790462	20648116	10500656	12971531	12013659	75318.9	15737656	17545488	22255666	26140982	2.23447e+06	3752266	5050600	385687	6294953	11615801	9250282	4.75152e+06	7.30087e+06	10865065	12949566	30031926	18581666	17673658	17226688	21901120	14551296	13118223	5.65721e+06	15765666	22479420
15664	388706	953786	268650	1.58852e+06	501474	1.26187e+06	2307962	4.01947e+06	789449	1.20183e+06	4.84142e+06	1.77569e+06	405184	279892	1.2477e+06	1.64035e+06	302335	580342	1.45178e+06	52458	511189	987909	586163	62570.1	2.73513e+06	2.5976e+06	2.64393e+06	1584672	2.11495e+06	972034	111436	170568	810851	1.6336e+06	1.93784e+06	0	1.68085e+06	1972174	4.29721e+06	3.12759e+06	2.32109e+06	2.14267e+06	106296	166484	865505	54103.1	397476
15728	849215900	66769260	13140372	558274900	513829220	153830820	13976529	28483588	790885200	421040350	63734836	33109588	740241500	348661980	54561172	45639896	776821250	187424560	267287520	665903550	192166260	4.14146e+06	371499900	864238460	8668206	102870810	1.03997e+06	1.49157e+06	41011190	1.15408e+06	884699200	806716400	837482100	10060275	599482430	1254738400	6936173	119187260	36966132	22573964	94239150	27414270	923071300	916081300	394273820	340851420	451591420
15801	564767	3.52462e+06	525300	1.03189e+06	2.83634e+06	1.20344e+06	287329	2.4936e+06	1.21581e+06	1.92557e+06	4398521	1.66618e+06	2.45829e+06	967901	2.51924e+06	741267	1.99923e+06	2.83758e+06	223563	0	1.82209e+06	0	2.26328e+06	1.43125e+06	715678	3.57258e+06	0	63743.9	394097	0	810681	854392	1.00459e+06	367622	276757	854798	2354324	3256401	2.44217e+06	1.74114e+06	1.46621e+06	3927168	692918	955166	249541	1.36673e+06	1.07646e+06
16031	260106	520582	0	882863	110119	337483	820356	1.59416e+06	114674	363944	1.54137e+06	672941	1.67904e+06	1.65921e+06	499560	559645	341109	0	488482	0	56014.4	0	819228	0	2.09626e+06	520380	0	78353.5	0	0	0	0	0	196647	0	0	857089	3394441	1675879	1.48094e+06	1.3139e+06	1982781	0	0	0	0	0
16041	485886	2.36228e+06	1.98238e+06	1.42625e+06	2294846	1.19899e+06	0	1.21469e+06	1.09988e+06	543352	1.24903e+06	1893210	206024	824896	528821	68225.3	565044	1.75759e+06	151273	658535	390022	0	690727	1.00628e+06	72438.7	2.33015e+06	0	0	324529	0	801507	906051	895914	0	53907.7	913673	356041	847349	319882	79483.4	636211	488666	1067235	753641	145166	1.28191e+06	1.09192e+06
16062	945361500	84285850	21037444	607902340	488635550	251668720	15314492	34346096	802093630	514608480	75725810	46544120	678338500	334971300	57652180	45671210	769290400	182502080	267418560	618441540	175951280	4931063	437893440	828744400	8744704	100017520	1.0704e+06	1.49157e+06	52095560	1.15408e+06	1093932000	891189440	747166000	11315494	613774460	1192615600	8354678	118475370	39500064	22930276	100202720	35667748	965851260	831957440	394520830	474861900	519846340
16299	115931000	5.98132e+06	1461808	108301660	65652948	34651268	620096	1.54326e+06	91771100	53215256	7005429	2.45114e+06	62889310	27787834	3060045	2.17607e+06	82001000	16035763	15562144	45060800	12441680	0	51722532	113098520	449413	1.92601e+06	0	0	3.20562e+06	0	127513050	66685856	70026860	783068	36804556	149698910	328756	2.37068e+06	1.71845e+06	816649	3.22799e+06	2.01883e+06	80335860	62681052	19399740	23222146	45883736
16401	13947533	19549678	13331861	11608411	13767663	9277333	7.12563e+06	22146634	12108109	11832919	20022242	17425686	17647202	18217922	9468968	4.63303e+06	10914708	10245695	9163587	9597665	6.16143e+06	0	18065658	10999754	28129010	21633874	1.56981e+06	3.39408e+06	3.73534e+06	156781	7.74334e+06	13458658	7708030	3607992	2.48376e+06	11543956	26128572	27324748	18595352	19473916	18481538	25368294	15884500	13085358	4297878	14238881	16008002
16403	0	8908525	3.25638e+06	6.70488e+06	18010698	7090803	3.3424e+06	10872449	2410407	14966602	9714923	8945936	24757752	13895778	20702368	0	21028268	6730142	4.73566e+06	0	6280104	0	6919605	3.18328e+06	13957694	15192209	940001	859395	1.0025e+06	0	107909	0	0	0	0	0	7906493	9226170	5.88911e+06	2.64573e+06	9849548	15465589	4.02959e+06	2240151	0	764476	368557
16643	9971780	11802042	22655728	19856594	43772940	34583964	806154	11657353	26575106	34179976	26761764	30865650	1.50613e+06	13100449	11780091	2.08121e+06	26410238	41138812	3.99181e+06	34932296	7631275	0	14159927	61233252	2.38424e+06	37383956	2860215	1.42235e+06	9799438	485769	24002336	56786716	30554966	1.53995e+06	10558191	47286776	1.5891e+06	6.04693e+06	2661307	1.64381e+06	5443422	4329511	43355492	35797284	8217152	50136364	45512332
16743	23005106	19318950	11483554	20422712	18249070	12089136	34271444	29037392	16014978	14245800	30666890	17610804	20818334	20204412	16238914	9872273	22575564	14916088	12814452	12814583	9472979	4.13227e+06	21724330	15006165	24128082	20425132	4983560	7.49774e+06	10730302	5.34825e+06	9436454	20268548	10443836	12312327	6.93768e+06	20410866	13602272	26641426	25520586	20898010	14361874	21615752	21788710	18404778	20041414	18896362	28700258
16856	12918327	18943782	12552413	3.99913e+06	12888109	1.45774e+06	7.26787e+06	3218671	11877540	11957319	3.29818e+06	17229430	17252568	17878202	1.77742e+06	4.70686e+06	10737104	9863610	9450685	8960454	6189850	0	17086502	10643125	2.82322e+06	3.39599e+06	1.56981e+06	3.4697e+06	3950974	156781	7.45808e+06	12204508	7.85828e+06	3676475	2.59966e+06	9600248	3.47097e+06	3.84515e+06	2.51981e+06	4523744	9955736	8845843	15150822	12684533	4.46648e+06	13626103	14591993
17030	2.37744e+06	5.56324e+06	2.17912e+06	12170523	6.97991e+06	3.54511e+06	766977	3.4373e+06	1480893	3953311	4815207	1.50384e+06	3.92594e+06	3.29637e+06	2577022	76738.4	1.38354e+06	3.6272e+06	1.88635e+06	1.28579e+06	2.64315e+06	0	1.67469e+06	2.4131e+06	3.24772e+06	956534	0	0	72917.9	0	900314	1.04049e+06	296947	255708	280579	1.98964e+06	4366264	4330336	872297	2.75845e+06	4.02541e+06	3367967	1.58632e+06	888304	995846	2.82846e+06	2.65106e+06
17052	1.98176e+06	1.78717e+06	1.63594e+06	1.78899e+06	1.69392e+06	973860	904231	3.4159e+06	2.63151e+06	1.38033e+06	2498201	1.82905e+06	2.10416e+06	1.82038e+06	1.10473e+06	550183	1533488	1.30077e+06	914693	1.23726e+06	684417	0	2.49691e+06	1.695e+06	2100146	1700044	0	174653	176260	0	1.48959e+06	1.5929e+06	1.15067e+06	220761	160643	1.61439e+06	717317	2597388	1.46355e+06	1.32809e+06	1.33985e+06	1.74844e+06	878690	690690	133797	869516	981929
17053	67068270	61239436	59003692	57817524	54793160	33718468	31395808	111962760	89444760	48042692	85758450	63025110	69609530	58928500	38762692	19909600	49043136	44012210	29267442	40072684	23231842	0	84339050	56009336	69097880	58580984	4.17104e+06	8.3259e+06	7932378	249495	45951788	50272920	37209864	7.99215e+06	9072945	48099876	26909198	85330290	50847736	50062284	41065356	57540984	30105352	23431020	6.80884e+06	26284272	33341526
18112	0	5.6377e+06	0	6750457	429080	722069	295927	54417.7	0	0	0	0	0	0	0	0	0	0	0	0	0	0	0	0	0	0	0	0	0	0	0	0	0	0	0	0	0	0	0	0	73223.9	0	0	0	0	0	0
18248	91507784	87847080	75563950	89994536	72303464	46074880	20876442	91461740	71654280	55984984	96514580	67915320	79841624	79575500	58628724	28394154	82207440	67233864	42623710	87110690	40771284	171258	67213730	90787630	88098136	67708280	6338472	13817033	15757604	821714	83056570	146867580	75556690	10502306	42614796	206947020	71443304	88772616	63701856	54353956	75978296	92239660	179902030	155576350	58683012	172557230	163546350
18471	2.59233e+06	1.4371e+06	334375	2401189	1.01321e+06	975711	2.90237e+06	7.67525e+06	1.17886e+06	1726103	6.92612e+06	3.03023e+06	10553574	7.39088e+06	3132237	1.91929e+06	3467106	690750	2.52773e+06	0	925530	0	7.14392e+06	412248	9685060	2356511	0	1.17669e+06	0	0	77403.2	0	0	1.23987e+06	0	0	4874130	15934249	8292799	6159144	2.75747e+06	9630085	0	0	0	0	429589
18618	66956250	71916550	77490744	54180130	81599110	46358824	17583208	96031896	100718990	57154816	70002140	72328424	43823870	53117428	41615840	18252438	72975310	81823250	27651356	39517140	30844174	0	59171764	59498640	31314534	47277124	4.59733e+06	6143603	10487440	502476	38363316	42347468	28176156	6.92846e+06	4.46674e+06	32943994	13462310	49639268	32003830	18796510	39631868	44493804	42676600	33542946	6412577	35321390	49438572
18747	423499	1.06343e+06	0	972907	323051	1.45111e+06	246379	1020277	769861	114268	1.35892e+06	483336	409301	1.18975e+06	805344	0	113296	429478	546589	0	238936	0	308080	0	557313	135355	0	0	0	0	0	0	0	64949	0	0	303518	564674	389036	187861	760847	497671	0	0	0	0	0
19130	15444555	15314831	19787726	19185098	26734672	14910430	1.4253e+06	16385998	19772836	10260193	13402579	18598772	1.46195e+06	9781943	13216989	2817288	17354380	23845184	4955101	21846044	6351816	0	13218626	28258988	1.66333e+06	12653496	1381387	1.34134e+06	3.40602e+06	170654	11949963	27052068	7361740	1218989	4.67133e+06	27796998	929307	4583513	2.61095e+06	1363453	8398644	8768301	23080942	17171130	3.80924e+06	22924950	55350790
19178	15708201	15517555	20367258	19262686	26833264	15375896	1.49617e+06	16565518	19914752	10338463	13631974	18927848	1.56633e+06	9838654	13384024	3.18064e+06	17553084	24099790	5.02858e+06	22329526	6435353	0	13438883	28990356	1808607	12792244	1.51135e+06	1.42408e+06	3512015	170654	12047170	27245220	7.78605e+06	1218989	5.13877e+06	27897050	929307	4708384	2.27946e+06	1363453	8576126	9037462	23206392	17362374	3.92349e+06	23129206	55509090
19208	1.31655e+06	1.29565e+06	414198	2.00922e+06	1.22336e+06	1.0234e+06	1.80317e+06	2.5691e+06	793919	1.96912e+06	2.08511e+06	308142	295198	880343	2.29536e+06	2.61362e+06	1.05326e+06	875643	2.31125e+06	290932	638092	2.01809e+06	1.9205e+06	701192	1.64029e+06	808785	3604298	1.75357e+06	4.04421e+06	2547705	381566	1621375	1.56134e+06	1.46225e+06	1.60128e+06	902341	1066266	1.2156e+06	4837405	3042023	694816	706726	1.34054e+06	292994	2.54862e+06	861323	1.88113e+06
19464	1.52663e+06	966078	659855	1.10909e+06	1.14134e+06	653971	5093015	860313	484601	571681	1.33834e+06	522837	953519	621189	452150	513042	894384	808902	994907	897230	471913	0	2.46482e+06	1.33693e+06	484043	494223	387767	593614	1.84011e+06	0	564988	701831	757058	1.58997e+06	919529	798046	568504	365493	706418	1.46967e+06	340600	531184	902150	558845	1458800	545196	2.44121e+06
19579	8047324	27320394	6351117	56355220	10114009	29081972	6.83272e+06	43106950	26784712	19844584	43146176	31825492	3.31227e+06	9819364	19961318	1.3975e+06	9810252	21826120	6.48431e+06	5315276	5640220	0	4972534	12531341	14409872	55550748	2.50025e+06	1.53926e+06	3.91681e+06	89130.7	3.27735e+06	2.78621e+06	1.0583e+06	2.30506e+06	477628	2.24209e+06	9044468	19850180	5.87876e+06	6.96321e+06	15152966	13246880	10142734	7.43402e+06	743348	10686773	9565136
19932	1.44534e+06	1.13669e+06	583692	1.71214e+06	1.13011e+06	484269	329049	1.70781e+06	815189	558825	1.73258e+06	741017	1.45087e+06	1.70258e+06	971176	353946	938667	736523	595991	473432	426929	0	1.30455e+06	615240	883736	754288	0	162122	98636.4	0	338913	387749	321161	96526.7	0	490448	502916	1.52974e+06	942355	850239	866211	985807	623430	441455	0	379272	557551
20063	3.75283e+06	10498210	1.23915e+06	24136046	6785748	5.27708e+06	3.23431e+06	20566352	7734310	4.66235e+06	28339876	9381790	1.74687e+06	5.71196e+06	12710932	1.56446e+06	2.63986e+06	6756301	3.98748e+06	385655	3.61896e+06	0	1.46115e+06	1.96746e+06	17637548	15152284	857406	1.38054e+06	926808	0	589681	0	0	2.7108e+06	0	121318	9084899	19623350	7.95057e+06	8965322	21608784	21019994	302910	233641	0	143547	543270
20254	52599900	37092996	24792538	43967756	40664790	32882726	69810310	64294070	30150696	29729396	62080396	36412932	58683250	52181430	34386270	22985298	68360430	32036478	34406012	30530062	24366622	9026270	50247012	25413500	52886268	43298736	11313702	15702939	23155302	11169141	16188979	20755566	18517132	27638556	15274712	21148422	33493760	68243140	54268230	44854064	27182252	45864224	24630960	22606604	38702304	24487736	44517540
20330	31123080	22256296	11758628	30639252	17395418	13133233	18966696	40053924	19349002	12718509	42402204	23025508	24520386	21434382	15977896	8878249	12629036	15689115	18899220	6.3733e+06	8948054	11830902	13589501	9619997	33538976	25807040	7082178	10405436	20816260	11649198	4744430	5.93192e+06	7.27541e+06	13919614	5320353	13658411	25051044	47718924	27474870	32764540	41139372	32347578	8531055	9634171	6453098	4.92187e+06	26950776
20443	1366025	1.13669e+06	583692	1.71214e+06	1.13011e+06	484269	329049	1824813	815189	558825	1.64983e+06	741017	1.27674e+06	1.65067e+06	971176	353946	938667	736523	595991	473432	426929	0	1.22973e+06	615240	883736	754288	0	162122	98636.4	0	338913	387749	321161	96526.7	0	490448	502916	1.87805e+06	942355	850239	866211	985807	623430	441455	0	379272	557551
20557	3.06898e+06	4.52984e+06	1.25028e+06	4.6767e+06	3944785	1.90287e+06	765141	5946206	4.60342e+06	2.67199e+06	6567185	4.70288e+06	1.50463e+06	3362517	2.66772e+06	778809	1.89746e+06	3.97468e+06	1.31244e+06	1465840	1.57628e+06	0	1.20222e+06	2.32801e+06	3.29024e+06	3.12404e+06	0	146017	0	0	758856	1.13734e+06	183075	578590	0	1.41568e+06	1.90188e+06	5.10471e+06	2.30786e+06	2.50521e+06	2.76955e+06	4321091	2.34486e+06	1.25525e+06	0	725418	606794
20604	481162	157145	120893	2.59024e+06	578010	69763.3	376850	293981	68064.6	382612	968571	2094737	136862	723218	0	682109	960308	328123	992167	51091.2	726327	0	1.13821e+06	3.8921e+06	145298	928109	0	0	0	0	0	150602	56555.7	581470	0	0	0	0	0	448655	318748	0	822092	952696	142836	266742	687249
20648	322877	385250	0	1.75443e+06	58616.8	681154	380392	1.03306e+06	0	167626	620544	413229	1.52539e+06	1.60073e+06	216716	177190	221591	0	168119	0	0	0	1.29933e+06	0	1.16626e+06	272063	0	0	0	0	0	0	0	0	0	0	191185	2285586	1.16584e+06	595419	50737.9	718395	0	0	0	0	0
20816	5.10891e+06	4811805	5.22535e+06	5.38164e+06	6355399	4523335	1.49842e+06	7573364	4753561	5.24738e+06	5.48035e+06	5006767	4197361	4482996	4457866	1.57665e+06	5661839	5.70631e+06	2.48055e+06	4.19152e+06	2481243	0	7.34142e+06	10766376	3.85206e+06	6.94668e+06	560129	716939	1490452	0	6912192	41814190	9269218	749958	5.35138e+06	51868760	2.05696e+06	5.29764e+06	3071815	2.8263e+06	3663264	5.07298e+06	21958910	16792636	4.14763e+06	5332258	31409286
21207	479724	0	75941.2	0	0	0	134593	0	0	0	0	0	0	0	0	0	0	0	143792	0	0	0	0	0	0	0	250804	247126	1.01119e+06	0	0	161461	0	485852	0	0	202875	0	0	0	0	0	50085.5	0	0	0	1.72945e+06
21263	115862	632652	0	1.07437e+06	452290	187834	0	416012	370143	145166	534717	227950	504113	295551	479982	133702	610920	501484	66068.6	50461.5	202542	0	187141	300186	325935	362867	0	0	0	0	61547.1	0	0	0	0	276794	325977	513552	207109	247628	397966	924854	0	0	0	0	0
21350	3.7313e+06	7092177	2.08233e+06	9722664	4543427	2.80814e+06	1.54543e+06	4790924	6.6542e+06	1.18625e+06	2526865	5.45757e+06	2.3155e+06	5581410	5.37911e+06	1387344	2.97644e+06	8.19529e+06	3.35382e+06	1503344	3.19723e+06	0	568988	855318	3.87451e+06	4.98246e+06	124635	568499	485513	0	576116	2.32216e+06	285224	1.06368e+06	0	2933941	2200338	3.27265e+06	912975	1.78164e+06	4004133	4.14344e+06	2.02893e+06	1.37398e+06	0	334921	690490
21436	6.35371e+06	6.4126e+06	6611185	6916010	8286699	5828930	1.8597e+06	9266399	6.55314e+06	6.35361e+06	6886121	6296998	4.75925e+06	5.23289e+06	4.96784e+06	1.96352e+06	7.11859e+06	7.2069e+06	3.07258e+06	20385446	3133055	0	8.2176e+06	14007053	4513441	7938921	672056	890797	1.86273e+06	0	9846663	52331356	12262976	864830	6.9911e+06	65231610	2456614	6667955	3.84394e+06	3.34953e+06	4216166	5.82057e+06	26776358	20623826	5.06299e+06	24311780	39102220
21466	4.10554e+06	1.21729e+06	3151163	3.02652e+06	5.19954e+06	4.42027e+06	638205	19169034	1.31459e+06	3.72001e+06	1.80093e+06	2932200	2.24336e+06	3955893	5.62806e+06	1.85434e+06	3.26855e+06	6555807	1.3198e+06	2204705	4.00823e+06	86111.8	1.7156e+06	1.80969e+06	1.02054e+06	694099	1.45311e+06	1062393	893950	2.90967e+06	1.60738e+06	515847	1.51665e+06	1.55054e+06	358083	22951950	793961	1.66613e+06	467304	305817	1.64751e+06	2.9394e+06	1.16828e+06	1.23938e+06	1.86121e+06	5734648	734023
21592	271787	598316	0	1.53205e+06	79627.3	177149	210398	1.3575e+06	333730	573521	1.51609e+06	306435	0	55988.4	694399	0	0	131691	193797	0	49954.7	0	0	0	1.43439e+06	1.23874e+06	0	0	0	0	0	0	0	263616	0	0	423325	1.73451e+06	252812	1.0316e+06	652759	1410933	0	0	0	0	0
21659	52741.1	0	61469.7	52777.7	405014	270595	0	0	188446	0	56325.3	160438	0	0	0	0	206730	474668	0	498796	0	0	0	814720	0	176105	0	0	68967.2	0	232747	1.58465e+06	395825	0	0	2.27217e+06	0	0	0	0	0	0	662217	466782	0	491969	1.01892e+06
21728	7307029	2619449	790171	3.40336e+06	2815363	1.55455e+06	3.74345e+06	9887016	1.5832e+06	2804014	7.65882e+06	4.07169e+06	16042655	13260097	5653921	2109241	4617993	1.67686e+06	3.96471e+06	50757.4	1.46743e+06	0	6.04584e+06	715896	10124493	5459835	83737.6	1.24781e+06	205278	0	346557	291168	148924	1.63888e+06	0	128927	7105313	16531861	9177356	8275937	6323747	11057927	263514	139697	0	141858	691910
21900	3.65205e+06	8978300	1.82426e+06	13688440	4392794	3.54006e+06	1.54543e+06	1.55684e+06	6.3684e+06	1.12917e+06	3.22332e+06	5286433	2.14126e+06	5139539	5.23155e+06	1387344	2807133	7.62798e+06	2767038	1.37273e+06	3.10987e+06	0	432579	728610	3.57688e+06	4690254	124635	568499	485513	0	576116	4.25827e+06	285224	1.03857e+06	0	6833202	2.7842e+06	3.52366e+06	851961	1.24084e+06	3.65398e+06	3712174	1.79887e+06	1.17923e+06	0	334921	466348
22135	11050358	7.44014e+06	4.34081e+06	12493778	4.70958e+06	7933607	12752742	17240654	8438140	1.77649e+06	17446592	3.24272e+06	16609197	1.84222e+06	1.67714e+06	6365412	3.1697e+06	3.75551e+06	8338546	2.95758e+06	1197670	1.3947e+06	3.237e+06	4059452	18083648	15845576	2.29326e+06	4.01126e+06	5.61224e+06	1.46663e+06	2.46265e+06	4.27606e+06	10633716	7.58773e+06	5.3861e+06	5685414	10146536	21703618	13976569	14512090	10431174	18282594	5.92788e+06	4.41451e+06	8884558	5.27453e+06	7.91124e+06
22142	7278012	12839185	5354523	9018867	19814400	22119654	3.98234e+06	26962158	3.38187e+06	16127988	32609026	378658180	19316886	28668638	8211658	16867932	16617343	13313061	12193368	27097458	41629356	225162	36866084	43693916	18530520	26160966	4946505	8476603	3.02603e+06	2340322	12796436	4877578	6.18603e+06	6.11512e+06	7.18435e+06	53187344	14020908	17742108	17869292	26295364	54253028	16316535	22351196	18241328	18628026	11814447	34801524
22165	542955	2.77636e+06	987987	6.56826e+06	1.18269e+06	1.33689e+06	2.77523e+06	11479407	1.40044e+06	1.71566e+06	10202048	4.17151e+06	2.20907e+06	2217749	2.51397e+06	275639	648453	4.0951e+06	1.32089e+06	797990	322606	0	693878	1.06151e+06	9319888	7.85546e+06	164620	187233	219054	0	660711	255785	158203	1.94271e+06	0	433823	3888514	12799217	1.92275e+06	7.90034e+06	9365358	9496761	994626	629817	0	442495	861357
22496	10345677	10536872	4869244	10123646	9366663	8.0089e+06	12633456	16159605	8438140	11691583	16781460	3.24272e+06	16467127	15637138	15290922	7.95819e+06	17387226	11124887	10610383	11254577	7617199	1.3947e+06	13603532	9369123	23392828	15998107	2.27646e+06	4968620	6.29602e+06	1.46663e+06	8606758	22290002	10713010	7.53892e+06	5.27653e+06	17278178	9898450	21703618	13938197	15879936	10572130	17875074	18352162	15202014	8884558	15185374	18001324
22505	20648184	61600120	18545216	67131390	68194960	60291290	15188296	68910240	15198619	31642504	61441084	556369200	53703730	78109760	10739135	11888900	20882976	19613766	11033861	106602280	51888040	225162	64835616	117358824	48863708	28937064	4.71604e+06	3.80754e+06	4.77839e+06	606603	43452310	46921376	25345220	10011839	8.05194e+06	265304580	33681828	31134896	47243000	35228784	58138944	23149978	81113020	65998656	20415894	40805240	141116640
22610	659630	1.10693e+06	774978	1.79673e+06	1.11864e+06	843358	1.52809e+06	1.39313e+06	2078228	659904	921790	191528	1.0109e+06	981063	800430	770496	1.08913e+06	1.78493e+06	1.07865e+06	1.17599e+06	604014	0	1.36769e+06	1.19764e+06	1.0914e+06	1.23788e+06	227558	577279	1050882	0	437643	1.00059e+06	738682	1.03719e+06	396243	847529	999308	1.18358e+06	793022	835781	1258908	797522	1.15396e+06	1.4521e+06	555157	988643	1.98496e+06
22660	0	1.65979e+06	462521	286700	0	406844	199118	5949849	2.1766e+06	56655	445312	1.28349e+06	1.11095e+06	1.9304e+06	578133	0	3.22994e+06	0	1.01413e+06	516668	1.21569e+06	0	1.61039e+06	0	1127698	539092	0	0	0	0	0	1.42713e+06	0	0	0	0	0	1.63426e+06	0	0	160519	694783	683528	1.18327e+06	0	1809441	56330.9
22842	1.88484e+06	2552957	3798879	2.45834e+06	755455	728488	63758.6	2.00163e+06	8960918	1.14914e+06	525779	941108	974918	760203	317267	232841	1.94345e+06	770415	419972	4.26439e+06	577529	0	2585429	3.44244e+06	773331	410496	0	0	0	0	2.59424e+06	7.06924e+06	1.97298e+06	0	1.2034e+06	10044700	79795	476497	225595	72412.8	300139	734132	17370428	15488466	1.5945e+06	13160244	12521274
23245	2.03632e+06	5.51847e+06	3174188	6624128	3.77188e+06	4.36233e+06	1.72598e+06	5.67079e+06	7850392	6314458	1.76449e+06	3.38093e+06	6620753	6815750	3.22456e+06	2.37272e+06	9375602	5.38552e+06	2.2856e+06	6.11857e+06	3100557	0	6.12906e+06	6.8623e+06	5299274	6.95294e+06	402077	414236	775810	0	2334382	5.00258e+06	6.63382e+06	679826	1.4147e+06	4.21999e+06	2.36549e+06	4.3028e+06	1894209	1252030	2.21868e+06	3500647	5844153	6.42776e+06	1127675	7.04736e+06	5547877
23313	1.66691e+06	4.1228e+06	1.00867e+06	3.12203e+06	2.02889e+06	1.14138e+06	429820	2.3929e+06	1235131	807552	2183158	1377115	1.66839e+06	1.86859e+06	1.68268e+06	808588	1.49482e+06	1.78122e+06	429690	333763	692760	0	886205	650029	1.78668e+06	2.18631e+06	0	220627	200561	0	567296	175600	0	193053	0	202036	1.31586e+06	1.99126e+06	1.1253e+06	1080998	2.64893e+06	2.35885e+06	309353	140031	0	149675	289521
23327	1.91206e+06	4.37822e+06	1.99598e+06	4785054	5497756	3595977	961992	7.6856e+06	676168	3107028	3.99899e+06	27554014	5540994	3.95665e+06	698319	423387	1.81413e+06	1.29815e+06	784105	5041734	3.495e+06	0	4654887	8062390	3515011	2.49864e+06	0	0	0	0	1.77132e+06	2.09031e+06	750219	396738	0	12075525	2.91448e+06	2230121	3545106	1.88666e+06	2.51376e+06	2.35824e+06	3825634	3.63733e+06	0	1.41799e+06	7.85846e+06
23802	13745909	12844767	8.06248e+06	16473618	15482535	9097207	3487718	21564730	17329634	8670973	15408350	16175329	9760328	18639518	11173651	3.91623e+06	12949165	13369473	8445189	10696016	6.08142e+06	0	15765859	12898124	9419942	14500528	1.00637e+06	1.58726e+06	2.61622e+06	77062.4	7.9214e+06	6840823	4.39102e+06	2.25445e+06	1.05431e+06	10365150	4.74871e+06	12181885	6790127	4790923	10055219	10967647	9922254	7.67547e+06	1.36381e+06	5764024	9822809
23975	397770	0	0	53673.8	0	0	196187	559974	0	60816.6	514225	56930.7	1.65805e+06	1.02719e+06	356038	78643	481762	153780	157711	0	0	0	307980	0	1.05337e+06	235429	0	0	0	0	53646.2	698129	132041	60931	0	433187	665707	1.24344e+06	885748	351712	290525	1.13558e+06	485375	1.00456e+06	0	841947	267042
24116	1.84277e+06	850052	172384	1.11932e+06	1.19817e+06	600102	1.2366e+06	2.37772e+06	454670	984269	2.68711e+06	1.26371e+06	5.01619e+06	5579674	2.03309e+06	868289	1.55738e+06	528796	1.3492e+06	0	655809	0	1745068	113884	4.3023e+06	2.06751e+06	0	522788	0	0	196598	0	0	691893	0	0	3.40039e+06	6.76956e+06	3438961	3228993	2094789	5.41762e+06	0	0	0	0	121012
24381	1.15678e+06	2.04766e+06	2757676	1.93531e+06	1.51342e+06	744718	0	1.23022e+06	2.40441e+06	992733	362443	978214	293145	792019	263222	294974	1.32887e+06	961668	175028	3700761	741799	0	1.43923e+06	3.00862e+06	0	259227	0	0	0	0	2075776	8900801	4.15937e+06	0	1.18332e+06	12238292	0	239008	0	0	341298	539089	9659214	7.62125e+06	1264062	9028177	5.12199e+06
24404	780047	1.46959e+06	610830	1642807	764768	780282	502032	1990342	1.00569e+06	904853	1.79928e+06	1.8884e+06	1.53121e+06	1624344	758886	358345	1.35461e+06	1.09998e+06	1.34811e+06	160209	4.21264e+06	0	1.4097e+06	459895	1.75837e+06	859348	0	0	0	0	55189.8	314824	0	135717	0	241406	738704	2.65664e+06	1287959	1.15268e+06	654597	2154396	9263366	6.84329e+06	0	1.19265e+06	496830
24471	4.29349e+06	10860616	7011410	10223359	17080358	9986022	3399362	30929880	2.53978e+06	11970332	19564140	56908384	16971114	11185369	3.69579e+06	3378256	6.39951e+06	6.88924e+06	4367232	14711572	11041590	0	21518364	27804300	12024745	9897636	1.14022e+06	1.11431e+06	1345123	0	8585037	5.2687e+06	2.0888e+06	3170292	306261	28810728	8196327	7214566	10838124	7.82124e+06	7040413	8.02347e+06	12493333	9828146	1.24559e+06	4210598	25568024
24613	4.19533e+06	2.03622e+06	2.2865e+06	2.59947e+06	2727122	1.8835e+06	10176385	2.7876e+06	2.89447e+06	2628094	3.43856e+06	1.25313e+06	3.04349e+06	2180718	2.25617e+06	2.1587e+06	4410019	3.18292e+06	3.07021e+06	2.85067e+06	1.8737e+06	854096	2.92257e+06	2.36928e+06	2.05326e+06	2.80762e+06	1.48709e+06	1.70977e+06	3.99293e+06	1.0208e+06	1.6745e+06	2.79472e+06	2.28643e+06	4907263	1.91756e+06	6153161	2520727	2.86137e+06	2119139	3.17534e+06	1.82985e+06	2631772	3.11735e+06	2.77868e+06	7.80693e+06	2.48704e+06	5527564
24700	315043	854764	642408	725930	610469	276444	54534.8	12414397	160503	45616044	50442852	47138300	7.88772e+06	230432	15427559	6315544	20811854	15799549	2.17273e+06	290918	10349499	0	848535	37307550	0	2483081	3.17701e+06	0	0	325242	604326	32924038	538354	2418884	0	69721460	3911182	3607450	5.29796e+06	71666.4	470719	556922	599021	36015084	4.92629e+06	33456238	364533
24805	45118290	174673870	44470300	222077820	188662640	85735620	49265750	180982660	30420162	75101710	159170540	604523100	166302940	174145940	31748628	57291492	45070564	87599650	58794468	255112620	98284640	1.29138e+06	200357100	296344130	192930060	101185610	14278168	12412433	14302642	467164	176644740	84497380	18330076	42560412	14709329	481480930	102383180	88968560	122408760	92263064	132549510	57429296	218890290	172289980	21600208	82876500	354561570
25100	4.85344e+06	11130801	7.40299e+06	3.29527e+06	3774750	9821566	3399362	28570984	2.53978e+06	11970332	5058077	54098050	16342126	2.26602e+06	3.48052e+06	3.3034e+06	6.39951e+06	6.84772e+06	4.80738e+06	13827467	3.83611e+06	0	20566708	26865880	2.75667e+06	10415035	1.14022e+06	1.11431e+06	1345123	0	8244396	5.06584e+06	2.0059e+06	3170292	306261	26519756	8649427	7187020	8808304	8.27254e+06	6958621	8.02347e+06	4.13277e+06	2912764	1.24559e+06	4.11536e+06	25767876
25612	559943	1.87501e+06	1.15254e+06	3.71539e+06	4.24837e+06	2335277	1.0927e+06	7477316	396182	3532395	4254421	9297335	2.78139e+06	2.96631e+06	955384	1.3287e+06	1739418	1.37041e+06	1.13251e+06	4.3652e+06	4.16094e+06	0	2.99933e+06	8761788	3.9603e+06	2.92948e+06	105748	0	0	0	3343140	1.29222e+06	760372	737283	0	9688039	3.11072e+06	3.68734e+06	2.94826e+06	3.26864e+06	2.2785e+06	2.21292e+06	4.13277e+06	3.55981e+06	135959	2.29215e+06	10497503
25619	11851606	1.51139e+06	13297674	2.57269e+06	142096910	78306260	2.10073e+06	2152949	1.24274e+06	53009444	29003308	413699740	338801	12620752	1.06716e+06	34922948	14174562	0	64588.3	191431950	74311730	0	1.41106e+06	19990000	130136504	1.66145e+06	2572414	9327561	2.94917e+06	284695	1.10677e+06	88401.9	12149677	0	2224911	366218880	76086264	532672	268668	0	5.32089e+06	2.4382e+06	158028380	19656124	12706551	3450599	221818720
25773	2959944	3.6303e+06	4.84646e+06	3.48432e+06	4381284	2.8023e+06	365112	2.59005e+06	3.42602e+06	3.23452e+06	2188508	3.1252e+06	2.30542e+06	2228829	2.07681e+06	2.03322e+06	3.45678e+06	2.00124e+06	1480183	5303896	2.0603e+06	0	5024150	4983392	921598	363609	0	70147.7	185669	0	6.5615e+06	6.44016e+06	3.91228e+06	340071	920346	11759636	515971	817003	662322	772230	2.35776e+06	1.26364e+06	5504453	4.09547e+06	596948	2189266	3.53479e+06
25795	64354.7	697812	0	834883	5455695	513524	0	558974	300462	0	56246.8	740084	364962	0	120127	0	458330	0	421993	0	0	0	857038	0	61312.4	0	0	0	0	0	0	0	0	0	0	0	0	353405	0	815690	0	0	3.68393e+06	2.72671e+06	525851	0	0
26069	10810530	5.59092e+06	4.56079e+06	6.14183e+06	20512880	3.51951e+06	5903331	7.58863e+06	4.70617e+06	2.0926e+06	6366016	4.58306e+06	7.32431e+06	5.80322e+06	4.65765e+06	2.85716e+06	22143452	8241042	6350355	2.96458e+06	2618407	0	7432906	6.82438e+06	4.08838e+06	4580354	609918	1.86331e+06	4.38243e+06	0	6.4589e+06	9453111	7341203	2857803	3.32807e+06	12399518	3258089	7.34407e+06	3.81396e+06	12500223	6059661	5.8524e+06	22773086	17755978	4410631	9211813	11683732
26447	3416433	4789615	3.44907e+06	5454923	4916023	8.35137e+06	3.49482e+06	20753228	6696325	5.09607e+06	13728492	9808509	1.90066e+06	4303945	4583976	2.27414e+06	7.4507e+06	3490011	1.8711e+06	9296384	1789694	432671	6.76339e+06	3.52784e+06	6485852	7453651	1.15976e+06	1.4588e+06	3392057	556425	6.04446e+06	13033699	5751665	3.08403e+06	2.69163e+06	17688178	4.54634e+06	19549054	2.70858e+06	4.45435e+06	6.77668e+06	10416401	19757850	16053338	8423500	11144597	18813368
26593	734824	412218	625690	864197	973524	771905	183312	3.47242e+06	1148684	1.73205e+06	879436	1.26196e+06	475169	914326	631287	339245	471039	321915	390218	2.70105e+06	575576	0	2.44612e+06	3.51249e+06	259755	146235	0	0	0	0	6503688	3.36591e+06	2.20086e+06	0	469006	1.04613e+06	182468	339071	241475	340608	453975	463665	2.48317e+06	2222368	710577	1.39335e+06	2.98923e+06
26607	2.8488e+06	2853172	2695061	1.92726e+06	4.83985e+06	3.16904e+06	373338	2738343	1.16876e+06	8.33458e+06	5.21081e+06	2696948	6419257	4.82261e+06	4361967	2.79813e+06	6379586	3159988	1.9677e+06	143563	4671693	0	3.108e+06	2.36728e+06	1.66279e+06	6.41857e+06	731515	215685	1.293e+06	0	537761	345114	70630.4	840579	0	433325	2.36653e+06	2951593	994808	682861	2491750	7165310	375831	269848	0	473416	552931
26620	14106899	16539202	22678316	21692490	20721430	16734695	1.92893e+06	12388709	15439358	14489097	16952126	16266127	11840868	11865408	12446877	6.69795e+06	16823230	13509732	4.06787e+06	22067350	7.76982e+06	0	25611248	27611346	1350543	1.44202e+06	1.13225e+06	1.17191e+06	1.824e+06	0	26180086	26030350	22421630	1.49279e+06	3.30487e+06	41418148	2.47563e+06	3163757	3.39544e+06	4685771	12856820	5.35883e+06	27030538	20702806	2.34466e+06	14734278	15508745
26733	58054.1	1.67576e+06	175131	1279493	891514	546382	79100.3	967555	0	495134	1016689	2526605	1.263e+06	794376	65536.6	85423.2	314309	382349	78349.6	956505	782019	0	1.32596e+06	1.13776e+06	1.08448e+06	965628	0	0	0	0	491823	233206	0	158446	0	1.03778e+06	289499	212245	649606	388598	591057	414155	356795	281243	0	52688.8	963601
26989	8.08047e+06	4282693	5615300	6230090	5751412	4.23629e+06	7.64395e+06	5.85854e+06	8.04051e+06	5512699	6370643	4.91365e+06	4530265	4.72638e+06	4599291	2.04328e+06	7.89468e+06	6.52144e+06	3.69603e+06	9727911	3.60972e+06	432671	6845962	9651073	5031456	6706777	1.05963e+06	1.31723e+06	3.12361e+06	556425	6283019	13190160	5.79583e+06	3.01893e+06	2569762	18123104	4.06072e+06	4.51926e+06	2881589	2.68507e+06	4687052	5201261	20572380	16332918	8.32967e+06	11972464	19613700
27199	734824	412218	625690	895287	1005705	771905	183312	3422307	1.18176e+06	1.66195e+06	907185	1.32259e+06	475169	914326	631287	339245	471039	321915	390218	2.64644e+06	575576	0	2.32453e+06	3587244	259755	146235	0	0	0	0	6.70971e+06	3160203	2354701	0	469006	6.30787e+06	182468	339071	241475	340608	453975	463665	2.53481e+06	2.01331e+06	710577	1297321	3.06697e+06
27261	1.0582e+06	3.74214e+06	1.71592e+06	4.29357e+06	4.82809e+06	3.05485e+06	878938	2.52807e+06	1.25812e+06	3.03862e+06	4276440	21314192	3.16592e+06	3.88889e+06	974338	781522	2211959	1.57995e+06	987496	4352890	2.02218e+06	0	4546105	11921315	433262	3.14449e+06	0	0	0	0	1.55938e+06	3.98844e+06	755920	225936	260604	1621027	2.23466e+06	2259093	4.78116e+06	2841662	4.02999e+06	2.19395e+06	7744811	6.00313e+06	288102	1596936	11086844
27362	218982	301569	405133	119600	772472	124930	0	0	0	2.03058e+06	0	217667	956966	51881.5	121556	0	1.99225e+06	0	80675	0	253186	0	223504	512691	56387.8	1.79489e+06	335040	0	394761	0	0	0	0	0	0	0	0	0	0	0	241064	0	0	0	0	0	0
27660	2403799	3.02238e+06	2.47716e+06	3189005	4.83319e+06	1.69829e+06	170854	524588	446096	7.0314e+06	1.11556e+06	2.15473e+06	2.53632e+06	1.9138e+06	1.19662e+06	759468	3.25838e+06	1.01217e+06	745770	0	1.30433e+06	0	913369	2.83894e+06	881416	5.40342e+06	2.2237e+06	0	1.44975e+06	0	364848	61725.1	0	151851	0	157089	835753	365679	250581	95756.7	1.26725e+06	1.4259e+06	71175.5	381005	0	60855.2	149514
27806	2.89724e+06	4.10686e+06	604513	5.65348e+06	27777110	4.32875e+06	2299589	4434786	2.92307e+06	517028	2.31251e+06	5124851	3.1858e+06	1.39719e+06	2.50219e+06	839660	4390901	2.10638e+06	5369594	578936	775104	0	6.23984e+06	2.02228e+06	1.41241e+06	816673	0	406144	871490	0	1.7228e+06	3.31853e+06	964179	1.07029e+06	625766	956104	1.33936e+06	2.79483e+06	1.23167e+06	9511982	1669968	2.13393e+06	26883168	18255428	4782340	1.69783e+06	2.93681e+06
27858	73441130	3.74214e+06	33967436	106120270	4.33439e+06	40186060	24229638	70608136	7.82759e+06	43700416	92066340	25579066	63319748	3.88889e+06	18184496	12014885	21366266	28359676	14342886	4.28162e+06	27587924	0	40241130	12563860	71642930	27763808	3.42493e+06	3.26519e+06	3.90183e+06	0	5.10023e+06	4.0688e+06	409858	8163428	466789	14985974	27226356	21607442	25385958	11568099	30640788	21712628	8109745	6.55973e+06	288102	1486513	10989706
27908	1.25845e+06	1.23122e+06	1.1086e+06	1.86259e+06	962526	821901	991377	1.58684e+06	1.22653e+06	500214	1.43797e+06	551123	667423	687609	1.79753e+06	909029	882021	1.30538e+06	1.00417e+06	626588	461768	0	2.24543e+06	936920	693140	849379	320716	391390	664175	80313.4	367838	800857	647038	1091069	385129	766321	675342	811250	884638	725347	998520	687674	683232	760512	392118	679778	1.86725e+06
28188	934764	1.43714e+06	224845	999878	3.30178e+06	297245	327343	1.7176e+06	285662	350653	1.76483e+06	981959	1.90233e+06	977011	875427	307912	1.63902e+06	517526	620429	132036	270167	0	1.27957e+06	421821	1.28852e+06	686036	0	0	0	0	187417	940579	145958	236467	0	509638	640050	2913525	823531	1.79827e+06	941341	2.09372e+06	2.06021e+06	1.42817e+06	68092.2	462205	492688
28282	2.39481e+06	4545300	604513	5223403	30279904	4.44546e+06	2319446	3882298	3265378	517028	2.12115e+06	4732882	3.34708e+06	1.39719e+06	2.28424e+06	839660	4390901	1732705	5.13153e+06	578936	775104	0	7564622	2106344	2146429	816673	0	406144	871490	0	1.74846e+06	2.83978e+06	964179	1.07029e+06	625766	956104	1.33936e+06	3213087	1.23167e+06	9060024	1.7983e+06	2.28269e+06	25525150	16061871	4637507	1.69783e+06	1.99709e+06
28405	93139940	102416616	45514910	101273800	143726190	48088136	37759930	75349640	20209284	68891540	147350320	252474350	65864164	62478736	30829394	14211876	33207622	49439924	15206390	25358710	33113982	0	57924500	67366136	79107336	43570200	2.93808e+06	4.83129e+06	5230030	0	7.48261e+06	5.92849e+06	580612	8070377	466789	24232264	39579828	35138290	25385958	18854372	36716660	16964966	14267122	12442070	254383	3.83355e+06	26365278
28437	29794916	15951518	20823716	17530744	23703460	23660482	2.23977e+06	12454589	22420478	31628412	19841100	12365748	13898794	15926581	20613718	5.42603e+06	28014042	28956144	10314515	55953772	11089565	0	18028912	48679812	10483226	39167532	3669814	1.99976e+06	5.8011e+06	241673	53496070	66196900	47070572	2.51303e+06	18093470	75740830	12892849	12793624	3.93917e+06	5.76824e+06	17918704	13076919	90660270	73954410	17538488	75231930	71375064
28549	540902	374494	553462	601149	760423	483616	0	1.53913e+06	770905	988675	625314	400306	164705	508260	405320	84953.8	345156	136965	180220	1.12699e+06	306173	0	1495709	1.78833e+06	0	0	0	0	0	0	3.37888e+06	1.93156e+06	1.25397e+06	0	189518	3.60773e+06	0	312145	0	165873	438862	154480	1.19934e+06	968482	300340	565495	1788584
28707	5880997	1.81487e+06	0	25903726	4.18865e+06	56784.2	0	258440	0	0	62950.5	0	112724	528015	954158	0	0	644396	0	3.20989e+06	0	0	851458	0	0	116505	0	0	0	0	565369	1.82372e+06	2.65521e+06	0	0	61449.8	0	58629.1	0	0	767876	54484.8	0	0	0	0	0
28806	2.39481e+06	2.68298e+06	941989	4512558	12893159	4.44546e+06	2844946	3.27064e+06	3265378	791105	1.94038e+06	4732882	4490322	1.39719e+06	2612505	565446	14493646	2.04834e+06	5.13153e+06	775931	660042	0	3.00966e+06	2024315	2146429	1.57097e+06	0	406144	1.1514e+06	0	1.68752e+06	3.99911e+06	1.63604e+06	1.37221e+06	483242	1.04152e+06	1262309	3348340	975080	9269340	2.77786e+06	2.18441e+06	26132980	7.49718e+06	4637507	1.45425e+06	3.32799e+06
29229	414750	830686	785896	1.17224e+06	782068	466172	80465.4	1.16979e+06	962894	385653	608906	770016	769140	1.14061e+06	559784	149788	1.16595e+06	741904	482426	570588	626965	0	648036	633880	408920	722642	0	0	80026	0	689543	640934	391451	0	0	503111	200650	428969	286238	0	612487	559212	392747	512986	0	722453	439020
29298	5.04168e+06	2.96389e+06	237783	3.21336e+06	10968101	1511354	608301	3.69624e+06	1.86588e+06	318567	2786441	2.58706e+06	2.56587e+06	446350	961523	81356	8592622	2.49296e+06	2.70651e+06	188818	74833.4	0	3.91946e+06	529812	1.68561e+06	1.57097e+06	0	0	0	0	628362	1.15933e+06	710090	60273	0	468168	770300	4.31108e+06	773898	2462536	1.39481e+06	1.5755e+06	13201654	1.72816e+06	1.3035e+06	1.38296e+06	1.68424e+06
29590	15831351	28438024	11318044	12338562	9298570	3268573	3.15854e+06	6.97033e+06	7.24404e+06	758874	2274767	759251	36298860	13023675	11995590	10700363	21679684	14959376	9434180	41755584	6906936	0	12101759	16699520	21026142	57590668	1.80648e+06	2.95753e+06	4981848	93798.8	48034456	34864580	64234804	1.58594e+06	10402828	86587280	19081760	22851844	11079454	13949220	17367090	24827770	54312620	44894420	9009926	61524052	32074968
29862	5325849	6480836	3.00139e+06	7.12856e+06	6354851	2.78711e+06	19713564	4.1595e+06	3689304	1.5974e+06	4435813	4258164	2.97379e+06	4.37989e+06	3794830	3448465	3184230	4.86378e+06	3.42904e+06	4.44204e+06	1.81062e+06	1.84418e+06	2.46543e+06	2.48895e+06	2.64414e+06	3.97435e+06	2.1321e+06	2.61157e+06	4747383	1.80461e+06	2.62579e+06	4441780	3.01785e+06	4113379	2926447	2953746	3801422	2.92127e+06	3.4306e+06	3283769	3.27318e+06	2.00227e+06	3.27532e+06	2.19198e+06	14762305	3334822	2.71617e+06
29903	3.2741e+06	22240838	6496627	2.33778e+06	29171340	5892515	606123	1.37974e+06	138570	34665844	2.31322e+06	23964544	18588032	3.09644e+06	4365801	4.15342e+06	35771520	4.76898e+06	1.37679e+06	734880	14643490	0	21181092	47989164	7.48199e+06	44177070	23932844	266877	14986426	723683	10641688	2.01461e+06	394942	511687	0	924102	1.79417e+06	3671485	4.02047e+06	1.42808e+06	22152522	4.80736e+06	2022599	1.53038e+06	191301	4.13365e+06	1.81648e+06
29963	5254360	5853401	1.87223e+06	5330300	4972272	1.3357e+06	354118	1.82294e+06	1.32648e+06	605226	1.72337e+06	444507	4743817	689937	1.8326e+06	1.7061e+06	814833	4679944	1.65242e+06	1.5696e+06	1.00405e+06	0	3.4817e+06	2.76042e+06	336245	4768111	295493	0	1.39545e+06	0	5765264	4882981	4226969	0	1.30863e+06	2.73822e+06	1.17202e+06	4.55788e+06	1.80246e+06	2.95125e+06	4137781	1107100	3.86285e+06	2.86018e+06	162950	3.02342e+06	5.64532e+06
30147	2.13783e+06	156270	255542	268654	59343.8	189141	255140	74216.4	193589	0	156540	0	145353	66699.6	0	0	322569	188646	265799	216535	141723	0	207993	185656	55052.2	0	164347	214143	1.01979e+06	0	0	169461	161950	453033	342284	174983	258166	73757.5	0	0	0	149261	164185	0	156073	113334	1.58467e+06
30318	12119977	12159536	3496686	11915908	6007514	3.20734e+06	3282653	14456535	5176010	3.51024e+06	14701517	4.17359e+06	19991202	13580744	9874416	7118946	13000119	6734049	4032081	1.56278e+06	4.67931e+06	0	5.07478e+06	1.66657e+06	17331060	10743552	410488	1.73041e+06	923005	0	693617	1.01336e+06	311369	2.57235e+06	0	965174	13272724	27644532	11142603	11953923	16328286	22273044	843658	595452	0	442930	1621885
30406	5385850	6.51167e+06	3.16274e+06	7232834	3.06812e+06	2866393	938459	4.28035e+06	3793062	1.68499e+06	4475237	4284391	3.0679e+06	4.46668e+06	3.96017e+06	1.69752e+06	3.22573e+06	4.96614e+06	1734955	2.06668e+06	1.97025e+06	0	2561938	2.57221e+06	2.72415e+06	4.08107e+06	316946	501415	981419	0	1.46392e+06	1.67791e+06	1162431	480477	424506	3037135	1.63056e+06	3056070	2243993	993080	3443687	2132389	3339324	2.32023e+06	586205	3.41837e+06	2850424
30437	21604950	17449354	9671818	20089928	18241422	11972816	5013526	24214234	13864284	12457735	31180648	17432686	24333598	31576692	20596032	6.74449e+06	25772224	18779504	16961850	13025477	12096566	0	26229364	15593940	21612514	22173604	1.53284e+06	3.20324e+06	3.47911e+06	273665	8649532	7.16806e+06	5.36199e+06	4756156	1.36933e+06	8.29534e+06	10914429	25475886	10453709	9834813	21268916	26156466	10773847	8.09981e+06	1.66142e+06	7.36309e+06	9479660
30449	4481492	4.59747e+06	2.38078e+06	5.14158e+06	3817018	1.50808e+06	787392	4.58972e+06	2.62676e+06	1.28293e+06	4.14057e+06	5.36622e+06	4986468	1.58073e+06	2.20705e+06	1.7625e+06	2.1768e+06	2540284	1.68227e+06	3.96341e+06	1.23528e+06	0	3.28707e+06	3.69038e+06	1865846	3.47314e+06	160311	212576	433459	0	2348631	4.0256e+06	2.30719e+06	558352	361351	3.95034e+06	2283977	3.86459e+06	1.65625e+06	3.04549e+06	4.11551e+06	3.06131e+06	3575388	2.72507e+06	595566	5138841	3.90462e+06
30680	2.94968e+06	4.17647e+06	2190728	2.77239e+06	2.36254e+06	874973	479125	1.7973e+06	1.74121e+06	250465	1.09381e+06	220572	3.82681e+06	1.83324e+06	1693491	1.33381e+06	2711715	2.4827e+06	874179	4799169	746765	0	2.18141e+06	2766666	3.12598e+06	7.4438e+06	198695	307981	568792	0	7760410	8098701	10183916	159948	1.17882e+06	17315392	2.10761e+06	3.35044e+06	1121984	1.62194e+06	2.40319e+06	2.9506e+06	11812247	8472526	1.28785e+06	11611804	6.85943e+06
30815	37095810	53783740	40915676	55823616	33052410	24599048	7833559	47850816	34615650	21260482	39921624	30729746	28454444	46658616	18278046	6267089	39665660	30445360	13828848	17292178	17436566	0	28085724	27031996	23453612	24023708	1.44857e+06	1.85604e+06	2621048	0	10790026	10093585	10860780	3.16851e+06	1.04879e+06	12475382	6.95987e+06	26399164	10146436	5.67308e+06	16029297	15869296	18330312	13129263	2.45948e+06	17255400	13066402
30817	5.85448e+06	6507590	4829768	9362095	4.53674e+06	7400454	5.39542e+06	7199376	4.21236e+06	4.19674e+06	7.57529e+06	5.11547e+06	3.41596e+06	4.56404e+06	8020559	6754095	5434290	5.0508e+06	9399770	4.77512e+06	5.47031e+06	3286256	6830314	4326389	4.41617e+06	4.82975e+06	4522780	6.37594e+06	5664909	7004691	3.93329e+06	7.00516e+06	6652302	6.5378e+06	6375998	1.73453e+06	5.33114e+06	3180355	14358548	4.01769e+06	4642086	5089571	2.57328e+06	4568568	5924087	3.75839e+06	4638218
30927	0	0	52160.4	200648	0	0	0	0	4.38577e+06	0	0	0	0	0	0	0	0	0	0	269747	0	0	0	197523	0	0	0	0	0	0	122943	1.1209e+06	54679.5	0	0	2.90534e+06	0	0	0	0	0	0	926967	778428	0	904259	293472
31076	3.62439e+06	5744249	497729	7.4918e+06	39337280	5536159	2805985	5231824	3.20941e+06	492941	1.45202e+06	6296594	3.9882e+06	434522	1.32036e+06	658068	1.30742e+06	2.27996e+06	5893000	598700	650225	0	9884026	1.08963e+06	522228	499720	0	190593	902430	0	682713	3.14707e+06	582114	1.21778e+06	264840	442867	1.01474e+06	3.56769e+06	649535	10583974	1.30363e+06	852296	34677664	18122784	6.16181e+06	822578	879540
31318	17052946	13059507	12775454	14824189	9796428	9654359	40529468	10542152	9091265	4.76136e+06	12534078	5648732	9122874	11118383	7097278	11923301	10136690	13370836	12527769	15295863	7499677	1594347	15780499	16523630	6860723	6.31039e+06	7.75327e+06	9664230	29900546	1.8606e+06	5.81381e+06	11386227	7900817	16781452	18728238	8.05672e+06	12021806	9687649	10885002	9423776	6.02013e+06	16053823	15937574	6.25308e+06	13461229	9624582	58153376
31666	1.5036e+06	705557	876314	1.05239e+06	1010508	443328	0	606437	576844	57122.2	256315	201806	1.53391e+06	458172	855803	403921	883822	876143	459624	1.78694e+06	198630	0	868454	1.73946e+06	659281	2589943	0	0	77304.5	0	2.57479e+06	1.80046e+06	4.143e+06	0	305842	4.17075e+06	784669	1.03324e+06	289910	369862	561397	927142	3.72022e+06	2.52955e+06	387105	4.00558e+06	1.23262e+06
32725	11496403	13160117	7279084	16452707	10574821	5141366	1.9404e+06	14428386	10139211	4112432	10896027	22372000	11609880	3.69179e+06	3.7735e+06	5100873	5276058	4.99344e+06	3.85641e+06	13204871	2.98808e+06	0	12203306	10437794	2.75911e+06	6160039	399560	437611	1.39622e+06	0	7427419	14533577	8659502	1.22672e+06	1.4734e+06	10678145	2.95421e+06	4237962	3164836	3.27164e+06	6219754	3951827	11554153	8931568	1.9279e+06	16059801	10652973
32779	5.58579e+06	1.00201e+06	4045100	1337885	6.146e+06	2.52199e+06	0	1.07684e+06	279234	1.16037e+06	2.29557e+06	1.37547e+06	1.97479e+06	3.55594e+06	1.7354e+06	656867	2.0551e+06	534706	700996	181634	1.66648e+06	0	478826	689790	802314	1232793	0	0	0	0	276491	57044.6	0	139781	0	802554	599874	754630	0	0	295082	1.33104e+06	0	0	805900	0	120575
34762	4.13017e+06	2.40241e+06	2.03446e+06	4.46949e+06	4345883	6123388	995513	6379165	3.07452e+06	2.84935e+06	1.77955e+06	260245	1.23679e+06	701794	1.64857e+06	1.70015e+06	536108	5016493	53842	2.07962e+06	140182	0	1.81322e+06	7849934	563320	1.26329e+06	0	0	178354	0	3.38623e+06	3.41202e+06	2.85618e+06	203532	2.30522e+06	4552131	429416	2033290	4.49988e+06	2311514	2.98618e+06	442398	4837062	4094576	4.09375e+06	3.51388e+06	4.91154e+06
35105	3.47925e+06	2.44686e+06	1.96114e+06	3516045	3.4704e+06	1178614	427392	2.0386e+06	1.59939e+06	431804	1.88845e+06	928203	3011828	1056427	1.34823e+06	868632	1.20118e+06	2135603	817187	2322777	764774	0	1.87567e+06	4.16598e+06	1.81533e+06	2.9259e+06	0	0	76707.9	0	2.03772e+06	3.25649e+06	2.35293e+06	0	273013	2.87833e+06	1.04746e+06	1.34314e+06	579918	867243	1.98886e+06	1.01614e+06	2.63484e+06	3.46959e+06	177677	3.89785e+06	2.46998e+06
35447	1.1709e+06	1.27479e+06	414357	412454	394553	58573.9	0	184690	247952	0	166264	124668	2.78357e+06	1.04166e+06	972487	562886	1.46933e+06	1.46329e+06	406048	2.77649e+06	410112	0	718716	1.31714e+06	1.19022e+06	4.51793e+06	63031.2	0	277843	0	4292775	3585753	6621228	0	640372	6207498	1.20043e+06	1.45637e+06	633911	777365	1.12519e+06	1.49802e+06	5.86033e+06	4238378	864587	6881620	2.34686e+06
35546	34287444	13621644	9469659	27687184	24210724	6.67037e+06	1.11285e+06	7045976	3.54068e+06	3.09514e+06	13750249	541262	1.2527e+06	1.09631e+06	12398023	12128529	883028	28416370	461325	2.14741e+06	495109	0	6870267	31801682	830829	1.30143e+06	0	0	178354	0	18592684	16914628	17234672	203532	2.22958e+06	24757330	429416	10543982	4977178	13968328	18727600	655780	14796221	12224568	4267735	12374463	18303938
35885	2.8405e+06	3.04571e+06	2.10829e+06	2424711	2.85879e+06	1.21215e+06	632202	3.23257e+06	1168444	753866	3876088	1532508	2.68103e+06	3.09906e+06	1.99975e+06	678534	2228395	2.51866e+06	939077	832945	1364513	0	1.89291e+06	1.03222e+06	3036560	3562580	177259	253294	325220	0	771837	567101	566948	391106	0	425727	1706838	4.38626e+06	1.82032e+06	1465932	3.94265e+06	3041081	431438	279801	0	424959	469770
35995	9770343	10434868	8275425	10244337	9737801	5.84176e+06	2.08256e+06	10769579	7397503	4.50885e+06	13677997	6.99075e+06	10364977	11742601	8776770	3.51944e+06	11085514	9898530	4095326	9398423	5861072	0	9893941	9866434	9811156	14095693	925341	1.06359e+06	1.58685e+06	0	7495056	10926671	5.20848e+06	2.2282e+06	1674780	13063538	7878173	19602010	7579927	6.44296e+06	16237150	20000956	13049302	10380770	1.62018e+06	9172471	14446494
36468	4653158	3.18403e+06	2.27343e+06	4866956	3654941	1.4269e+06	1.81935e+06	7.17498e+06	2.83028e+06	2.26803e+06	8089684	3202736	8191177	5701808	3345552	864371	4334913	4382378	2581372	3.00005e+06	2.54297e+06	0	4.83173e+06	3621316	1542219	6.20374e+06	184806	594502	319826	0	2449331	4.80614e+06	1.43522e+06	979392	441028	7.11706e+06	2.52857e+06	1.6849e+06	4.32289e+06	4.69406e+06	1.20651e+06	1.46564e+06	2458442	1977523	248027	1.86043e+06	3.80652e+06
36473	4123143	2730283	2.02134e+06	3.0397e+06	3503101	1.28339e+06	509154	2.08804e+06	1.30375e+06	795664	2.3423e+06	942407	1.72786e+06	1235479	2.58604e+06	1.74659e+06	1.14994e+06	4200242	622815	1.68686e+06	1.25779e+06	0	1.88042e+06	3.46989e+06	1.05259e+06	1.51959e+06	0	56170.6	161925	0	2.12038e+06	2.30952e+06	2708827	0	322528	2.83302e+06	520136	3.05774e+06	912966	2.76007e+06	3384211	992668	2.51485e+06	1.69374e+06	433279	3.09275e+06	2.54263e+06
36831	9005270	9828616	7506538	8804896	8954359	5523594	2.30474e+06	10191715	9288930	5.6629e+06	10179193	9808844	9399491	9226045	6636595	2.66751e+06	9896777	11282810	4394810	10452093	5341391	0	9011824	9804460	5261284	8642783	759274	882173	1.42861e+06	0	7340362	6.03261e+06	6946069	1.05782e+06	1328663	10276596	3309522	8691230	4.13122e+06	3143685	7.98155e+06	8513764	9628606	7141296	1772899	7890352	7.31558e+06
36871	3.84134e+06	2.30781e+06	2.01457e+06	2275258	2.86708e+06	1.78524e+06	4.69881e+06	2.77521e+06	2807066	1.33109e+06	3.83538e+06	1.61017e+06	2.61217e+06	3.23434e+06	2.01628e+06	2822481	2.43593e+06	4.54615e+06	1.19541e+06	3188065	1.25071e+06	0	2955882	3.08342e+06	3429932	5.1716e+06	1438382	1.82317e+06	2133514	0	6284832	5.13265e+06	3.71386e+06	3244484	3926532	6768330	9345253	5.3823e+06	2.50363e+06	2.17707e+06	3.48864e+06	3.75297e+06	3786014	2.85776e+06	3.39706e+06	4.10147e+06	4208598
36964	12379767	8602900	7859886	11051662	11565653	8.1122e+06	2.74698e+06	12055976	12041577	6.28097e+06	16943670	12642329	7.53395e+06	10831566	6807170	2.00841e+06	7348863	11534480	4809554	9024504	5.24294e+06	62687.2	9462774	10401055	11500822	12995879	5790501	6819365	1.35757e+06	319045	14192183	9636701	10021065	2.09364e+06	7.5007e+06	13254489	6451183	16080508	8284021	8234474	13780673	13076895	9693580	7.61034e+06	1.14049e+06	8590837	9646793
37058	44445790	26942156	26737818	30471222	44517400	21106828	2.88258e+06	13786867	7.99392e+06	28111206	26935500	13017529	59573440	30558478	25353322	13345295	34160644	23647928	10958542	3519643	26220912	0	15644042	9684991	20168286	24465748	3.44209e+06	2122978	4.15324e+06	55879.4	4.14761e+06	3.00054e+06	2100028	5.13378e+06	723642	5.36979e+06	15500446	12233752	5047080	3330971	8.18149e+06	18864122	4383751	3.42546e+06	247721	3.19156e+06	4902333
37083	13207590	17119328	15761245	20755938	20773344	10276819	4461619	18019252	15545413	5538391	15139923	10486271	9406589	8.02582e+06	4877403	3.68974e+06	9073181	6.62717e+06	3.65357e+06	13164196	4.09827e+06	0	11569983	16428815	5.55906e+06	11186259	731429	1.22627e+06	1.43771e+06	0	12246567	18424300	13496507	1.34218e+06	2378886	18992784	3.60461e+06	7.74403e+06	4650189	4311029	6667288	7624593	15188376	12140332	886364	16225036	11728869
37300	47963404	47682212	40783656	46640170	43125540	31958488	13222185	51024680	41236028	24180102	58112796	36160748	46356690	54096716	45703410	20682414	52371260	50422630	22975052	53404370	30539136	0	49991868	50799892	47314020	62974188	5.82004e+06	6.60411e+06	10649461	455374	38771964	57453760	31756276	14353884	9732009	64870708	37884840	77541730	41042164	35189508	69056776	81281790	63025890	52221220	9150153	51234300	69484750
37537	6.28926e+06	3.7813e+06	1.98467e+06	3.11285e+06	3.77851e+06	2297022	677340	3.09977e+06	2344136	759542	1973902	392569	1.2499e+06	1116449	3.94151e+06	965822	1.31047e+06	5151436	533344	2.6484e+06	575836	0	2.97232e+06	6.83291e+06	865644	1.56329e+06	0	0	55266.6	0	4844899	5240398	4.81108e+06	0	641586	5.2639e+06	435740	3.89604e+06	895129	1.77117e+06	2.41621e+06	496564	8385234	2253644	751325	6.02341e+06	7585179
37587	1.27393e+06	112786536	86499690	0	60106910	4834598	0	0	57356972	137408620	0	0	48010748	9230212	159919600	213230200	67434900	67982560	158557950	79194270	19792146	210356400	0	2.36174e+06	80971550	31846758	13049642	213596130	11495197	171993580	36190640	0	15137653	97782170	113958616	44862116	110142510	24319470	0	76160580	30880830	33763372	95182160	72131256	2.07374e+06	27254946	0
37637	5.1669e+06	3534384	2.34259e+06	5.37981e+06	3.89754e+06	1.52227e+06	1.88102e+06	7822966	3360893	2343458	9272384	3297580	9021859	6.13623e+06	3.80057e+06	906953	4527114	5179320	2693513	2.98487e+06	2.56795e+06	0	5.59098e+06	3.91926e+06	10737127	6.68213e+06	184806	627678	347910	0	4.03635e+06	5.15128e+06	2.56043e+06	1.05628e+06	1.71153e+06	15051145	2.7791e+06	9486382	4.49687e+06	4.95666e+06	7.65818e+06	9132237	10164523	8767864	1.86157e+06	1.74146e+06	11549456
37714	1.6595e+06	1.51298e+06	1.24389e+06	1.33769e+06	1.68481e+06	4093053	311610	1.46389e+06	4802114	594632	2.147e+06	1.08064e+06	1.70178e+06	1.83145e+06	1.81139e+06	604134	1.56499e+06	2.66238e+06	423640	1.67581e+06	619988	0	1.62677e+06	1877857	1.8929e+06	3407300	57741.1	54816.9	236154	0	5265118	2338949	630048	317891	268325	4.96065e+06	1.38761e+06	4.64752e+06	1.30059e+06	1.39776e+06	3.91169e+06	3.52053e+06	5119309	1327653	63929.4	926853	3.05508e+06
37778	3.03363e+06	2.74548e+06	1.71218e+06	3.07892e+06	1.35519e+06	970747	0	2.24808e+06	1.67412e+06	454490	2.07757e+06	499696	2.55008e+06	4.57855e+06	2956897	446029	2.82685e+06	2.6491e+06	651374	3.95321e+06	1.59229e+06	0	3.31578e+06	3.25616e+06	1626137	2524000	0	0	0	0	1640886	2.10095e+06	1.17683e+06	59949.5	0	1939990	3.09091e+06	3.30309e+06	2.10558e+06	1.32226e+06	2.52875e+06	2.09944e+06	1.09529e+06	833939	0	1.79898e+06	1.46824e+06
37793	19575856	7118870	16812568	40809536	21097534	10233398	5856892	25004310	16691322	9336165	9100843	15307326	23720122	21335040	16936468	6.45847e+06	16494507	37920036	10501059	14965364	14119862	0	19926340	17107648	22249458	37510340	3.8868e+06	2.95906e+06	3326362	253059	34961740	15407206	7.16194e+06	5.08877e+06	2.19048e+06	19685720	10590277	21362774	12753870	12991259	24554924	23265562	18287318	13999490	2.52864e+06	16015387	21538638
37908	19178492	13532464	14579908	15594903	17337604	11036051	4780275	17013834	17605792	8.08594e+06	20005680	9244031	14869549	18602274	12220892	2651209	14621552	23824662	7435206	19020580	7819256	0	16422653	17325066	19214696	28601934	1438382	1.73358e+06	2.0712e+06	0	33388756	31791370	22995566	3199437	3.82604e+06	37165480	9405883	25137306	14083206	11103596	16388148	20297766	21217562	16360659	3218107	23124414	21577318
37910	20944190	25338560	17921338	22410096	22972016	11901780	3.48432e+06	16729107	14093466	6198819	13560126	7537307	17440452	11117320	15527250	6.00739e+06	12511660	21141134	5083397	19704478	6110879	0	16181705	28174278	6.26863e+06	15436997	976199	1.02947e+06	1.67327e+06	0	23189470	26473300	26686996	1.25268e+06	4.1276e+06	34083450	4.3956e+06	13669944	6.63164e+06	7.24456e+06	10349876	7.66863e+06	31377240	22811580	3.78683e+06	32716488	22293338
38000	27938606	28487862	24992048	26875276	27155272	22142898	7226599	29533078	25199506	13674791	30965498	19833526	29678498	30386738	36457256	14277130	31071444	34197040	13074830	34114332	16212504	0	26225026	29734322	22201840	38496092	4.05203e+06	4416653	7.9347e+06	314773	20712918	34803530	11461192	8687166	6722201	44327332	27653528	52220880	28860404	23920208	46851772	51723130	32488076	28196778	4737947	24134474	68337304
38132	61180828	43137056	47921532	57483430	63817390	43895100	17593540	61436020	60038348	36737440	77450380	58463548	45597412	59614964	41528364	11921568	42298310	59752624	25298846	45667610	29098666	62687.2	45532732	50203616	55130108	70259820	5853023	6868188	8108052	319045	63444244	49713904	47966348	13569710	7.50635e+06	60136904	34894132	75446584	43092716	39507056	65519188	61170216	48631216	41281296	7.70368e+06	45346950	45835572
38410	2.31343e+06	2298004	2.44168e+06	2.01855e+06	1.93341e+06	1.20717e+06	1.97101e+06	7822966	1.48453e+06	2.4403e+06	3.04739e+06	3.36067e+06	9069443	6.17344e+06	1.69522e+06	906953	4.5693e+06	3.4332e+06	2.82804e+06	3.91939e+06	2.68986e+06	0	2.44358e+06	2.93188e+06	3.33343e+06	3.4346e+06	184806	627678	347910	0	3854870	8886949	2.56043e+06	1.05628e+06	1.50286e+06	15051145	2.75248e+06	9486382	4542429	1.80377e+06	3.2628e+06	8605272	10048263	8708769	1797492	9442507	11458261
38648	38415590	39194230	33311970	41194324	37254900	26974566	7.00513e+06	47634776	30084960	18216962	52224504	31808824	32288664	36900460	26900694	13767755	34683236	38242750	13381935	47973990	21312512	0	32130838	37522444	28108330	37943300	3804318	3697647	7.05206e+06	253059	34978496	60116216	26117768	7.64283e+06	13784010	82643930	22786508	43620920	21592966	22612634	41917980	45129590	70050920	61910120	16535654	69975320	92492350
38734	2.67167e+06	2406989	357038	3.64988e+06	16781120	936694	1.3437e+06	3731581	1.39812e+06	659582	1259501	3.88486e+06	3.59248e+06	1.98856e+06	1.43438e+06	380087	1.81447e+06	1.00205e+06	2346894	992404	331093	0	4987047	729823	4.15207e+06	1.07904e+06	0	328886	293496	0	425897	835320	716792	363320	219628	741000	1.00561e+06	2474886	728441	4531592	1934104	1561412	12260830	2102197	2472656	701885	874038
38979	5.87105e+06	1.74099e+06	1.10857e+06	1535021	1.80262e+06	1.04346e+06	1.85493e+06	4.5709e+06	1.62868e+06	1.91472e+06	4.32256e+06	2.08846e+06	9635453	5710611	3.92731e+06	785776	5.13162e+06	3.0257e+06	3945144	2.5264e+06	1.9834e+06	0	5330577	4443906	11723974	3.65653e+06	116694	1.14413e+06	254947	0	3295741	4731337	2354122	925254	1.32169e+06	7306628	3407537	7995717	3.08681e+06	3.65201e+06	7.70335e+06	5756386	6544588	5.78695e+06	490405	5275038	4785063
38983	9736141	9475606	7201273	9393808	8.34609e+06	4758400	2.00846e+06	10846777	5.1873e+06	3.17235e+06	12151536	5670909	8613525	9588435	6995755	2.40058e+06	7510585	7.38882e+06	3.28633e+06	4.81179e+06	4.83572e+06	0	7.51994e+06	5233327	10266495	9808177	778814	1187465	1230790	0	3.9469e+06	3.79423e+06	3.27891e+06	1458039	482141	3533077	4.60857e+06	15057413	5.81723e+06	5014539	11532475	10609188	4.4621e+06	3.55335e+06	564196	4.76776e+06	4.96403e+06
39101	2.33638e+06	62941070	72940000	0	54967296	4.65615e+06	0	0	59437304	79504870	0	0	42585396	9231548	79066460	98442560	44627804	39750260	80563250	52382452	14125403	246497840	0	1.02215e+06	32871376	29308510	12175733	231590690	8669608	155203000	44338830	0	11057245	70061810	242078540	45313948	77592660	30957272	0	75763624	45805724	43491464	75218850	47263856	11319439	13394887	0
39168	8422084	7.62152e+06	6061343	6.6567e+06	7.80956e+06	5.967e+06	1.69642e+06	8209647	7.11867e+06	3.06778e+06	11639006	6189347	8324634	9276278	8815446	3.0101e+06	7.52293e+06	11775331	2.54722e+06	7.78647e+06	3.4015e+06	0	7692839	8.00002e+06	9780342	16489336	763190	998319	1.41284e+06	0	8617762	13383305	3.41856e+06	2.0223e+06	1.56504e+06	18816370	7.47402e+06	20394088	7.16343e+06	8122073	18678326	15085538	7.13144e+06	6683329	778656	5268923	15745996
39191	70052560	3.67218e+06	2.08743e+06	3.47378e+06	2.99753e+06	37926600	13038624	2.47704e+06	41135090	19954504	40828900	21727736	35423920	28159856	2.6869e+06	21140752	29178916	3891477	13864768	43729560	16187116	102121	2335081	4.28446e+06	14703454	31072912	2.8434e+06	2.88387e+06	4874869	132348	2.66433e+06	3.61807e+06	3.03516e+06	3.83709e+06	11213269	3.14472e+06	9541996	2668807	18966230	23558804	1.9159e+06	17124010	3.83523e+06	52645136	12668851	2.92666e+06	3.10386e+06
39326	142320000	131979060	120342170	124983310	119438456	106314790	43815810	134619070	118891880	72384290	193834420	110533830	133996700	136565780	138561700	73300260	132043970	144430060	69199656	139454370	85350820	536643	127169810	138900180	117376750	156290220	23454534	24181974	40632628	2.05158e+06	115045040	138667780	70025740	45598776	32829208	162229150	119425660	195617920	111526300	107948456	178573680	176253470	125147110	119727770	28371826	111486330	188280690
39523	10742753	11006965	10566631	11316405	10346850	5.63144e+06	2.55259e+06	13520690	7864052	6030287	11777410	7.70068e+06	15442224	11322037	8.22004e+06	4.12642e+06	13050184	8947749	4.84362e+06	7641866	9205906	0	13407638	8155842	10420965	12990622	1.27589e+06	1430960	2070428	0	7.60514e+06	9786889	8390248	1.91282e+06	1.30983e+06	7590142	5.26541e+06	8858242	5448818	4.91912e+06	10143382	10702115	8849225	7784776	1.68835e+06	9305795	7063541
39663	19480394	13153536	9695022	21492272	14060506	12473942	1.65443e+06	18426816	21422018	21634934	17236782	13626457	9534167	15494833	11825469	2.1567e+06	17755358	16780714	7.94372e+06	22427818	8.04603e+06	0	19946876	29637048	12873070	9573834	1.52624e+06	1.22157e+06	2.30167e+06	0	33636210	17733262	23110450	1.33005e+06	4.86979e+06	30068444	3.76398e+06	7.99759e+06	2818679	3.76204e+06	9551080	6872039	27440432	24092726	5.49747e+06	30498830	14055088
39712	4.71758e+06	1.74099e+06	1.10857e+06	1535021	1.80262e+06	1.04346e+06	1.85493e+06	4.5964e+06	1.05624e+06	1.91472e+06	4.39811e+06	2.08846e+06	6249166	3.20133e+06	2.8566e+06	785776	3.24665e+06	3.48906e+06	3.9771e+06	2.40988e+06	1.9834e+06	0	2706149	4385283	5685127	3.55831e+06	116694	1.14413e+06	227814	0	3.26539e+06	4.56321e+06	2.32424e+06	925254	1.32483e+06	7278174	3.43932e+06	3.47561e+06	3.08681e+06	2109623	4468618	2.7633e+06	5.37182e+06	5.15116e+06	1644971	7.15042e+06	4738215
39760	539604	364817	330023	409218	391997	222944	0	338078	61005.8	0	335172	300215	515363	680602	384460	53667.7	562684	453597	54279.2	144487	158369	0	454795	249455	294303	523953	0	0	0	0	126893	115202	0	0	0	58191.5	128354	427849	155348	65792.3	350319	448490	50085.2	52937.3	0	0	71236.6
39805	4718886	3.41132e+06	3027111	4835251	2.01601e+06	1.38432e+06	327262	4608716	1.58104e+06	883288	3.89724e+06	1.00205e+06	5.21933e+06	4397175	3.77137e+06	1.04983e+06	3.58885e+06	4.0168e+06	1.42959e+06	2.72256e+06	1.72991e+06	0	4425518	2.09901e+06	4917049	4489325	61179	444274	391684	0	2.14749e+06	3.55145e+06	1.55652e+06	691124	54371.5	2.36401e+06	2.18849e+06	5.41634e+06	3.78446e+06	2.55366e+06	6.37998e+06	4.84006e+06	2.14508e+06	2.14228e+06	192947	2327467	2.77192e+06
39852	2109697	59612244	40726056	0	57757970	4881014	0	0	31024648	86987240	0	0	44421216	9489156	83758140	104542650	45872310	41884760	86288664	54590596	15366684	268389900	0	1.02215e+06	33549834	29593604	7277231	40689440	4323120	243302020	45400704	0	6.61882e+06	34139644	64975844	46977520	81313050	32306904	0	78808110	46884504	37926932	33677710	49033900	11093839	17976720	0
40000	631311	414461	419810	503642	490789	558235	0	569753	878430	690591	558225	653360	118713	557728	350484	0	531053	544688	219498	969153	269072	0	701389	948916	128636	478281	0	0	51441.6	0	1606550	620333	870142	0	136677	1.068e+06	0	76372.7	0	0	210838	69933.8	956256	695419	229915	786294	500160
40021	69897680	69047150	54397504	69556660	72330120	38581652	13395857	52174056	41135090	19925542	46094828	21689102	35796844	28056868	47692296	21797502	29148004	63225250	13814830	43729560	16373993	102121	48533564	84310100	15497594	31342586	2.8434e+06	3001412	4988863	132348	59376704	59916896	62428396	3.96887e+06	11569101	72332800	9845598	49519004	18898630	23558804	37501988	17085748	64968316	52645136	13006619	65503316	54018730
40082	500346	460364	438523	524085	452056	355590	315557	444162	548118	433446	457784	449492	730500	691527	502519	257506	558372	592247	411243	420659	378813	0	587682	490346	840342	725040	0	129116	51211.7	0	447234	490240	349679	193627	104512	746130	582291	816847	559580	555674	748433	796971	585773	222751	165834	541667	474905
40108	35634840	30673534	24406008	32418120	26914258	16962464	17478248	43860572	24897120	19610036	41525124	23335062	49114400	42911770	31010616	10810823	40098724	33982468	21339396	26927816	22894262	55660.3	33933350	26760484	58203708	54348044	4765944	9538390	6297824	379814	34376744	40338950	23957966	11568844	11403329	53010050	31812584	59509916	34504480	39763244	44882790	57139180	35392524	34264616	11094353	35345704	33603576
40148	4.71758e+06	1.29356e+06	1.10857e+06	1535021	1.80262e+06	1.04346e+06	820888	1.92795e+06	1.05624e+06	1.12545e+06	2.45804e+06	1381920	6249166	3.32076e+06	2.8566e+06	785776	3.24665e+06	3.48906e+06	1.80748e+06	2.14413e+06	1.11992e+06	0	2706149	4443906	5685127	3.65653e+06	116694	475298	227814	0	3295741	4731337	2354122	415976	1.38783e+06	7306628	2.38816e+06	3.58147e+06	1.32385e+06	2.24853e+06	4468618	2.83991e+06	5398434	5.17518e+06	1644971	7.18354e+06	4785063
40159	13887532	9607744	8208496	21357438	16331659	4.29295e+06	1.39125e+06	17195590	3.53842e+06	6768055	9452849	6.36628e+06	10416905	5547549	12425531	5950499	20631052	10023678	6.1196e+06	10703439	12308069	118761	20072766	17404720	17513656	5341180	3.58134e+06	3.44803e+06	5.60155e+06	316164	14509113	11288799	4.31896e+06	2.2964e+06	3.80505e+06	4.75749e+06	12695273	5911039	23884170	12284400	9462495	7209801	13727960	15923901	3685232	6.8421e+06	15702426
40184	35557336	36620100	33243388	33013530	35063096	33683572	14911622	27956668	42229870	21448544	33100970	27634468	28364410	34827340	24634400	11267678	39092076	40736188	20616230	48369380	24718078	1.62232e+06	40143236	47413840	22686474	42536172	8.11855e+06	5488395	10205937	4.07765e+06	71562780	88264660	72907110	11717602	25890136	77922024	16251655	30834576	21995914	14776759	30552894	36572452	56415156	55048668	25255430	71119950	51906510
40295	163889440	166453020	171650700	170327300	166360590	145489140	113438770	173695360	154360720	144973900	177201630	164024000	181080240	185470980	176597950	121892500	169644980	170117420	141241810	151283840	150468290	2.15157e+06	156298930	151489810	192704460	182617780	70599000	85689224	86165144	8139326	148010030	138933310	126001150	109117460	89953420	160956290	169296160	204814750	156506600	175240850	199860480	200385950	157359540	160010750	97453050	152185310	144429180
40317	27951858	28692970	23348976	27047008	26848748	22759710	13458868	24251752	26248670	17363312	24794430	18137142	30741612	28955598	22439994	10366184	34374052	33737228	17667476	25903348	19646978	1.21699e+06	28588488	25107858	27383564	39358470	7.2604e+06	7.35909e+06	8849967	3.9943e+06	37339856	38912410	32129710	10233718	13473421	41131628	14969545	28700624	19242432	15056138	28761604	31478472	28710428	27148214	14221410	37369960	28865352
40353	33225630	37398596	38407456	34969604	36216620	34341892	14822514	29234996	38165160	27710810	27874196	31784672	27144962	32899508	28906830	22214150	35338036	33798230	23225048	39544060	29487228	3.4858e+06	34103464	36285936	22360506	28876792	13206966	10636013	17294658	1.49663e+06	40264690	41875936	47182864	16871846	19921342	30030522	20888298	25304934	25435642	18369966	24998864	31566282	35300508	37389444	21102838	36296620	26191054
40458	84232720	91007290	85466920	100356980	96330770	86004790	39617388	92731870	95491160	72608904	91057560	103149200	86996320	85613430	65220440	47203584	86495060	76434950	58205588	72170570	71789200	4.21555e+06	92946160	77967420	67136000	75009580	22198206	21617836	34664588	2.34104e+06	85241360	80362490	72680690	33453680	34847030	83288340	42808510	62676524	58978920	44025296	67058410	66033052	78527100	79160216	38954628	82857160	62738160
40482	4697451	5149481	3.28558e+06	3.92656e+06	4894737	2.06265e+06	4680466	16016991	1.91398e+06	11743643	8967514	8736534	10323996	5.89532e+06	6.44975e+06	4229844	5.39303e+06	5.30216e+06	4.19283e+06	887752	4.10322e+06	678531	3244093	1.05861e+06	5.53248e+06	5.60637e+06	1.24773e+06	2.31054e+06	2002560	697013	559189	717774	417753	2945138	784025	376550	5.44039e+06	10119989	4.18742e+06	5176071	5.45164e+06	8.35896e+06	1.36877e+06	1.33426e+06	718272	1.44268e+06	824148
40753	35766496	37731228	42046572	35938348	36028910	21299818	13535603	46456824	30951984	22862752	44796656	32576928	52728240	43377456	35431452	19199016	43832910	33388986	23847832	25435724	38495092	0	42564970	27661956	43077284	42254004	6107390	6.8844e+06	11327291	608996	24236132	26215942	23429556	10271726	6.16415e+06	22249112	24017472	44789244	20946602	24105518	44893624	46919250	26616760	25608454	7681605	23684948	15341320
40840	2.25277e+06	563876	1.07789e+06	1.3398e+06	114081	784757	3.25286e+06	998569	1.00986e+06	313435	768894	186325	761302	382481	190804	514441	598946	700969	1.27313e+06	851983	220588	54286.2	1.1343e+06	501604	223102	307132	1422097	1.59961e+06	5434786	58276.3	108770	662153	255826	3.60332e+06	1726972	591132	774281	412682	1.33668e+06	296144	189276	825551	545859	0	1.33432e+06	216354	8748866
40898	1925752	1522549	1.51991e+06	2.00599e+06	113847	1.12292e+06	367257	2304295	1.43739e+06	0	1.57352e+06	768735	2528170	2.82969e+06	1.90325e+06	1.42219e+06	2.776e+06	2.13388e+06	1.30179e+06	2.21456e+06	1813409	0	2148370	2208055	2.88887e+06	1.655e+06	55948.2	363333	470004	0	1.97313e+06	1.39018e+06	1.84154e+06	456236	232666	1.45575e+06	1.47363e+06	2.39897e+06	2.6597e+06	1505733	1.68886e+06	2.1826e+06	2.19708e+06	1.97962e+06	431345	1.86179e+06	896694
40908	33465190	13338283	14293064	37762270	16293589	7901784	11558318	30954192	9648457	6736375	47861892	7.19749e+06	37018492	22049732	30032496	37245932	19518548	33704700	46332092	13073051	14618809	239125	38851150	17374238	20541878	17031422	11951483	15779351	17239912	1462934	17086734	66224936	8626047	17853406	14234230	9925335	14336964	21419866	64508680	40980948	18557014	14074149	16009956	15514116	19807500	10593112	21159212
40948	9283695	1.20905e+06	12360076	907075	2.00971e+06	9550284	3.68493e+06	14767077	8.12411e+06	6.37373e+06	2.32987e+06	10144014	14727745	1241741	13876606	5885427	13356883	13845888	5498230	923878	1.7179e+06	0	7.99627e+06	764464	2.19035e+06	2.56911e+06	2.49448e+06	3145303	5765513	58911.9	549182	407706	421754	5763608	2120501	668515	2.16379e+06	3.87912e+06	12789716	14893869	3254518	3.45018e+06	610595	1.04318e+06	129065	445975	437671
40964	1.71512e+06	1527507	872939	2.05681e+06	2.21828e+06	1.53844e+06	466013	3.61489e+06	1740618	1.2349e+06	1.85953e+06	1.33395e+06	1241601	942279	849280	586045	1.01449e+06	1.04153e+06	685466	2.35292e+06	976400	0	1.96382e+06	3.04025e+06	899392	1.24826e+06	333504	267622	287629	0	2843280	3.28169e+06	4.25542e+06	296445	770122	2.74103e+06	361574	1.05634e+06	1.14482e+06	631850	894668	869319	2.20898e+06	2569289	457481	2.67152e+06	1.74036e+06
40971	116958750	130397864	118015470	109863720	132693090	119456920	60457664	108576000	143118240	90648400	135069680	116134160	115001416	131444350	103125200	59919876	139218960	142043280	86819704	143609540	106092930	1.4956e+06	131619720	155309950	110287160	149900480	38029710	27822890	41951104	4.05038e+06	191091650	197594320	183839550	47642456	100607970	206007730	77679220	130093500	87596056	80548904	122550090	142591040	165527580	166460020	95396680	192513010	124150110
40972	94670720	21870840	24649220	90794230	24065080	16161969	54246132	38236820	17321036	14132536	24964446	3.76128e+06	22841854	6297429	8724100	20496850	12918569	16577128	41247670	17868082	4.80483e+06	11382452	37018364	9307846	5.42566e+06	3466561	17917106	25052380	71313750	14184683	3848431	20581324	8654783	77263330	11637733	7.89997e+06	9950275	5870941	27173398	3.27532e+06	6.02643e+06	18601410	6147258	3080863	10263282	7.37244e+06	280225900
41044	6111441	4424812	3635930	7976618	8908324	5.10769e+06	1.97827e+06	9581518	5.67528e+06	4.58309e+06	5436097	4.97464e+06	8250241	4.89834e+06	6146954	2.92704e+06	4.2873e+06	5636454	3.03074e+06	3.20149e+06	7.84894e+06	0	6.73667e+06	7.42033e+06	5782966	5.17029e+06	1.59591e+06	2.39469e+06	1.23137e+06	0	7666215	3.71056e+06	6.11309e+06	2.45547e+06	1461334	2338393	9471443	8557988	11922343	3.40099e+06	9439095	6.26906e+06	7897822	8.22257e+06	1.88181e+06	2.57861e+06	2.95787e+06
41135	41734736	38548116	32149454	35850616	34665196	23065986	33720456	52497510	30064406	32102058	51447480	33343726	62949264	53555040	45605908	24405502	48364150	42193572	36276776	31945600	36833140	628285	35282756	35367010	87780850	61213130	14174795	27124708	13051600	1.97326e+06	36988500	39634868	26422276	25389090	24488116	56996020	58100810	84701620	42762240	65172364	60641308	70960940	41407380	41573316	24116904	40460990	34792016
41178	58984700	64895932	47272332	60823904	59364410	48085828	32003730	56523828	57914950	42956156	60689316	46008756	65788140	67809500	48175424	29256038	72434776	60722204	43281904	61020428	47069556	1.21699e+06	55781880	59564228	58832748	76617370	21858412	21955374	22826070	4.06666e+06	75885700	81645630	63350290	26288190	35250108	88536450	37384880	61311936	41930716	34974644	63103420	62900580	61305852	60322096	37828660	78108830	61070750
41230	275376500	260714780	259628560	274939900	257825810	242453140	199127730	329834340	254138300	243567170	343966100	269253920	275071230	284836160	277433250	218707300	263571150	263143600	239941360	253793740	254944260	12674453	273826600	240587360	304927260	285586900	169476050	180791900	163070220	40713464	252626020	269644060	239690620	197299250	177604320	299597020	281344480	323071520	274086270	289120100	331632900	306406900	281571460	266131100	201795170	269280300	230645950
41262	17482716	10975547	17525346	9030844	14840739	16294676	4.97184e+06	7.10197e+06	15306990	8076317	7.50404e+06	7090998	17991794	14208447	19589508	12250207	15256979	22711198	9139522	36435896	8758629	558884	11419540	43423570	13257389	18452868	6.3004e+06	6.71179e+06	7.2482e+06	996081	29499842	37870908	39324744	5166345	17325308	20403202	16719877	11351553	6.2102e+06	11790378	11909087	6.22361e+06	31888708	36501190	15276586	41624084	27450318
41286	76721120	91012350	77114890	110215680	110523170	118297680	55721836	89515470	99369544	99644370	86999970	133498856	84709336	74949336	64612810	69521576	100080000	66343590	76407624	74504870	77455610	4072511	105607020	95231240	54001170	64061264	46993060	37758980	52931776	12290270	92680140	98552820	99437656	47993176	61115690	98798700	41740024	43723670	65738732	41185896	51800390	48676920	96618936	90775840	68435200	100045380	70059210
41439	117176640	131168920	119958530	109863720	135184020	119736180	60457664	108288350	146188220	92068740	135069680	116347130	114946210	131867864	103136060	60066310	141350990	142043280	88219690	146595570	106092930	1.65008e+06	132472580	155536220	112229240	153703940	38029710	27774648	42380730	4.15068e+06	191091650	199590700	6444510	47844640	101847650	206758640	77679220	129617710	87729970	80833270	122757620	142889100	169461740	166460020	96016080	194150960	124150110
41519	1.71512e+06	2.42712e+06	872939	2.05681e+06	3.20912e+06	2.2789e+06	466013	3.58483e+06	2.5305e+06	1.70005e+06	1.51277e+06	1.93195e+06	1.15866e+06	1.50137e+06	849280	586045	1.59626e+06	1.55893e+06	685466	3.58739e+06	1.44571e+06	0	1.93026e+06	4612050	1.19605e+06	1.7863e+06	333504	267622	287629	0	4202659	5825484	6.00702e+06	296445	770122	4496706	361574	1.5072e+06	1.14482e+06	722874	894668	869319	3.24638e+06	3511364	457481	4245255	1.74036e+06
41717	142825150	162167020	148614580	128257860	140381090	91870856	20116626	86201300	101904130	56678930	111563270	65429268	162023180	198793300	134088610	92214630	194869840	184412700	82151250	181042350	116615860	239125	154633810	149612320	147734940	171696660	21889418	22057836	30962124	1462934	142011300	150559780	108998296	34597800	26367330	125147400	92597140	168628850	76783030	88176910	158646830	144460800	148715650	141588270	35964610	150293230	83731340
41721	3.06984e+06	2.75383e+06	2.17888e+06	3312924	4.14547e+06	2.44122e+06	1.07099e+06	4803773	3.69915e+06	2200062	4298223	2745228	2.01983e+06	2.00019e+06	1.84227e+06	814976	1.86615e+06	2516320	1.1943e+06	3.34403e+06	1.84011e+06	0	3789758	5.27182e+06	2.24971e+06	2.22671e+06	169608	325396	109034	0	6.19909e+06	9099883	7.48013e+06	256482	1.7172e+06	6.12225e+06	1.43848e+06	1957939	510330	913422	2.37958e+06	1.64341e+06	3.94455e+06	3.768e+06	958387	5111497	2.65019e+06
41742	13408746	13184745	12139649	11650208	12753101	7582690	2760216	11113118	8336573	6404096	14836808	7597550	18241622	19695482	13601714	7.50134e+06	14705045	17455280	7.56472e+06	10519332	13811734	0	12088270	11536048	25049588	20345426	2428783	3.70555e+06	1.23137e+06	0	11316353	11921570	8715154	3.80035e+06	1.72306e+06	10681530	12853931	23915544	7.78384e+06	16194602	21990622	17971510	11559426	11135433	2.70863e+06	10887989	5932572
41769	2587955	2.10987e+06	1718449	1.62126e+06	2.54064e+06	1.30955e+06	246717	1.48514e+06	1.76063e+06	1098837	1.69576e+06	1.46868e+06	3.13078e+06	1978623	1.82127e+06	721281	2.25806e+06	2.94148e+06	914741	2.46058e+06	1458946	0	1.51971e+06	2.67009e+06	888782	3.08136e+06	310983	112192	260446	0	3.12072e+06	3090755	2.30506e+06	261917	500046	1.4272e+06	1.00326e+06	1.90157e+06	638200	814086	2.27958e+06	1.64705e+06	2.76312e+06	2.73672e+06	771436	3.87729e+06	1.49441e+06
41806	2.64896e+06	2.66124e+06	2.90472e+06	2.7152e+06	2.71739e+06	266377580	192194000	4027440	2.21112e+06	1.94324e+06	2.88868e+06	2.83824e+06	3.37418e+06	3.00523e+06	4004616	205934820	3.32181e+06	2.85698e+06	262243980	1.64736e+06	2.36195e+06	6.84301e+06	3.33232e+06	2.04963e+06	2.29106e+06	3.40334e+06	126376920	121216350	154336830	18279986	311350340	2702677	303407800	162006320	159397980	315039420	236307490	2.70857e+06	2.39579e+06	239881980	288925200	3.13046e+06	2.60533e+06	2359886	164881000	2784326	1.90597e+06
41816	4.08229e+06	3.58123e+06	4.01955e+06	1.56793e+06	3.46402e+06	2.13028e+06	367257	3.10075e+06	3.27338e+06	1.71397e+06	3.53141e+06	1.93088e+06	5.78849e+06	6.06297e+06	3.58742e+06	2.81411e+06	5.56238e+06	5095001	2.57704e+06	4518536	3.77631e+06	0	1.67841e+06	4478657	5.90706e+06	5797687	55948.2	392581	672818	0	4.38629e+06	4594469	3.99843e+06	703401	232666	3.08244e+06	2.85239e+06	5.09439e+06	2035476	3.17562e+06	4.25662e+06	4923959	4284997	4.18589e+06	716576	3.84887e+06	1.59185e+06
41878	167910380	73327864	97946420	128540504	45206228	81580616	250826180	46439420	101558190	26483342	55355290	51136500	73402690	59963370	21885550	47239950	85105224	67100610	89589030	71635660	46874836	12145662	65053816	105053050	45373800	31786888	83560890	119176024	384744450	13816150	38865076	54375428	59932110	215395230	117480320	45171050	70837200	40085030	27246424	31259754	23138024	63406070	77084250	41461684	80644320	39389860	412390940
42044	1.84337e+06	2100125	1.65791e+06	2366751	2.0063e+06	1.18351e+06	475921	2.7139e+06	1.32154e+06	1.02456e+06	2.91179e+06	1.66329e+06	1.62022e+06	1.99659e+06	1620374	539174	1.61218e+06	1.68656e+06	735034	1.20548e+06	1.26364e+06	0	2.10906e+06	1.48267e+06	1694276	2162706	191785	135448	170879	0	1.20745e+06	1.36941e+06	1.19308e+06	291350	107895	1.01324e+06	918154	2.53735e+06	1.43458e+06	1.19561e+06	2.30697e+06	2.02187e+06	1.46585e+06	1266289	212409	1.32562e+06	850896
42100	2.54328e+06	36609480	43607580	0	41370940	2.77866e+06	50402.9	0	31764148	85800020	51900.3	0	23733490	4.54959e+06	92299530	58395544	30165460	45081210	52200410	55046620	8196820	334984960	0	812542	42516380	28614900	4.16509e+06	88114390	3.05159e+06	212962670	31064398	94790.6	8839162	20372770	80477450	39616476	61582364	34850416	0	65043150	46489700	32504242	16060112	30952014	9085733	18547884	0
42157	24328142	11134535	17600580	9126404	20312146	16376881	5086805	10308393	15787685	8127337	7647978	7.14466e+06	24927598	15156843	19668678	12573725	15295854	22891956	11243838	36647444	11063550	558884	11590490	43510670	1.33663e+06	23455790	6.40505e+06	6773523	7.38742e+06	996081	38994292	38058290	39669190	5251687	17508866	31425714	17392662	11473747	8428668	11852344	12774923	8418075	40843108	36598896	15341620	41818844	27534828
42181	17048846	16778100	18309170	16634761	20759378	11118316	4.52596e+06	22552436	11691031	10482369	22887366	14384791	18246456	20837900	17833904	9852055	16964172	15854753	7863423	10259724	14657534	0	16987114	11677295	14732296	28827836	2.90213e+06	3.21345e+06	4.51747e+06	61230.1	9990185	12991451	8723656	5.24468e+06	2573186	11409148	15489340	28666656	18472224	15729432	27934558	36203620	13438315	12654203	3869354	12833843	10941479
42208	4.79448e+06	2359605	3.15993e+06	3.29276e+06	1.03675e+06	2.92328e+06	9999632	2.34713e+06	3.51667e+06	1017118	2.40208e+06	1.13162e+06	1.89386e+06	1.19217e+06	618073	1920212	1.4384e+06	2.09406e+06	3373741	2.91559e+06	880887	114500	3.01958e+06	2.20608e+06	1.23952e+06	787676	4.06458e+06	2675814	14872835	182872	1.08922e+06	2.66211e+06	1.85703e+06	8.07831e+06	5146357	1063269	2030520	1.74722e+06	2.63943e+06	877916	548538	2.06414e+06	1.65464e+06	867585	2.47837e+06	809777	17629856
42231	53885436	22966506	16305349	25472774	24625264	16613093	13851993	30442858	15289016	19319656	32751278	22177160	72891940	41310656	38956036	16786630	39380668	42083828	32443422	31589654	20085182	0	37072780	42784716	73666930	45148164	3719559	10966290	4636178	293402	48832370	65682570	62455460	8429397	22750830	93281560	34854580	49453028	24737002	35176280	53962580	41218944	82758700	77421420	16694429	93750070	39198960
42320	2440218	2165486	1.81509e+06	2.33449e+06	2.39604e+06	9753810	4.4901e+06	2299354	11152328	5782208	2.42573e+06	9082777	2.28202e+06	2.58319e+06	1.81561e+06	3589185	2274298	3.01787e+06	5.56039e+06	7815878	8961694	0	2.1416e+06	9755593	2549791	4.3891e+06	1.99435e+06	2028401	2.37691e+06	50840.2	1.44514e+06	1629471	8168319	2.9927e+06	1.60063e+06	7.64379e+06	6914074	3.01394e+06	2.02352e+06	8749975	2.74694e+06	3.36344e+06	5.45241e+06	4.79014e+06	1.2461e+06	7017951	6.27886e+06
42335	2.56009e+06	7850460	5944655	6.46698e+06	7760344	3.13172e+06	979496	4734324	4.67928e+06	1.81402e+06	3350556	2.62148e+06	3.08976e+06	5.65776e+06	4.55847e+06	2.55577e+06	6158400	7897680	2.14294e+06	9571792	2430272	0	6523720	9594385	3.87945e+06	8901368	545771	415229	260446	0	12378077	15135135	3427079	654559	1.70119e+06	13359366	3.23548e+06	5.79005e+06	1799163	2700765	2251243	5088903	3119574	2679923	2.10091e+06	3.66612e+06	6546267
42376	22504970	25792266	21005382	26058654	24419072	18119872	8832957	36523864	33110304	16756531	33219288	26003456	19999208	22622484	17106018	7.95622e+06	21440684	21390370	11063712	28710162	14049359	165550	31457814	24505620	18304518	26582466	3449381	3003707	4.13502e+06	304584	43572300	45546400	33607144	5.53436e+06	11090411	49529236	11213670	27037886	19043502	12275948	23009690	25290736	26603214	23172306	7998782	26856224	24672648
42388	5650606	5.06262e+06	4048468	4.08443e+06	5.83612e+06	4.26254e+06	1.66511e+06	4813695	4994662	2.30961e+06	8373336	3.02495e+06	4.05649e+06	5192709	3749053	1.13655e+06	4.90533e+06	6944757	2311778	5.47796e+06	3.10462e+06	0	4.93544e+06	4.95236e+06	6.61947e+06	8934733	1.08016e+06	919679	855448	0	9806934	11902245	7094720	1.58985e+06	2.67191e+06	14624441	4.55168e+06	8572099	4.1454e+06	4.44515e+06	8638024	8965216	6.11891e+06	5265587	2254788	7480955	6927082
42398	1.27591e+06	1.46926e+06	1.37912e+06	1.51719e+06	1.60378e+06	932989	435931	1.3004e+06	925816	760539	1.22774e+06	910171	1.34245e+06	1747475	1.08482e+06	657561	1.40651e+06	1.19862e+06	959585	1.26987e+06	1.2443e+06	0	1.65133e+06	1.28154e+06	1.02697e+06	1.39498e+06	268296	227558	337300	0	1.30037e+06	1.25971e+06	1224459	315593	342564	1.09491e+06	783970	1.54368e+06	1.0649e+06	844032	1553196	1142119	1.51529e+06	1.31004e+06	417266	1.43116e+06	915022
42422	9577955	9246322	8858799	9097873	11319711	8.37461e+06	3438051	7605420	8.20819e+06	6.20272e+06	9037260	7.70866e+06	8541872	10805142	9193436	6.31307e+06	8708035	10484200	4.99865e+06	5108620	6.95681e+06	305718	5706569	4.65356e+06	8.35007e+06	14120419	3.26134e+06	3.20977e+06	4379728	2.0605e+06	4.91285e+06	3.69968e+06	3421551	4.59239e+06	2511025	4.02998e+06	8983196	13472285	10987943	9847672	12001450	12734603	3.26383e+06	3.06334e+06	9115890	3.19843e+06	2.87572e+06
42438	5.95003e+06	5775903	5.80404e+06	4.64181e+06	7961381	6082452	2.10215e+06	4.48146e+06	5.70038e+06	4.10824e+06	7558052	5.19785e+06	4.18728e+06	5902453	4.6756e+06	2.84744e+06	4923969	6.53266e+06	2.89488e+06	5.1668e+06	4.07287e+06	0	3864718	4.80394e+06	4407133	6194359	2.18509e+06	1.87587e+06	2191047	161646	7333814	7348879	5931685	3.1683e+06	3608943	8271755	7.07019e+06	8817682	6.36798e+06	6.60585e+06	7.04075e+06	8.28775e+06	6107420	5798205	3389922	5953415	5062946
42524	373318800	368456900	347116800	363175460	348310340	300451970	202472400	401393470	353911070	278148060	368727840	336387900	371290980	381425280	319854340	224989060	374518530	359734240	281369100	348611650	308564030	6880909	392044480	358933250	337947940	352380060	132127064	121661250	162004540	18694556	356130400	394902340	339939040	171580000	166228200	363499170	253487090	357943230	306217920	256543410	345735040	362553470	347345820	330491740	172449330	363289340	331583040
42562	1.03058e+06	1.41475e+06	1.57619e+06	1.14193e+06	2.23124e+06	970054	338562	1203969	927318	957385	1.31743e+06	1.27655e+06	1.93814e+06	1.01429e+06	648974	539936	1.1496e+06	797258	445506	914122	611624	0	989521	1.13414e+06	753014	1.4219e+06	0	121860	51995.2	0	992715	1.26157e+06	931112	55446.5	184769	1.35055e+06	674068	1226370	650025	799598	1.37979e+06	1.38987e+06	1.32419e+06	1.06753e+06	187379	1.25008e+06	698102
42665	0	0	0	255607	0	0	0	269477	0	0	0	0	0	0	0	55345.3	0	0	0	0	0	0	114960	0	0	0	0	0	0	0	0	127848	0	0	0	0	0	0	259302	0	0	0	0	0	0	0	69218.5
42715	646004	502274	578212	1.352e+06	309050	511949	0	1.01778e+06	618348	248675	607787	445879	173197	247446	283162	239008	386961	390750	295393	1.17454e+06	271702	0	946202	508658	53138.6	277858	0	0	53447.4	0	655499	2285619	976164	0	197014	1.70621e+06	0	65067.9	249498	0	200766	239571	776330	813422	359947	1.46969e+06	1.61311e+06
42823	6042366	5.4172e+06	4469894	6444712	5.85587e+06	11651256	4.51953e+06	7785921	4435833	14693968	8614108	5.06613e+06	6104799	6.54424e+06	4530343	2.22589e+06	4918430	5.40585e+06	2.5267e+06	4.3707e+06	4.1178e+06	0	6227024	4.59485e+06	5.73283e+06	7.45974e+06	3.34449e+06	2599390	1271861	92492.5	4911349	6352230	12648295	972979	675459	6828446	12985889	9130592	5162016	4655981	8.09483e+06	7460626	5773221	5.03361e+06	1.13527e+06	6512401	5.21742e+06
42877	49417680	43942132	43810060	41752212	40365780	26284986	5623923	27127550	27967122	15252915	34920950	17846978	52019710	59556600	38146184	22261550	54028624	52623652	20704798	51865250	35230340	0	50517480	45723720	41375860	47990708	10053853	10436385	11199603	1.23083e+06	39973870	41017390	33330242	15014446	6.72111e+06	36715524	26727482	53953410	24368100	26878164	51577444	43073950	43390292	41566620	10741971	47977960	31724886
42924	6352682	4.10155e+06	4.02621e+06	3.61263e+06	6.4402e+06	2.5965e+06	955874	2.149e+06	4184170	1.46349e+06	7.40762e+06	3584910	6.1765e+06	6.5372e+06	5847250	3.27968e+06	4429020	4906966	3.45197e+06	3.64549e+06	3.54826e+06	0	5842988	5223751	7388433	6273719	972409	2.16109e+06	1.24608e+06	0	3393343	4248212	4.08395e+06	1.58521e+06	372953	5026954	4606988	8208519	3.50395e+06	5.24425e+06	7.63034e+06	6063477	1.61805e+06	3.41444e+06	650745	5871574	1.40527e+06
42947	78343304	30649204	42394524	57767016	18835876	36528996	131577750	20334088	42329388	12511517	24757540	22394764	31691566	25093110	9086719	20535178	33419756	26008320	43228200	32140534	22259690	8681413	28495414	46029396	19902854	13061057	38482624	56835150	236192910	5098618	16834050	25548638	29128290	113092830	59040304	20501036	33320358	16906734	12173621	15359666	10282454	29058056	34880170	19051986	43442830	20370534	246095060
43014	14524231	14692086	12840937	14713187	17338844	7847345	3.0413e+06	13257661	10880766	4948990	12199697	7885494	15247096	9554421	7437021	4156053	11008528	9998728	4.28715e+06	13218477	5189549	0	11387906	15468009	7261486	13401256	792519	1.06579e+06	1.87573e+06	0	15357650	18360868	14273213	1.38482e+06	2403137	19006698	4.56265e+06	10167576	4427424	4.61088e+06	9650797	8785073	16053360	13597500	2.36151e+06	18750808	11135226
43073	0	455695	679450	0	0	1.63873e+06	5814716	0	1.16872e+06	0	0	0	0	1.21336e+06	0	0	591650	1.32624e+06	0	787707	0	0	0	1.35066e+06	1676657	1.82108e+06	5622878	0	5803817	13953986	6.61705e+06	0	1.94663e+06	3.64336e+06	4995712	0	2.08583e+06	2.21403e+06	0	0	1.08475e+06	0	1.31468e+06	2.98876e+06	3.24591e+06	2.52237e+06	0
43107	2.98396e+06	78491800	70903370	0	62218932	4.84709e+06	60125.1	0	61536970	93768136	51900.3	0	41776748	8666084	74969910	94019656	58006544	46798104	96407576	62297350	11619751	363537300	0	1.57679e+06	77824060	26454852	8.2017e+06	166067250	5.64303e+06	343693020	67439820	94790.6	9892880	59596388	160777400	73743940	90834024	38250292	0	112261250	46518708	49311096	63381652	70904670	9261778	21442752	0
43198	0	52193.6	1.69585e+06	0	335276	8980960	26092916	0	957920	1.63196e+06	0	18703578	6.05647e+06	12664379	0	931646	9115490	3.15789e+06	255258	0	18794284	49038676	0	7493339	5.81257e+06	15189552	23977808	29808232	508334	45628300	13812847	0	20665636	5.74781e+06	5.28242e+06	8601234	16441164	9060897	0	15638093	8.21959e+06	7.26303e+06	750066	325032	26709962	10084379	0
43220	5752373	5.16156e+06	4.14774e+06	4.17522e+06	5.95478e+06	4456859	1.82737e+06	4.85863e+06	5230116	2375924	8534210	3.11194e+06	4.25317e+06	5.32576e+06	3874080	1.13655e+06	5.07502e+06	7.00659e+06	2.40471e+06	5.70099e+06	3.18284e+06	0	5.0452e+06	5.12068e+06	6.79742e+06	9213326	1.08016e+06	919679	855448	0	9908058	12108876	7194708	1.65849e+06	2.85214e+06	14790565	4.67329e+06	8694760	4362323	4.57137e+06	8842752	2.79147e+06	6.34673e+06	5436856	2.42685e+06	7.67361e+06	7100831
43295	21467906	17317616	13344682	19745936	16603786	11563465	4869106	21358650	13632121	7.39226e+06	20828628	9944354	18774344	20933046	12905757	4143016	18032186	21604534	6.80337e+06	10517989	11095051	0	19518164	12571829	19001450	30092732	2.04308e+06	2.38225e+06	2817637	50840.2	13491042	17929130	11010177	3.38901e+06	1.7915e+06	12601263	8798535	23640628	15559148	10806313	21581666	22202904	7.18953e+06	6319989	1.36032e+06	9111985	8120011
43321	12980514	10631571	6.59168e+06	8110291	9818458	4527764	14130217	6001511	6.50766e+06	2.31725e+06	5012857	3.40877e+06	14892674	7113963	6.95271e+06	4.18669e+06	8929169	11000778	30421394	14782349	3.81328e+06	1.1855e+06	8.18888e+06	14915146	4.99342e+06	11227899	17530894	14267402	26393998	2.73186e+06	17419826	20187266	20009062	15008361	48427650	17700776	4.26742e+06	8275289	2477103	3543045	7512625	6919570	19213708	15383218	3197022	25379358	10207935
43336	1.21788e+06	923736	698510	1.27283e+06	475057	239064	0	1581866	728594	56095.6	1.2519e+06	243005	1.50825e+06	767726	388629	0	1.34943e+06	1.34946e+06	471317	1.28768e+06	371975	0	835214	631586	869222	890427	0	0	0	0	1.44682e+06	5.53212e+06	1.39915e+06	0	231382	4828311	51240.1	774550	1.1023e+06	67551.7	1.01495e+06	1.00962e+06	2.08461e+06	1.8516e+06	120625	2447212	1.23012e+06
43463	118938750	120784590	103329170	121318810	116566424	95527840	34353410	108746530	99483110	66177330	122913660	90060440	103864350	119740940	99762550	60263748	110324780	118457770	52251252	78919180	82876280	417536	95369230	81162880	92095150	126470380	23277918	24878408	41666030	2560323	68285944	64028104	51917090	39407580	15796550	62030480	84966190	134122584	95797480	90505340	129332210	130479250	54336616	50001336	13322238	53286244	49845096
43508	1.20595e+06	963200	1.05172e+06	1.06478e+06	1.59628e+06	1.2458e+06	458009	2.27484e+06	1081641	960524	2186366	880352	872443	1.34511e+06	1.09494e+06	441454	739675	1.0155e+06	410122	969540	679141	0	1.62349e+06	1.40249e+06	1751498	1.58253e+06	0	375868	381607	0	2.59534e+06	2.04795e+06	1716502	317789	605451	2.61e+06	1467899	2.232e+06	1.85836e+06	1.63956e+06	1.92942e+06	1.55524e+06	844555	1.01029e+06	299226	789398	819986
43541	60067950	67770904	58178908	68490640	62532340	53775676	33712644	85861784	85743030	55964068	84157210	70184450	53035772	61949012	48431732	29213278	59980144	55572604	35408064	78915840	45931696	743901	78643930	77882584	54888590	67966860	12877006	12859579	17846478	1.4581e+06	115950070	117412650	105260744	21174602	43846700	131682680	39852196	74232180	46012760	42016256	61107770	66321840	90581384	81347650	31099994	87548900	84268150
43545	677409	137191	152050	149727	170245	323834	360021	222792	140596	404504	805367	230562	637979	414620	555556	74841.7	490407	557789	217307	85225.4	151975	181775	202294	370125	1.0373e+06	862927	131582	182868	359046	99561.1	160264	205591	200388	236114	122122	311265	900815	1.15145e+06	165472	418629	1.23407e+06	852384	235375	194921	117240	210495	408594
43709	449722050	473149020	451875400	457117150	428529060	418233700	355386530	481964580	477266800	415519100	457712930	429607040	479787940	500367900	437815600	350726100	503367230	468288160	431996160	460495650	435473120	34196984	490385760	476380540	460532480	437799970	295621630	285530180	316012400	80690536	443876830	461411800	427656860	324167000	305991520	452653200	388079140	458315650	414413000	368947970	452888860	469560600	450869600	427266140	324224220	430642050	450056670
43806	2.42676e+06	2.57387e+06	2.14232e+06	2159777	2.10331e+06	1.49613e+06	1.26681e+06	3.53773e+06	2.45107e+06	1.53088e+06	3.63342e+06	1.99084e+06	3714095	3.56348e+06	2.28476e+06	1.20516e+06	2.31067e+06	2.78221e+06	1.44056e+06	1.70027e+06	1.85553e+06	68629	1.96839e+06	1.39123e+06	5014885	3.81884e+06	5.74918e+06	8356722	7448446	430224	2655127	3255030	1.99484e+06	1.04949e+06	904304	4.18043e+06	2.96831e+06	5.74199e+06	2.84364e+06	3.49757e+06	6.04448e+06	6.39128e+06	2.05697e+06	1.88715e+06	10660473	1864620	2.47852e+06
43820	43125770	33746388	30576738	30266408	43200428	34021510	14411838	18610202	23534374	19794070	16557647	26440326	46247388	27615854	35711760	45664720	29975850	38840316	31062038	56192944	28516232	1111147	26205936	59072280	19863426	48382576	17765884	14290202	26532122	2.60773e+06	62916670	73237740	93264490	15346496	49259844	60198896	40598496	25027900	23948794	31611396	26741564	21655922	81527360	72778136	56152270	90751570	52467980
43838	674035	667178	248652	472185	775251	487402	420350	753581	367341	389761	1.24572e+06	493150	651866	789263	525708	326617	619005	1.00017e+06	251970	324978	394316	0	696507	325750	984198	1.51198e+06	324018	290444	487895	0	713845	862336	785407	743073	339521	953338	1.36873e+06	1.62614e+06	774859	1186548	2.33829e+06	2.54686e+06	950636	856163	496601	916538	855176
43890	3.12796e+06	1.31033e+06	1.29111e+06	1.82259e+06	2.00501e+06	3255242	2.76604e+06	1.76117e+06	1.50385e+06	4.26113e+06	4049799	2546575	3.11576e+06	3.09918e+06	4.11108e+06	2200392	2.93293e+06	3.10192e+06	4388532	9149571	2.7636e+06	349662	1.88116e+06	2.48036e+06	10230919	5.48452e+06	1.92786e+06	4.53631e+06	2918704	585923	1741721	11957972	13553989	3.12089e+06	1.74944e+06	1.85336e+06	17719492	4332134	3173748	5950799	9632428	6141632	1982545	1.88212e+06	2.36753e+06	1.43852e+06	2.27514e+06
43913	35782844	33698824	38967010	38118236	46738256	50057004	31646120	41109410	34004690	44299004	46683200	48452804	30195678	42637830	50299624	47369612	33298794	34745132	37246496	24409158	50360852	2801700	30750490	29442264	49416576	52859668	23319004	24159522	37715836	2.99618e+06	30026112	28971184	35898516	36359770	22259508	30252384	72343880	64693012	70669070	72301576	58648176	64818412	35412180	38076960	33419326	37293188	40063690
44035	3.26866e+06	3.03986e+06	2584150	1.38823e+06	2162910	1.67246e+06	766636	1.83371e+06	3.24093e+06	1.62891e+06	3.48456e+06	2.10752e+06	5134686	4152173	2.4502e+06	799110	5599450	4.95623e+06	1.82947e+06	4803944	2.6983e+06	0	3.09107e+06	3629791	4.73949e+06	3624967	113066	499837	770678	0	5.26718e+06	10614245	4.7782e+06	882529	2733916	13682080	1.43921e+06	3.03625e+06	1450364	1.75617e+06	3.96479e+06	3.95344e+06	8801727	7714566	1.70823e+06	7370764	1.72983e+06
44119	3.27186e+06	3.35391e+06	3.56714e+06	3.58052e+06	3.85035e+06	3.65691e+06	1.39726e+06	2143295	2.57953e+06	2.31507e+06	3.03542e+06	1.39201e+06	4.33465e+06	5192553	4743209	4.58786e+06	4.22581e+06	4.78476e+06	3.49473e+06	4.23119e+06	4316827	0	3.78311e+06	3490431	5.01386e+06	3895037	862660	900387	1.28775e+06	0	3.26225e+06	2.82499e+06	3118964	1.68623e+06	1.88213e+06	3.05688e+06	4199258	4.21602e+06	3038042	4.14377e+06	4.98925e+06	3.95405e+06	3.43409e+06	3.34944e+06	2275044	3.2829e+06	3.47151e+06
44120	883378	442100	341471	530602	661590	382137	0	423130	157720	65605.3	281709	122279	0	49924	746203	717877	0	963389	0	0	0	0	230899	789175	0	0	0	0	0	0	247890	259398	237985	0	0	299312	0	374005	416838	1.26199e+06	769402	49584.7	185555	379956	0	244335	294929
44147	1.20595e+06	1.03602e+06	1.05172e+06	1.06478e+06	1.65996e+06	1.2458e+06	458009	1.43831e+06	1.16536e+06	1.02565e+06	2045965	880352	950146	1.30508e+06	1.09494e+06	441454	1.44712e+06	1117064	410122	934488	679141	0	1.52373e+06	1444543	1.88032e+06	1.53665e+06	0	375868	381607	0	2.56671e+06	1.98167e+06	1.77888e+06	317789	605451	2577759	1467899	1984130	583787	1.72092e+06	2.23272e+06	1.5303e+06	844555	1.06607e+06	299226	789398	819986
44200	1.8536e+06	1.57765e+06	2135745	1.44145e+06	1726923	1.20415e+06	251195	1.78777e+06	940510	720042	1.90354e+06	653339	2.23375e+06	2.97104e+06	2280101	1646853	1.91502e+06	2935435	883804	1.19542e+06	1.62245e+06	0	1.38577e+06	985717	2.97813e+06	3766879	122935	583466	739849	0	669493	607411	426875	876720	0	507806	2721710	4337823	1.92573e+06	2.97501e+06	3854115	3.44075e+06	544068	308635	109595	1.11885e+06	596027
44229	6.53349e+06	2478694	3.93513e+06	5128938	1.71623e+06	5.43854e+06	29291534	1761119	4231999	2.03204e+06	2782827	2.56173e+06	2.42728e+06	2.36101e+06	1.27645e+06	4656221	2.61423e+06	2.7618e+06	7.51473e+06	2.68629e+06	3.18002e+06	4395116	2.06542e+06	3678012	2667853	1.34522e+06	11131450	14654763	55553990	1.6113e+06	1.21448e+06	1.58605e+06	2.85462e+06	28681762	9713162	1.51238e+06	5648880	1423099	2.08771e+06	2759089	1.08093e+06	2.6507e+06	2.87875e+06	1.59657e+06	8690049	1431220	24744212
44407	406222750	406637200	412759170	407046880	411675000	384226340	242541040	400117220	391046080	303015940	385893950	357540350	444999330	383084480	365057280	307835330	371402200	368150620	308088260	438234340	319484930	10335723	382652220	469563700	324185570	396738780	149393470	162487140	210471520	20504180	457128420	465383260	457352700	184006130	274778530	460907400	306298850	354781860	282349200	285909630	362823940	340079460	453413470	448567300	270600770	477555800	422069600
44594	1.11025e+06	1044172	1.3151e+06	869032	1.48593e+06	1.35571e+06	934895	1.28816e+06	1.21625e+06	1.88015e+06	1.90734e+06	3.05065e+06	1210777	2170643	1806849	836001	2020780	2.17419e+06	1.32908e+06	1655841	1.79847e+06	0	1.08574e+06	1958096	1.60068e+06	2540966	666556	452416	917512	0	1.17715e+06	1819568	1.69608e+06	840152	613433	1775781	886074	2.38227e+06	726383	870852	1.71999e+06	2149655	1.66029e+06	1.43681e+06	1.32193e+06	1.95605e+06	1.7381e+06
44657	12940452	12224734	10229388	11813209	8497822	8195229	5.01997e+06	12757524	13598900	7181630	14699672	11381359	11200620	13404878	9517406	4482867	13052906	12809370	7.39772e+06	11951361	10087097	25981012	16665386	11794461	10711915	7669493	3.0426e+06	214831180	250964590	63477716	11032682	12335627	8921234	4550884	3499187	9212248	5102062	11365816	6557203	4643597	10628138	12600677	9081121	9006322	4.31603e+06	9110517	9765954
44669	0	456184	413870	0	0	569631	2746448	0	1952567	0	0	0	0	989970	0	0	638693	911106	53422.8	634373	0	0	0	1.14614e+06	1.21097e+06	1.58027e+06	4602182	62840.5	2.22693e+06	17105968	4.98189e+06	0	1.22537e+06	3.21288e+06	4.37719e+06	52031.5	1.32762e+06	1.24305e+06	0	0	512557	0	907086	1.51107e+06	2.48927e+06	1.44227e+06	0
44694	650539	482846	324778	312919	641610	585299	117006	354553	289049	286142	1.01239e+06	323898	624157	1.03861e+06	739772	210017	709046	1.01551e+06	110213	111599	357211	0	313867	141378	914344	1.84827e+06	0	121151	241097	0	237813	308015	180194	184806	0	67124.4	608972	1.37041e+06	549515	591390	1.2183e+06	1.36318e+06	0	0	0	124568	175612
44750	3.26866e+06	3007534	2.55556e+06	1.34081e+06	2.46097e+06	1.67246e+06	766636	1.97761e+06	3035815	1.62891e+06	3232798	2.10752e+06	5078156	3.93277e+06	2.1742e+06	799110	5268050	5.19334e+06	1.96802e+06	4563658	2.6983e+06	0	3.09107e+06	3603389	4.49968e+06	3624967	113066	499837	770678	0	5.26718e+06	9857108	4696488	882529	4363610	12986255	1.43921e+06	2992201	1450364	1.75617e+06	3.9868e+06	2.80365e+06	7843486	7.67653e+06	1.70823e+06	6.63074e+06	3.89831e+06
44823	3.79299e+06	3.73296e+06	4389282	3.58052e+06	3.99582e+06	3912955	1.0092e+06	2143295	2948208	2.31507e+06	3197493	2.09017e+06	4541849	5423418	4926911	4755703	4.22581e+06	4.78476e+06	3.49473e+06	4.23119e+06	4436302	0	3.78311e+06	3.94708e+06	5.28829e+06	4.51e+06	2.43238e+06	1.37001e+06	1223835	0	3.11897e+06	2.82499e+06	3118964	2301383	1.35654e+06	3.05688e+06	4424022	5.21965e+06	3130074	4.33671e+06	4.98925e+06	4357577	3.21925e+06	3.9376e+06	2.21875e+06	3.57553e+06	3.47151e+06
44858	32970576	29556234	1834030	1.51172e+06	1.60702e+06	17189480	7053116	2.02892e+06	23304574	17024578	1.84685e+06	24676800	1.89919e+06	2.1983e+06	26199984	9868275	32417288	29630642	16846340	24444696	2.15164e+06	0	2.26667e+06	30371202	25795246	38487484	3455689	3.16933e+06	6.09679e+06	60759	23895580	33846636	26621228	6152274	3.88906e+06	24244608	11350789	29728504	20956744	13284196	29245188	1.86579e+06	28339540	1.22169e+06	6249944	28114702	23648818
44876	2.66922e+06	2.48281e+06	1.79528e+06	1.62144e+06	4517369	3.50252e+06	1.02601e+06	2.28508e+06	2.00467e+06	2.14021e+06	6259187	3.20425e+06	2066114	3.60629e+06	3661878	2123593	2.75942e+06	3.50061e+06	874122	794140	1.85456e+06	0	1.39649e+06	1.07881e+06	2.26081e+06	6241274	796511	976293	1.96726e+06	0	855524	814943	774432	2.06027e+06	264222	710741	4.63662e+06	5.91541e+06	3.21538e+06	4334718	5.79808e+06	6132651	833079	800160	460446	1.1731e+06	1.3982e+06
44927	2434537	2.92536e+06	2.90573e+06	3.07302e+06	2.45328e+06	2.35669e+06	1.18823e+06	3758101	2.34415e+06	2105930	3.55376e+06	2.95114e+06	3.38203e+06	3.40231e+06	2.27307e+06	1.06021e+06	2.34353e+06	3.00593e+06	2.4043e+06	2808659	1.65629e+06	0	3.80738e+06	3.28737e+06	3.06434e+06	1.73075e+06	622421	701228	1.73452e+06	0	3006983	3.04899e+06	2530889	1.34644e+06	860521	2.68687e+06	1.20475e+06	2.61801e+06	1.6194e+06	1.5965e+06	2938311	2.18525e+06	4250969	3850881	964831	4.33653e+06	5.45754e+06
44951	37784000	35162150	29573644	35463780	30932874	23611272	20844622	49608530	36195540	25058990	53308296	33860164	47013836	39951104	33833760	17529278	38691904	36308336	24260562	32060800	28814062	68629	38953096	33495466	65043120	56955704	6.76335e+06	11482312	9886256	544222	41724280	50017656	38012464	15065163	14942686	56289510	35017172	66650330	34158170	41179990	60354000	63869684	37313456	34790344	12483076	40176690	34976424
45083	15017458	14695884	14770503	18449038	13788601	12944439	8491809	16900538	13765229	11942513	14512312	13628506	15700783	17305104	13258546	6898034	15254561	13566651	14340096	19025024	12899802	113012	21918954	20101170	12215777	9596837	4.92034e+06	4122683	5520196	396454	20428478	17835358	18205166	5086143	7321660	17095102	6185940	10031076	9142329	6871941	12106887	8.33171e+06	18838402	17394062	7939092	17245556	15269280
45196	400027200	389948830	383531870	374743330	377433950	350789660	204514580	415944960	363884350	298920200	423770430	357631680	382357700	425045340	401929920	290641570	399343680	406093570	277486900	348727780	342878400	3.4741e+06	377266660	346431170	383192030	475780640	149005420	150237230	227893940	17735134	352892320	355191000	327927680	219405870	162134600	361651600	392450700	501928350	391134200	388811620	491679870	524033900	360857760	343493340	197435540	366484400	371891200
45328	18992010	18926316	20350582	21885532	22954530	14942182	6.77995e+06	22851006	17568076	11672239	21951682	20383762	21920594	17609622	12151255	6.44564e+06	14818804	15349671	8.26462e+06	21833266	8688084	0	21465618	24243790	13372309	16637929	2.27288e+06	2.82906e+06	2982193	215673	21113102	22890782	18040150	2943903	5.94997e+06	22991774	6.79912e+06	14471307	7307387	7916675	14887703	13197151	18744314	17303222	4765410	19047890	15830440
45452	8957943	9163755	9209801	11858380	8899002	8414282	2.98516e+06	12496524	7.6355e+06	7553262	9698778	8648610	10253453	12523818	7.64869e+06	3.12623e+06	9867586	7505285	5.99606e+06	10376221	7.59874e+06	0	14275093	12045858	7.41325e+06	7.2711e+06	1472433	1.24484e+06	1.72831e+06	0	11620741	11081880	11772719	1.74057e+06	2473970	10299227	3036743	6.70827e+06	5.38361e+06	4.14122e+06	7.28085e+06	5913572	10706167	9465659	3.66475e+06	9597486	7.76265e+06
45546	3.93716e+06	19749588	11996237	10316465	5.21299e+06	6.53618e+06	3.09539e+06	21656654	10791473	2225818	8315328	1.52903e+06	1.67112e+06	1456857	16428824	3.65991e+06	1.57637e+06	9377228	738094	3.90883e+06	951976	0	11335860	7397350	784873	916735	0	0	132605	0	9210131	27043748	10653484	0	1.92403e+06	11350664	347885	18297206	9417772	5.62415e+06	7315300	566824	25520420	22290096	881587	23032720	18144944
45593	10046838	6.98627e+06	10187763	7256320	4.19068e+06	7.80632e+06	24755332	1878103	8672139	1.83114e+06	2.96134e+06	2.96141e+06	5044585	2.74369e+06	1.1119e+06	4.24047e+06	7.31857e+06	2.95621e+06	8718033	4881597	2.98958e+06	2494542	3.03926e+06	11114527	2.66871e+06	1.54415e+06	8264712	10786351	49901356	1.18814e+06	4.0136e+06	2400294	3.21706e+06	27821556	12579069	4449436	8550305	1.55538e+06	1.04384e+06	2.15624e+06	1.0367e+06	3.09266e+06	7.29508e+06	4.27866e+06	11282895	4424382	43225784
45597	3.26866e+06	3.03986e+06	2584150	2.61235e+06	2162910	1.67246e+06	766636	1.94838e+06	3.24093e+06	1.62891e+06	3.35346e+06	2.10752e+06	5.24683e+06	4152173	2.60277e+06	799110	6101940	4.87307e+06	1.96802e+06	4.71586e+06	2.6983e+06	0	3.09107e+06	3629791	4.6712e+06	3624967	113066	499837	770678	0	5211658	9370115	4891364	882529	4363610	25019772	1.43921e+06	3.03625e+06	807623	1.75617e+06	3.98383e+06	3.86481e+06	9430865	7518515	1.70823e+06	7220252	4.59503e+06
45627	2.85529e+06	2.32932e+06	1.67572e+06	2.87616e+06	2.28562e+06	1691265	691582	3.06122e+06	1.82944e+06	1.05438e+06	4163668	1.60784e+06	3.0085e+06	2937031	1.74665e+06	578798	2823300	2.83131e+06	1.25115e+06	2.12117e+06	1.72458e+06	0	2.78565e+06	2417697	3.79459e+06	4775669	264848	364171	442395	0	2.55917e+06	4.45919e+06	2.82405e+06	620006	459214	3.37194e+06	1.86703e+06	3.65891e+06	2.04092e+06	2.0097e+06	5.07271e+06	4.42268e+06	2.22396e+06	1.90702e+06	612679	3.00118e+06	2703063
45688	5.22574e+06	158021090	199973470	0	172618190	8414588	563870	0	187970370	243976370	0	109880	76781576	15898037	193068100	177226260	156098720	150217710	272883420	95686160	23617762	423412220	0	2.96114e+06	212085300	61277896	11587333	264514850	9874185	439459970	167407790	0	7.72069e+06	86744230	356849100	144033660	250868100	128260264	0	98750500	130821864	130225600	126836580	184575470	4.69535e+06	32000280	0
45777	5266001	5.05279e+06	5603184	6034317	6273658	3.25925e+06	1.09665e+06	7.00222e+06	4203890	2282835	5.6889e+06	3.58205e+06	5.28655e+06	6852366	4.72808e+06	2.19978e+06	5.2683e+06	5159992	2.16527e+06	3.14329e+06	4.38897e+06	0	5.32348e+06	3.43155e+06	4269935	9943636	564700	672062	1.42159e+06	0	3.28422e+06	4263449	3337358	1.42716e+06	485887	3010243	4551795	11185754	5.79789e+06	5237641	10774079	9578074	3157313	2.66409e+06	606987	3.3966e+06	2644993
45808	19513164	15344907	10681556	20776596	12662931	10963445	3.04024e+06	26783606	15603263	8002199	18439722	15977853	17010866	17142746	11473871	4792041	15885770	15244941	5.98257e+06	8971318	11673302	0	17862964	19412342	11578182	14761565	3.0426e+06	2.54387e+06	3.88922e+06	82791.5	13520471	10553324	6985920	4550884	3499187	16870276	5102062	13925606	7810723	5.27517e+06	16417653	14846683	14421811	11718619	3.90395e+06	14192310	16743644
45854	3405582	3310999	1.71403e+06	2.48681e+06	2.88098e+06	2.62279e+06	659736	993924	1.37394e+06	1.3836e+06	2.51247e+06	1.67557e+06	4.32264e+06	7516779	3.52533e+06	2.74529e+06	4152699	4286401	2.83025e+06	4676820	3.41804e+06	0	3.10873e+06	3.83173e+06	3.56319e+06	4894175	818185	805288	1.61264e+06	0	3.29358e+06	2.50733e+06	2578004	1.3667e+06	895124	2.64088e+06	2448860	4.49324e+06	1.02131e+06	2.38434e+06	4.71318e+06	3391669	5.76789e+06	3.35341e+06	1.50524e+06	3666082	2.1681e+06
45979	8888944	8729656	6978067	9777762	9740761	6373293	1579052	10830225	6.56634e+06	3948409	13690592	7391898	7395449	10607071	6982101	2562745	8301602	8808857	2.98329e+06	6427043	5692311	0	8702813	7.26953e+06	6621047	13490211	1.04821e+06	906552	1.90768e+06	0	7.44754e+06	8958945	6.82388e+06	2.10413e+06	1.16121e+06	7.44788e+06	6790015	14845423	7913105	6375031	15821204	13992426	5854739	5.35108e+06	1.65459e+06	7.39716e+06	6389765
46026	50362.1	0	0	0	0	0	118118	0	0	0	0	0	0	0	0	0	0	0	0	0	0	0	0	0	0	0	0	0	255054	0	0	0	0	0	0	0	0	0	0	0	0	0	0	0	0	0	2.15358e+06
46233	66181956	56260670	41623650	50113116	47149550	24698426	6.62102e+06	32822606	27943252	10037007	22834638	19262976	85322010	41592780	40745256	24009666	45731820	61368250	21084712	82022360	20880852	56771.9	41657650	74621800	30296828	84838470	4.54276e+06	5.3864e+06	9991069	438816	82396150	95170664	80276800	5715480	16105726	98212730	35292640	53705228	20474124	27923306	54265596	39049956	101240040	82107384	17826674	118027224	62065190
46292	1.44856e+06	544472	659287	646051	765239	1156724	765593	703021	620792	705132	2.50889e+06	563636	758652	910302	1.13979e+06	405023	966018	1.65519e+06	302461	705582	384416	0	677706	1.27118e+06	1.19951e+06	1.42553e+06	284859	295711	875348	0	653896	755597	284913	714886	150097	901412	1.74669e+06	2.29067e+06	702550	949074	2.97719e+06	1.98886e+06	594289	466901	217956	466898	1.93204e+06
46348	37955924	30871828	35018110	38863812	32561366	19718984	6.25284e+06	51628340	23270318	16307141	40767620	31474172	44173600	52546516	33043918	11251426	39912816	35305692	15046255	24394188	27787284	260591	44008984	30328842	30840286	56290452	4.02144e+06	3.74974e+06	7507399	1.02159e+06	23822600	32260252	26581830	8228855	3826421	24204108	17696708	38401100	26527248	17338736	46355684	48259016	28301292	25056704	6124094	27968014	23528316
46367	7060596	4863968	5.22442e+06	3.62624e+06	4.59377e+06	3.02511e+06	0	3.65829e+06	1.73575e+06	705685	7.3303e+06	1.37559e+06	3602619	10438679	7.25888e+06	3650887	6.07646e+06	7.92727e+06	581898	3368557	3.5475e+06	0	1.7896e+06	2350514	6596836	13214230	0	125992	723370	0	352642	2.30488e+06	382718	1.15549e+06	0	1.08727e+06	6460743	12396187	5.05685e+06	3083616	13044442	6.76343e+06	1.57969e+06	230118	0	946503	1.62212e+06
46411	3.74001e+06	698429	915048	1.57581e+06	2.2916e+06	1.50442e+06	1.96461e+06	820463	1.09918e+06	1.56527e+06	3.66547e+06	1.74419e+06	3874381	2789988	1.36531e+06	1.05567e+06	2.81518e+06	1.99372e+06	1.57822e+06	1.66732e+06	1.21639e+06	0	1244352	2.47666e+06	2.56092e+06	1.81219e+06	973384	565828	1.66721e+06	0	2.31183e+06	3.08963e+06	2.39858e+06	677191	491841	3.99235e+06	2.94697e+06	4.67292e+06	1.17497e+06	1.98049e+06	4167049	3.65487e+06	2.09893e+06	1.63865e+06	468829	2215802	5040214
46455	6.55393e+06	4034807	4.22756e+06	7.51859e+06	4.97667e+06	3073464	537871	2.55135e+06	2.29661e+06	1.26634e+06	5.30073e+06	2.98065e+06	6.06412e+06	4.19488e+06	5.66815e+06	1.10286e+06	4475003	6263847	2.49287e+06	4972036	2.56695e+06	0	6.60137e+06	5.36591e+06	6.63849e+06	9068484	0	332086	417376	0	5.64447e+06	8487948	3.11643e+06	258826	305028	3.90955e+06	4.88824e+06	10743832	3.27323e+06	4989320	9723273	8.28566e+06	4173247	2.91531e+06	397077	4445128	4948770
46525	6372783	179457580	295489340	0	172618190	12091957	563870	0	243446620	299284900	0	109880	133429420	17238678	445252060	236894900	197461800	190269710	83873250	143633840	27752134	409361660	0	2.96114e+06	267203730	69297210	7747232	639641000	17794966	473036580	210242800	0	7.72069e+06	105208296	706014660	144033660	315506880	179839040	0	193053440	137115730	158908530	211163710	236101730	4.69535e+06	38656812	0
46529	295256500	275837000	262329040	297281150	273409300	238828350	134416800	246177460	233272110	27196720	339992600	276499300	288133500	331847600	286811800	208629950	264659310	302584350	190609620	19805798	217574580	2.78317e+06	37648628	261538900	249757360	321661540	101059650	2.40861e+06	147857470	13291932	18954436	240063600	18505224	151896600	3.32175e+06	22946920	18454136	319860130	252850830	256548320	331913600	369288480	22773324	17338590	4.70564e+06	30783524	264226270
46624	2.95903e+06	2368059	1.88754e+06	2.12976e+06	2.81664e+06	1.83299e+06	211757	1.64179e+06	1.7902e+06	1073172	2.41094e+06	1.01459e+06	3.75192e+06	3.3469e+06	2.42782e+06	661124	3178038	4.39078e+06	947820	2640628	1673656	0	2.14771e+06	3.02308e+06	2.50498e+06	3.79623e+06	148333	159409	447740	0	3.83309e+06	4205544	4418520	215823	466610	3761079	1.17093e+06	2.91974e+06	675488	1.07781e+06	3460520	2.39946e+06	5.08855e+06	3.43485e+06	587928	4892914	2.42027e+06
46855	11044073	8597899	11357882	7.78604e+06	8.37958e+06	8766427	15708234	8695937	9577884	7210135	8262360	6938298	8845796	7543935	7.4126e+06	8907806	7901950	8765120	9034236	8486812	7315098	7.0836e+06	8898796	8537683	10204183	7469064	8260477	10273708	18059032	7629061	7854326	7220095	8735514	14449077	7.93022e+06	9273215	8178308	6944545	7.98657e+06	8349379	8943609	8915064	9409406	8.09734e+06	8851531	7.28642e+06	17811712
46883	235835	1.15719e+06	5590086	104178	1.34437e+06	14443293	94301320	0	3535146	4685424	0	77822340	7429241	39322668	1258986	2.24021e+06	11256669	3.99388e+06	3.40481e+06	1.56211e+06	23294504	61748316	0	23452496	14392097	86691420	64191624	79332600	1.7597e+06	65106084	29030874	70303.3	51466130	18738750	14851551	14950346	57605010	34635180	0	54670156	32031880	30284918	1.07052e+06	1.07945e+06	64107424	25168996	0
46906	16400832	13993988	8559499	14272902	11258099	5211159	1.49794e+06	10250210	4.74933e+06	2402065	8022909	1.24922e+06	2.00789e+06	1309122	14263774	5169690	1.39181e+06	16753709	570550	3232534	792597	0	10165737	14152050	706431	730392	0	0	100891	0	8998436	11177226	8885162	0	1.6788e+06	11083133	347885	12849917	5.04458e+06	6689900	11411762	619470	13437429	11154780	936160	10952960	9456792
46978	45715870	42570812	34580956	57251148	39925860	24722408	8284028	45409884	26845896	16761924	41637436	23545162	47972932	51496320	32605126	12088720	42051044	39089140	22832846	41476416	31826406	0	59740548	50475264	28708148	40101070	3.84397e+06	3.71623e+06	7.4719e+06	116941	42067480	57460868	44553090	6182195	7.05142e+06	39364116	16333726	43117104	25603024	16956742	49928164	39355810	49746396	41731972	9875440	56361696	45289040
47026	2603786	2.29287e+06	2.1738e+06	2.51605e+06	2.62636e+06	1.2829e+06	597505	3.18328e+06	1.60604e+06	957492	2.99967e+06	1.47156e+06	3.24148e+06	3.11192e+06	1.78032e+06	731841	2576523	2.77659e+06	875176	986750	2.036e+06	0	2.74856e+06	1.46014e+06	2.982e+06	6.25511e+06	135538	202802	430477	0	1.57543e+06	2.50222e+06	1.93726e+06	433492	111914	1549188	1630660	4529701	2.09763e+06	1.85871e+06	4.96119e+06	4960267	1.04496e+06	956336	52792.6	1535289	1.09416e+06
47106	20820676	23242860	20140782	25745428	27271058	15045675	4.41984e+06	25134464	16664419	9970083	26176286	22601116	25390644	17562948	12491842	5533420	16108881	14167690	6.48204e+06	19208250	8913385	0	20878710	23860338	12622706	23709194	1.24441e+06	1.49449e+06	2.25436e+06	0	16226995	25044636	16308733	2.01552e+06	2.40291e+06	20218964	7658731	16588136	8870750	8916204	17710542	18058092	18152260	15532993	2367425	21007848	16449036
47176	743160	723669	672137	893566	845422	408820	69152.3	918085	598555	277044	1.02752e+06	557643	808200	917398	664010	335673	704209	774267	221095	431479	607164	0	721110	443036	568215	1.29813e+06	0	0	49664.4	0	438696	637030	427173	53743.5	0	478464	553531	1.41901e+06	912550	673908	1.53626e+06	1.44589e+06	441166	397333	0	570299	418985
47188	36326132	36164020	34417240	41395788	40937004	22076968	6942183	39972868	25466520	14722552	41924030	24908596	36601960	44209180	31365042	14516771	35903160	36923080	13576941	22237778	26595464	0	34573920	24184056	26891666	63660156	3.75871e+06	4.10472e+06	9539735	231589	22185126	28900316	22202210	8885007	3.20153e+06	21975286	28456956	66409960	37385576	30931020	66888536	66427164	20712544	18869466	4161792	24920166	19144594
47252	3.64056e+06	3686936	3.21755e+06	4654108	4419971	2.0281e+06	2480004	6.53625e+06	3759239	2.31113e+06	6.38568e+06	4.21197e+06	4.7203e+06	4.29194e+06	2.86961e+06	3.06818e+06	4.10126e+06	3.7285e+06	3659191	3815108	2.44888e+06	4.17336e+06	6.07321e+06	4054132	3.33028e+06	5.59102e+06	270654	557183	1.46978e+06	1.15732e+06	6.22656e+06	8443624	6122191	1.32827e+06	1.19741e+06	8194109	3370160	3.85002e+06	2.5829e+06	1.61065e+06	4015731	4.35463e+06	5.71786e+06	4875180	1218193	6.37852e+06	4.54244e+06
47299	5.88211e+06	13528379	6.60718e+06	0	6506357	14572185	11682991	0	3.40707e+06	7424780	128648	1.64614e+06	9325473	3.73153e+06	15575883	50557836	3.66665e+06	10358421	40695940	15451649	10863772	8.18142e+06	0	4536840	9253140	3.74423e+06	12171226	3.18494e+06	13020496	5920561	7.38841e+06	0	5.93722e+06	15713863	11180908	13986833	23310180	7.47629e+06	0	21416278	19855178	18315976	10612236	6411894	22610018	16665869	0
47393	1.99966e+06	698429	915048	1.57581e+06	870929	1.50442e+06	1.17301e+06	820463	1.09918e+06	1.58971e+06	6742308	1.74419e+06	4.48422e+06	2789988	3.52955e+06	1.05567e+06	2943467	2.26753e+06	1.57822e+06	1.66732e+06	1.21639e+06	51261.8	1244352	2.47666e+06	5371938	4.94502e+06	973384	565828	1.66721e+06	57465.1	2.36007e+06	3.08963e+06	2.61445e+06	677191	491841	3.99235e+06	4398151	4.71446e+06	1.17497e+06	2255952	6.25832e+06	5.13056e+06	2.14722e+06	1.63865e+06	468829	2.52612e+06	5040214
47456	132570650	123763110	107048920	146701710	111076620	77097390	31996302	164574640	89580470	65240420	136893630	103648420	142660000	143905420	103769510	41715560	133374960	120155620	71521880	103342350	99592140	260591	171884450	123157680	97908360	135018850	14525684	13473137	26789656	1.0663e+06	98316250	136361010	114168290	22470908	18216208	109920260	41968184	101987000	70793180	48645372	110695270	104937400	119703870	105330600	28729468	121385704	100625550
47637	12717776	12844162	11343370	12856785	16108967	7684690	2.72411e+06	14099184	13362954	4542000	9454949	6.31963e+06	14111377	8.10963e+06	8163962	2.83106e+06	7412038	11239455	3.52906e+06	16531123	3463659	0	9530285	16146421	4938150	14528156	598896	718298	1.34694e+06	0	17913670	24343114	18817180	850758	3.48856e+06	32294808	3.8384e+06	12371386	3.37235e+06	3091188	7.81177e+06	6775589	25015792	22711768	4.5809e+06	39477652	19462984
48211	4.65062e+06	246169620	593565630	0	526612700	10221911	172754	0	544204740	608047360	0	338349	174886180	23452640	291091740	195534160	299322050	460272130	39620180	427786100	24774146	132793240	0	3.72309e+06	431480160	78599850	5.69326e+06	138417840	10189462	538161900	506329950	0	7822080	108301120	361794660	341906000	675367000	337839200	0	600145660	348211260	223196140	339336700	571882700	4181345	33746180	0
48261	12720470	10973216	6.20048e+06	10409439	11818056	6.80156e+06	1.38943e+06	8192093	7711424	2.91011e+06	8647086	4612863	23979502	10323995	12378033	3.49098e+06	12106735	17612948	3.18924e+06	15249801	3.84645e+06	0	9839306	18122682	9550384	37375580	950400	1.7125e+06	2744193	0	21879334	29112166	21927464	1.56563e+06	2.96281e+06	28357370	12638283	20400246	4375283	7.55708e+06	22280904	13796310	24826494	18223418	2.74928e+06	37286480	23615668
48265	1.30757e+06	2.95503e+06	7.64863e+06	0	4797879	75580590	102064290	0	5.51756e+06	8.22401e+06	0	96820480	29036114	74773970	2.76352e+06	2.82131e+06	36908364	4738288	5.93121e+06	298137	130282456	65369628	0	40785910	19728588	124907040	82350190	54264500	3515229	60608684	65251708	0	77814830	20324012	5.27693e+06	72310690	64611084	47128936	0	64918050	60255310	56256300	2.70843e+06	3881566	78648290	40583908	0
48266	12752005	11020157	6.34888e+06	10463167	11935764	6.96951e+06	1.38943e+06	8259189	7793091	3.02822e+06	8793053	4710711	23979502	10365670	12409561	3647489	12139151	17612948	3.25598e+06	14907315	3.91866e+06	0	9873282	18178886	9681616	37375580	950400	1.85741e+06	2.84729e+06	0	21906674	29112166	21742920	1.56563e+06	3.09003e+06	28087724	12663514	20400246	4.46451e+06	7598270	22526940	13851109	24826494	18257356	2.80329e+06	37286480	23615668
48336	0	618782	385632	0	411491	3.48766e+06	28325520	0	2040479	0	0	111787	271050	4211825	0	0	2.2104e+06	3.09674e+06	806525	1.35716e+06	0	0	0	2.41677e+06	4.13611e+06	10593366	14065664	223332	31393740	7715594	20578924	0	2.37857e+06	20423928	4.87772e+06	678123	6307118	9018484	0	0	5.10148e+06	0	4069958	8607357	1.77188e+06	6.01999e+06	0
48468	457231	2.11642e+06	0	341124	1.14578e+06	0	0	50653.9	0	535049	234278	212513	1.53904e+06	513654	557553	0	134967	313658	57870.2	0	0	0	216759	283039	0	730903	0	0	0	0	56351.8	0	0	0	0	0	0	50448.8	0	0	376381	130279	119890	0	0	513973	0
48560	13073154	8585050	16375405	0	19559646	31658388	12695498	0	13822337	19261672	330166	2.75725e+06	25435162	14529070	24090182	28628286	6069089	15382151	51347444	10298924	23849710	10149927	0	16086226	12405425	8.12743e+06	26208272	17168546	8965854	7.11013e+06	10749217	0	13710111	20971988	8882780	20876118	43085240	4261237	0	32386918	28586280	27020610	15960563	16231147	42091610	27782760	0
48635	5435948	10224151	0	0	7006810	13097595	10899781	0	5663071	0	11444925	9933245	3.92339e+06	3.35174e+06	6187867	6.2052e+06	3.74341e+06	3139866	22662446	1.67619e+06	6329912	10869800	0	0	0	6.85465e+06	9247368	15429167	2.81395e+06	5.3845e+06	701534	11551287	14580708	9232498	3.51512e+06	8545950	0	0	0	11571022	438325	5.57535e+06	151212	543078	6419050	4.23973e+06	2.40442e+06
48641	14713423	14300694	12154890	15802006	10022216	6713354	1.69278e+06	21279374	6907846	5.26137e+06	11152598	5999311	17599912	15625831	12067660	3433532	10220018	12596125	5254176	9345824	8910121	0	19090838	10961606	9327291	28137518	1.04654e+06	983661	2.57516e+06	0	9624743	17051272	7.51111e+06	1.72562e+06	1179885	9155310	5650174	26951778	9260510	9029239	17354770	20748620	14437496	7.42831e+06	2.62793e+06	10937999	12642752
48767	10686471	9737047	9214901	11860654	8731604	5.44497e+06	115154584	17368092	6.04825e+06	4348234	11936583	7.90981e+06	13188227	15685718	9264534	2.08552e+06	10897782	11079138	3.92632e+06	7240579	7061242	2512986	16839544	8489138	6478139	16093990	59181932	52850770	87763030	4386885	7.77186e+06	13134613	10079816	82444690	107570170	8506942	4.03049e+06	14308935	7447169	4.04366e+06	13388997	13979413	11088339	8667595	119014170	12458814	9185653
48770	2685130	1.85696e+06	886266	1.05956e+06	2.10789e+06	1.86071e+06	1.45422e+06	1.23192e+06	922066	1.74573e+06	2.96562e+06	1.12209e+06	3.07747e+06	1.81526e+06	2.23062e+06	926610	2.41359e+06	2.59275e+06	1602403	784797	1.60195e+06	736801	2.0147e+06	1.69504e+06	2831195	8708951	933927	1485019	1.66594e+06	454789	942969	1.00434e+06	792662	1.01931e+06	848778	1.32623e+06	12140058	3.2793e+06	1207541	1.74534e+06	10461816	8210397	1.1191e+06	892513	812392	966895	2237243
48847	1.46814e+06	1080740	537299	1.5614e+06	511023	188121	0	1898613	765760	54137	1.74604e+06	367652	1695498	867341	519554	0	1.19685e+06	972113	178753	1.28452e+06	240191	0	1.89375e+06	826824	1.02795e+06	973998	0	0	109251	0	1586497	4938243	1.68304e+06	0	57648	5.42094e+06	0	1.1976e+06	483025	470315	1.99417e+06	989223	1.86877e+06	1.61824e+06	0	2221073	2.61896e+06
48910	0	0	0	0	0	0	0	0	0	175216	0	15374973	0	499010	0	0	114359	0	0	0	958987	2.65685e+06	0	1.51812e+06	52686.7	0	1.06725e+06	728127	932840	58483.7	0	0	0	1.9872e+06	0	0	576551	0	0	441601	0	0	241652	0	722811	0	0
48925	1.3906e+06	3.52852e+06	1.53784e+06	0	1047824	28028552	165454000	0	4646137	1.90621e+06	0	143391790	30960986	36261990	3.36208e+06	4.19883e+06	32512984	7073497	3795332	537545	50334732	65136148	0	32241612	8853121	174563380	67907224	88117820	1.42663e+06	56359816	93241370	0	52509240	20478072	26772984	39761296	101051336	66409950	0	53560748	34838720	25488760	1.96546e+06	1.17045e+06	153190600	6.8869e+06	0
48934	2.13865e+06	210575900	297010020	0	274266200	9168635	232597	0	26771694	290557100	0	196252	152472750	20937846	194185390	102427840	537601100	122879630	120034440	192520770	19256292	259492620	0	2.70247e+06	653294400	72755630	12565483	251738480	3.81295e+06	581843800	261318690	0	4678795	74723220	270659500	171076720	314825440	479201920	0	325401900	169934500	189481440	296669060	297231870	7675353	36189840	0
49005	3.72344e+06	12896276	0	0	2.25133e+06	18108244	15264041	0	8.09325e+06	0	9255734	12871543	3580286	12966930	13896093	17839160	2.04006e+06	3139866	30460506	1.67619e+06	8710392	12994292	0	0	0	11126933	838272	17416096	1.14772e+06	7.34086e+06	641595	9250194	9156850	11853455	2.45655e+06	10977799	0	0	0	14724576	438325	4707341	54605.2	543078	2.21097e+06	2.95547e+06	1.8553e+06
49023	0	665212	385632	0	438056	2.07808e+06	15399604	0	6416439	0	0	111787	271050	2.74414e+06	0	58930.4	1.48692e+06	1.95188e+06	806525	2894345	0	109065	0	765365	2.59352e+06	7.56876e+06	10871760	264408	5.88721e+06	1.78265e+06	16134113	0	3.19534e+06	3.28274e+06	22007844	678123	4.28607e+06	6.6197e+06	0	104514	4.24074e+06	0	3.10922e+06	5.11057e+06	3967647	6479538	0
49058	927834	1.11489e+06	992586	1.21283e+06	1.49379e+06	725472	49722.9	1.48145e+06	632982	566721	1.47246e+06	880301	1.40139e+06	1.06126e+06	696005	125517	901118	881599	198893	781663	426236	0	1.4021e+06	1066532	634146	1.24315e+06	0	0	0	0	888251	1.21763e+06	817240	0	0	997374	323017	1.11269e+06	458364	391840	1.34683e+06	1.22139e+06	892419	709084	0	961913	677998
49127	4144484	8852463	15207373	0	17402118	47546976	14145442	0	15526301	17083972	424340	842641	24811656	5.36237e+06	49263530	33768336	5.13333e+06	27766662	70218260	10472894	17892524	20131306	0	19136360	10944529	1.16633e+06	2.78791e+06	24791724	16926108	6533264	4.81576e+06	0	13214075	24390652	15145786	23260494	38796680	9586723	0	28417404	35840540	25204246	14247286	15114690	59452556	36210340	0
49161	7.19188e+06	3.67055e+06	2348601	0	834495	4741425	7861416	0	1.34357e+06	3.38205e+06	10401608	864529	1.43955e+06	1.07121e+06	7.15487e+06	16516957	933735	716616	5933477	2215288	2521324	4041415	0	1.75061e+06	0	705672	789217	4.14407e+06	3.61012e+06	1.4534e+06	115219	846042	5.03839e+06	5185879	4.16116e+06	1.46101e+06	1.74313e+06	524599	0	2927988	1.23282e+06	1.50677e+06	0	436230	179953	489944	0
49198	6.16275e+06	5.28999e+06	4647225	3.94389e+06	5.6333e+06	2.68534e+06	535049	4093601	3.35929e+06	2.04553e+06	4657236	1.99114e+06	5697516	4407039	4364265	1987403	4204134	7316713	1.03018e+06	5618747	2.14116e+06	0	4.9664e+06	7.27434e+06	2398627	4.75758e+06	117743	206979	599946	0	6295066	6.92779e+06	5.88618e+06	395197	870330	8.26669e+06	979490	6.72937e+06	877590	2987740	6.29568e+06	3.07883e+06	8.25051e+06	7.14554e+06	1.60881e+06	8609102	5.88317e+06
49280	25361792	26367446	19527760	31217732	24192460	16467230	7092190	39050696	29390330	13207570	33580776	22829092	23174252	22761626	16364263	5.40057e+06	21467300	24677410	10709298	31819384	12403317	0	33360660	31221340	15858735	27608518	2.41885e+06	2567417	3766881	0	42254904	49747332	36788376	3.55037e+06	9662690	48990184	8.32156e+06	23946628	14272268	9541072	23359300	24084030	32873090	27715166	8.01005e+06	34057396	33655668
49304	2.78516e+06	1.85696e+06	886266	1.05956e+06	2.1674e+06	1830552	1.45422e+06	1.23192e+06	922066	1.80598e+06	2794424	1.12209e+06	3.11288e+06	1.81526e+06	2.09847e+06	926610	2.56392e+06	2.28151e+06	1602403	784797	1.60195e+06	736801	2.10617e+06	1.55793e+06	2.85872e+06	2.53816e+06	933927	1.39843e+06	1.71903e+06	454789	809573	1.00434e+06	792662	1.01931e+06	848778	1.00247e+06	2902724	2117465	1207541	1.20904e+06	10553129	2.17622e+06	1.12504e+06	892513	812392	966895	1.3957e+06
49450	361392300	366407870	316983900	401396860	328388160	253379870	130877704	412500700	313829120	208181220	351999650	258575040	360284400	292028450	260746480	108891410	275982940	367557250	237757040	356918400	224331890	2.65483e+06	315151520	366617860	212819760	261785580	62916980	55994224	91245370	4.84454e+06	337182050	396632600	272095700	98219736	119493080	351522080	133471860	264443060	209955630	140467800	267729900	244984180	285504060	324991040	124701550	390979870	340400480
49619	0	665212	456743	0	438056	643935	12799614	0	3.74709e+06	0	0	111787	464545	2.23063e+06	50347.6	58930.4	1.24583e+06	1.80909e+06	187416	1.23378e+06	0	186547	0	2552045	1.42436e+06	3.37601e+06	5429936	641292	8111377	5063682	7.79295e+06	0	1263384	4775727	9709116	812440	2971298	2981089	0	229184	1930018	0	2.13728e+06	4.2099e+06	4.15918e+06	2.42383e+06	0
50119	745954	3070091	4.62878e+06	0	3.60082e+06	14753300	51486548	0	3.7432e+06	5799376	0	39157850	15023833	29687204	3.15016e+06	5.79077e+06	13705296	8718936	3.81531e+06	2.59838e+06	33155552	41587876	0	18483736	9438713	67968820	178574100	196849500	3.63199e+06	46130250	28863880	0	30091906	13763515	10327466	19958226	41309916	18888040	0	40307990	21496282	18337432	3.27818e+06	3.97068e+06	45793920	19718356	0
50148	3.32793e+06	5.59193e+06	0	0	4915609	6.10435e+06	30387050	0	6.19594e+06	0	3.5188e+06	5.78191e+06	2.627e+06	5569366	4534442	4.06009e+06	4.95924e+06	3.15026e+06	11901077	2137058	5423086	10684598	0	0	0	5728846	19323786	32359938	2.96146e+06	16511348	1.52291e+06	4273897	6033622	20895644	5.01673e+06	5.32073e+06	0	0	0	8632987	867688	3.67281e+06	164930	1.04493e+06	4.18679e+06	2.40966e+06	614245
50216	561209	59871560	120141090	0	103462470	3.31638e+06	348594	0	114527040	100531710	0	99231.8	45410024	7.4949e+06	16466077	55404296	156371730	89091830	14365653	65389572	5760603	87962504	0	2.14349e+06	195970660	22559294	4.13844e+06	52187996	6125885	577434700	119658560	0	5.57579e+06	43315180	51658350	52712868	39039630	143243440	0	123832160	54601004	33410054	124984770	141576340	6.18091e+06	8340924	0
50268	7.19475e+06	20024860	14067780	0	16174031	16575291	10588695	0	15438159	16539069	253061	1.67997e+06	18103194	6.46349e+06	20813240	119644620	10035564	25257116	25070550	14948966	11860837	29154644	0	13886255	10398916	4373227	48692070	34700936	16603504	3.24653e+06	8507258	0	7.38496e+06	18603684	15061334	13180872	42731812	8704506	0	30585852	22046082	18907502	13183038	17137584	32660382	22706864	0
50384	11317075	6323095	3.74913e+06	0	1.43526e+06	7.39536e+06	4.09665e+06	0	906640	5.81178e+06	7.86748e+06	2.13589e+06	2.5847e+06	1707455	10706573	9169432	833089	2269159	4553053	3.7154e+06	1581755	11312891	0	3.17439e+06	0	590364	2.9984e+06	3.71485e+06	4.63555e+06	983664	1.05973e+06	278889	7020172	2.35216e+06	6.9491e+06	4920763	4.3233e+06	1.18935e+06	0	4932160	2.8235e+06	4.11863e+06	0	484911	179953	1.26757e+06	0
50402	0	1.24136e+06	608940	0	340549	1.96663e+06	7.67993e+06	0	3.74709e+06	0	0	52918.3	464545	2.36698e+06	50347.6	58930.4	1.18832e+06	2.3336e+06	138004	1.57413e+06	0	186547	0	2552045	2473287	2.55809e+06	4549698	641292	8993064	2.04753e+06	9430057	0	1.63655e+06	5682879	8809834	812440	2971298	2317391	0	229184	1.95917e+06	0	2.13728e+06	3.5529e+06	4.15918e+06	2.42383e+06	0
50443	18642518	6.8534e+06	6.94379e+06	12524290	2.75656e+06	5231726	12752339	8970980	6837167	1.36029e+06	9974539	2.18649e+06	5976779	3.13833e+06	1.74046e+06	4893980	3.15693e+06	5.18051e+06	8.23522e+06	8079691	1.94456e+06	3154655	11006419	3880452	2251737	2.66002e+06	3.10447e+06	3.04916e+06	9554489	2.12749e+06	1.79762e+06	9339515	3.72963e+06	14714935	3.26899e+06	6675412	2.74919e+06	2.44257e+06	8967921	3.43801e+06	2.92555e+06	6583790	3.05264e+06	1.20748e+06	3.85493e+06	3.93745e+06	62339028
50595	5.08162e+06	5.23149e+06	5.17789e+06	5506778	4.72593e+06	2.54454e+06	1.02477e+06	6.29356e+06	3.27811e+06	2.24047e+06	5.64273e+06	3.52618e+06	5613077	6.0183e+06	4125210	1.70861e+06	3.99045e+06	5035686	2.05829e+06	3.13446e+06	3239299	0	4764014	3.45506e+06	3.70627e+06	7.74761e+06	523669	593041	1.39147e+06	0	2.3941e+06	4.27344e+06	3.25161e+06	1.08252e+06	604408	3358442	2.83708e+06	9153763	3.87489e+06	3.49308e+06	8185497	9142384	3956287	3.09816e+06	626346	6.05261e+06	2.40463e+06
50635	66286050	73013970	61696996	87035190	75280780	49547170	25773660	101813570	80742056	47001044	98136490	68737336	66888788	63687744	53232230	19696762	56603204	70255704	35355120	85283720	43341868	500967	86352720	82654010	55377010	83579896	10543109	11192623	16750520	834097	110888270	126530940	95060520	14543269	36374776	134743790	32875264	71433090	50301412	39275148	72986220	73085800	96116270	86369050	27655156	95771200	76795370
50802	525694240	563902850	499378980	571513500	518412060	445739360	305154800	561052900	515742000	390953950	513517060	450837920	563532100	560899600	500932900	281197120	527033950	574234800	428865760	572566140	444025730	16735506	576184600	541447000	444165660	540713900	205797820	203366980	256735150	23882942	545804400	596379500	501834800	238455220	305202370	553310140	341959740	493367300	413412860	348476380	493219940	468200420	556634600	529978140	314578430	570583550	480492800
50926	1.31856e+06	1.04777e+06	540972	665363	717768	551180	0	766261	1.02472e+06	713156	690592	466464	2229905	1817234	1.19107e+06	285272	722525	1.23135e+06	146655	817027	625886	0	848408	757561	1.82946e+06	870538	0	52215.8	128184	0	1.14013e+06	694310	922316	59078.7	334407	1.15768e+06	700615	1.98182e+06	399768	436254	1010797	1.05928e+06	1.30612e+06	1.22457e+06	388009	910621	740580
51057	131701	172095	199202	174934	218994	0	0	317690	49937.2	0	232481	180742	212374	325564	314071	0	119737	186128	0	0	67300.1	0	155483	0	127880	217495	0	0	0	0	0	0	0	0	0	0	101620	226511	151780	0	296247	279691	0	0	0	0	0
51121	1.2052e+06	2505885	0	0	2.3315e+06	2.82706e+06	7.22584e+06	0	3.27099e+06	0	1.4742e+06	2765912	1.28746e+06	1.89651e+06	1.84275e+06	2.71531e+06	2.19593e+06	1.80001e+06	4.56613e+06	915788	2.72488e+06	3.41883e+06	0	0	0	2.48427e+06	3081820	8370918	1.65381e+06	7.83428e+06	743053	1.64185e+06	2.66928e+06	4.82325e+06	1.93247e+06	2.56762e+06	0	0	0	7.05675e+06	479262	1.67203e+06	164930	402484	1.71496e+06	1.89237e+06	83233.6
51245	5378556	5123529	3.98322e+06	1910200	5.05228e+06	2.70591e+06	649576	2.09244e+06	2.22147e+06	1.80615e+06	5357829	3.61161e+06	4202180	7.43517e+06	2.11306e+06	211059	7559113	3921909	2.50633e+06	7060495	2415447	0	1.65283e+06	6.60018e+06	4.50231e+06	9429963	0	56481.6	58525.8	0	7.00834e+06	11229666	7.47799e+06	67699.8	1.12353e+06	12132362	3.30924e+06	9150224	664290	4243051	9652722	6532707	9934340	2.98805e+06	740233	9888064	4.83829e+06
51262	578078	18620744	57520484	0	49617350	896224	94183.6	0	37270108	48106652	0	99231.8	8826434	1.91938e+06	17629242	14755572	140528100	34719330	11664530	18905298	4.50266e+06	90728670	0	642098	59382410	11620497	1.67117e+06	30111196	1.33136e+06	596704450	81163800	0	1.48521e+06	7840933	23941996	17402254	85317176	47819456	0	29559320	14286084	14735699	19805496	84375470	2.95797e+06	3.98704e+06	63901.1
51414	4.18244e+06	4.11971e+06	3.3074e+06	4136738	4664735	1548339	765934	5.65296e+06	2.12266e+06	1.76806e+06	5.30156e+06	2942842	5932862	5140033	3.75119e+06	1.01429e+06	2996041	4.58205e+06	1.30789e+06	1.47376e+06	2.1788e+06	0	3.61387e+06	2.1235e+06	4.9384e+06	9830393	215940	408788	524519	0	2216211	3.21852e+06	2317079	725859	270116	2.49693e+06	3368560	10650533	3.77031e+06	3.98433e+06	10164095	9310009	2.18994e+06	1.89027e+06	211807	3.95147e+06	1.74266e+06
51457	1.0207e+06	4808365	7.23029e+06	0	3.87e+06	9049102	22595864	0	7.51221e+06	3109491	0	63212840	4313763	26278016	4728785	6899680	24279988	13271289	1.60077e+06	3155442	32691802	40425924	0	30262772	18161232	215002030	64424404	79954100	1.43417e+06	34225136	47076484	0	26785556	7.75255e+06	10566162	16426010	52103840	45611612	0	58631052	13167715	9332030	5449895	11840536	74086450	23204942	0
51463	929434	1.99293e+06	0	0	5.31907e+06	4.09361e+06	4.1859e+06	0	6766164	0	713224	2.6606e+06	526065	1.89651e+06	1.58986e+06	3.29645e+06	6474817	3.22044e+06	6991776	1.18526e+06	4.07695e+06	9055081	0	0	0	5.35658e+06	1.03838e+06	11213103	364242	6.25656e+06	2.21132e+06	1.18913e+06	4374410	9206196	2.50075e+06	3795239	0	0	0	7.05675e+06	58333.6	1.72906e+06	0	318401	1.83076e+06	2308079	0
51559	46628356	57190060	53360630	61146404	52130844	23982288	8972669	71384024	34190164	24170220	50507124	36527924	61619424	60788520	42884140	14898185	46083816	50716268	21922264	33308686	30465854	0	54609516	35890050	36093540	76985150	3.87388e+06	5153245	8893066	196573	32363652	53303890	35509988	8.16382e+06	6005443	41741544	25397632	83182210	36512556	28494244	78355140	77695900	45770290	38383388	5649000	63916950	28710924
51743	0	493897	606869	0	179961	621771	5521968	0	3649230	0	0	0	68866.2	1515633	0	0	626328	2.23393e+06	0	1.19583e+06	0	422454	0	2625336	781529	2.27511e+06	5.27715e+06	358795	2228740	974275	10265984	0	1.4727e+06	1.44896e+06	9725787	333573	3.91325e+06	3.79826e+06	0	520362	3.48252e+06	0	1.68517e+06	10077251	1.87371e+06	3.61383e+06	0
51748	1.74208e+06	1.80384e+06	621355	2.5775e+06	806450	1.03134e+06	0	2.86326e+06	1.75897e+06	187752	2.72548e+06	314014	1.43619e+06	836704	1.69584e+06	48560.7	509410	1795037	0	1593969	66100.4	0	3.42731e+06	2081191	1.64305e+06	1.80297e+06	0	0	0	0	4.50673e+06	4686130	3.0035e+06	0	0	6725296	56280.5	2.11127e+06	1.34906e+06	319729	1.57083e+06	2005191	929296	2515286	0	3.1808e+06	1.81418e+06
51907	21751950	45858764	9199819	0	38440520	31819010	21633634	0	25839762	40294216	5.30393e+06	5.4135e+06	36092028	14776554	25717864	65450092	55946284	113622090	51832220	33756330	30753664	33670484	0	28662986	51040436	6778307	63251804	42458412	13844602	20879854	44291700	0	21494602	20146634	4011726	12931117	167205820	43837370	0	94560010	60005864	32345024	60727020	7166136	148870420	109304840	0
52173	16370326	20752518	15333792	24927890	18265988	9700323	2.24374e+06	25831274	12809092	7.34379e+06	19410724	10204159	23468120	21574724	15780191	2.12412e+06	15522816	24042356	6402417	23228666	7385763	2.61736e+06	32050468	25523136	20980182	17160510	1.7061e+06	2.10785e+06	1.59562e+06	400929	36789564	38396964	21363796	2.05053e+06	3.93527e+06	31520412	6.18615e+06	26118760	11148176	9345690	28584454	18573952	33554850	32003946	4131460	40145824	23446878
52261	18574248	22823016	18875630	27693298	25895634	12293813	3.18859e+06	28342640	15642596	9305850	23099474	16211120	20901232	20496190	15488595	3.68698e+06	15287153	20933404	5.44595e+06	20508968	8408319	0	28610486	26087542	17779230	25000460	1.47051e+06	1.91215e+06	1.40416e+06	0	30531716	30004136	19673168	1465013	3.89925e+06	29931630	7.43503e+06	26224636	9155802	9857502	28885776	20029346	27612828	26178212	3.35827e+06	31556054	16760848
52303	20790188	24706866	22019862	27894856	24505670	11164768	2.83023e+06	25842038	13689294	8870318	20253952	15719334	24169608	24749002	17583382	4023711	20744360	25722468	7742056	18983332	11810420	0	27081990	21458082	15734606	20332400	1.90675e+06	1.8103e+06	2.03002e+06	0	20981314	18905486	14545082	1.78865e+06	2.39698e+06	17141928	6148515	25111408	10422404	7211034	25474876	19477700	23464576	19592364	2.42845e+06	25682142	13992489
52377	2905913	3927333	3.18202e+06	4155827	3709521	1.59631e+06	213164	3481975	2.24139e+06	1.48549e+06	2721912	2.02546e+06	3.3089e+06	3826320	2.61057e+06	565104	2.78911e+06	3205042	813367	2595058	1.7231e+06	0	4279134	3069196	2.16268e+06	2.99121e+06	123463	82542.4	126888	0	2.71939e+06	2.3508e+06	2.18616e+06	58304.7	222478	2.12684e+06	847855	3.56057e+06	1.28455e+06	984222	3.95941e+06	3.34572e+06	2.70974e+06	2152321	223293	2.64119e+06	1.42081e+06
52696	14440388	19563434	19348120	22310084	17583772	7.01291e+06	2.41633e+06	30504880	11531014	6.75429e+06	17335212	14807626	20819632	23379616	13689746	2.88321e+06	19690640	18665910	6924032	11823945	10080612	0	26911354	18604192	14735203	21890654	1.72795e+06	1.78207e+06	2.38739e+06	0	13519722	20631808	11265440	1.70232e+06	1.81058e+06	14492511	5629735	21029108	10870127	7253754	22316790	19811208	21071140	19071358	3.58725e+06	19773598	12220094
52837	45177160	17031464	6659751	28034804	13799105	24274506	83724870	18904020	34312296	9337162	25981808	23964402	32990970	6.18742e+06	3640434	16400962	24973152	28429670	27241850	31784442	15245356	8463918	39617644	29880072	21967020	16720875	11947356	37090980	80361210	5.41805e+06	13107932	25269874	25967130	57356852	30783540	38447480	37077936	21210238	8.17764e+06	24950566	12903643	28008108	6400809	17505626	13427795	5.07217e+06	128710344
52885	423618	8.17144e+06	5670611	0	5216189	13903163	36099972	0	9936590	2.06113e+06	0	53439972	4512930	29398150	4.20907e+06	7.20118e+06	24224226	5.97952e+06	7053181	5.43014e+06	32142928	25613848	0	13010892	23423376	74438420	66249930	32716814	2.53771e+06	31198730	105163090	0	25885640	3.7979e+06	1.72333e+06	21738530	30294674	33986830	0	60064972	7.26733e+06	7287014	7022896	15959409	39391764	17212580	0
53000	1.85924e+06	2.56259e+06	2.01649e+06	3.10754e+06	2333923	890930	0	2172246	1.1713e+06	638599	1.79538e+06	1.20117e+06	2.11604e+06	2.36029e+06	1.51952e+06	276590	1.94877e+06	2.19902e+06	650204	1.95336e+06	972603	0	2.62232e+06	2.09435e+06	1.36212e+06	1.95924e+06	0	0	53050.9	0	1.9231e+06	1.6203e+06	1.30911e+06	0	53963.7	1.35402e+06	628451	2.61392e+06	1.00901e+06	721491	2.6247e+06	1.97582e+06	1.58299e+06	1.29486e+06	0	1.82793e+06	1.23659e+06
53052	21362832	62160120	38577956	0	26871152	29904720	17238638	0	62082580	51075930	2093465	7444777	40042748	4871549	68752570	77352760	88657310	87776480	64141812	48092100	37103660	28813820	0	81964370	81879840	16875156	63236560	64517520	29382408	44026956	35646140	0	30424572	12597775	49701910	37323372	103709620	50671988	0	98904904	72131256	36141064	22601830	120734060	59638136	69282790	0
53362	161422420	96032160	92220730	0	2.63134e+06	22079374	71615640	0	47801976	52236836	62109004	35442450	25478258	6427570	156768590	147997440	17289916	52234980	137856940	90192376	78267580	48151150	0	31410752	3261997	521977	88715050	111265990	97127170	36234810	18328458	2.0354e+06	115244850	28886432	109289570	79145336	79429700	24370696	0	94909820	71701410	32545012	5466872	5184174	505907	38098732	606247
53412	17402328	69426400	55766410	0	45532164	23382984	20108002	0	72126260	24229396	2093465	8404078	23801296	23754884	76294930	74713860	40493016	70123700	66381990	52715904	30925712	41560070	0	39597800	56109916	18909256	133859944	7925352	31784200	54974012	35646140	0	32653860	19143554	55689136	9172794	82401630	24149902	0	189013120	75804860	27173990	15585379	36453564	44764588	61714400	0
53432	32402406	9281040	21312066	26059230	7.33119e+06	21430206	78501560	14161005	31330564	11552901	18768672	13575257	22975252	20805698	9043557	14263095	32625078	17472400	23684250	28125114	13806234	7909981	21274218	27700792	16194858	12791580	16590535	21144128	73307176	5784069	10066209	20249580	10863237	55333244	28577308	25842752	24519202	25840618	4362705	24706214	9525014	20710716	24363898	9959417	20673024	11925578	120376510
53487	4601906	1.07327e+06	1.25582e+06	14479632	1.86711e+06	1353421	49513	19166724	1.04539e+06	631916	7.40759e+06	612309	1.72418e+06	1.67916e+06	2680029	663734	472318	1322573	452976	3529799	446304	0	16547160	2.26022e+06	1.20814e+06	1.55347e+06	0	105684	0	0	4265306	18807168	4.18471e+06	0	583205	8.33181e+06	556846	2117862	5.6056e+06	732651	1594111	714841	1.42926e+06	994351	493223	2.44556e+06	8573332
53651	106298136	116846184	97205970	70206890	106220584	59726708	18464104	57679876	81505990	46515950	93325080	51782584	119077850	116936090	96396850	39424540	135270220	124180890	48824500	122948820	65165028	2.62447e+06	76449130	102828880	77357990	144674180	10403540	13486822	22286460	2.67497e+06	101749500	81114170	74525530	13493723	15975662	101887610	55703076	151725390	32506860	50715504	140594000	125499180	107651820	87825360	21628108	89664940	64418916
53725	1.19535e+06	1.06931e+06	1.00438e+06	1.86006e+06	1.16164e+06	395071	125080	2.92109e+06	989221	581653	1.90588e+06	1262607	1.31358e+06	1.25175e+06	835058	114307	1.11855e+06	1.25065e+06	328856	740026	515378	0	2157859	1218017	1.21232e+06	1.63415e+06	0	0	0	0	1.62695e+06	2102941	975804	0	130262	1.72795e+06	431227	1.75631e+06	818923	708093	1.72952e+06	1.60421e+06	1.54134e+06	1.58257e+06	106590	1.63217e+06	1.3193e+06
53868	49606040	57726560	55532000	75016830	48957096	25341146	8540544	89154664	37533776	24995522	57106496	48921360	69162376	63977776	41123916	10454261	63284224	67696296	26494150	38285348	31765108	0	89046760	46867372	48981844	64571668	5002893	5756459	6.4484e+06	344357	38819840	53887810	26514296	6655110	5168160	39645228	17706198	60145480	34551550	24451148	66315920	51844140	60915108	58464324	9386062	60828090	47685508
54257	22169386	46827680	41589816	0	103822970	6.51768e+06	11490445	0	116526890	56668864	2093465	6.45694e+06	29359552	7.75946e+06	50103884	36741770	26405416	27104948	59613692	42676596	26750126	51294460	0	16088511	23394364	28873422	14807326	43764180	32969568	92320060	37416984	499698	22710554	27621678	58292224	21112826	70355850	31844230	0	16213513	49774052	33587292	27477954	37674348	56540380	39304412	180436
54321	5670507	4.46233e+06	6.4823e+06	17662742	5.51746e+06	4.02617e+06	55279.9	16204023	2.52514e+06	2.14714e+06	10166072	3.73173e+06	2.65343e+06	3.17901e+06	5.47098e+06	1.01068e+06	1.84516e+06	3.24891e+06	1.50177e+06	7.21003e+06	918237	0	21557536	6777954	3.89112e+06	4.69041e+06	0	65339.7	0	0	10291413	28621814	5.95687e+06	0	1.62094e+06	16182651	1.76263e+06	4358478	2.04164e+06	2.54566e+06	8.16709e+06	2.44904e+06	4895450	7449969	614369	5.92567e+06	13320749
54328	225041860	146986300	132355560	0	25016968	91943590	143208160	0	71676740	126292620	14604083	50373044	68252020	29482664	226384200	249843980	51903040	78663750	109261840	126790300	115203870	106930910	0	104637256	12941347	800982	161553840	22512780	172479980	73897896	75816960	5840007	163772510	77713630	66613860	121248530	62814536	50341650	0	96182600	98864310	107195120	5.64166e+06	36476548	2.51189e+06	52167780	2.82904e+06
54365	123421220	75950840	58419452	0	82154616	149964700	74513760	0	53832440	55545260	221404130	37403960	56276680	71215380	136946450	142374110	32982986	34467770	122358890	79102450	94800170	148433860	0	15412830	51549130	64003896	1.41328e+06	50182890	100703490	22094328	5227698	121368770	98058536	57903212	27887368	88678770	85788910	39048876	0	9248261	36907256	51828796	65505890	168722	66363984	70438930	0
54727	148550290	139887900	125860880	85359350	138793630	81830310	17141672	75224030	89108590	58720028	81316190	61747668	154221580	160476130	136698240	59841180	149552940	167280660	62302536	124361620	99000000	653556	88617530	124795230	97712150	174119200	23762892	28433978	35328480	2.74674e+06	129114400	110956790	145400270	27023284	34193732	129641710	79126390	145085460	72680250	67307816	123162570	118622480	144204720	123122610	41403230	125309336	82500450
55063	9608976	3212197	5.92742e+06	7.57537e+06	13060184	3.09798e+06	55279.9	6551869	1951035	2269462	8689296	3.73173e+06	3.57678e+06	5377214	3.43508e+06	933016	1.84516e+06	2834703	1097871	6.90287e+06	1.24299e+06	0	14494322	3.08237e+06	7013221	7942500	0	65339.7	0	0	22692610	29665910	14566488	0	2.24346e+06	8963527	2.97272e+06	7.98357e+06	2.3151e+06	4.34044e+06	13881478	2.3265e+06	14949360	4353219	926753	11855590	7.93844e+06
55421	34291332	66236070	58323296	0	11320292	20298414	138379550	0	30885142	50045124	16983614	47195350	23487800	11172787	39082276	93066216	42145092	16767836	188764350	30962950	49641556	136672320	0	83632400	2764995	10181032	100385656	122744150	158701860	78490480	104290856	39362516	30274682	33741430	70025220	83452696	62079292	29650528	0	206795860	19359204	48271188	3.87948e+06	9119799	11849677	28642500	5261248
55455	4.82338e+06	13302295	11773976	0	30847064	6498096	12423419	0	29025934	44398668	2.7028e+06	7692011	9699425	3.14545e+06	12394330	29041556	12500431	16118742	43640930	14763489	7.59272e+06	35245784	0	8091792	9855518	7329513	19085394	50366980	32910780	45919588	11806317	3.46137e+06	6.02141e+06	17107894	29623956	10127943	21285676	12923112	0	16213513	16027580	11117411	21184546	15729522	18829292	10461563	643541
55538	0	5174531	8674167	0	4577185	12594981	7.46355e+06	0	2.90289e+06	873015	0	27970632	2.02351e+06	594706	0	0	2644809	1678698	0	7636258	8617542	15590820	0	9765218	5.21871e+06	4215221	8685753	0	6.95066e+06	8980672	2.79102e+06	0	11980038	7.39976e+06	14554163	10132490	1.55477e+06	1.71968e+06	0	10544147	10092004	2.66273e+06	0	17382528	15526736	19213078	0
55834	52990612	64457344	24846386	0	86289060	43986120	101416880	0	91400930	82390660	54685548	28735668	38710644	71748536	49928244	147937540	46082812	44118956	195544750	95108690	122283230	232409400	0	8685293	95213180	56906100	531419	16834444	145902240	191267940	5.73937e+06	15499605	144392020	159188160	110598696	99466440	111416410	67084950	0	26430058	11754831	66589656	110435230	61330	32654486	11178119	0
55941	42499430	48875060	35601056	28817524	42710428	21284320	5.84711e+06	23970630	28823214	15942852	34146944	17770726	61875532	52156850	41431090	13165418	60001556	54929436	18617524	31773812	27550804	0	36163024	30460484	37568652	52077490	3.56136e+06	4.98371e+06	6048429	328420	32665412	25773032	21795266	5879908	3.31844e+06	33482614	15769414	47949308	15574114	12726296	42364656	39595756	32429910	21727692	4217535	26552660	19266798
56157	3.21424e+06	7005469	4.61329e+06	8600507	7040276	1.73429e+06	51007.1	3.50472e+06	2652414	1116253	4623356	2.42062e+06	2.54884e+06	7.35791e+06	3.76596e+06	267541	1.11789e+06	1.98305e+06	214014	3725560	934922	0	6652405	5221457	6205190	4796724	0	65339.7	0	0	14650437	8937246	8530970	0	1.56866e+06	20715666	2.60634e+06	6605057	607740	3165689	5.32307e+06	2.58936e+06	5896155	17916614	926753	20730122	3.36011e+06
56220	54589590	59929400	102080750	0	13349258	29131070	128107090	0	57019652	64706776	31498312	64034220	24803534	10201219	115785576	67609760	42261870	63828304	137747630	93127340	103548504	143545020	0	91389896	7.91246e+06	16085497	135794500	122744150	184275680	124889220	92765410	42274376	131029470	33741430	126563600	88642990	76877870	58187700	0	166986060	25786694	92173480	6613096	21775598	14797852	30614352	4972335
56226	9238433	20060862	22576902	0	22640056	6617667	22384812	0	22012146	24152546	2966732	8923814	10562369	3584770	26614408	17991518	13867222	16741399	27592962	9896721	11722513	44576216	0	11997862	28485692	5492713	17311032	31618080	31012984	76079224	23507896	3.75481e+06	17499302	8114540	43976390	12009844	58442068	16094298	0	34663920	13166880	14337228	21007506	49698212	13195279	9209296	643541
56278	32585120	41808016	26426848	0	69671180	149567870	90878930	0	51883136	82390660	43175572	10553442	59333624	66619536	77086800	116293350	47499456	22179078	158607550	53717236	72178010	211995380	0	6.03347e+06	59439200	59141404	531419	8965904	139551520	141882060	4.28997e+06	10153533	118159450	267432500	93723760	89118470	90374930	91417540	0	6577000	7.01098e+06	36328924	135133680	61330	35468936	13728375	0
56378	0	7.30368e+06	10101804	0	6.42327e+06	10334700	18055274	0	8736113	1.11846e+06	0	28487852	1832119	722393	0	0	4.31692e+06	1.87464e+06	57921.4	13277517	11777819	24313240	0	6829455	6523875	4361400	20969378	52559.4	7.53151e+06	2671643	4.18264e+06	0	12972239	13659052	26200302	9351529	1.16034e+06	2.44359e+06	0	6766944	10092004	8111446	0	20101868	14264251	16437914	0
56473	25324712	7.3135e+06	10269935	0	6.54118e+06	66412396	40346064	0	3.42084e+06	61776610	45063530	68675460	5951822	11950761	26646176	81051990	2347914	4.55916e+06	51253044	3.47639e+06	4.20969e+06	2.51621e+06	38813050	6.42234e+06	12000193	11961522	71598310	67972344	32899946	17532254	0	61517940	7.83138e+06	29753274	2.28597e+06	8389416	61847116	4.56955e+06	0	4.97627e+06	31522848	5719590	0	7881917	101923450	21264862	87448936
56822	4270735	3.41059e+06	3.03041e+06	1.89201e+06	3.2684e+06	1.86967e+06	409013	1.14987e+06	2.09294e+06	1.73936e+06	2.37987e+06	1.30354e+06	5352227	4.48804e+06	3.44737e+06	1.2912e+06	5096454	5492599	1.83951e+06	3534888	2.46673e+06	0	2.03497e+06	3.65128e+06	3.83643e+06	4.99777e+06	350335	648559	590062	0	4.16514e+06	4329756	3839189	396388	1.09125e+06	6.61983e+06	1.97102e+06	4.11657e+06	613874	1.45281e+06	4215893	3.52278e+06	5.84127e+06	3.94908e+06	915814	5348996	3.24949e+06
57237	1.95218e+06	2.91042e+06	4.36041e+06	3776161	3022400	1127387	0	3.54839e+06	1.16596e+06	1.28599e+06	4212764	2.48222e+06	1.53367e+06	2.64312e+06	1.82212e+06	64554.7	751017	1.82429e+06	0	1.72843e+06	626810	0	5190475	4.4841e+06	2.76406e+06	3.24174e+06	0	0	0	0	7.19127e+06	14468897	2.5699e+06	0	757853	10195422	845567	2.19116e+06	405092	994446	4185314	2.2849e+06	1.99196e+06	6.67926e+06	540420	5.07353e+06	3.29342e+06
57287	9924215	40992930	9699148	0	31468896	43986120	66061476	0	35375370	70184936	6448842	8923328	27692756	24262354	8266011	48764996	27865568	6.82429e+06	76422070	18233666	21366500	124076090	0	5008056	19041838	15936763	445277	6.29714e+06	94673780	91992190	3.43663e+06	6.6437e+06	19294464	157773250	46737452	47301692	37471840	32002346	0	4279880	6.42997e+06	10997587	29287408	61330	15118799	9766421	0
57327	21974760	39428652	29931200	0	14317031	11049312	120745070	0	36313030	49527496	7180116	28190494	12857023	8627280	17445416	28882606	65632052	31820722	30837752	44038536	44505260	90730600	0	43506044	3196462	8706630	34844144	89157370	220652930	82800750	92970590	9752198	37859420	66780228	111973800	31374700	59015630	31086930	0	43132304	9067494	36471628	3.39672e+06	8231989	6135157	8801699	3753336
57498	35776908	43986660	42861380	0	9563006	12779770	109268880	0	6882515	44241704	14928288	25315792	18297650	7711377	40982550	23389222	31498526	39881010	52084964	33551762	48239828	81641430	0	50797444	2465060	9430619	95322930	79915060	148602860	78019180	61906124	18976556	43965516	63097704	104201976	41720428	53096108	28341084	0	68287240	19392960	38259176	3.03479e+06	11670201	8378269	14912695	3.24511e+06
57565	11159598	14630505	15115772	17617138	14596334	5.86139e+06	1.59152e+06	22479152	8929790	4705991	14102182	9878942	12275626	14493482	8014952	2.43715e+06	11679875	11664146	3.89997e+06	9387811	5.87364e+06	0	15628054	10029908	11116280	13067405	551317	741790	1.42539e+06	0	7656427	10223788	4.9156e+06	1.07282e+06	852515	7.24456e+06	3835785	14327328	6885821	6.02178e+06	15941386	15959708	12562172	10105913	734316	9502525	7039533
57583	117872100	42451720	13993687	0	40623470	101855090	65912572	0	69186140	86361260	89381300	145084000	76045520	126528720	135069330	120416850	5195246	75134610	89622400	10141076	11987443	2.51621e+06	13558822	19538862	85479050	114104620	117223670	122356490	52962740	54416256	0	99167090	60784188	78639000	6.97448e+06	127132610	109019980	61218864	0	11752703	82957420	37789588	0	17023050	209493220	100406424	56323800
57662	10922773	1.1362e+06	12864732	4.64974e+06	5.00941e+06	7115416	0	0	8748367	10430616	12429534	14752761	10939275	641572	7.69587e+06	10977883	6131339	5484887	5.79276e+06	2.10247e+06	7792740	11414063	13248050	1.77469e+06	12870620	5.10279e+06	13089280	4419373	0	64176.9	7.96052e+06	13827559	10874354	8883901	14382074	4.01716e+06	937997	0	0	0	8810460	7.71075e+06	1.72535e+06	14334378	11960981	8626309	7.32002e+06
57823	6.18577e+06	965286	3.09451e+06	0	2.3796e+06	2.19599e+06	7057946	0	1.72231e+06	1817066	4108348	702102	1.63401e+06	1.69887e+06	3.828e+06	2.21528e+06	721286	392266	5.7341e+06	2.22135e+06	2.66194e+06	4645468	0	58787.8	2.24488e+06	1.54705e+06	0	982396	5941876	973580	0	2452205	3.11294e+06	1.33164e+06	1.95559e+06	2937540	1.31761e+06	1.25941e+06	0	89028.1	708944	8359370	18557898	0	2.9014e+06	951086	0
57879	3.37566e+06	3.53799e+06	2.96329e+06	2.09454e+06	3.56111e+06	1.78877e+06	391218	1713584	1.22746e+06	1.13817e+06	1.78133e+06	306224	1.10804e+06	1.09947e+06	730685	504933	491995	2.34419e+06	124542	8.2448e+06	134632	0	5.92152e+06	7858040	1.24003e+06	1766178	0	0	0	0	7.77339e+06	5091360	7630696	0	886401	6.1979e+06	353514	1.5396e+06	66098	878320	3.27953e+06	1.28553e+06	5.76571e+06	4.95522e+06	855397	3.68011e+06	3.90305e+06
57974	119923060	50501024	10090942	0	36893100	92611336	70617130	0	68897864	71096040	89381300	121160160	59663570	136626720	71840216	101496504	5.78582e+06	102975940	88635920	10292652	4.83015e+06	1.80243e+06	16780718	14305041	93577144	116216770	91283280	120139970	49800444	129845260	0	78086030	44471196	84105720	2.08537e+06	124376420	104446450	61411988	0	12423533	93570780	47671332	0	16637814	131063040	47444960	50740092
58040	8866676	14772760	9528507	0	2.82333e+06	5.08016e+06	6.90148e+06	0	5.05472e+06	19324654	2.32366e+06	2232234	10771574	4810952	10268670	4.67553e+06	1330372	5.23899e+06	3241293	13987679	3.6146e+06	19490144	0	18963304	3395942	2.92468e+06	1.45941e+06	5751741	19529096	5.6645e+06	11678418	0	15388665	6727787	19814894	10062600	18422998	17356946	0	12790635	1.45451e+06	3.84391e+06	3.38188e+06	644274	304652	2197646	0
58230	4.9354e+06	398396	2521481	2008398	1.70978e+06	2678420	0	1.15192e+06	3.48671e+06	1.48053e+06	3065459	422818	2.11737e+06	5.304e+06	1.41143e+06	59261.5	2659544	3.57749e+06	0	3.04079e+06	538375	0	5.28779e+06	1.84545e+06	596997	5.45097e+06	0	0	0	0	14877550	8728408	7.4951e+06	0	673899	27872984	774042	5209164	61653.7	740743	2.08919e+06	1.7323e+06	4129402	2.94252e+06	0	1.75671e+06	957893
58279	0	22535756	56352096	0	57017764	72598824	53011200	0	40574616	3.74339e+06	0	99351400	6.30684e+06	4.09765e+06	0	0	5381034	5.27562e+06	846396	67847530	23928670	36056784	0	49986816	53494932	19319626	36959860	204389	50401132	56954716	15234035	0	83901144	25930474	89321620	51849230	8993064	12056734	0	18342088	29226264	12023129	537720	30610172	10276513	44728564	0
58424	16685665	19776692	21420766	0	3.20845e+06	3.92746e+06	5.57511e+06	0	3.82661e+06	2.87707e+06	6931722	2232234	35932890	1.35721e+06	16086011	4961030	1859930	9203867	5.39363e+06	8593027	14759642	27427752	0	29132836	816574	1.2355e+06	3.35901e+06	5751741	17200550	28187462	11678418	0	16052901	3.52652e+06	24963768	1.8808e+06	22518228	10346999	0	16890448	4365318	7.26686e+06	911557	644274	0	607894	0
58438	586749	6.54057e+06	0	0	4949476	726070	1.43852e+06	0	13861474	9761450	2.12573e+06	0	4256497	5384962	498580	8834981	750628	1.05484e+06	29917302	304353	3902771	20796338	0	0	6.23139e+06	59147.1	0	214826	717860	52390.5	0	0	3.03374e+06	25459992	0	1411686	72929.4	2.57691e+06	0	0	0	516913	1.36302e+06	0	0	0	0
58598	5.22572e+06	1.5761e+06	66655.2	0	1103003	1.55907e+06	956164	0	1.70151e+06	4984465	872023	1.80356e+06	57660.5	3234336	1.52116e+06	644621	0	2753926	2.42963e+06	59791.3	0	0	157982	65353.8	2.4032e+06	1.22827e+06	3.61272e+06	3.76956e+06	1.51945e+06	3.08528e+06	0	4330743	2.29341e+06	1.42707e+06	0	2.14973e+06	5.54266e+06	238057	0	0	1420993	1.44088e+06	0	56499.4	2.69939e+06	1.83307e+06	3.07649e+06
58641	5308349	3.9244e+06	4498153	2103750	4.10393e+06	2.05584e+06	1.17798e+06	2158496	2.24878e+06	1.49032e+06	2853295	555692	2240130	2201807	1.41599e+06	615828	1.54764e+06	5.03473e+06	405967	12203147	508406	0	6501656	9574429	3443795	3.80332e+06	51184.2	51730	0	0	8.19968e+06	4.64806e+06	9360032	132415	998954	9722390	993038	4716585	133389	1.64378e+06	7.76093e+06	3.12528e+06	6.08007e+06	6260029	1.18989e+06	5.24391e+06	3.88051e+06
58757	427781	5945186	0	0	5133823	688176	1.43852e+06	0	12297298	9495809	2.12573e+06	0	3.93808e+06	8209510	498580	3303137	750628	1.05484e+06	27100394	304353	5544615	18979446	0	0	6.37605e+06	59147.1	0	214826	717860	52390.5	0	0	3.03374e+06	32801518	0	1411686	72929.4	2.57691e+06	0	0	0	516913	1.43689e+06	0	0	0	0
58807	23736676	9164437	8372352	0	3.29199e+06	16624604	2.92718e+06	0	2.23308e+06	9109203	18211432	1.35361e+06	8885832	3946864	17210478	5756517	5874300	5.24966e+06	12145739	9903455	10422191	3.69585e+06	0	817404	3.1342e+06	10592255	0	3.00013e+06	5771842	8521734	422234	7981101	11862897	3.02723e+06	4436678	9054734	5355761	8748372	0	942005	2.6771e+06	1.45588e+06	11447326	0	1855098	1469373	0
58812	3.64304e+06	4.39016e+06	3.84231e+06	4.78069e+06	4.27496e+06	2155258	387192	3.25196e+06	2.66828e+06	1.59879e+06	4.09689e+06	1.87929e+06	3.12224e+06	4.30356e+06	3.11238e+06	646301	2.73114e+06	3.90249e+06	801785	4.05709e+06	1.34002e+06	0	5.07273e+06	4642379	3329950	3.90789e+06	0	204326	136104	0	6498143	5769342	3624833	191987	598472	6528376	1.13345e+06	4.83661e+06	1.04762e+06	1.4707e+06	6503467	3.44466e+06	5.23592e+06	4.2626e+06	384818	5516274	3.82791e+06
58900	0	5.03002e+06	13687481	0	10162486	24831448	119628270	0	72845500	3328875	0	20395324	5.64188e+06	3.67073e+06	0	0	59103880	5.09807e+06	812181	17115910	137596580	77632870	0	104220580	111890770	65707932	71845780	204389	27899332	101887780	21973490	0	34732972	56488700	14142802	64533896	6096720	6.74545e+06	0	42240932	50113708	51592670	436843	175814240	93394840	77662320	0
58911	8710273	8721253	6878562	152818	52666.1	1282301	1048145	218198	2095063	8498993	1.42869e+06	850363	7343097	1.53754e+06	10739498	15290579	3518018	4.32508e+06	11439442	710056	5226179	4.77548e+06	180509	4.39695e+06	121715	0	6565938	7629720	5.58177e+06	2.22792e+06	1279996	75988	6.08337e+06	3079927	1.67514e+06	814221	3.68344e+06	3.68178e+06	598958	2.36512e+06	5982589	2194818	0	0	0	815496	67785.2
58925	8295759	9890543	8724305	10581735	8918685	4023495	899013	7.47906e+06	4.17719e+06	2.87263e+06	7.83456e+06	6.5483e+06	8512998	9519182	5618031	1.38872e+06	7.43671e+06	8.33677e+06	2.37839e+06	8110580	3075293	0	9442048	8058367	4.62594e+06	6085655	380818	395177	694231	0	6.90217e+06	6146488	4453565	583966	538263	5665048	1.74722e+06	6932852	2.5496e+06	2.11539e+06	8.15657e+06	6509874	6.75173e+06	5018661	263354	6.69914e+06	5.86612e+06
59372	1.82528e+06	1.88201e+06	1.99682e+06	2.43021e+06	1.6642e+06	719887	0	1.6916e+06	1.11923e+06	566654	1.66364e+06	1.1461e+06	1.82191e+06	2.02338e+06	1.22051e+06	201923	1565273	1.60859e+06	497180	1.71689e+06	581836	0	2.22567e+06	2.08984e+06	902254	1.48585e+06	0	0	0	0	1.68248e+06	1.70373e+06	1.05705e+06	0	0	1.15384e+06	338947	1641262	436744	407388	1620433	1.31458e+06	1806062	1.08722e+06	0	1.67457e+06	1.31409e+06
59482	12173915	12286254	8069536	152818	0	256623	1048145	185807	2095063	10905204	2.87333e+06	786746	9334021	1.04702e+06	11402781	2.49581e+06	3.64033e+06	3.56695e+06	15515516	1.15626e+06	8633293	6756917	64291.1	4785166	121715	0	9273371	13560083	881797	1.44958e+06	2.38921e+06	210231	10991415	3079927	12104429	4477003	11826176	4937403	182219	8591275	4261844	2634814	0	0	0	365768	69852.2
59497	41759380	9604332	13280985	0	2.18966e+06	1.77866e+06	5084225	0	7966047	11497942	2.32366e+06	1.4235e+06	2.60724e+06	490296	11100061	43410444	11353228	10178487	19410448	3.54354e+06	5.26054e+06	8635669	0	10529166	775482	55243.2	10839444	18885780	22695960	12898665	4.56566e+06	0	10900777	5749578	11851814	7.29495e+06	5439404	3.45231e+06	0	22616578	2.3259e+06	9961605	976367	538396	0	1.23542e+06	0
59506	364906	50962.9	270997	0	52351.8	0	1.53415e+06	0	3.08243e+06	0	257700	0	473895	64774.7	0	0	376346	1.47965e+06	0	654543	0	0	0	636962	130528	53477.1	0	0	191240	0	1065002	0	367606	208985	0	735448	0	0	0	0	0	54638.1	1.31653e+06	1157878	733186	1.01215e+06	692537
59512	0	5.45277e+06	18736608	0	19448868	18171740	42283040	0	13185628	2.6154e+06	60045.7	49113508	1.72273e+06	2.08288e+06	0	0	5381034	2.51728e+06	260253	30952538	78521910	25641352	0	13449332	56158980	42302220	137431200	204389	15093757	136797680	29583658	0	10695447	27620022	38647880	18630108	2.60649e+06	11328836	0	33159074	33847212	12023129	436843	30610172	17406758	53038764	0
59548	15614978	15863585	10460341	0	16567100	27444936	28115892	0	12964068	22395732	10627649	1.03695e+06	19753876	19523420	18348978	20825768	13764765	7.29274e+06	26056998	14409846	13254102	20481240	0	817404	12497618	16322669	0	1.91975e+06	26161980	17089090	422234	2.7744e+06	15829898	5707131	13772956	23209998	23294158	17740900	0	556831	2.76235e+06	22663034	25468322	0	1855098	1469373	0
59878	14840739	18231166	13403566	0	2.18966e+06	1.77866e+06	40755804	0	7685472	11957259	2.68114e+06	1.36844e+06	14110712	490296	39838216	14865678	11353228	28764140	43864212	16328476	5.73898e+06	11541286	0	10529166	775482	53092.5	18767794	46297720	47066020	15073930	12264595	0	45738030	5749578	31258322	7599400	17513082	11666773	0	18642086	12788368	40077508	976367	538396	0	1.23542e+06	0
59959	1.89215e+06	4618394	28007644	0	1.71203e+06	25817464	9499775	0	19197004	2326903	216039	7.55037e+06	4348349	286854	1.4082e+06	4386882	4615252	6614733	4593183	21018778	6.76367e+06	12940399	0	6093796	8.20343e+06	3.31411e+06	1.3525e+06	2.55644e+06	3516324	1.29766e+06	4.34209e+06	0	18272842	10078743	13603474	18402884	1.75074e+06	12092547	0	25788188	22787812	5.71055e+06	1.24264e+06	1.82222e+06	22692350	22433198	0
59983	241345	4.37544e+06	10074769	0	11449646	16488433	38713932	0	18004564	411224	560668	18403556	3.23514e+06	720285	120471	626231	20315722	3.20344e+06	527164	12525651	52163204	24602006	0	30675392	21741110	21001276	222969950	366706	10579709	44933068	8771063	0	8728562	10304311	15170082	17604674	819337	9767517	0	11129661	17028302	5.77088e+06	436843	45231892	9816906	29159354	0
59993	3.52116e+06	4461864	5.08657e+06	285615	0	663307	1048145	185807	1.73713e+06	6.15882e+06	1.51642e+06	170980	5.71691e+06	307958	3856328	6300928	2.42874e+06	4.27052e+06	8.19862e+06	1.15626e+06	1.85925e+06	12320346	64291.1	3221572	57506.3	0	4052570	8634449	881797	531486	2.38921e+06	188658	1.51382e+06	2.04258e+06	2.02559e+06	4477003	3.68344e+06	3.67505e+06	182219	4899776	1.21635e+06	2634814	0	0	0	365768	69852.2
60046	8639853	6435384	2.44078e+06	0	8353984	9656225	5646077	0	6.95873e+06	12236624	6.10721e+06	627397	10895203	9053590	5250347	4.29479e+06	4.68357e+06	4.84105e+06	8725249	5.75583e+06	6093343	7747600	0	432157	4.03952e+06	3.29471e+06	0	549793	13825252	4839247	422234	849856	3.65284e+06	20116592	2972565	10470631	4936494	8.17194e+06	0	556831	980472	1.45588e+06	19819488	0	2.17562e+06	1.09097e+06	0
60105	659724	0	2.28502e+06	261143	0	1.07802e+06	400593	0	1.31239e+06	0	884887	523621	117780	0	1.50847e+06	0	0	188257	0	1.14621e+06	385000	3.71197e+06	426123	1.14248e+06	1.94087e+06	0	788996	54966	1.13184e+06	2.6224e+06	377494	1.40897e+06	60726.3	260810	61661.2	1.02732e+06	0	96089.7	0	0	807492	1.45013e+06	166156	1.92426e+06	1.58405e+06	1.11834e+06	1153109
60543	2388934	5.61954e+06	5.88549e+06	0	514368	1.17431e+06	6291850	0	2.92436e+06	4621769	1.41508e+06	1.47422e+06	5473640	1.18832e+06	3.61261e+06	5191939	1.72944e+06	2.24547e+06	5.07802e+06	3.1837e+06	4.6926e+06	5.96399e+06	0	5192744	180591	53092.5	4867421	12050835	7.92381e+06	4.24074e+06	5142308	0	4.16971e+06	4.28542e+06	9085899	5060274	4161095	3.45231e+06	0	5009486	2.3259e+06	7.17903e+06	807708	538396	0	1.23542e+06	0
60597	241345	593649	5324375	0	4324996	5.56541e+06	8763916	0	3.3845e+06	462432	560668	8268109	1507902	653177	120471	685037	4.0686e+06	1.46388e+06	527164	3554049	7.63869e+06	7.99644e+06	0	3879223	8393791	6.8382e+06	40969444	366706	6.11595e+06	43269268	2920726	0	8629605	11135422	12030956	4.61242e+06	1.12959e+06	2566354	0	5607609	4550008	4.19049e+06	54544.3	8286241	8.37481e+06	9674287	0
60661	621045	4.01046e+06	11930682	0	1.92134e+06	14758077	8435930	0	11026708	2564877	0	7.48338e+06	1.7003e+06	286854	462404	1.46401e+06	5.3332e+06	4816866	1.70087e+06	11865042	8421601	9001434	0	5911125	4631226	1.3865e+06	1.69769e+06	1.64904e+06	4687258	4.14814e+06	4.34209e+06	0	8840498	16750166	13508720	5419581	1.75074e+06	3.64769e+06	0	10392581	5641746	3.4868e+06	529134	2138213	15561226	6747335	0
60665	2406868	3751385	2.8798e+06	0	748449	3785986	7.14861e+06	0	960629	4127536	5959277	2.37744e+06	2.51663e+06	921419	3116225	5.60527e+06	1154298	1.34964e+06	5.27085e+06	1.63174e+06	2719464	5.40463e+06	0	2.06654e+06	315702	0	942646	3.96671e+06	2217177	3079787	763282	0	2.08918e+06	1595328	5909694	598240	1.44109e+06	1.01805e+06	0	4014707	720901	1.01495e+06	439730	593244	0	305622	0
60730	0	297859	4321446	0	683899	5.77577e+06	1.58471e+06	0	1793317	3968336	0	4.57905e+06	1.28428e+06	2.96793e+06	0	0	1.04097e+06	397006	0	3.24887e+06	2.4026e+06	2.34893e+06	0	448788	1071455	1.25298e+06	2.85154e+06	1771432	3.7663e+06	4110094	909074	0	3974308	5.33921e+06	3.50634e+06	1.75264e+06	1573617	853251	0	623326	1.75903e+06	1.81258e+06	1.23554e+06	2.19969e+06	4952694	2650749	0
60790	151847	1.35203e+06	672938	0	486069	1.01718e+06	542767	0	562611	370013	244427	625372	695065	436970	0	1.559e+06	384191	218322	2.92821e+06	721447	344553	1.00357e+06	0	209069	270757	428743	140194	0	2.00982e+06	1.47736e+06	0	0	462682	1.11098e+06	839447	411006	258843	733775	0	603080	403643	468239	958818	0	0	126134	0
60841	204262	4316093	11930682	0	1.92134e+06	16156861	8435930	0	11593080	2564877	0	8642426	1.91456e+06	639040	695101	1.61201e+06	4615252	1838663	1.07214e+06	13478631	7.84752e+06	9001434	0	7280793	4631226	3.97207e+06	1.69769e+06	1.64904e+06	4687258	4.14814e+06	4.34209e+06	0	8.15148e+06	16750166	18160292	2.4553e+06	2.21531e+06	1.46765e+06	0	7.15435e+06	3.64591e+06	3.68831e+06	390642	2138213	15561226	7.23564e+06	0

## Sheet: Negtive-annotation-serum
id	compound_name	adduct	score	precursor_mz	rt	mol_formula	smiles	inchi	inchi_key	method
71	Histidine	[M-H]-	0.993	154.061	9.39833	C6H9N3O2	O=C(O)C(N)CC1=CN=CN1	InChI=1S/C6H9N3O2/c7-5(6(10)11)1-4-2-8-3-9-4/h2-3,5H,1,7H2,(H,8,9)(H,10,11)/t5-/m0/s1	HNDVDQJCIGZPNO-YFKPBYRVSA-N	spectral_library_annotation
71	HISTIDINE	[M-H]-	0.991	154.062		C6H9N3O2	O=C(O)C(N)CC1=CN=CN1	InChI=1S/C6H9N3O2/c7-5(6(10)11)1-4-2-8-3-9-4/h2-3,5H,1,7H2,(H,8,9)(H,10,11)/t5-/m0/s1	HNDVDQJCIGZPNO-YFKPBYRVSA-N	spectral_library_annotation
71	L-Histidine, L-His, L-alpha-Amino-beta-imidazolepropionic Acid, Glyoxaline-5-alanine, (S)-2-Amino-3-(4-imidazolyl)propionic acid	[M-H]-	0.984	154.062		C6H9N3O2	C1=C(NC=N1)C[C@@H](C(=O)O)N	InChI=1S/C6H9N3O2/c7-5(6(10)11)1-4-2-8-3-9-4/h2-3,5H,1,7H2,(H,8,9)(H,10,11)/t5-/m0/s1	HNDVDQJCIGZPNO-YFKPBYRVSA-N	spectral_library_annotation
71	L-Histidine, L-His, L-alpha-Amino-beta-imidazolepropionic Acid, Glyoxaline-5-alanine, (S)-2-Amino-3-(4-imidazolyl)propionic acid, (2S)-2-amino-3-(3H-imidazol-4-yl)propanoic acid	[M-H]-	0.984	154.062		C6H9N3O2	C1=C(NC=N1)CC(C(=O)O)N	InChI=1/C6H9N3O2/c7-5(6(10)11)1-4-2-8-3-9-4/h2-3,5H,1,7H2,(H,8,9)(H,10,11)/t5-/m0/s1/f/h9-10H	HNDVDQJCIGZPNO-YFKPBYRVSA-N	spectral_library_annotation
71	L-HISTIDINE	[M-H]-	0.958	154.062		C6H9N3O2	C1=C(NC=N1)CC(C(=O)O)N	InChI=1S/C6H9N3O2/c7-5(6(10)11)1-4-2-8-3-9-4/h2-3,5H,1,7H2,(H,8,9)(H,10,11)	HNDVDQJCIGZPNO-UHFFFAOYSA-N	spectral_library_annotation
71	L-HISTIDINE	[M-H]-	0.958	154.061	5.08255	C6H9N3O2	C1=C(NC=N1)C[C@@H](C(=O)O)N	InChI=1S/C6H9N3O2/c7-5(6(10)11)1-4-2-8-3-9-4/h2-3,5H,1,7H2,(H,8,9)(H,10,11)/t5-/m0/s1	HNDVDQJCIGZPNO-YFKPBYRVSA-N	spectral_library_annotation
71	Histidine	[M-H]-	0.953	154.062	0.33	C6H9N3O2	C1=C(NC=N1)CC(C(=O)O)N	InChI=1S/C6H9N3O2/c7-5(6(10)11)1-4-2-8-3-9-4/h2-3,5H,1,7H2,(H,8,9)(H,10,11)	HNDVDQJCIGZPNO-UHFFFAOYSA-N	spectral_library_annotation
71	L-HISTIDINE	[M-H]-	0.937	154.062		C6H9N3O2	C1=C(NC=N1)CC(C(=O)O)N	InChI=1S/C6H9N3O2/c7-5(6(10)11)1-4-2-8-3-9-4/h2-3,5H,1,7H2,(H,8,9)(H,10,11)	HNDVDQJCIGZPNO-UHFFFAOYSA-N	spectral_library_annotation
71	L-HISTIDINE	[M-H]-	0.937	154.061	4.99518	C6H9N3O2	C1=C(NC=N1)C[C@@H](C(=O)O)N	InChI=1S/C6H9N3O2/c7-5(6(10)11)1-4-2-8-3-9-4/h2-3,5H,1,7H2,(H,8,9)(H,10,11)/t5-/m0/s1	HNDVDQJCIGZPNO-YFKPBYRVSA-N	spectral_library_annotation
71	HISTIDINE	[M-H]-	0.93	154.062		C6H9N3O2	N[C@@H](CC1=CNC=N1)C(O)=O	InChI=1S/C6H9N3O2/c7-5(6(10)11)1-4-2-8-3-9-4/h2-3,5H,1,7H2,(H,8,9)(H,10,11)/t5-/m0/s1	HNDVDQJCIGZPNO-YFKPBYRVSA-N	spectral_library_annotation
1079	9-Fluorenone	[M-H]-	0.956	179.055	7.73948	C13H8O	O=C1C=2C=CC=CC2C=3C=CC=CC13	InChI=1S/C13H8O/c14-13-11-7-3-1-5-9(11)10-6-2-4-8-12(10)13/h1-8H	YLQWCDOCJODRMT-UHFFFAOYSA-N	spectral_library_annotation
1079	Mannose	[M-H]-	0.955	179.055	7.74782	C6H12O6	OCC1OC(O)C(O)C(O)C1O	InChI=1S/C6H12O6/c7-1-2-3(8)4(9)5(10)6(11)12-2/h2-11H,1H2/t2-,3-,4+,5+,6?/m1/s1	WQZGKKKJIJFFOK-QTVWNMPRSA-N	spectral_library_annotation
1079	MANNOSE	[M-H]-	0.941	179.056		C6H12O6	OCC1OC(O)C(O)C(O)C1O	InChI=1S/C6H12O6/c7-1-2-3(8)4(9)5(10)6(11)12-2/h2-11H,1H2/t2-,3-,4+,5+,6?/m1/s1	WQZGKKKJIJFFOK-QTVWNMPRSA-N	spectral_library_annotation
1079	Glucose	[M-H]-	0.936	179.055	7.66513	C6H12O6	O=CC(O)C(O)C(O)C(O)CO	InChI=1S/C6H12O6/c7-1-3(9)5(11)6(12)4(10)2-8/h1,3-6,8-12H,2H2/t3-,4+,5+,6+/m0/s1	GZCGUPFRVQAUEE-SLPGGIOYSA-N	spectral_library_annotation
1079	Vinyl acetate (Hydration, Oxidation, Oxidation, Reduction, Acetylation)	[M-H]-	0.928	179.056	0.89619					spectral_library_annotation
1079	glucose	[M-H]-	0.838	179.055						spectral_library_annotation
1079	GLUCOSE	[M-H]-	0.786	179.056		C6H12O6	OCC1OC(O)C(O)C(O)C1O	InChI=1S/C6H12O6/c7-1-2-3(8)4(9)5(10)6(11)12-2/h2-11H,1H2/t2-,3-,4+,5-,6?/m1/s1	WQZGKKKJIJFFOK-GASJEMHNSA-N	spectral_library_annotation
1079	SORBOSE	[M-H]-	0.779	179.056		C6H12O6	O=C(CO)C(O)C(O)C(O)CO	InChI=1S/C6H12O6/c7-1-3(9)5(11)6(12)4(10)2-8/h3,5-9,11-12H,1-2H2/t3-,5+,6+/m0/s1	BJHIKXHVCXFQLS-OTWZMJIISA-N	spectral_library_annotation
1079	fructose	[M-H]-	0.755	179.055						spectral_library_annotation
1079	Tagatose	[M-H]-	0.741	179.055	7.7214	C6H12O6	O=C(CO)C(O)C(O)C(O)CO	InChI=1S/C6H12O6/c7-1-3(9)5(11)6(12)4(10)2-8/h3,5-9,11-12H,1-2H2/t3-,5+,6-/m1/s1	BJHIKXHVCXFQLS-PQLUHFTBSA-N	spectral_library_annotation
1336	TAURINE	[M-H]-	0.984	124.007		C2H7NO3S	O=S(=O)(O)CCN	InChI=1S/C2H7NO3S/c3-1-2-7(4,5)6/h1-3H2,(H,4,5,6)	XOAAWQZATWQOTB-UHFFFAOYSA-N	spectral_library_annotation
1336	Taurine	[M-H]-	0.984	124.006	7.72907	C2H7NO3S	O=S(=O)(O)CCN	InChI=1S/C2H7NO3S/c3-1-2-7(4,5)6/h1-3H2,(H,4,5,6)	XOAAWQZATWQOTB-UHFFFAOYSA-N	spectral_library_annotation
1336	TAURINE	[M-H]-	0.983	124.007		C2H7NO3S	O=S(=O)(O)CCN	InChI=1S/C2H7NO3S/c3-1-2-7(4,5)6/h1-3H2,(H,4,5,6)	XOAAWQZATWQOTB-UHFFFAOYSA-N	spectral_library_annotation
1336	TAURINE	[M-H]-	0.982	124.007		C2H7NO3S	O=S(=O)(O)CCN	InChI=1S/C2H7NO3S/c3-1-2-7(4,5)6/h1-3H2,(H,4,5,6)	XOAAWQZATWQOTB-UHFFFAOYSA-N	spectral_library_annotation
1336	Taurine	[M-H]-	0.98	124.007	8.8347	C2H7NO3S	C(CS(=O)(=O)O)N			spectral_library_annotation
1336	TAURINE	[M-H]-	0.948	124.007		C2H7NO3S	C(CS(=O)(=O)O)N	InChI=1S/C2H7NO3S/c3-1-2-7(4,5)6/h1-3H2,(H,4,5,6)	XOAAWQZATWQOTB-UHFFFAOYSA-N	spectral_library_annotation
1336	TAURINE	[M-H]-	0.948	124.006	4.18592	C2H7NO3S	C(CS(=O)(=O)O)N	InChI=1S/C2H7NO3S/c3-1-2-7(4,5)6/h1-3H2,(H,4,5,6)	XOAAWQZATWQOTB-UHFFFAOYSA-N	spectral_library_annotation
1336	TAURINE	[M-H]-	0.794	124.007		C2H7NO3S	O=S(=O)(O)CCN	InChI=1S/C2H7NO3S/c3-1-2-7(4,5)6/h1-3H2,(H,4,5,6)	XOAAWQZATWQOTB-UHFFFAOYSA-N	spectral_library_annotation
2300	Threonic acid	[M-H]-	0.741	135.03	9.09175	C4H8O5	C([C@@H]([C@H](C(=O)O)O)O)O			spectral_library_annotation
2300	N,N-Dimethylformamide (Hydration, Oxidation, Oxidation, Oxidative Deamination to Ketone, Methylation)	[M-H]-	0.73	135.03	6.92544					spectral_library_annotation
2300	Ethylene oxide (Hydration, Oxidation, Oxidation, Acetylation)	[M-H]-	0.705	135.03	6.9205					spectral_library_annotation
2802	Malic acid	[M-H]-	0.958	133.014	12.4539	C4H6O5	C(C(C(=O)O)O)C(=O)O			spectral_library_annotation
2802	MALIC ACID	[M-H]-	0.958	133.014		C4H6O5	O=C(O)CC(O)C(=O)O	InChI=1S/C4H6O5/c5-2(4(8)9)1-3(6)7/h2,5H,1H2,(H,6,7)(H,8,9)/t2-/m1/s1	BJEPYKJPYRNKOW-UWTATZPHSA-N	spectral_library_annotation
2802	MALIC ACID	[M-H]-	0.957	133.014		C4H6O5	O=C(O)CC(O)C(=O)O	InChI=1S/C4H6O5/c5-2(4(8)9)1-3(6)7/h2,5H,1H2,(H,6,7)(H,8,9)	BJEPYKJPYRNKOW-UHFFFAOYSA-N	spectral_library_annotation
2802	Malic Acid :: Carboxylic Acids :: Polar Metabolites :: (2S)-2-hydroxybutanedioic acid)	[M-H]-	0.956	133.014						spectral_library_annotation
2802	MALATE	[M-H]-	0.944	133.014		C4H6O5	O[C@@H](CC(O)=O)C(O)=O	InChI=1S/C4H6O5/c5-2(4(8)9)1-3(6)7/h2,5H,1H2,(H,6,7)(H,8,9)/t2-/m0/s1	BJEPYKJPYRNKOW-REOHCLBHSA-N	spectral_library_annotation
2802	(S)-MALATE	[M-H]-	0.943	133.014		C4H6O5	OC(=O)C[C@@H](C(=O)O)O	InChI=1S/C4H6O5/c5-2(4(8)9)1-3(6)7/h2,5H,1H2,(H,6,7)(H,8,9)/t2-/m0/s1	BJEPYKJPYRNKOW-REOHCLBHSA-N	spectral_library_annotation
2802	MALATE	[M-H]-	0.92	133.014		C4H6O5	O[C@H](CC(O)=O)C(O)=O	InChI=1S/C4H6O5/c5-2(4(8)9)1-3(6)7/h2,5H,1H2,(H,6,7)(H,8,9)/t2-/m1/s1	BJEPYKJPYRNKOW-UWTATZPHSA-N	spectral_library_annotation
2802	MALIC ACID	[M-H]-	0.91	133.014		C4H6O5	O=C(O)CC(O)C(=O)O	InChI=1S/C4H6O5/c5-2(4(8)9)1-3(6)7/h2,5H,1H2,(H,6,7)(H,8,9)	BJEPYKJPYRNKOW-UHFFFAOYSA-N	spectral_library_annotation
2802	MalicAcid	[M-H]-	0.896	133.014		C4H6O5	C(C(C(=O)O)O)C(=O)O	InChI=1S/C4H6O5/c5-2(4(8)9)1-3(6)7/h2,5H,1H2,(H,6,7)(H,8,9)	BJEPYKJPYRNKOW-UHFFFAOYSA-N	spectral_library_annotation
2802	MalicAcid	[M-H]-	0.884	133.014		C4H6O5	C(C(C(=O)O)O)C(=O)O	InChI=1S/C4H6O5/c5-2(4(8)9)1-3(6)7/h2,5H,1H2,(H,6,7)(H,8,9)	BJEPYKJPYRNKOW-UHFFFAOYSA-N	spectral_library_annotation
2843	CITRIC ACID	[M-H]-	0.957	191.02		C6H8O7	O=C(O)CC(O)(C(=O)O)CC(=O)O	InChI=1S/C6H8O7/c7-3(8)1-6(13,5(11)12)2-4(9)10/h13H,1-2H2,(H,7,8)(H,9,10)(H,11,12)	KRKNYBCHXYNGOX-UHFFFAOYSA-N	spectral_library_annotation
2843	CITRIC ACID	[M-H]-	0.945	191.02		C6H8O7	O=C(O)CC(O)(C(=O)O)CC(=O)O	InChI=1S/C6H8O7/c7-3(8)1-6(13,5(11)12)2-4(9)10/h13H,1-2H2,(H,7,8)(H,9,10)(H,11,12)	KRKNYBCHXYNGOX-UHFFFAOYSA-N	spectral_library_annotation
2843	CITRATE	[M-H]-	0.942	191.019		C6H8O7	C(C(=O)O)C(CC(=O)O)(C(=O)O)O	InChI=1S/C6H8O7/c7-3(8)1-6(13,5(11)12)2-4(9)10/h13H,1-2H2,(H,7,8)(H,9,10)(H,11,12)	KRKNYBCHXYNGOX-UHFFFAOYSA-N	spectral_library_annotation
2843	CITRATE	[M-H]-	0.942	191.019	12.0351	C6H8O7	C(C(=O)O)C(CC(=O)O)(C(=O)O)O	InChI=1S/C6H8O7/c7-3(8)1-6(13,5(11)12)2-4(9)10/h13H,1-2H2,(H,7,8)(H,9,10)(H,11,12)	KRKNYBCHXYNGOX-UHFFFAOYSA-N	spectral_library_annotation
2843	CITRATE	[M-H]-	0.938	191.019	11.8486	C6H8O7	C(C(=O)O)C(CC(=O)O)(C(=O)O)O	InChI=1S/C6H8O7/c7-3(8)1-6(13,5(11)12)2-4(9)10/h13H,1-2H2,(H,7,8)(H,9,10)(H,11,12)	KRKNYBCHXYNGOX-UHFFFAOYSA-N	spectral_library_annotation
2843	CITRATE	[M-H]-	0.891	191.019	11.6694	C6H8O7	C(C(=O)O)C(CC(=O)O)(C(=O)O)O	InChI=1S/C6H8O7/c7-3(8)1-6(13,5(11)12)2-4(9)10/h13H,1-2H2,(H,7,8)(H,9,10)(H,11,12)	KRKNYBCHXYNGOX-UHFFFAOYSA-N	spectral_library_annotation
2843	CITRIC ACID	[M-H]-	0.865	191.02		C6H8O7	O=C(O)CC(O)(C(=O)O)CC(=O)O	InChI=1S/C6H8O7/c7-3(8)1-6(13,5(11)12)2-4(9)10/h13H,1-2H2,(H,7,8)(H,9,10)(H,11,12)	KRKNYBCHXYNGOX-UHFFFAOYSA-N	spectral_library_annotation
2843	Citric acid	[M-H]-	0.854	191.019	9.25233	C6H8O7	O=C(O)CC(O)(C(=O)O)CC(=O)O	InChI=1S/C6H8O7/c7-3(8)1-6(13,5(11)12)2-4(9)10/h13H,1-2H2,(H,7,8)(H,9,10)(H,11,12)	KRKNYBCHXYNGOX-UHFFFAOYSA-N	spectral_library_annotation
2843	Citric acid	[M-H]-	0.85	191.02		C6H8O7	O=C(O)CC(O)(C(=O)O)CC(=O)O	InChI=1S/C6H8O7/c7-3(8)1-6(13,5(11)12)2-4(9)10/h13H,1-2H2,(H,7,8)(H,9,10)(H,11,12)	KRKNYBCHXYNGOX-UHFFFAOYSA-N	spectral_library_annotation
2843	Citric acid	[M-H]-	0.823	191.02						spectral_library_annotation
2933	Uric acid :: Alkaloids and Derivatives :: Polar Metabolites :: 7,9-dihydro-3H-purine-2,6,8-trione)	[M-H]-	0.989	167.021						spectral_library_annotation
2933	URIC ACID	[M-H]-	0.989	167.021		C5H4N4O3	OC=1N=C(O)C=2N=C(O)NC2N1	InChI=1S/C5H4N4O3/c10-3-1-2(7-4(11)6-1)8-5(12)9-3/h(H4,6,7,8,9,10,11,12)	LEHOTFFKMJEONL-UHFFFAOYSA-N	spectral_library_annotation
2933	URATE	[M-H]-	0.966	167.021		C5H4N4O3	O=C1NC2=C(N1)C(=O)NC(=O)N2	InChI=1S/C5H4N4O3/c10-3-1-2(7-4(11)6-1)8-5(12)9-3/h(H4,6,7,8,9,10,11,12)	LEHOTFFKMJEONL-UHFFFAOYSA-N	spectral_library_annotation
2933	URATE	[M-H]-	0.897	167.021		C5H4N4O3	C12=C(NC(=O)N1)NC(=O)NC2=O	InChI=1S/C5H4N4O3/c10-3-1-2(7-4(11)6-1)8-5(12)9-3/h(H4,6,7,8,9,10,11,12)	LEHOTFFKMJEONL-UHFFFAOYSA-N	spectral_library_annotation
2933	URATE	[M-H]-	0.897	167.02	7.40817	C5H4N4O3	C12=C(NC(=O)N1)NC(=O)NC2=O	InChI=1S/C5H4N4O3/c10-3-1-2(7-4(11)6-1)8-5(12)9-3/h(H4,6,7,8,9,10,11,12)	LEHOTFFKMJEONL-UHFFFAOYSA-N	spectral_library_annotation
3068	ALPHA-KETOGLUTARIC ACID	[M-H]-	0.736	145.013	1.57901	C5H6O5	C(CC(=O)O)C(=O)C(=O)O	InChI=1S/C5H6O5/c6-3(5(9)10)1-2-4(7)8/h1-2H2,(H,7,8)(H,9,10)	KPGXRSRHYNQIFN-UHFFFAOYSA-N	spectral_library_annotation
3068	Oxoglutaric acid	[M-H]-	0.726	145.014	11.9911	C5H6O5	C(CC(=O)O)C(=O)C(=O)O			spectral_library_annotation
3068	ALPHA-KETOGLUTARIC ACID	[M-H]-	0.719	145.013	1.58963	C5H6O5	C(CC(=O)O)C(=O)C(=O)O	InChI=1S/C5H6O5/c6-3(5(9)10)1-2-4(7)8/h1-2H2,(H,7,8)(H,9,10)	KPGXRSRHYNQIFN-UHFFFAOYSA-N	spectral_library_annotation
3068	ALPHA-KETOGLUTARIC ACID	[M-H]-	0.702	145.014		C5H6O5	O=C(O)C(=O)CCC(=O)O	InChI=1S/C5H6O5/c6-3(5(9)10)1-2-4(7)8/h1-2H2,(H,7,8)(H,9,10)	KPGXRSRHYNQIFN-UHFFFAOYSA-N	spectral_library_annotation
3551	Erythronolactone	[M-H]-	0.952	117.018	4.14405	C4H6O4	O=C1OCC(O)C1O	InChI=1S/C4H6O4/c5-2-1-8-4(7)3(2)6/h2-3,5-6H,1H2/t2-,3-/m1/s1	SGMJBNSHAZVGMC-PWNYCUMCSA-N	spectral_library_annotation
3551	METHYLMALONATE	[M-H]-	0.9	117.018	8.1533	C4H6O4	CC(C(=O)O)C(=O)O	InChI=1S/C4H6O4/c1-2(3(5)6)4(7)8/h2H,1H3,(H,5,6)(H,7,8)	ZIYVHBGGAOATLY-UHFFFAOYSA-N	spectral_library_annotation
3551	SUCCINATE	[M-H]-	0.893	117.019		C4H6O4	C(CC(=O)O)C(=O)O	InChI=1S/C4H6O4/c5-3(6)1-2-4(7)8/h1-2H2,(H,5,6)(H,7,8)	KDYFGRWQOYBRFD-UHFFFAOYSA-N	spectral_library_annotation
3551	SUCCINATE	[M-H]-	0.893	117.018	8.39966	C4H6O4	C(CC(=O)O)C(=O)O	InChI=1S/C4H6O4/c5-3(6)1-2-4(7)8/h1-2H2,(H,5,6)(H,7,8)	KDYFGRWQOYBRFD-UHFFFAOYSA-N	spectral_library_annotation
3551	Succinic acid	[M-H]-	0.821	117.018	4.11947	C4H6O4	O=C(O)CCC(=O)O	InChI=1S/C4H6O4/c5-3(6)1-2-4(7)8/h1-2H2,(H,5,6)(H,7,8)	KDYFGRWQOYBRFD-UHFFFAOYSA-N	spectral_library_annotation
3642	GLUTAMATE		0.816	130.05						spectral_library_annotation
3642	5-OXO-L-PROLINE	[M+H]+	0.775	130.05		C5H7NO3	O=C(O)C1N=C(O)CC1	InChI=1S/C5H7NO3/c7-4-2-1-3(6-4)5(8)9/h3H,1-2H2,(H,6,7)(H,8,9)/t3-/m0/s1	ODHCTXKNWHHXJC-VKHMYHEASA-N	spectral_library_annotation
3642	PYROGLUTAMIC ACID	[M+H]+	0.77	130.05		C5H7NO3	O=C(O)C1N=C(O)CC1	InChI=1S/C5H7NO3/c7-4-2-1-3(6-4)5(8)9/h3H,1-2H2,(H,6,7)(H,8,9)/t3-/m0/s1	ODHCTXKNWHHXJC-VKHMYHEASA-N	spectral_library_annotation
3642	PYROGLUTAMIC ACID	[M+H]+	0.759	130.05		C5H7NO3	O=C(O)C1N=C(O)CC1	InChI=1S/C5H7NO3/c7-4-2-1-3(6-4)5(8)9/h3H,1-2H2,(H,6,7)(H,8,9)/t3-/m0/s1	ODHCTXKNWHHXJC-VKHMYHEASA-N	spectral_library_annotation
3642	PYROGLUTAMIC ACID	[M+H]+	0.741	130.05		C5H7NO3	O=C(O)C1N=C(O)CC1	InChI=1S/C5H7NO3/c7-4-2-1-3(6-4)5(8)9/h3H,1-2H2,(H,6,7)(H,8,9)/t3-/m0/s1	ODHCTXKNWHHXJC-VKHMYHEASA-N	spectral_library_annotation
3642	O-Acetylserine	[M-H2O+H]+	0.74	130.05	6.82015	C5H9NO4	CC(=O)OCC(C(=O)O)N			spectral_library_annotation
3642	Glutamine	[M-NH3+H]+	0.721	130.05	9.85664	C5H10N2O3	C(CC(=O)N)C(C(=O)O)N			spectral_library_annotation
3642	1-Bromopropane (Desaturation, Desaturation, Oxidation, Oxidative Debromination, Glycine Conjugation)	[M+H]+	0.72	130.05	3.0164					spectral_library_annotation
3642	Pyroglutamic acid	[M+H]+	0.705	130.05	8.7083	C5H7NO3	O=C(O)C1N=C(O)CC1	InChI=1S/C5H7NO3/c7-4-2-1-3(6-4)5(8)9/h3H,1-2H2,(H,6,7)(H,8,9)/t3-/m0/s1	ODHCTXKNWHHXJC-VKHMYHEASA-N	spectral_library_annotation
3642	Glutamine [M+2H-NH4]+; AIF; CE10; MS2Dec	[M-NH4+2H]+	0.7	130.05	8.89179	C5H10N2O3	O=C(O)C(N)CCC(=N)O	InChI=1S/C5H10N2O3/c6-3(5(9)10)1-2-4(7)8/h3H,1-2,6H2,(H2,7,8)(H,9,10)/t3-/m0/s1	ZDXPYRJPNDTMRX-VKHMYHEASA-N	spectral_library_annotation
3766	INOSINE	[M+H]+	0.856	269.088		C10H12N4O5	OC1=NC=NC2=C1N=CN2C3OC(CO)C(O)C3O	InChI=1S/C10H12N4O5/c15-1-4-6(16)7(17)10(19-4)14-3-13-5-8(14)11-2-12-9(5)18/h2-4,6-7,10,15-17H,1H2,(H,11,12,18)/t4-,6-,7-,10-/m1/s1	UGQMRVRMYYASKQ-KQYNXXCUSA-N	spectral_library_annotation
3766	Inosine	[M+H]+	0.842	269.088		C10H12N4O5	C([C@@H]1[C@H]([C@H]([C@H](n2cnc3c2ncnc3O)O1)O)O)O	InChI=1S/C10H12N4O5/c15-1-4-6(16)7(17)10(19-4)14-3-13-5-8(14)11-2-12-9(5)18/h2-4,6-7,10,15-17H,1H2,(H,11,12,18)/t4-,6-,7-,10-/m1/s1	UGQMRVRMYYASKQ-KQYNXXCUSA-N	spectral_library_annotation
3766	Inosine, 9-[(2R,3R,4S,5R)-3,4-dihydroxy-5-(hydroxymethyl)oxolan-2-yl]-3H-purin-6-one	[M+H]+	0.81	269.088		C10H12N4O5	OC[C@H]1O[C@H]([C@H](O)[C@@H]1O)N1C=NC2=C(O)N=CN=C12	InChI=1S/C10H12N4O5/c15-1-4-6(16)7(17)10(19-4)14-3-13-5-8(14)11-2-12-9(5)18/h2-4,6-7,10,15-17H,1H2,(H,11,12,18)/t4-,6-,7-,10-/m1/s1	UGQMRVRMYYASKQ-KQYNXXCUSA-N	spectral_library_annotation
3766	INOSINE - 60.0 eV	[M+H]+	0.787	269.088			OC[C@H]1O[C@H]([C@H](O)[C@@H]1O)N1C=NC2=C1N=CNC2=O	N/A	N/A	spectral_library_annotation
3766	INOSINE - 50.0 eV	[M+H]+	0.759	269.088			OC[C@H]1O[C@H]([C@H](O)[C@@H]1O)N1C=NC2=C1N=CNC2=O	N/A	N/A	spectral_library_annotation
3766	INOSINE	[M+H]+	0.744	269.088		C10H12N4O5	OC1=NC=NC2=C1N=CN2C3OC(CO)C(O)C3O	InChI=1S/C10H12N4O5/c15-1-4-6(16)7(17)10(19-4)14-3-13-5-8(14)11-2-12-9(5)18/h2-4,6-7,10,15-17H,1H2,(H,11,12,18)/t4-,6-,7-,10-/m1/s1	UGQMRVRMYYASKQ-KQYNXXCUSA-N	spectral_library_annotation
3766	INOSINE - 70.0 eV	[M+H]+	0.74	269.088			OC[C@H]1O[C@H]([C@H](O)[C@@H]1O)N1C=NC2=C1N=CNC2=O	N/A	N/A	spectral_library_annotation
3766	INOSINE - 40.0 eV	[M+H]+	0.737	269.088			OC[C@H]1O[C@H]([C@H](O)[C@@H]1O)N1C=NC2=C1N=CNC2=O	N/A	N/A	spectral_library_annotation
4125	Proline	[M+H]+	0.983	116.071			C1C[C@H](NC1)C(=O)O			spectral_library_annotation
4125	Proline	[M+H]+	0.983	116.071		C5H9NO2	C1C[C@H](NC1)C(=O)O	InChI=1S/C5H9NO2/c7-5(8)4-2-1-3-6-4/h4,6H,1-3H2,(H,7,8)/t4-/m0/s1	ONIBWKKTOPOVIA-BYPYZUCNSA-N	spectral_library_annotation
4125	L-PROLINE	[M+H]+	0.976	116.071	4.83075	C5H9NO2	C1C[C@H](NC1)C(=O)O	InChI=1S/C5H9NO2/c7-5(8)4-2-1-3-6-4/h4,6H,1-3H2,(H,7,8)/t4-/m0/s1	ONIBWKKTOPOVIA-BYPYZUCNSA-N	spectral_library_annotation
4125	L-Proline	[M+H]+	0.961	116.071		C5H9NO2	O=C(O)C1NCCC1	InChI=1S/C5H9NO2/c7-5(8)4-2-1-3-6-4/h4,6H,1-3H2,(H,7,8)/t4-/m0/s1	ONIBWKKTOPOVIA-BYPYZUCNSA-N	spectral_library_annotation
4125	PROLINE	[M+H]+	0.886	116.071		C5H9NO2	OC(=O)[C@@H]1CCCN1	InChI=1S/C5H9NO2/c7-5(8)4-2-1-3-6-4/h4,6H,1-3H2,(H,7,8)/t4-/m0/s1	ONIBWKKTOPOVIA-BYPYZUCNSA-N	spectral_library_annotation
4125	L-Proline	[M+H]+	0.881	116.071		C5H9NO2	O=C(O)C1NCCC1	InChI=1S/C5H9NO2/c7-5(8)4-2-1-3-6-4/h4,6H,1-3H2,(H,7,8)/t4-/m0/s1	ONIBWKKTOPOVIA-BYPYZUCNSA-N	spectral_library_annotation
4125	proline	[M+H]+	0.775	116.071						spectral_library_annotation
4244	Malic Acid :: Carboxylic Acids :: Polar Metabolites :: (2S)-2-hydroxybutanedioic acid)	[M-H]-	0.774	133.014						spectral_library_annotation
4244	Malic acid	[M-H]-	0.771	133.014	12.4539	C4H6O5	C(C(C(=O)O)O)C(=O)O			spectral_library_annotation
4244	MALATE	[M-H]-	0.771	133.014		C4H6O5	O[C@@H](CC(O)=O)C(O)=O	InChI=1S/C4H6O5/c5-2(4(8)9)1-3(6)7/h2,5H,1H2,(H,6,7)(H,8,9)/t2-/m0/s1	BJEPYKJPYRNKOW-REOHCLBHSA-N	spectral_library_annotation
4244	MALIC ACID	[M-H]-	0.768	133.014		C4H6O5	O=C(O)CC(O)C(=O)O	InChI=1S/C4H6O5/c5-2(4(8)9)1-3(6)7/h2,5H,1H2,(H,6,7)(H,8,9)/t2-/m1/s1	BJEPYKJPYRNKOW-UWTATZPHSA-N	spectral_library_annotation
4244	MALIC ACID	[M-H]-	0.767	133.014		C4H6O5	O=C(O)CC(O)C(=O)O	InChI=1S/C4H6O5/c5-2(4(8)9)1-3(6)7/h2,5H,1H2,(H,6,7)(H,8,9)	BJEPYKJPYRNKOW-UHFFFAOYSA-N	spectral_library_annotation
4244	MALATE	[M-H]-	0.759	133.014		C4H6O5	O[C@H](CC(O)=O)C(O)=O	InChI=1S/C4H6O5/c5-2(4(8)9)1-3(6)7/h2,5H,1H2,(H,6,7)(H,8,9)/t2-/m1/s1	BJEPYKJPYRNKOW-UWTATZPHSA-N	spectral_library_annotation
4244	(S)-MALATE	[M-H]-	0.756	133.014		C4H6O5	OC(=O)C[C@@H](C(=O)O)O	InChI=1S/C4H6O5/c5-2(4(8)9)1-3(6)7/h2,5H,1H2,(H,6,7)(H,8,9)/t2-/m0/s1	BJEPYKJPYRNKOW-REOHCLBHSA-N	spectral_library_annotation
4244	MALIC ACID	[M-H]-	0.735	133.014		C4H6O5	O=C(O)CC(O)C(=O)O	InChI=1S/C4H6O5/c5-2(4(8)9)1-3(6)7/h2,5H,1H2,(H,6,7)(H,8,9)	BJEPYKJPYRNKOW-UHFFFAOYSA-N	spectral_library_annotation
4244	MalicAcid	[M-H]-	0.735	133.014		C4H6O5	C(C(C(=O)O)O)C(=O)O	InChI=1S/C4H6O5/c5-2(4(8)9)1-3(6)7/h2,5H,1H2,(H,6,7)(H,8,9)	BJEPYKJPYRNKOW-UHFFFAOYSA-N	spectral_library_annotation
4244	MalicAcid	[M-H]-	0.732	133.014		C4H6O5	C(C(C(=O)O)O)C(=O)O	InChI=1S/C4H6O5/c5-2(4(8)9)1-3(6)7/h2,5H,1H2,(H,6,7)(H,8,9)	BJEPYKJPYRNKOW-UHFFFAOYSA-N	spectral_library_annotation
4258	N-Acetyl-aspartic acid	[M-H]-	0.894	174.041	11.7962	C6H9NO5	CC(=O)N[C@@H](CC(=O)O)C(=O)O			spectral_library_annotation
4258	N-Acetylaspartic acid	[M-H]-	0.892	174.04	7.72472	C6H9NO5	O=C(O)CC(N=C(O)C)C(=O)O	InChI=1S/C6H9NO5/c1-3(8)7-4(6(11)12)2-5(9)10/h4H,2H2,1H3,(H,7,8)(H,9,10)(H,11,12)/t4-/m0/s1	OTCCIMWXFLJLIA-BYPYZUCNSA-N	spectral_library_annotation
4258	N-ACETYL-ASPARTIC ACID	[M-H]-	0.891	174.041		C6H9NO5	O=C(O)CC(N=C(O)C)C(=O)O	InChI=1S/C6H9NO5/c1-3(8)7-4(6(11)12)2-5(9)10/h4H,2H2,1H3,(H,7,8)(H,9,10)(H,11,12)/t4-/m0/s1	OTCCIMWXFLJLIA-BYPYZUCNSA-N	spectral_library_annotation
4258	N-ACETYL-ASPARTIC ACID	[M-H]-	0.89	174.041		C6H9NO5	O=C(O)CC(N=C(O)C)C(=O)O	InChI=1S/C6H9NO5/c1-3(8)7-4(6(11)12)2-5(9)10/h4H,2H2,1H3,(H,7,8)(H,9,10)(H,11,12)/t4-/m0/s1	OTCCIMWXFLJLIA-BYPYZUCNSA-N	spectral_library_annotation
4258	N-ACETYL-L-ASPARTIC ACID	[M-H]-	0.87	174.04		C6H9NO5	O=C(N[C@H](C(=O)O)CC(=O)O)C	InChI=1S/C6H9NO5/c1-3(8)7-4(6(11)12)2-5(9)10/h4H,2H2,1H3,(H,7,8)(H,9,10)(H,11,12)/t4-/m0/s1	OTCCIMWXFLJLIA-BYPYZUCNSA-N	spectral_library_annotation
4258	N-ACETYL-L-ASPARTIC ACID	[M-H]-	0.87	174.04	8.02095	C6H9NO5	CC(=O)N[C@@H](CC(=O)O)C(=O)O	InChI=1S/C6H9NO5/c1-3(8)7-4(6(11)12)2-5(9)10/h4H,2H2,1H3,(H,7,8)(H,9,10)(H,11,12)/t4-/m0/s1	OTCCIMWXFLJLIA-BYPYZUCNSA-N	spectral_library_annotation
4258	Ac-Asp, N-Acetyl-DL-aspartic acid, NAA, N-Acetyl-aspartate, N-Acetylaspartate, 2-acetamidobutanedioic acid	[M-H]-	0.822	174.04		C6H9NO5	CC(=O)NC(CC(O)=O)C(O)=O	InChI=1S/C6H9NO5/c1-3(8)7-4(6(11)12)2-5(9)10/h4H,2H2,1H3,(H,7,8)(H,9,10)(H,11,12)	OTCCIMWXFLJLIA-UHFFFAOYSA-N	spectral_library_annotation
4258	N-Acetyl-DL-aspartic acid , Ac-Asp, NAA, N-Acetyl-aspartate, N-Acetylaspartate, 2-acetamidobutanedioic acid, (2S)-2-acetamidobutanedioic acid	[M-H]-	0.822	174.04		C6H9NO5	CC(=O)NC(CC(=O)O)C(=O)O	InChI=1/C6H9NO5/c1-3(8)7-4(6(11)12)2-5(9)10/h4H,2H2,1H3,(H,7,8)(H,9,10)(H,11,12)/t4-/m0/s1/f/h7,9,11H	OTCCIMWXFLJLIA-BYPYZUCNSA-N	spectral_library_annotation
4297	Pseudouridine	[M-H]-	0.931	243.062	6.91908	C9H12N2O6	OC1=NC=C(C(O)=N1)C2OC(CO)C(O)C2O	InChI=1S/C9H12N2O6/c12-2-4-5(13)6(14)7(17-4)3-1-10-9(16)11-8(3)15/h1,4-7,12-14H,2H2,(H2,10,11,15,16)/t4-,5-,6-,7+/m1/s1	PTJWIQPHWPFNBW-GBNDHIKLSA-N	spectral_library_annotation
4297	Pseudouridine, 5-[(2S,3R,4S,5R)-3,4-dihydroxy-5-(hydroxymethyl)oxolan-2-yl]-1H-pyrimidine-2,4-dione	[M-H]-	0.873	243.062		C9H12N2O6	c1c(c(nc(n1)O)O)[C@H]2[C@@H]([C@@H]([C@H](O2)CO)O)O	InChI=1S/C9H12N2O6/c12-2-4-5(13)6(14)7(17-4)3-1-10-9(16)11-8(3)15/h1,4-7,12-14H,2H2,(H2,10,11,15,16)/t4-,5-,6-,7+/m1/s1	PTJWIQPHWPFNBW-GBNDHIKLSA-N	spectral_library_annotation
4297	uridine, 1-[(2R,3R,4S,5R)-3,4-dihydroxy-5-(hydroxymethyl)oxolan-2-yl]pyrimidine-2,4-dione	[M-H]-	0.787	243.062		C9H12N2O6	O=c1nc(O)ccn1[C@@H]1O[C@H](CO)[C@@H](O)[C@H]1O	InChI=1S/C9H12N2O6/c12-3-4-6(14)7(15)8(17-4)11-2-1-5(13)10-9(11)16/h1-2,4,6-8,12,14-15H,3H2,(H,10,13,16)/t4-,6-,7-,8-/m1/s1	DRTQHJPVMGBUCF-XVFCMESISA-N	spectral_library_annotation
4297	Pseudouridine, 5-[(2S,3R,4S,5R)-3,4-dihydroxy-5-(hydroxymethyl)oxolan-2-yl]-1H-pyrimidine-2,4-dione	[M-H]-	0.787	243.062		C9H12N2O6	c1c(c(nc(n1)O)O)[C@H]2[C@@H]([C@@H]([C@H](O2)CO)O)O	InChI=1S/C9H12N2O6/c12-2-4-5(13)6(14)7(17-4)3-1-10-9(16)11-8(3)15/h1,4-7,12-14H,2H2,(H2,10,11,15,16)/t4-,5-,6-,7+/m1/s1	PTJWIQPHWPFNBW-GBNDHIKLSA-N	spectral_library_annotation
4297	URIDINE	[M-H]-	0.771	243.062		C9H12N2O6	O=C1N=C(O)C=CN1C2OC(CO)C(O)C2O	InChI=1S/C9H12N2O6/c12-3-4-6(14)7(15)8(17-4)11-2-1-5(13)10-9(11)16/h1-2,4,6-8,12,14-15H,3H2,(H,10,13,16)/t4-,6-,7-,8-/m1/s1	DRTQHJPVMGBUCF-XVFCMESISA-N	spectral_library_annotation
4297	Uridine	[M-H]-	0.757	243.062	4.82782	C9H12N2O6	O=C1N=C(O)C=CN1C2OC(CO)C(O)C2O	InChI=1S/C9H12N2O6/c12-3-4-6(14)7(15)8(17-4)11-2-1-5(13)10-9(11)16/h1-2,4,6-8,12,14-15H,3H2,(H,10,13,16)/t4-,6-,7-,8-/m1/s1	DRTQHJPVMGBUCF-XVFCMESISA-N	spectral_library_annotation
4297	Uridine (Not validated)	[M-H]-	0.74	243.062	1.81	C9H12N2O6	O=C1C=CN(C(=O)N1)C2OC(CO)C(O)C2(O)	InChI=1S/C9H12N2O6/c12-3-4-6(14)7(15)8(17-4)11-2-1-5(13)10-9(11)16/h1-2,4,6-8,12,14-15H,3H2,(H,10,13,16)	DRTQHJPVMGBUCF-UHFFFAOYSA-N	spectral_library_annotation
4297	Uridine, 1-[(2R,3R,4S,5R)-3,4-dihydroxy-5-(hydroxymethyl)oxolan-2-yl]pyrimidine-2,4-dione	[M-H]-	0.732	243.062		C9H12N2O6	c1cn(c(=O)nc1O)[C@H]2[C@@H]([C@@H]([C@H](O2)CO)O)O	InChI=1S/C9H12N2O6/c12-3-4-6(14)7(15)8(17-4)11-2-1-5(13)10-9(11)16/h1-2,4,6-8,12,14-15H,3H2,(H,10,13,16)/t4-,6-,7-,8-/m1/s1	DRTQHJPVMGBUCF-XVFCMESISA-N	spectral_library_annotation
4297	Uridine, araU, Uracilriboside, 1-beta-D-Ribofuranosyluracil, Uracil-1-beta-D-ribofuranoside	[M-H]-	0.716	243.062		C9H12N2O6	OC[C@@H](O1)[C@@H](O)[C@@H](O)[C@@H]1N(C=2)C(=O)NC(=O)C2	InChI=1S/C9H12N2O6/c12-3-4-6(14)7(15)8(17-4)11-2-1-5(13)10-9(11)16/h1-2,4,6-8,12,14-15H,3H2,(H,10,13,16)/t4-,6-,7-,8-/m1/s1	DRTQHJPVMGBUCF-XVFCMESISA-N	spectral_library_annotation
4297	Uridine, araU, Uracilriboside, 1-beta-D-Ribofuranosyluracil, Uracil-1-beta-D-ribofuranoside, 1-[(2R,3R,4S,5R)-3,4-dihydroxy-5-(hydroxymethyl)oxolan-2-yl]pyrimidine-2,4-dione	[M-H]-	0.716	243.062		C9H12N2O6	C1=CN(C(=O)NC1=O)C2C(C(C(O2)CO)O)O	InChI=1/C9H12N2O6/c12-3-4-6(14)7(15)8(17-4)11-2-1-5(13)10-9(11)16/h1-2,4,6-8,12,14-15H,3H2,(H,10,13,16)/t4-,6-,7-,8-/m1/s1/f/h10H	DRTQHJPVMGBUCF-XVFCMESISA-N	spectral_library_annotation
4342	Uric acid :: Alkaloids and Derivatives :: Polar Metabolites :: 7,9-dihydro-3H-purine-2,6,8-trione)	[M-H]-	0.95	167.021						spectral_library_annotation
4342	URIC ACID	[M-H]-	0.949	167.021		C5H4N4O3	OC=1N=C(O)C=2N=C(O)NC2N1	InChI=1S/C5H4N4O3/c10-3-1-2(7-4(11)6-1)8-5(12)9-3/h(H4,6,7,8,9,10,11,12)	LEHOTFFKMJEONL-UHFFFAOYSA-N	spectral_library_annotation
4342	URATE	[M-H]-	0.93	167.021		C5H4N4O3	O=C1NC2=C(N1)C(=O)NC(=O)N2	InChI=1S/C5H4N4O3/c10-3-1-2(7-4(11)6-1)8-5(12)9-3/h(H4,6,7,8,9,10,11,12)	LEHOTFFKMJEONL-UHFFFAOYSA-N	spectral_library_annotation
4342	URATE	[M-H]-	0.856	167.021		C5H4N4O3	C12=C(NC(=O)N1)NC(=O)NC2=O	InChI=1S/C5H4N4O3/c10-3-1-2(7-4(11)6-1)8-5(12)9-3/h(H4,6,7,8,9,10,11,12)	LEHOTFFKMJEONL-UHFFFAOYSA-N	spectral_library_annotation
4342	URATE	[M-H]-	0.856	167.02	7.40817	C5H4N4O3	C12=C(NC(=O)N1)NC(=O)NC2=O	InChI=1S/C5H4N4O3/c10-3-1-2(7-4(11)6-1)8-5(12)9-3/h(H4,6,7,8,9,10,11,12)	LEHOTFFKMJEONL-UHFFFAOYSA-N	spectral_library_annotation
4470	CITRIC ACID	[M-H]-	0.899	191.02		C6H8O7	O=C(O)CC(O)(C(=O)O)CC(=O)O	InChI=1S/C6H8O7/c7-3(8)1-6(13,5(11)12)2-4(9)10/h13H,1-2H2,(H,7,8)(H,9,10)(H,11,12)	KRKNYBCHXYNGOX-UHFFFAOYSA-N	spectral_library_annotation
4470	CITRATE	[M-H]-	0.893	191.019		C6H8O7	C(C(=O)O)C(CC(=O)O)(C(=O)O)O	InChI=1S/C6H8O7/c7-3(8)1-6(13,5(11)12)2-4(9)10/h13H,1-2H2,(H,7,8)(H,9,10)(H,11,12)	KRKNYBCHXYNGOX-UHFFFAOYSA-N	spectral_library_annotation
4470	CITRATE	[M-H]-	0.893	191.019	12.0351	C6H8O7	C(C(=O)O)C(CC(=O)O)(C(=O)O)O	InChI=1S/C6H8O7/c7-3(8)1-6(13,5(11)12)2-4(9)10/h13H,1-2H2,(H,7,8)(H,9,10)(H,11,12)	KRKNYBCHXYNGOX-UHFFFAOYSA-N	spectral_library_annotation
4470	CITRATE	[M-H]-	0.889	191.019	11.8486	C6H8O7	C(C(=O)O)C(CC(=O)O)(C(=O)O)O	InChI=1S/C6H8O7/c7-3(8)1-6(13,5(11)12)2-4(9)10/h13H,1-2H2,(H,7,8)(H,9,10)(H,11,12)	KRKNYBCHXYNGOX-UHFFFAOYSA-N	spectral_library_annotation
4470	CITRIC ACID	[M-H]-	0.888	191.02		C6H8O7	O=C(O)CC(O)(C(=O)O)CC(=O)O	InChI=1S/C6H8O7/c7-3(8)1-6(13,5(11)12)2-4(9)10/h13H,1-2H2,(H,7,8)(H,9,10)(H,11,12)	KRKNYBCHXYNGOX-UHFFFAOYSA-N	spectral_library_annotation
4470	CITRATE	[M-H]-	0.845	191.019	11.6694	C6H8O7	C(C(=O)O)C(CC(=O)O)(C(=O)O)O	InChI=1S/C6H8O7/c7-3(8)1-6(13,5(11)12)2-4(9)10/h13H,1-2H2,(H,7,8)(H,9,10)(H,11,12)	KRKNYBCHXYNGOX-UHFFFAOYSA-N	spectral_library_annotation
4470	Citric acid	[M-H]-	0.845	191.019	9.25233	C6H8O7	O=C(O)CC(O)(C(=O)O)CC(=O)O	InChI=1S/C6H8O7/c7-3(8)1-6(13,5(11)12)2-4(9)10/h13H,1-2H2,(H,7,8)(H,9,10)(H,11,12)	KRKNYBCHXYNGOX-UHFFFAOYSA-N	spectral_library_annotation
4470	CITRIC ACID	[M-H]-	0.823	191.02		C6H8O7	O=C(O)CC(O)(C(=O)O)CC(=O)O	InChI=1S/C6H8O7/c7-3(8)1-6(13,5(11)12)2-4(9)10/h13H,1-2H2,(H,7,8)(H,9,10)(H,11,12)	KRKNYBCHXYNGOX-UHFFFAOYSA-N	spectral_library_annotation
4470	Citric acid	[M-H]-	0.812	191.02		C6H8O7	O=C(O)CC(O)(C(=O)O)CC(=O)O	InChI=1S/C6H8O7/c7-3(8)1-6(13,5(11)12)2-4(9)10/h13H,1-2H2,(H,7,8)(H,9,10)(H,11,12)	KRKNYBCHXYNGOX-UHFFFAOYSA-N	spectral_library_annotation
4470	Citric acid	[M-H]-	0.771	191.02						spectral_library_annotation
4494	INOSINE	[M+H]+	0.92	269.088		C10H12N4O5	OC1=NC=NC2=C1N=CN2C3OC(CO)C(O)C3O	InChI=1S/C10H12N4O5/c15-1-4-6(16)7(17)10(19-4)14-3-13-5-8(14)11-2-12-9(5)18/h2-4,6-7,10,15-17H,1H2,(H,11,12,18)/t4-,6-,7-,10-/m1/s1	UGQMRVRMYYASKQ-KQYNXXCUSA-N	spectral_library_annotation
4494	Inosine	[M+H]+	0.905	269.088		C10H12N4O5	C([C@@H]1[C@H]([C@H]([C@H](n2cnc3c2ncnc3O)O1)O)O)O	InChI=1S/C10H12N4O5/c15-1-4-6(16)7(17)10(19-4)14-3-13-5-8(14)11-2-12-9(5)18/h2-4,6-7,10,15-17H,1H2,(H,11,12,18)/t4-,6-,7-,10-/m1/s1	UGQMRVRMYYASKQ-KQYNXXCUSA-N	spectral_library_annotation
4494	Inosine, 9-[(2R,3R,4S,5R)-3,4-dihydroxy-5-(hydroxymethyl)oxolan-2-yl]-3H-purin-6-one	[M+H]+	0.897	269.088		C10H12N4O5	OC[C@H]1O[C@H]([C@H](O)[C@@H]1O)N1C=NC2=C(O)N=CN=C12	InChI=1S/C10H12N4O5/c15-1-4-6(16)7(17)10(19-4)14-3-13-5-8(14)11-2-12-9(5)18/h2-4,6-7,10,15-17H,1H2,(H,11,12,18)/t4-,6-,7-,10-/m1/s1	UGQMRVRMYYASKQ-KQYNXXCUSA-N	spectral_library_annotation
4494	Inosine, 9-[(2R,3R,4S,5R)-3,4-dihydroxy-5-(hydroxymethyl)oxolan-2-yl]-3H-purin-6-one	[M+H]+	0.877	269.088		C10H12N4O5	OC[C@H]1O[C@H]([C@H](O)[C@@H]1O)N1C=NC2=C(O)N=CN=C12	InChI=1S/C10H12N4O5/c15-1-4-6(16)7(17)10(19-4)14-3-13-5-8(14)11-2-12-9(5)18/h2-4,6-7,10,15-17H,1H2,(H,11,12,18)/t4-,6-,7-,10-/m1/s1	UGQMRVRMYYASKQ-KQYNXXCUSA-N	spectral_library_annotation
4494	INOSINE - 60.0 eV	[M+H]+	0.843	269.088			OC[C@H]1O[C@H]([C@H](O)[C@@H]1O)N1C=NC2=C1N=CNC2=O	N/A	N/A	spectral_library_annotation
4494	INOSINE - 50.0 eV	[M+H]+	0.817	269.088			OC[C@H]1O[C@H]([C@H](O)[C@@H]1O)N1C=NC2=C1N=CNC2=O	N/A	N/A	spectral_library_annotation
4494	INOSINE	[M+H]+	0.796	269.088		C10H12N4O5	OC1=NC=NC2=C1N=CN2C3OC(CO)C(O)C3O	InChI=1S/C10H12N4O5/c15-1-4-6(16)7(17)10(19-4)14-3-13-5-8(14)11-2-12-9(5)18/h2-4,6-7,10,15-17H,1H2,(H,11,12,18)/t4-,6-,7-,10-/m1/s1	UGQMRVRMYYASKQ-KQYNXXCUSA-N	spectral_library_annotation
4494	INOSINE - 70.0 eV	[M+H]+	0.796	269.088			OC[C@H]1O[C@H]([C@H](O)[C@@H]1O)N1C=NC2=C1N=CNC2=O	N/A	N/A	spectral_library_annotation
4494	INOSINE - 40.0 eV	[M+H]+	0.792	269.088			OC[C@H]1O[C@H]([C@H](O)[C@@H]1O)N1C=NC2=C1N=CNC2=O	N/A	N/A	spectral_library_annotation
4494	INOSINE	[M+H]+	0.745	269.088		C10H12N4O5	OC1=NC=NC2=C1N=CN2C3OC(CO)C(O)C3O	InChI=1S/C10H12N4O5/c15-1-4-6(16)7(17)10(19-4)14-3-13-5-8(14)11-2-12-9(5)18/h2-4,6-7,10,15-17H,1H2,(H,11,12,18)/t4-,6-,7-,10-/m1/s1	UGQMRVRMYYASKQ-KQYNXXCUSA-N	spectral_library_annotation
4556	PyroglutamicAcid	[M-H]-	0.951	128.035		C5H7NO3	C1CC(=O)NC1C(=O)O	InChI=1S/C5H7NO3/c7-4-2-1-3(6-4)5(8)9/h3H,1-2H2,(H,6,7)(H,8,9)/t3-/m0/s1	ODHCTXKNWHHXJC-VKHMYHEASA-N	spectral_library_annotation
4630	cis-Aconitic acid	[M-H]-	0.756	173.009	12.8925	C6H6O6	C(/C(=C/C(=O)O)/C(=O)O)C(=O)O			spectral_library_annotation
4630	ACONITIC ACID	[M-H]-	0.754	173.009		C6H6O6	O=C(O)C=C(C(=O)O)CC(=O)O	InChI=1S/C6H6O6/c7-4(8)1-3(6(11)12)2-5(9)10/h1H,2H2,(H,7,8)(H,9,10)(H,11,12)/b3-1+	GTZCVFVGUGFEME-HNQUOIGGSA-N	spectral_library_annotation
4630	ACONITIC ACID	[M-H]-	0.745	173.009		C6H6O6	O=C(O)C=C(C(=O)O)CC(=O)O	InChI=1S/C6H6O6/c7-4(8)1-3(6(11)12)2-5(9)10/h1H,2H2,(H,7,8)(H,9,10)(H,11,12)/b3-1+	GTZCVFVGUGFEME-HNQUOIGGSA-N	spectral_library_annotation
4630	Aconitic Acid	[M-H]-	0.744	173.009		C6H6O6	O=C(O)C=C(C(=O)O)CC(=O)O	InChI=1S/C6H6O6/c7-4(8)1-3(6(11)12)2-5(9)10/h1H,2H2,(H,7,8)(H,9,10)(H,11,12)/b3-1-	GTZCVFVGUGFEME-IWQZZHSRSA-N	spectral_library_annotation
4630	ACONITIC ACID	[M-H]-	0.742	173.009		C6H6O6	O=C(O)C=C(C(=O)O)CC(=O)O	InChI=1S/C6H6O6/c7-4(8)1-3(6(11)12)2-5(9)10/h1H,2H2,(H,7,8)(H,9,10)(H,11,12)/b3-1+	GTZCVFVGUGFEME-HNQUOIGGSA-N	spectral_library_annotation
4630	cis-Aconitic acid, Achilleaic acid, cis-aconitate, cis-Oxaloacetic acid, cis-1,2,3-Propenetricarboxylic Acid, cis-Propene-1,2,3-tricarboxylic acid	[M-H]-	0.735	173.009		C6H6O6	OC(=O)CC(C(O)=O)=C([H])C(O)=O	InChI=1S/C6H6O6/c7-4(8)1-3(6(11)12)2-5(9)10/h1H,2H2,(H,7,8)(H,9,10)(H,11,12)/b3-1-	GTZCVFVGUGFEME-IWQZZHSRSA-N	spectral_library_annotation
4630	cis-Aconitic Acid, Achilleaic acid, cis-aconitate, cis-Oxaloacetic acid, cis-1,2,3-Propenetricarboxylic Acid, cis-Propene-1,2,3-tricarboxylic acid, (Z)-prop-1-ene-1,2,3-tricarboxylic acid	[M-H]-	0.735	173.009		C6H6O6	C(C(=CC(=O)O)C(=O)O)C(=O)O	InChI=1/C6H6O6/c7-4(8)1-3(6(11)12)2-5(9)10/h1H,2H2,(H,7,8)(H,9,10)(H,11,12)/b3-1-/f/h7,9,11H	GTZCVFVGUGFEME-IWQZZHSRSA-N	spectral_library_annotation
4697	Ethyl-beta-glucuronide	[M-H]-	0.942	221.066	7.66028	C8H14O7	O=C(O)C1OC(OCC)C(O)C(O)C1O	InChI=1S/C8H14O7/c1-2-14-8-5(11)3(9)4(10)6(15-8)7(12)13/h3-6,8-11H,2H2,1H3,(H,12,13)/t3-,4-,5+,6-,8+/m0/s1	IWJBVMJWSPZNJH-UQGZVRACSA-N	spectral_library_annotation
4813	INOSINE	[M-H]-	0.983	267.073		C10H12N4O5	OC[C@H]1O[C@H]([C@H](O)[C@@H]1O)N1C=NC2=C1N=CNC2=O	InChI=1S/C10H12N4O5/c15-1-4-6(16)7(17)10(19-4)14-3-13-5-8(14)11-2-12-9(5)18/h2-4,6-7,10,15-17H,1H2,(H,11,12,18)/t4-,6-,7-,10-/m1/s1	UGQMRVRMYYASKQ-KQYNXXCUSA-N	spectral_library_annotation
4813	Inosine	[M-H]-	0.98	267.074	6.27522	C10H12N4O5	OC1=NC=NC2=C1N=CN2C3OC(CO)C(O)C3O	InChI=1S/C10H12N4O5/c15-1-4-6(16)7(17)10(19-4)14-3-13-5-8(14)11-2-12-9(5)18/h2-4,6-7,10,15-17H,1H2,(H,11,12,18)/t4-,6-,7-,10-/m1/s1	UGQMRVRMYYASKQ-KQYNXXCUSA-N	spectral_library_annotation
4813	INOSINE	[M-H]-	0.979	267.073		C10H12N4O5	OC1=NC=NC2=C1N=CN2C3OC(CO)C(O)C3O	InChI=1S/C10H12N4O5/c15-1-4-6(16)7(17)10(19-4)14-3-13-5-8(14)11-2-12-9(5)18/h2-4,6-7,10,15-17H,1H2,(H,11,12,18)/t4-,6-,7-,10-/m1/s1	UGQMRVRMYYASKQ-KQYNXXCUSA-N	spectral_library_annotation
4813	Inosine	[M-H]-	0.972	267.074	0.46	C10H12N4O5	O=c1[nH]cnc2c1ncn2[C@@H]1O[C@H](CO)[C@@H](O)[C@H]1O		UGQMRVRMYYASKQ-KQYNXXCUSA-N	spectral_library_annotation
4813	INOSINE	[M-H]-	0.96	267.073		C10H12N4O5	OC1=NC=NC2=C1N=CN2C3OC(CO)C(O)C3O	InChI=1S/C10H12N4O5/c15-1-4-6(16)7(17)10(19-4)14-3-13-5-8(14)11-2-12-9(5)18/h2-4,6-7,10,15-17H,1H2,(H,11,12,18)/t4-,6-,7-,10-/m1/s1	UGQMRVRMYYASKQ-KQYNXXCUSA-N	spectral_library_annotation
4813	Inosine	[M-H]-	0.956	267.074	0.29	C10H12N4O5	O=c1[nH]cnc2c1ncn2[C@@H]1O[C@H](CO)[C@@H](O)[C@H]1O		UGQMRVRMYYASKQ-KQYNXXCUSA-N	spectral_library_annotation
4813	INOSINE	[M-H]-	0.949	267.073		C10H12N4O5	C1=NC(=O)C2=C(N1)N(C=N2)C3C(C(C(O3)CO)O)O	InChI=1S/C10H12N4O5/c15-1-4-6(16)7(17)10(19-4)14-3-13-5-8(14)11-2-12-9(5)18/h2-4,6-7,10,15-17H,1H2,(H,11,12,18)	UGQMRVRMYYASKQ-UHFFFAOYSA-N	spectral_library_annotation
4813	INOSINE	[M-H]-	0.949	267.074	4.42956	C10H12N4O5	C1=NC2=C(C(=O)N1)N=CN2[C@H]3[C@@H]([C@@H]([C@H](O3)CO)O)O	InChI=1S/C10H12N4O5/c15-1-4-6(16)7(17)10(19-4)14-3-13-5-8(14)11-2-12-9(5)18/h2-4,6-7,10,15-17H,1H2,(H,11,12,18)/t4-,6-,7-,10-/m1/s1	UGQMRVRMYYASKQ-KQYNXXCUSA-N	spectral_library_annotation
4813	INOSINE	[M-H]-	0.711	267.073		C10H12N4O5	OC1=NC=NC2=C1N=CN2C3OC(CO)C(O)C3O	InChI=1S/C10H12N4O5/c15-1-4-6(16)7(17)10(19-4)14-3-13-5-8(14)11-2-12-9(5)18/h2-4,6-7,10,15-17H,1H2,(H,11,12,18)/t4-,6-,7-,10-/m1/s1	UGQMRVRMYYASKQ-KQYNXXCUSA-N	spectral_library_annotation
4901	TAURINE	[M-H]-	0.987	124.007		C2H7NO3S	O=S(=O)(O)CCN	InChI=1S/C2H7NO3S/c3-1-2-7(4,5)6/h1-3H2,(H,4,5,6)	XOAAWQZATWQOTB-UHFFFAOYSA-N	spectral_library_annotation
4901	TAURINE	[M-H]-	0.986	124.007		C2H7NO3S	O=S(=O)(O)CCN	InChI=1S/C2H7NO3S/c3-1-2-7(4,5)6/h1-3H2,(H,4,5,6)	XOAAWQZATWQOTB-UHFFFAOYSA-N	spectral_library_annotation
4901	Taurine	[M-H]-	0.986	124.006	7.72907	C2H7NO3S	O=S(=O)(O)CCN	InChI=1S/C2H7NO3S/c3-1-2-7(4,5)6/h1-3H2,(H,4,5,6)	XOAAWQZATWQOTB-UHFFFAOYSA-N	spectral_library_annotation
4901	TAURINE	[M-H]-	0.986	124.007		C2H7NO3S	O=S(=O)(O)CCN	InChI=1S/C2H7NO3S/c3-1-2-7(4,5)6/h1-3H2,(H,4,5,6)	XOAAWQZATWQOTB-UHFFFAOYSA-N	spectral_library_annotation
4901	Taurine	[M-H]-	0.983	124.007	8.8347	C2H7NO3S	C(CS(=O)(=O)O)N			spectral_library_annotation
4901	TAURINE	[M-H]-	0.963	124.007		C2H7NO3S	C(CS(=O)(=O)O)N	InChI=1S/C2H7NO3S/c3-1-2-7(4,5)6/h1-3H2,(H,4,5,6)	XOAAWQZATWQOTB-UHFFFAOYSA-N	spectral_library_annotation
4901	TAURINE	[M-H]-	0.963	124.006	4.18592	C2H7NO3S	C(CS(=O)(=O)O)N	InChI=1S/C2H7NO3S/c3-1-2-7(4,5)6/h1-3H2,(H,4,5,6)	XOAAWQZATWQOTB-UHFFFAOYSA-N	spectral_library_annotation
4901	TAURINE	[M-H]-	0.791	124.007		C2H7NO3S	O=S(=O)(O)CCN	InChI=1S/C2H7NO3S/c3-1-2-7(4,5)6/h1-3H2,(H,4,5,6)	XOAAWQZATWQOTB-UHFFFAOYSA-N	spectral_library_annotation
4980	Ethyl acetate (Oxidation, Oxidation, Acetylation, Glycine Conjugation, Methylation)	[M-H]-	0.755	232.083	8.42416					spectral_library_annotation
5107	GLUTAMATE		0.737	130.05						spectral_library_annotation
5207	CITRAMALIC ACID	[M-H]-	0.815	147.03		C5H8O5	O=C(O)CC(O)(C(=O)O)C	InChI=1S/C5H8O5/c1-5(10,4(8)9)2-3(6)7/h10H,2H2,1H3,(H,6,7)(H,8,9)	XFTRTWQBIOMVPK-UHFFFAOYSA-N	spectral_library_annotation
5207	Citramalic acid	[M-H]-	0.814	147.03	11.3136	C5H8O5	CC(CC(=O)O)(C(=O)O)O			spectral_library_annotation
5207	CITRAMALATE	[M-H]-	0.79	147.029	8.12872	C5H8O5	CC(CC(=O)O)(C(=O)O)O	InChI=1S/C5H8O5/c1-5(10,4(8)9)2-3(6)7/h10H,2H2,1H3,(H,6,7)(H,8,9)	XFTRTWQBIOMVPK-UHFFFAOYSA-N	spectral_library_annotation
5207	CITRAMALIC ACID	[M-H]-	0.756	147.03		C5H8O5	O=C(O)CC(O)(C(=O)O)C	InChI=1S/C5H8O5/c1-5(10,4(8)9)2-3(6)7/h10H,2H2,1H3,(H,6,7)(H,8,9)	XFTRTWQBIOMVPK-UHFFFAOYSA-N	spectral_library_annotation
5207	CITRAMALATE	[M-H]-	0.755	147.03		C5H8O5	CC(O)(CC(O)=O)C(O)=O	InChI=1S/C5H8O5/c1-5(10,4(8)9)2-3(6)7/h10H,2H2,1H3,(H,6,7)(H,8,9)	XFTRTWQBIOMVPK-UHFFFAOYSA-N	spectral_library_annotation
5207	3-HYDROXYGLUTARIC ACID	[M-H]-	0.75	147.03		C5H8O5	O=C(O)CC(O)CC(=O)O	InChI=1S/C5H8O5/c6-3(1-4(7)8)2-5(9)10/h3,6H,1-2H2,(H,7,8)(H,9,10)	ZQHYXNSQOIDNTL-UHFFFAOYSA-N	spectral_library_annotation
5207	citramalic acid, 2-hydroxy-2-methylbutanedioic acid	[M-H]-	0.734	147.03		C5H8O5	CC(O)(CC(=O)O)C(=O)O	InChI=1S/C5H8O5/c1-5(10,4(8)9)2-3(6)7/h10H,2H2,1H3,(H,6,7)(H,8,9)	XFTRTWQBIOMVPK-UHFFFAOYSA-N	spectral_library_annotation
5307	Erythronolactone	[M-H]-	0.944	117.018	4.14405	C4H6O4	O=C1OCC(O)C1O	InChI=1S/C4H6O4/c5-2-1-8-4(7)3(2)6/h2-3,5-6H,1H2/t2-,3-/m1/s1	SGMJBNSHAZVGMC-PWNYCUMCSA-N	spectral_library_annotation
5307	METHYLMALONATE	[M-H]-	0.899	117.018	8.1533	C4H6O4	CC(C(=O)O)C(=O)O	InChI=1S/C4H6O4/c1-2(3(5)6)4(7)8/h2H,1H3,(H,5,6)(H,7,8)	ZIYVHBGGAOATLY-UHFFFAOYSA-N	spectral_library_annotation
5307	SUCCINATE	[M-H]-	0.847	117.019		C4H6O4	C(CC(=O)O)C(=O)O	InChI=1S/C4H6O4/c5-3(6)1-2-4(7)8/h1-2H2,(H,5,6)(H,7,8)	KDYFGRWQOYBRFD-UHFFFAOYSA-N	spectral_library_annotation
5307	SUCCINATE	[M-H]-	0.847	117.018	8.39966	C4H6O4	C(CC(=O)O)C(=O)O	InChI=1S/C4H6O4/c5-3(6)1-2-4(7)8/h1-2H2,(H,5,6)(H,7,8)	KDYFGRWQOYBRFD-UHFFFAOYSA-N	spectral_library_annotation
5307	Succinic acid	[M-H]-	0.756	117.018	4.11947	C4H6O4	O=C(O)CCC(=O)O	InChI=1S/C4H6O4/c5-3(6)1-2-4(7)8/h1-2H2,(H,5,6)(H,7,8)	KDYFGRWQOYBRFD-UHFFFAOYSA-N	spectral_library_annotation
5394	Isopropanol (Glucuronide Conjugation)	[M-H]-	0.956	235.082	0.81033					spectral_library_annotation
5394	1-Bromopropane (Oxidative Debromination, Glucuronide Conjugation)	[M-H]-	0.952	235.082	0.819					spectral_library_annotation
5394	Acrolein (Hydration, Nitro Reduction, Oxidation, Glucuronide Conjugation)	[M-H]-	0.949	235.082	0.80424					spectral_library_annotation
5394	2-Bromopropane (Oxidative Debromination, Glucuronide Conjugation)	[M-H]-	0.945	235.082	0.81324					spectral_library_annotation
5394	Isopropanol (Glucuronide Conjugation)	[M-H]-	0.934	235.082	5.56512					spectral_library_annotation
5394	Isopropanol (Glucuronide Conjugation)	[M-H]-	0.887	235.082	6.11898					spectral_library_annotation
5394	Isopropanol (Glucuronide Conjugation)	[M-H]-	0.846	235.082	4.82066					spectral_library_annotation
5445	3-Hydroxy-3-methylglutarate, HMG, HMGA, 3-Hydroxy-3-methylglutaric acid, beta-Hydroxy-beta-methylglutaric acid, Dicrotalic acid, 3-Hydroxy-3-methylpentanedioic acid, Meglutol, Lipoglutaren, Medroglutaric acid, alpha-Keto-beta-oxy-beta-methylvalerate	[M-H]-	0.83	161.045		C6H10O5	OC(=O)CC(C)(O)CC(O)=O	InChI=1S/C6H10O5/c1-6(11,2-4(7)8)3-5(9)10/h11H,2-3H2,1H3,(H,7,8)(H,9,10)	NPOAOTPXWNWTSH-UHFFFAOYSA-N	spectral_library_annotation
5445	3-Hydroxy-3-methylglutarate, HMG, HMGA, 3-Hydroxy-3-methylglutaric Acid, beta-Hydroxy-beta-methylglutaric acid, Dicrotalic acid, 3-Hydroxy-3-methylpentanedioic acid, Meglutol, Lipoglutaren, Medroglutaric acid, alpha-Keto-beta-oxy-beta-methylvalerate, 3-hydroxy-3-methylpentanedioic acid	[M-H]-	0.83	161.045		C6H10O5	CC(CC(=O)O)(CC(=O)O)O	InChI=1/C6H10O5/c1-6(11,2-4(7)8)3-5(9)10/h11H,2-3H2,1H3,(H,7,8)(H,9,10)/f/h7,9H	NPOAOTPXWNWTSH-UHFFFAOYSA-N	spectral_library_annotation
5445	3-Hydroxy-3-methylglutaric acid	[M-H]-	0.81	161.045	6.72295	C6H10O5	O=C(O)CC(O)(C)CC(=O)O	InChI=1S/C6H10O5/c1-6(11,2-4(7)8)3-5(9)10/h11H,2-3H2,1H3,(H,7,8)(H,9,10)	NPOAOTPXWNWTSH-UHFFFAOYSA-N	spectral_library_annotation
5496	4-Pyridoxic acid	[M-H]-	0.97	182.045	2.65072	C8H9NO4	O=C(O)C1=C(O)C(=NC=C1CO)C	InChI=1S/C8H9NO4/c1-4-7(11)6(8(12)13)5(3-10)2-9-4/h2,10-11H,3H2,1H3,(H,12,13)	HXACOUQIXZGNBF-UHFFFAOYSA-N	spectral_library_annotation
5496	4-PYRIDOXIC ACID	[M-H]-	0.97	182.046		C8H9NO4	O=C(O)C1=C(O)C(=NC=C1CO)C	InChI=1S/C8H9NO4/c1-4-7(11)6(8(12)13)5(3-10)2-9-4/h2,10-11H,3H2,1H3,(H,12,13)	HXACOUQIXZGNBF-UHFFFAOYSA-N	spectral_library_annotation
5496	4-PYRIDOXIC ACID	[M-H]-	0.969	182.046		C8H9NO4	O=C(O)C1=C(O)C(=NC=C1CO)C	InChI=1S/C8H9NO4/c1-4-7(11)6(8(12)13)5(3-10)2-9-4/h2,10-11H,3H2,1H3,(H,12,13)	HXACOUQIXZGNBF-UHFFFAOYSA-N	spectral_library_annotation
5496	4-PYRIDOXIC ACID	[M-H]-	0.964	182.046		C8H9NO4	O=C(O)C1=C(O)C(=NC=C1CO)C	InChI=1S/C8H9NO4/c1-4-7(11)6(8(12)13)5(3-10)2-9-4/h2,10-11H,3H2,1H3,(H,12,13)	HXACOUQIXZGNBF-UHFFFAOYSA-N	spectral_library_annotation
5496	4-PYRIDOXATE	[M-H]-	0.95	182.045		C8H9NO4	CC1=NC=C(C(=C1O)C(=O)O)CO	InChI=1S/C8H9NO4/c1-4-7(11)6(8(12)13)5(3-10)2-9-4/h2,10-11H,3H2,1H3,(H,12,13)	HXACOUQIXZGNBF-UHFFFAOYSA-N	spectral_library_annotation
5496	4-PYRIDOXATE	[M-H]-	0.95	182.045	4.49898	C8H9NO4	CC1=NC=C(C(=C1O)C(=O)O)CO	InChI=1S/C8H9NO4/c1-4-7(11)6(8(12)13)5(3-10)2-9-4/h2,10-11H,3H2,1H3,(H,12,13)	HXACOUQIXZGNBF-UHFFFAOYSA-N	spectral_library_annotation
5496	4-PYRIDOXATE	[M-H]-	0.946	182.046		C8H9NO4	CC1=NC=C(CO)C(C(O)=O)=C1O	InChI=1S/C8H9NO4/c1-4-7(11)6(8(12)13)5(3-10)2-9-4/h2,10-11H,3H2,1H3,(H,12,13)	HXACOUQIXZGNBF-UHFFFAOYSA-N	spectral_library_annotation
5496	Pyridoxic Acid :: Pyridines :: Polar Metabolites :: 3-hydroxy-5-(hydroxymethyl)-2-methylpyridine-4-carboxylic acid)	[M-H]-	0.942	182.046						spectral_library_annotation
5496	Pyridoxic Acid :: Pyridines :: Polar Metabolites :: 3-hydroxy-5-(hydroxymethyl)-2-methylpyridine-4-carboxylic acid)	[M-H]-	0.923	182.046						spectral_library_annotation
5496	4-PYRIDOXIC ACID	[M-H]-	0.812	182.046		C8H9NO4	O=C(O)C1=C(O)C(=NC=C1CO)C	InChI=1S/C8H9NO4/c1-4-7(11)6(8(12)13)5(3-10)2-9-4/h2,10-11H,3H2,1H3,(H,12,13)	HXACOUQIXZGNBF-UHFFFAOYSA-N	spectral_library_annotation
5666	XANTHOSINE	[M-H]-	0.965	283.068		C10H12N4O6	OC[C@H]1O[C@H]([C@H](O)[C@@H]1O)N1C=NC2=C1N=C(O)N=C2O	InChI=1S/C10H12N4O6/c15-1-3-5(16)6(17)9(20-3)14-2-11-4-7(14)12-10(19)13-8(4)18/h2-3,5-6,9,15-17H,1H2,(H2,12,13,18,19)/t3-,5-,6-,9-/m1/s1	UBORTCNDUKBEOP-UUOKFMHZSA-N	spectral_library_annotation
5890	Pantothenate, Pantothenic acid, 3-[[(2R)-2,4-dihydroxy-3,3-dimethylbutanoyl]amino]propanoic acid	[M-H]-	0.995	218.103		C9H17NO5	CC(C)(CO)[C@@H](O)C(=O)NCCC(O)=O	InChI=1S/C9H17NO5/c1-9(2,5-11)7(14)8(15)10-4-3-6(12)13/h7,11,14H,3-5H2,1-2H3,(H,10,15)(H,12,13)/t7-/m0/s1	GHOKWGTUZJEAQD-ZETCQYMHSA-N	spectral_library_annotation
5890	PANTOTHENIC ACID	[M-H]-	0.994	218.103		C9H17NO5	O=C(O)CCN=C(O)C(O)C(C)(C)CO	InChI=1S/C9H17NO5/c1-9(2,5-11)7(14)8(15)10-4-3-6(12)13/h7,11,14H,3-5H2,1-2H3,(H,10,15)(H,12,13)/t7-/m0/s1	GHOKWGTUZJEAQD-ZETCQYMHSA-N	spectral_library_annotation
5890	PANTOTHENIC ACID	[M-H]-	0.99	218.103		C9H17NO5	O=C(O)CCN=C(O)C(O)C(C)(C)CO	InChI=1S/C9H17NO5/c1-9(2,5-11)7(14)8(15)10-4-3-6(12)13/h7,11,14H,3-5H2,1-2H3,(H,10,15)(H,12,13)/t7-/m0/s1	GHOKWGTUZJEAQD-ZETCQYMHSA-N	spectral_library_annotation
5890	PANTOTHENIC ACID	[M-H]-	0.982	218.103		C9H17NO5	O=C(O)CCN=C(O)C(O)C(C)(C)CO	InChI=1S/C9H17NO5/c1-9(2,5-11)7(14)8(15)10-4-3-6(12)13/h7,11,14H,3-5H2,1-2H3,(H,10,15)(H,12,13)/t7-/m0/s1	GHOKWGTUZJEAQD-ZETCQYMHSA-N	spectral_library_annotation
5890	Pantothenic acid	[M-H]-	0.978	218.103	6.16496	C9H17NO5	CC(C)(CO)[C@H](C(=O)NCCC(=O)O)O			spectral_library_annotation
5890	D-PANTOTHENIC ACID	[M-H]-	0.954	218.103		C9H17NO5	C(CCNC([C@H](O)C(C)(C)CO)=O)(=O)O	InChI=1S/C9H17NO5/c1-9(2,5-11)7(14)8(15)10-4-3-6(12)13/h7,11,14H,3-5H2,1-2H3,(H,10,15)(H,12,13)/t7-/m0/s1	GHOKWGTUZJEAQD-ZETCQYMHSA-N	spectral_library_annotation
5890	D-PANTOTHENIC ACID	[M-H]-	0.954	218.103	5.46339	C9H17NO5	CC(C)(CO)[C@H](C(=O)NCCC(=O)O)O	InChI=1S/C9H17NO5/c1-9(2,5-11)7(14)8(15)10-4-3-6(12)13/h7,11,14H,3-5H2,1-2H3,(H,10,15)(H,12,13)/t7-/m0/s1	GHOKWGTUZJEAQD-ZETCQYMHSA-N	spectral_library_annotation
5890	Pantothenate, Pantothenic acid, 3-[[(2R)-2,4-dihydroxy-3,3-dimethylbutanoyl]amino]propanoic acid	[M-H]-	0.952	218.103		C9H17NO5	CC(C)(CO)[C@@H](O)C(=O)NCCC(O)=O	InChI=1S/C9H17NO5/c1-9(2,5-11)7(14)8(15)10-4-3-6(12)13/h7,11,14H,3-5H2,1-2H3,(H,10,15)(H,12,13)/t7-/m0/s1	GHOKWGTUZJEAQD-ZETCQYMHSA-N	spectral_library_annotation
5890	PANTOTHENIC ACID	[M-H]-	0.922	218.103		C9H17NO5	O=C(O)CCN=C(O)C(O)C(C)(C)CO	InChI=1S/C9H17NO5/c1-9(2,5-11)7(14)8(15)10-4-3-6(12)13/h7,11,14H,3-5H2,1-2H3,(H,10,15)(H,12,13)/t7-/m0/s1	GHOKWGTUZJEAQD-ZETCQYMHSA-N	spectral_library_annotation
5890	Pantothenic acid	[M-H]-	0.902	218.103	3.41675	C9H17NO5	O=C(O)CCN=C(O)C(O)C(C)(C)CO	InChI=1S/C9H17NO5/c1-9(2,5-11)7(14)8(15)10-4-3-6(12)13/h7,11,14H,3-5H2,1-2H3,(H,10,15)(H,12,13)/t7-/m0/s1	GHOKWGTUZJEAQD-ZETCQYMHSA-N	spectral_library_annotation
6671	1-Butanol (Oxidation, Oxidation, Acetylation)	[M-H]-	0.741	147.066	2.37076					spectral_library_annotation
6671	Diethylene Glycol Monoethyl Ether (Desaturation, Oxidation)	[M-H]-	0.725	147.066	2.0559					spectral_library_annotation
6671	Diethylene Glycol Monoethyl Ether (Desaturation, Oxidation)	[M-H]-	0.722	147.066	0.91989					spectral_library_annotation
6816	NEG_Validamycin JARYYMUOCXVXNK_RP3_Met0001		0.926	218.997	3.8014					spectral_library_annotation
6966	GLUTARIC ACID	[M-H]-	0.976	131.035		C5H8O4	O=C(O)CCCC(=O)O	InChI=1S/C5H8O4/c6-4(7)2-1-3-5(8)9/h1-3H2,(H,6,7)(H,8,9)	JFCQEDHGNNZCLN-UHFFFAOYSA-N	spectral_library_annotation
6966	GLUTARIC ACID	[M-H]-	0.975	131.035		C5H8O4	O=C(O)CCCC(=O)O	InChI=1S/C5H8O4/c6-4(7)2-1-3-5(8)9/h1-3H2,(H,6,7)(H,8,9)	JFCQEDHGNNZCLN-UHFFFAOYSA-N	spectral_library_annotation
6966	METHYLSUCCINIC ACID	[M-H]-	0.973	131.035		C5H8O4	O=C(O)CC(C(=O)O)C	InChI=1S/C5H8O4/c1-3(5(8)9)2-4(6)7/h3H,2H2,1H3,(H,6,7)(H,8,9)	WXUAQHNMJWJLTG-UHFFFAOYSA-N	spectral_library_annotation
6966	METHYLSUCCINIC ACID	[M-H]-	0.972	131.035		C5H8O4	O=C(O)CC(C(=O)O)C	InChI=1S/C5H8O4/c1-3(5(8)9)2-4(6)7/h3H,2H2,1H3,(H,6,7)(H,8,9)	WXUAQHNMJWJLTG-UHFFFAOYSA-N	spectral_library_annotation
6966	Methylsuccinic acid	[M-H]-	0.965	131.034	2.80897	C5H8O4	O=C(O)CC(C(=O)O)C	InChI=1S/C5H8O4/c1-3(5(8)9)2-4(6)7/h3H,2H2,1H3,(H,6,7)(H,8,9)	WXUAQHNMJWJLTG-UHFFFAOYSA-N	spectral_library_annotation
6966	Glutarate :: Carboxylic Acids :: Polar Metabolites :: pentanedioic acid)	[M-H]-	0.886	131.035						spectral_library_annotation
6966	GLUTARATE	[M-H]-	0.861	131.035		C5H8O4	OC(=O)CCCC(O)=O	InChI=1S/C5H8O4/c6-4(7)2-1-3-5(8)9/h1-3H2,(H,6,7)(H,8,9)	JFCQEDHGNNZCLN-UHFFFAOYSA-N	spectral_library_annotation
6966	GLUTARATE	[M-H]-	0.86	131.035		C5H8O4	OC(=O)CCCC(O)=O	InChI=1S/C5H8O4/c6-4(7)2-1-3-5(8)9/h1-3H2,(H,6,7)(H,8,9)	JFCQEDHGNNZCLN-UHFFFAOYSA-N	spectral_library_annotation
6966	GLUTARATE	[M-H]-	0.742	131.035		C5H8O4	O=C(O)CCCC(=O)O	InChI=1S/C5H8O4/c6-4(7)2-1-3-5(8)9/h1-3H2,(H,6,7)(H,8,9)	JFCQEDHGNNZCLN-UHFFFAOYSA-N	spectral_library_annotation
7027	Methyl Ethyl Ketone (Desaturation, Desaturation, Oxidation, Acetylation, Glucuronide Conjugation)	[M-H]-	0.957	301.056	0.8657					spectral_library_annotation
7193	Isopropanol (Glucuronide Conjugation)	[M-H]-	0.978	235.082	0.81033					spectral_library_annotation
7193	2-Bromopropane (Oxidative Debromination, Glucuronide Conjugation)	[M-H]-	0.974	235.082	0.81324					spectral_library_annotation
7193	Acrolein (Hydration, Nitro Reduction, Oxidation, Glucuronide Conjugation)	[M-H]-	0.966	235.082	0.80424					spectral_library_annotation
7193	1-Bromopropane (Oxidative Debromination, Glucuronide Conjugation)	[M-H]-	0.965	235.082	0.819					spectral_library_annotation
7193	Isopropanol (Glucuronide Conjugation)	[M-H]-	0.952	235.082	5.56512					spectral_library_annotation
7193	Isopropanol (Glucuronide Conjugation)	[M-H]-	0.896	235.082	6.11898					spectral_library_annotation
7193	Isopropanol (Glucuronide Conjugation)	[M-H]-	0.858	235.082	4.82066					spectral_library_annotation
7233	1-Butanol (Oxidation, Oxidation, Acetylation)	[M-H]-	0.712	147.066	2.37076					spectral_library_annotation
7233	Diethylene Glycol Monoethyl Ether (Desaturation, Oxidation)	[M-H]-	0.705	147.066	0.91989					spectral_library_annotation
7407	Benzene (Oxidation, Oxidation, Glucuronide Conjugation)	[M-H]-	0.939	285.062	0.78417					spectral_library_annotation
7710	Phenylalanine :: Phenylpropanoic Acids :: Polar Metabolites :: (2S)-2-amino-3-phenylpropanoic acid)	[M-H]-	0.954	164.072						spectral_library_annotation
7710	Phenylalanine	[M-H]-	0.946	164.071	6.90523	C9H11NO2	O=C(O)C(N)CC=1C=CC=CC1	InChI=1S/C9H11NO2/c10-8(9(11)12)6-7-4-2-1-3-5-7/h1-5,8H,6,10H2,(H,11,12)/t8-/m0/s1	COLNVLDHVKWLRT-QMMMGPOBSA-N	spectral_library_annotation
7710	PHENYLALANINE	[M-H]-	0.938	164.072		C9H11NO2	O=C(O)C(N)CC=1C=CC=CC1	InChI=1S/C9H11NO2/c10-8(9(11)12)6-7-4-2-1-3-5-7/h1-5,8H,6,10H2,(H,11,12)/t8-/m0/s1	COLNVLDHVKWLRT-QMMMGPOBSA-N	spectral_library_annotation
7710	PHENYLALANINE	[M-H]-	0.938	164.072		C9H11NO2	O=C(O)C(N)CC=1C=CC=CC1	InChI=1S/C9H11NO2/c10-8(9(11)12)6-7-4-2-1-3-5-7/h1-5,8H,6,10H2,(H,11,12)/t8-/m0/s1	COLNVLDHVKWLRT-QMMMGPOBSA-N	spectral_library_annotation
7710	PHENYLALANINE	[M-H]-	0.938	164.072		C9H11NO2	O=C(O)C(N)CC=1C=CC=CC1	InChI=1S/C9H11NO2/c10-8(9(11)12)6-7-4-2-1-3-5-7/h1-5,8H,6,10H2,(H,11,12)/t8-/m0/s1	COLNVLDHVKWLRT-QMMMGPOBSA-N	spectral_library_annotation
7710	PHENYLALANINE	[M-H]-	0.938	164.072		C9H11NO2	O=C(O)C(N)CC=1C=CC=CC1	InChI=1S/C9H11NO2/c10-8(9(11)12)6-7-4-2-1-3-5-7/h1-5,8H,6,10H2,(H,11,12)/t8-/m0/s1	COLNVLDHVKWLRT-QMMMGPOBSA-N	spectral_library_annotation
7710	Phenylalanine :: Phenylpropanoic Acids :: Polar Metabolites :: (2S)-2-amino-3-phenylpropanoic acid)	[M-H]-	0.919	164.072						spectral_library_annotation
7710	PHENYLALANINE	[M-H]-	0.913	164.072		C9H11NO2	O=C(O)C(N)CC=1C=CC=CC1	InChI=1S/C9H11NO2/c10-8(9(11)12)6-7-4-2-1-3-5-7/h1-5,8H,6,10H2,(H,11,12)/t8-/m0/s1	COLNVLDHVKWLRT-QMMMGPOBSA-N	spectral_library_annotation
7710	PHENYLALANINE	[M-H]-	0.913	164.072		C9H11NO2	O=C(O)C(N)CC=1C=CC=CC1	InChI=1S/C9H11NO2/c10-8(9(11)12)6-7-4-2-1-3-5-7/h1-5,8H,6,10H2,(H,11,12)/t8-/m0/s1	COLNVLDHVKWLRT-QMMMGPOBSA-N	spectral_library_annotation
7710	L-TYROSINE	[M-H2O+H]+	0.804	164.071	2.17757	C9H11NO3	C1=CC(=CC=C1C[C@@H](C(=O)O)N)O	InChI=1S/C9H11NO3/c10-8(9(12)13)5-6-1-3-7(11)4-2-6/h1-4,8,11H,5,10H2,(H,12,13)/t8-/m0/s1	OUYCCCASQSFEME-QMMMGPOBSA-N	spectral_library_annotation
8002	Pantothenic acid	[2M-H]-	0.743	437.214	6.14942	C9H17NO5	CC(C)(CO)[C@H](C(=O)NCCC(=O)O)O			spectral_library_annotation
8156	gamma-Glutamyltyrosine	[M-H]-	0.915	309.109	8.52223	C14H18N2O6	O=C(O)C(N=C(O)CCC(N)C(=O)O)CC1=CC=C(O)C=C1	InChI=1S/C14H18N2O6/c15-10(13(19)20)5-6-12(18)16-11(14(21)22)7-8-1-3-9(17)4-2-8/h1-4,10-11,17H,5-7,15H2,(H,16,18)(H,19,20)(H,21,22)/t10-,11-/m0/s1	VVLXCWVSSLFQDS-QWRGUYRKSA-N	spectral_library_annotation
8156	Glutamyltyrosine	[M-H]-	0.839	309.109	2.36	C14H18N2O6	O=C(O)C(N)CCC(=O)NC(C(=O)O)CC1=CC=C(O)C=C1	InChI=1S/C14H18N2O6/c15-10(13(19)20)5-6-12(18)16-11(14(21)22)7-8-1-3-9(17)4-2-8/h1-4,10-11,17H,5-7,15H2,(H,16,18)(H,19,20)(H,21,22)	VVLXCWVSSLFQDS-UHFFFAOYSA-N	spectral_library_annotation
8218	o-Toluidine (Oxidative Deamination to Alcohol, Glycine Conjugation, Sulfation)	[M-H]-	0.975	244.028	1.70322					spectral_library_annotation
8218	o-Toluidine (Oxidative Deamination to Alcohol, Glycine Conjugation, Sulfation)	[M-H]-	0.918	244.028	2.07882					spectral_library_annotation
8336	Pantothenate, Pantothenic acid, 3-[[(2R)-2,4-dihydroxy-3,3-dimethylbutanoyl]amino]propanoic acid	[M-H]-	0.979	218.103		C9H17NO5	CC(C)(CO)[C@@H](O)C(=O)NCCC(O)=O	InChI=1S/C9H17NO5/c1-9(2,5-11)7(14)8(15)10-4-3-6(12)13/h7,11,14H,3-5H2,1-2H3,(H,10,15)(H,12,13)/t7-/m0/s1	GHOKWGTUZJEAQD-ZETCQYMHSA-N	spectral_library_annotation
8336	PANTOTHENIC ACID	[M-H]-	0.974	218.103		C9H17NO5	O=C(O)CCN=C(O)C(O)C(C)(C)CO	InChI=1S/C9H17NO5/c1-9(2,5-11)7(14)8(15)10-4-3-6(12)13/h7,11,14H,3-5H2,1-2H3,(H,10,15)(H,12,13)/t7-/m0/s1	GHOKWGTUZJEAQD-ZETCQYMHSA-N	spectral_library_annotation
8336	PANTOTHENIC ACID	[M-H]-	0.97	218.103		C9H17NO5	O=C(O)CCN=C(O)C(O)C(C)(C)CO	InChI=1S/C9H17NO5/c1-9(2,5-11)7(14)8(15)10-4-3-6(12)13/h7,11,14H,3-5H2,1-2H3,(H,10,15)(H,12,13)/t7-/m0/s1	GHOKWGTUZJEAQD-ZETCQYMHSA-N	spectral_library_annotation
8336	PANTOTHENIC ACID	[M-H]-	0.968	218.103		C9H17NO5	O=C(O)CCN=C(O)C(O)C(C)(C)CO	InChI=1S/C9H17NO5/c1-9(2,5-11)7(14)8(15)10-4-3-6(12)13/h7,11,14H,3-5H2,1-2H3,(H,10,15)(H,12,13)/t7-/m0/s1	GHOKWGTUZJEAQD-ZETCQYMHSA-N	spectral_library_annotation
8336	Pantothenic acid	[M-H]-	0.954	218.103	6.16496	C9H17NO5	CC(C)(CO)[C@H](C(=O)NCCC(=O)O)O			spectral_library_annotation
8336	D-PANTOTHENIC ACID	[M-H]-	0.931	218.103		C9H17NO5	C(CCNC([C@H](O)C(C)(C)CO)=O)(=O)O	InChI=1S/C9H17NO5/c1-9(2,5-11)7(14)8(15)10-4-3-6(12)13/h7,11,14H,3-5H2,1-2H3,(H,10,15)(H,12,13)/t7-/m0/s1	GHOKWGTUZJEAQD-ZETCQYMHSA-N	spectral_library_annotation
8336	D-PANTOTHENIC ACID	[M-H]-	0.931	218.103	5.46339	C9H17NO5	CC(C)(CO)[C@H](C(=O)NCCC(=O)O)O	InChI=1S/C9H17NO5/c1-9(2,5-11)7(14)8(15)10-4-3-6(12)13/h7,11,14H,3-5H2,1-2H3,(H,10,15)(H,12,13)/t7-/m0/s1	GHOKWGTUZJEAQD-ZETCQYMHSA-N	spectral_library_annotation
8336	Pantothenate, Pantothenic acid, 3-[[(2R)-2,4-dihydroxy-3,3-dimethylbutanoyl]amino]propanoic acid	[M-H]-	0.925	218.103		C9H17NO5	CC(C)(CO)[C@@H](O)C(=O)NCCC(O)=O	InChI=1S/C9H17NO5/c1-9(2,5-11)7(14)8(15)10-4-3-6(12)13/h7,11,14H,3-5H2,1-2H3,(H,10,15)(H,12,13)/t7-/m0/s1	GHOKWGTUZJEAQD-ZETCQYMHSA-N	spectral_library_annotation
8336	PANTOTHENIC ACID	[M-H]-	0.909	218.103		C9H17NO5	O=C(O)CCN=C(O)C(O)C(C)(C)CO	InChI=1S/C9H17NO5/c1-9(2,5-11)7(14)8(15)10-4-3-6(12)13/h7,11,14H,3-5H2,1-2H3,(H,10,15)(H,12,13)/t7-/m0/s1	GHOKWGTUZJEAQD-ZETCQYMHSA-N	spectral_library_annotation
8336	Pantothenic acid	[M-H]-	0.874	218.103	3.41675	C9H17NO5	O=C(O)CCN=C(O)C(O)C(C)(C)CO	InChI=1S/C9H17NO5/c1-9(2,5-11)7(14)8(15)10-4-3-6(12)13/h7,11,14H,3-5H2,1-2H3,(H,10,15)(H,12,13)/t7-/m0/s1	GHOKWGTUZJEAQD-ZETCQYMHSA-N	spectral_library_annotation
8418	Panthenol	[M-H]-	0.993	204.124		C9H19NO4	CC(C)(CO)C(O)C(=O)NCCCO	InChI=1S/C9H19NO4/c1-9(2,6-12)7(13)8(14)10-4-3-5-11/h7,11-13H,3-6H2,1-2H3,(H,10,14)	SNPLKNRPJHDVJA-UHFFFAOYSA-N	spectral_library_annotation
8418	Panthenol	[M-H]-	0.989	204.124		C9H19NO4	CC(C)(CO)C(O)C(=O)NCCCO	InChI=1S/C9H19NO4/c1-9(2,6-12)7(13)8(14)10-4-3-5-11/h7,11-13H,3-6H2,1-2H3,(H,10,14)	SNPLKNRPJHDVJA-UHFFFAOYSA-N	spectral_library_annotation
8418	Panthenol	[M-H]-	0.977	204.124	1.629	C9H19NO4	CC(C)(CO)C(C(=O)NCCCO)O	InChI=1S/C9H19NO4/c1-9(2,6-12)7(13)8(14)10-4-3-5-11/h7,11-13H,3-6H2,1-2H3,(H,10,14)	SNPLKNRPJHDVJA-UHFFFAOYSA-N	spectral_library_annotation
8418	Panthenol	[M-H]-	0.847	204.124	1.629	C9H19NO4	CC(C)(CO)C(C(=O)NCCCO)O	InChI=1S/C9H19NO4/c1-9(2,6-12)7(13)8(14)10-4-3-5-11/h7,11-13H,3-6H2,1-2H3,(H,10,14)	SNPLKNRPJHDVJA-UHFFFAOYSA-N	spectral_library_annotation
8418	Panthenol	[M-H]-	0.826	204.124		C9H19NO4	CC(C)(CO)C(O)C(=O)NCCCO	InChI=1S/C9H19NO4/c1-9(2,6-12)7(13)8(14)10-4-3-5-11/h7,11-13H,3-6H2,1-2H3,(H,10,14)	SNPLKNRPJHDVJA-UHFFFAOYSA-N	spectral_library_annotation
8463	N6-Succinyladenosine; LC-tDDA; CE20	[M-H]-	0.767	382.1	7.39	C14H17N5O8	O=C(O)CC(NC1=NC=NC2=C1N=CN2C3OC(CO)C(O)C3O)C(=O)O	InChI=1S/C14H17N5O8/c20-2-6-9(23)10(24)13(27-6)19-4-17-8-11(15-3-16-12(8)19)18-5(14(25)26)1-7(21)22/h3-6,9-10,13,20,23-24H,1-2H2,(H,21,22)(H,25,26)(H,15,16,18)/t5-,6+,9+,10+,13-/m0/s1	VKGZCEJTCKHMRL-MDBUBQOGSA-N	spectral_library_annotation
8506	Pantothenate, Pantothenic acid, 3-[[(2R)-2,4-dihydroxy-3,3-dimethylbutanoyl]amino]propanoic acid	[M-H]-	0.995	218.103		C9H17NO5	CC(C)(CO)[C@@H](O)C(=O)NCCC(O)=O	InChI=1S/C9H17NO5/c1-9(2,5-11)7(14)8(15)10-4-3-6(12)13/h7,11,14H,3-5H2,1-2H3,(H,10,15)(H,12,13)/t7-/m0/s1	GHOKWGTUZJEAQD-ZETCQYMHSA-N	spectral_library_annotation
8506	PANTOTHENIC ACID	[M-H]-	0.991	218.103		C9H17NO5	O=C(O)CCN=C(O)C(O)C(C)(C)CO	InChI=1S/C9H17NO5/c1-9(2,5-11)7(14)8(15)10-4-3-6(12)13/h7,11,14H,3-5H2,1-2H3,(H,10,15)(H,12,13)/t7-/m0/s1	GHOKWGTUZJEAQD-ZETCQYMHSA-N	spectral_library_annotation
8506	PANTOTHENIC ACID	[M-H]-	0.985	218.103		C9H17NO5	O=C(O)CCN=C(O)C(O)C(C)(C)CO	InChI=1S/C9H17NO5/c1-9(2,5-11)7(14)8(15)10-4-3-6(12)13/h7,11,14H,3-5H2,1-2H3,(H,10,15)(H,12,13)/t7-/m0/s1	GHOKWGTUZJEAQD-ZETCQYMHSA-N	spectral_library_annotation
8506	PANTOTHENIC ACID	[M-H]-	0.985	218.103		C9H17NO5	O=C(O)CCN=C(O)C(O)C(C)(C)CO	InChI=1S/C9H17NO5/c1-9(2,5-11)7(14)8(15)10-4-3-6(12)13/h7,11,14H,3-5H2,1-2H3,(H,10,15)(H,12,13)/t7-/m0/s1	GHOKWGTUZJEAQD-ZETCQYMHSA-N	spectral_library_annotation
8506	Pantothenic acid	[M-H]-	0.97	218.103	6.16496	C9H17NO5	CC(C)(CO)[C@H](C(=O)NCCC(=O)O)O			spectral_library_annotation
8506	D-PANTOTHENIC ACID	[M-H]-	0.945	218.103		C9H17NO5	C(CCNC([C@H](O)C(C)(C)CO)=O)(=O)O	InChI=1S/C9H17NO5/c1-9(2,5-11)7(14)8(15)10-4-3-6(12)13/h7,11,14H,3-5H2,1-2H3,(H,10,15)(H,12,13)/t7-/m0/s1	GHOKWGTUZJEAQD-ZETCQYMHSA-N	spectral_library_annotation
8506	D-PANTOTHENIC ACID	[M-H]-	0.945	218.103	5.46339	C9H17NO5	CC(C)(CO)[C@H](C(=O)NCCC(=O)O)O	InChI=1S/C9H17NO5/c1-9(2,5-11)7(14)8(15)10-4-3-6(12)13/h7,11,14H,3-5H2,1-2H3,(H,10,15)(H,12,13)/t7-/m0/s1	GHOKWGTUZJEAQD-ZETCQYMHSA-N	spectral_library_annotation
8506	Pantothenate, Pantothenic acid, 3-[[(2R)-2,4-dihydroxy-3,3-dimethylbutanoyl]amino]propanoic acid	[M-H]-	0.938	218.103		C9H17NO5	CC(C)(CO)[C@@H](O)C(=O)NCCC(O)=O	InChI=1S/C9H17NO5/c1-9(2,5-11)7(14)8(15)10-4-3-6(12)13/h7,11,14H,3-5H2,1-2H3,(H,10,15)(H,12,13)/t7-/m0/s1	GHOKWGTUZJEAQD-ZETCQYMHSA-N	spectral_library_annotation
8506	PANTOTHENIC ACID	[M-H]-	0.927	218.103		C9H17NO5	O=C(O)CCN=C(O)C(O)C(C)(C)CO	InChI=1S/C9H17NO5/c1-9(2,5-11)7(14)8(15)10-4-3-6(12)13/h7,11,14H,3-5H2,1-2H3,(H,10,15)(H,12,13)/t7-/m0/s1	GHOKWGTUZJEAQD-ZETCQYMHSA-N	spectral_library_annotation
8506	Pantothenic acid	[M-H]-	0.887	218.103	3.41675	C9H17NO5	O=C(O)CCN=C(O)C(O)C(C)(C)CO	InChI=1S/C9H17NO5/c1-9(2,5-11)7(14)8(15)10-4-3-6(12)13/h7,11,14H,3-5H2,1-2H3,(H,10,15)(H,12,13)/t7-/m0/s1	GHOKWGTUZJEAQD-ZETCQYMHSA-N	spectral_library_annotation
8540	Pantothenic acid	[2M-H]-	0.932	437.214	6.14942	C9H17NO5	CC(C)(CO)[C@H](C(=O)NCCC(=O)O)O			spectral_library_annotation
8678	METHYLSUCCINIC ACID	[M-H]-	0.966	131.035		C5H8O4	O=C(O)CC(C(=O)O)C	InChI=1S/C5H8O4/c1-3(5(8)9)2-4(6)7/h3H,2H2,1H3,(H,6,7)(H,8,9)	WXUAQHNMJWJLTG-UHFFFAOYSA-N	spectral_library_annotation
8678	METHYLSUCCINIC ACID	[M-H]-	0.966	131.035		C5H8O4	O=C(O)CC(C(=O)O)C	InChI=1S/C5H8O4/c1-3(5(8)9)2-4(6)7/h3H,2H2,1H3,(H,6,7)(H,8,9)	WXUAQHNMJWJLTG-UHFFFAOYSA-N	spectral_library_annotation
8678	GLUTARIC ACID	[M-H]-	0.961	131.035		C5H8O4	O=C(O)CCCC(=O)O	InChI=1S/C5H8O4/c6-4(7)2-1-3-5(8)9/h1-3H2,(H,6,7)(H,8,9)	JFCQEDHGNNZCLN-UHFFFAOYSA-N	spectral_library_annotation
8678	GLUTARIC ACID	[M-H]-	0.96	131.035		C5H8O4	O=C(O)CCCC(=O)O	InChI=1S/C5H8O4/c6-4(7)2-1-3-5(8)9/h1-3H2,(H,6,7)(H,8,9)	JFCQEDHGNNZCLN-UHFFFAOYSA-N	spectral_library_annotation
8678	Methylsuccinic acid	[M-H]-	0.958	131.034	2.80897	C5H8O4	O=C(O)CC(C(=O)O)C	InChI=1S/C5H8O4/c1-3(5(8)9)2-4(6)7/h3H,2H2,1H3,(H,6,7)(H,8,9)	WXUAQHNMJWJLTG-UHFFFAOYSA-N	spectral_library_annotation
8678	Glutarate :: Carboxylic Acids :: Polar Metabolites :: pentanedioic acid)	[M-H]-	0.884	131.035						spectral_library_annotation
8678	GLUTARATE	[M-H]-	0.845	131.035		C5H8O4	OC(=O)CCCC(O)=O	InChI=1S/C5H8O4/c6-4(7)2-1-3-5(8)9/h1-3H2,(H,6,7)(H,8,9)	JFCQEDHGNNZCLN-UHFFFAOYSA-N	spectral_library_annotation
8678	GLUTARATE	[M-H]-	0.844	131.035		C5H8O4	OC(=O)CCCC(O)=O	InChI=1S/C5H8O4/c6-4(7)2-1-3-5(8)9/h1-3H2,(H,6,7)(H,8,9)	JFCQEDHGNNZCLN-UHFFFAOYSA-N	spectral_library_annotation
8678	GLUTARATE	[M-H]-	0.715	131.035		C5H8O4	O=C(O)CCCC(=O)O	InChI=1S/C5H8O4/c6-4(7)2-1-3-5(8)9/h1-3H2,(H,6,7)(H,8,9)	JFCQEDHGNNZCLN-UHFFFAOYSA-N	spectral_library_annotation
8985	4-Hydroxyhippuric acid	[M-H]-	0.812	194.045	5.9365	C9H9NO4	O=C(O)CNC(=O)C1=CC=C(O)C=C1	InChI=1S/C9H9NO4/c11-7-3-1-6(2-4-7)9(14)10-5-8(12)13/h1-4,11H,5H2,(H,10,14)(H,12,13)	ZMHLUFWWWPBTIU-UHFFFAOYSA-N	spectral_library_annotation
8985	alpha-Hydroxyhippuric acid, 2-benzamido-2-hydroxyacetic acid	[M-H]-	0.731	194.046		C9H9NO4	OC(NC(=O)c1ccccc1)C(O)=O	InChI=1S/C9H9NO4/c11-7(10-8(12)9(13)14)6-4-2-1-3-5-6/h1-5,8,12H,(H,10,11)(H,13,14)	GCWCVCCEIQXUQU-UHFFFAOYSA-N	spectral_library_annotation
9220	Methyl Ethyl Ketone (Desaturation, Desaturation, Oxidation, Acetylation, Sulfation)	[M-H]-	0.982	204.981	1.44048					spectral_library_annotation
9220	Methyl Ethyl Ketone (Desaturation, Desaturation, Oxidation, Acetylation, Sulfation)	[M-H]-	0.963	204.981	1.51278					spectral_library_annotation
9335	HOMOVANILLIC ACID SULFATE	[M-H]-	0.9	261.007		C9H10O7S	O=C(O)CC1=CC=C(OS(=O)(=O)O)C(OC)=C1	InChI=1S/C9H10O7S/c1-15-8-4-6(5-9(10)11)2-3-7(8)16-17(12,13)14/h2-4H,5H2,1H3,(H,10,11)(H,12,13,14)	IACOAKYXFIWAQN-UHFFFAOYSA-N	spectral_library_annotation
9335	Hexamethylene diisocyanate (Dealkylated, Oxidative Deamination to Ketone, Acetylation, Sulfation)	[M-H]-	0.879	261.007	9.44011					spectral_library_annotation
9335	HOMOVANILLIC ACID SULFATE	[M-H]-	0.868	261.007		C9H10O7S	O=C(O)CC1=CC=C(OS(=O)(=O)O)C(OC)=C1	InChI=1S/C9H10O7S/c1-15-8-4-6(5-9(10)11)2-3-7(8)16-17(12,13)14/h2-4H,5H2,1H3,(H,10,11)(H,12,13,14)	IACOAKYXFIWAQN-UHFFFAOYSA-N	spectral_library_annotation
9336	Ethylbenzene (Oxidation, Oxidation, Sulfation)	[M-H]-	0.873	217.018	5.0198					spectral_library_annotation
9336	Ethylbenzene (Oxidation, Oxidation, Sulfation)	[M-H]-	0.854	217.017	0.79422					spectral_library_annotation
9336	Ethylbenzene (Oxidation, Oxidation, Sulfation)	[M-H]-	0.848	217.017	1.40044					spectral_library_annotation
9336	Cyclohexanone (Desaturation, Acetylation, Sulfation)	[M-H]-	0.845	217.017	1.67891					spectral_library_annotation
9336	Ethylbenzene (Oxidation, Oxidation, Sulfation)	[M-H]-	0.827	217.018	2.10765					spectral_library_annotation
9336	Styrene (Hydration, Oxidation, Sulfation)	[M-H]-	0.781	217.017	1.41121					spectral_library_annotation
9430	Mandelic acid sulfate, 2-phenyl-2-(sulfooxy)acetic acid	[M-H]-	0.942	230.997	7.33	C8H8O6S	O=C(O)C(OS(=O)(=O)O)C=1C=CC=CC1	InChI=1S/C8H8O6S/c9-8(10)7(14-15(11,12)13)6-4-2-1-3-5-6/h1-5,7H,(H,9,10)(H,11,12,13)	HTJHXKPVAJSPPA-UHFFFAOYSA-N	spectral_library_annotation
9430	Ethylbenzene (Desaturation, Oxidation, Oxidation, Oxidation, Sulfation)	[M-H]-	0.936	230.997	2.44043					spectral_library_annotation
9430	Ethylbenzene (Desaturation, Oxidation, Oxidation, Oxidation, Sulfation)	[M-H]-	0.933	230.997	0.82296					spectral_library_annotation
9430	3-Hydroxyphenylaceitic acid sulfate, 2-(3-(sulfooxy)phenyl)acetic acid	[M-H]-	0.809	230.997	7.18	C8H8O6S	O=C(O)CC=1C=CC=C(OS(=O)(=O)O)C1	InChI=1S/C8H8O6S/c9-8(10)5-6-2-1-3-7(4-6)14-15(11,12)13/h1-4H,5H2,(H,9,10)(H,11,12,13)	VBCLPDSIELLWDI-UHFFFAOYSA-N	spectral_library_annotation
9465	ADIPIC ACID	[M-H]-	0.928	145.049	1.56121	C6H10O4	C(CCC(=O)O)CC(=O)O	InChI=1S/C6H10O4/c7-5(8)3-1-2-4-6(9)10/h1-4H2,(H,7,8)(H,9,10)	WNLRTRBMVRJNCN-UHFFFAOYSA-N	spectral_library_annotation
9465	ADIPIC ACID	[M-H]-	0.924	145.051		C6H10O4	O=C(O)CCCCC(=O)O	InChI=1S/C6H10O4/c7-5(8)3-1-2-4-6(9)10/h1-4H2,(H,7,8)(H,9,10)	WNLRTRBMVRJNCN-UHFFFAOYSA-N	spectral_library_annotation
9465	ADIPIC ACID	[M-H]-	0.924	145.049	1.57172	C6H10O4	C(CCC(=O)O)CC(=O)O	InChI=1S/C6H10O4/c7-5(8)3-1-2-4-6(9)10/h1-4H2,(H,7,8)(H,9,10)	WNLRTRBMVRJNCN-UHFFFAOYSA-N	spectral_library_annotation
9465	ADIPIC ACID	[M-H]-	0.922	145.051		C6H10O4	O=C(O)CCCCC(=O)O	InChI=1S/C6H10O4/c7-5(8)3-1-2-4-6(9)10/h1-4H2,(H,7,8)(H,9,10)	WNLRTRBMVRJNCN-UHFFFAOYSA-N	spectral_library_annotation
9465	2-METHYLGLUTARIC ACID	[M-H]-	0.898	145.051		C6H10O4	O=C(O)CCC(C(=O)O)C	InChI=1S/C6H10O4/c1-4(6(9)10)2-3-5(7)8/h4H,2-3H2,1H3,(H,7,8)(H,9,10)	AQYCMVICBNBXNA-UHFFFAOYSA-N	spectral_library_annotation
9465	Hexanedioic acid, Adipic acid	[M-H]-	0.892	145.051		C6H10O4	OC(=O)CCCCC(O)=O	InChI=1S/C6H10O4/c7-5(8)3-1-2-4-6(9)10/h1-4H2,(H,7,8)(H,9,10)	WNLRTRBMVRJNCN-UHFFFAOYSA-N	spectral_library_annotation
9465	Hexanedioic acid, Adipic acid	[M-H]-	0.887	145.051		C6H10O4	OC(=O)CCCCC(O)=O	InChI=1S/C6H10O4/c7-5(8)3-1-2-4-6(9)10/h1-4H2,(H,7,8)(H,9,10)	WNLRTRBMVRJNCN-UHFFFAOYSA-N	spectral_library_annotation
9465	ADIPIC ACID	[M-H]-	0.882	145.049	1.71362	C6H10O4	C(CCC(=O)O)CC(=O)O	InChI=1S/C6H10O4/c7-5(8)3-1-2-4-6(9)10/h1-4H2,(H,7,8)(H,9,10)	WNLRTRBMVRJNCN-UHFFFAOYSA-N	spectral_library_annotation
9465	3-METHYLGLUTARIC ACID	[M-H]-	0.877	145.051		C6H10O4	O=C(O)CC(C)CC(=O)O	InChI=1S/C6H10O4/c1-4(2-5(7)8)3-6(9)10/h4H,2-3H2,1H3,(H,7,8)(H,9,10)	XJMMNTGIMDZPMU-UHFFFAOYSA-N	spectral_library_annotation
9465	3-METHYLGLUTARIC ACID	[M-H]-	0.874	145.051		C6H10O4	O=C(O)CC(C)CC(=O)O	InChI=1S/C6H10O4/c1-4(2-5(7)8)3-6(9)10/h4H,2-3H2,1H3,(H,7,8)(H,9,10)	XJMMNTGIMDZPMU-UHFFFAOYSA-N	spectral_library_annotation
9629	HOMOVANILLIC ACID SULFATE	[M-H]-	0.895	261.007		C9H10O7S	O=C(O)CC1=CC=C(OS(=O)(=O)O)C(OC)=C1	InChI=1S/C9H10O7S/c1-15-8-4-6(5-9(10)11)2-3-7(8)16-17(12,13)14/h2-4H,5H2,1H3,(H,10,11)(H,12,13,14)	IACOAKYXFIWAQN-UHFFFAOYSA-N	spectral_library_annotation
9629	Hexamethylene diisocyanate (Dealkylated, Oxidative Deamination to Ketone, Acetylation, Sulfation)	[M-H]-	0.873	261.007	9.44011					spectral_library_annotation
9629	HOMOVANILLIC ACID SULFATE	[M-H]-	0.861	261.007		C9H10O7S	O=C(O)CC1=CC=C(OS(=O)(=O)O)C(OC)=C1	InChI=1S/C9H10O7S/c1-15-8-4-6(5-9(10)11)2-3-7(8)16-17(12,13)14/h2-4H,5H2,1H3,(H,10,11)(H,12,13,14)	IACOAKYXFIWAQN-UHFFFAOYSA-N	spectral_library_annotation
9720	2,5-dihydroxybenzenesulfonate, 2,5-dihydroxybenzenesulfonic acid	[M-H]-	0.753	188.986		C6H6O5S	OC1=CC=C(O)C(=C1)S(O)(=O)=O	InChI=1S/C6H6O5S/c7-4-1-2-5(8)6(3-4)12(9,10)11/h1-3,7-8H,(H,9,10,11)	IKQCSJBQLWJEPU-UHFFFAOYSA-N	spectral_library_annotation
9720	2,5-dihydroxybenzenesulfonate, 2,5-dihydroxybenzenesulfonic acid	[M-H]-	0.752	188.986		C6H6O5S	OC1=CC=C(O)C(=C1)S(O)(=O)=O	InChI=1S/C6H6O5S/c7-4-1-2-5(8)6(3-4)12(9,10)11/h1-3,7-8H,(H,9,10,11)	IKQCSJBQLWJEPU-UHFFFAOYSA-N	spectral_library_annotation
9720	2,5-dihydroxybenzenesulfonate, 2,5-dihydroxybenzenesulfonic acid	[M-H]-	0.734	188.986		C6H6O5S	OC1=CC=C(O)C(=C1)S(O)(=O)=O	InChI=1S/C6H6O5S/c7-4-1-2-5(8)6(3-4)12(9,10)11/h1-3,7-8H,(H,9,10,11)	IKQCSJBQLWJEPU-UHFFFAOYSA-N	spectral_library_annotation
9720	2,5-dihydroxybenzenesulfonate, 2,5-dihydroxybenzenesulfonic acid	[M-H]-	0.73	188.986		C6H6O5S	OC1=CC=C(O)C(=C1)S(O)(=O)=O	InChI=1S/C6H6O5S/c7-4-1-2-5(8)6(3-4)12(9,10)11/h1-3,7-8H,(H,9,10,11)	IKQCSJBQLWJEPU-UHFFFAOYSA-N	spectral_library_annotation
9722	N-Formylmethionine	[M-H]-	0.984	176.038	4.1948	C6H11NO3S	O=C(O)C(N=CO)CCSC	InChI=1S/C6H11NO3S/c1-11-3-2-5(6(9)10)7-4-8/h4-5H,2-3H2,1H3,(H,7,8)(H,9,10)/t5-/m0/s1	PYUSHNKNPOHWEZ-YFKPBYRVSA-N	spectral_library_annotation
9722	N-FORMYL-METHIONINE	[M-H]-	0.981	176.039		C6H11NO3S	O=C(O)C(N=CO)CCSC	InChI=1S/C6H11NO3S/c1-11-3-2-5(6(9)10)7-4-8/h4-5H,2-3H2,1H3,(H,7,8)(H,9,10)/t5-/m1/s1	PYUSHNKNPOHWEZ-RXMQYKEDSA-N	spectral_library_annotation
9722	FORMYL-L-METHIONYL PEPTIDE	[M-H]-	0.958	176.038		C6H11NO3S	CSCCC(C(=O)O)NC=O	InChI=1S/C6H11NO3S/c1-11-3-2-5(6(9)10)7-4-8/h4-5H,2-3H2,1H3,(H,7,8)(H,9,10)	PYUSHNKNPOHWEZ-UHFFFAOYSA-N	spectral_library_annotation
9722	FORMYL-L-METHIONYL PEPTIDE	[M-H]-	0.958	176.038	4.93051	C6H11NO3S	CSCC[C@H](C(=O)O)NC=O	InChI=1S/C6H11NO3S/c1-11-3-2-5(6(9)10)7-4-8/h4-5H,2-3H2,1H3,(H,7,8)(H,9,10)/t5-/m1/s1	PYUSHNKNPOHWEZ-RXMQYKEDSA-N	spectral_library_annotation
9722	N-FORMYL-METHIONINE	[M-H]-	0.907	176.039		C6H11NO3S	O=C(O)C(N=CO)CCSC	InChI=1S/C6H11NO3S/c1-11-3-2-5(6(9)10)7-4-8/h4-5H,2-3H2,1H3,(H,7,8)(H,9,10)/t5-/m1/s1	PYUSHNKNPOHWEZ-RXMQYKEDSA-N	spectral_library_annotation
9722	N-FORMYL-L-METHIONINE	[M-H]-	0.907	176.039		C6H11NO3S	CSCC[C@@H](NC=O)C(O)=O	InChI=1S/C6H11NO3S/c1-11-3-2-5(6(9)10)7-4-8/h4-5H,2-3H2,1H3,(H,7,8)(H,9,10)/t5-/m1/s1	PYUSHNKNPOHWEZ-RXMQYKEDSA-N	spectral_library_annotation
9931	Mandelic acid sulfate, 2-phenyl-2-(sulfooxy)acetic acid	[M-H]-	0.91	230.997	7.33	C8H8O6S	O=C(O)C(OS(=O)(=O)O)C=1C=CC=CC1	InChI=1S/C8H8O6S/c9-8(10)7(14-15(11,12)13)6-4-2-1-3-5-6/h1-5,7H,(H,9,10)(H,11,12,13)	HTJHXKPVAJSPPA-UHFFFAOYSA-N	spectral_library_annotation
9931	Ethylbenzene (Desaturation, Oxidation, Oxidation, Oxidation, Sulfation)	[M-H]-	0.895	230.997	2.44043					spectral_library_annotation
9931	Ethylbenzene (Desaturation, Oxidation, Oxidation, Oxidation, Sulfation)	[M-H]-	0.895	230.997	0.82296					spectral_library_annotation
9931	3-Hydroxyphenylaceitic acid sulfate, 2-(3-(sulfooxy)phenyl)acetic acid	[M-H]-	0.819	230.997	7.18	C8H8O6S	O=C(O)CC=1C=CC=C(OS(=O)(=O)O)C1	InChI=1S/C8H8O6S/c9-8(10)5-6-2-1-3-7(4-6)14-15(11,12)13/h1-4H,5H2,(H,9,10)(H,11,12,13)	VBCLPDSIELLWDI-UHFFFAOYSA-N	spectral_library_annotation
9943	2-METHYLGLUTARIC ACID	[M-H]-	0.957	145.051		C6H10O4	O=C(O)CCC(C(=O)O)C	InChI=1S/C6H10O4/c1-4(6(9)10)2-3-5(7)8/h4H,2-3H2,1H3,(H,7,8)(H,9,10)	AQYCMVICBNBXNA-UHFFFAOYSA-N	spectral_library_annotation
9943	3-METHYLGLUTARIC ACID	[M-H]-	0.946	145.051		C6H10O4	O=C(O)CC(C)CC(=O)O	InChI=1S/C6H10O4/c1-4(2-5(7)8)3-6(9)10/h4H,2-3H2,1H3,(H,7,8)(H,9,10)	XJMMNTGIMDZPMU-UHFFFAOYSA-N	spectral_library_annotation
9943	3-METHYLGLUTARIC ACID	[M-H]-	0.944	145.051		C6H10O4	O=C(O)CC(C)CC(=O)O	InChI=1S/C6H10O4/c1-4(2-5(7)8)3-6(9)10/h4H,2-3H2,1H3,(H,7,8)(H,9,10)	XJMMNTGIMDZPMU-UHFFFAOYSA-N	spectral_library_annotation
9943	3-METHYLGLUTARIC ACID	[M-H]-	0.936	145.051		C6H10O4	O=C(O)CC(C)CC(=O)O	InChI=1S/C6H10O4/c1-4(2-5(7)8)3-6(9)10/h4H,2-3H2,1H3,(H,7,8)(H,9,10)	XJMMNTGIMDZPMU-UHFFFAOYSA-N	spectral_library_annotation
9943	ADIPIC ACID	[M-H]-	0.931	145.049	1.56121	C6H10O4	C(CCC(=O)O)CC(=O)O	InChI=1S/C6H10O4/c7-5(8)3-1-2-4-6(9)10/h1-4H2,(H,7,8)(H,9,10)	WNLRTRBMVRJNCN-UHFFFAOYSA-N	spectral_library_annotation
9943	ADIPIC ACID	[M-H]-	0.928	145.049	1.57172	C6H10O4	C(CCC(=O)O)CC(=O)O	InChI=1S/C6H10O4/c7-5(8)3-1-2-4-6(9)10/h1-4H2,(H,7,8)(H,9,10)	WNLRTRBMVRJNCN-UHFFFAOYSA-N	spectral_library_annotation
9943	ADIPIC ACID	[M-H]-	0.913	145.051		C6H10O4	O=C(O)CCCCC(=O)O	InChI=1S/C6H10O4/c7-5(8)3-1-2-4-6(9)10/h1-4H2,(H,7,8)(H,9,10)	WNLRTRBMVRJNCN-UHFFFAOYSA-N	spectral_library_annotation
9943	ADIPIC ACID	[M-H]-	0.913	145.051		C6H10O4	O=C(O)CCCCC(=O)O	InChI=1S/C6H10O4/c7-5(8)3-1-2-4-6(9)10/h1-4H2,(H,7,8)(H,9,10)	WNLRTRBMVRJNCN-UHFFFAOYSA-N	spectral_library_annotation
9943	3-METHYGLUTARIC ACID	[M-H]-	0.91	145.05		C6H10O4	O=C(O)CC(C)CC(=O)O	InChI=1S/C6H10O4/c1-4(2-5(7)8)3-6(9)10/h4H,2-3H2,1H3,(H,7,8)(H,9,10)	XJMMNTGIMDZPMU-UHFFFAOYSA-N	spectral_library_annotation
9943	3-METHYGLUTARIC ACID	[M-H]-	0.91	145.049	8.01979	C6H10O4	CC(CC(=O)O)CC(=O)O	InChI=1S/C6H10O4/c1-4(2-5(7)8)3-6(9)10/h4H,2-3H2,1H3,(H,7,8)(H,9,10)	XJMMNTGIMDZPMU-UHFFFAOYSA-N	spectral_library_annotation
10034	4-Hydroxyphenyllactic acid	[M-H]-	0.956	181.05	3.97647	C9H10O4	O=C(O)C(O)CC1=CC=C(O)C=C1	InChI=1S/C9H10O4/c10-7-3-1-6(2-4-7)5-8(11)9(12)13/h1-4,8,10-11H,5H2,(H,12,13)	JVGVDSSUAVXRDY-UHFFFAOYSA-N	spectral_library_annotation
10034	HYDROXYPHENYLLACTIC ACID	[M-H]-	0.953	181.051		C9H10O4	O=C(O)C(O)CC1=CC=C(O)C=C1	InChI=1S/C9H10O4/c10-7-3-1-6(2-4-7)5-8(11)9(12)13/h1-4,8,10-11H,5H2,(H,12,13)	JVGVDSSUAVXRDY-UHFFFAOYSA-N	spectral_library_annotation
10034	HYDROXYPHENYLLACTIC ACID	[M-H]-	0.952	181.051		C9H10O4	O=C(O)C(O)CC1=CC=C(O)C=C1	InChI=1S/C9H10O4/c10-7-3-1-6(2-4-7)5-8(11)9(12)13/h1-4,8,10-11H,5H2,(H,12,13)	JVGVDSSUAVXRDY-UHFFFAOYSA-N	spectral_library_annotation
10034	HYDROXYPHENYLLACTIC ACID	[M-H]-	0.952	181.051		C9H10O4	O=C(O)C(O)CC1=CC=C(O)C=C1	InChI=1S/C9H10O4/c10-7-3-1-6(2-4-7)5-8(11)9(12)13/h1-4,8,10-11H,5H2,(H,12,13)	JVGVDSSUAVXRDY-UHFFFAOYSA-N	spectral_library_annotation
10034	HYDROXYPHENYLLACTIC ACID	[M-H]-	0.938	181.051		C9H10O4	O=C(O)C(O)CC1=CC=C(O)C=C1	InChI=1S/C9H10O4/c10-7-3-1-6(2-4-7)5-8(11)9(12)13/h1-4,8,10-11H,5H2,(H,12,13)	JVGVDSSUAVXRDY-UHFFFAOYSA-N	spectral_library_annotation
10034	DL-p-Hydroxyphenyllactic acid, HPLA, 4-Hydroxyphenyllactate, 3-(4-Hydroxyphenyl)-2-hydroxypropanoic acid, p-Hydroxyphenyllactate, 2-Hydroxy-3-(4-hydroxyphenyl)propanoate, DL-3-(4-Hydroxyphenyl)lactic acid	[M-H]-	0.933	181.05		C9H10O4	OC(=O)C(O)Cc(c1)ccc(O)c1	InChI=1S/C9H10O4/c10-7-3-1-6(2-4-7)5-8(11)9(12)13/h1-4,8,10-11H,5H2,(H,12,13)	JVGVDSSUAVXRDY-UHFFFAOYSA-N	spectral_library_annotation
10034	DL-p-Hydroxyphenyllactic acid, HPLA, 4-Hydroxyphenyllactate, 3-(4-Hydroxyphenyl)-2-hydroxypropanoic acid, p-Hydroxyphenyllactate, 2-Hydroxy-3-(4-hydroxyphenyl)propanoate, 2-hydroxy-3-(4-hydroxyphenyl)propanoic acid	[M-H]-	0.933	181.05		C9H10O4	C1=CC(=CC=C1CC(C(=O)O)O)O	InChI=1/C9H10O4/c10-7-3-1-6(2-4-7)5-8(11)9(12)13/h1-4,8,10-11H,5H2,(H,12,13)/f/h12H	JVGVDSSUAVXRDY-UHFFFAOYSA-N	spectral_library_annotation
10034	3-(4-HYDROXYPHENYL)LACTATE	[M-H]-	0.931	181.05		C9H10O4	C1=CC(=CC=C1CC(C(=O)O)O)O	InChI=1S/C9H10O4/c10-7-3-1-6(2-4-7)5-8(11)9(12)13/h1-4,8,10-11H,5H2,(H,12,13)	JVGVDSSUAVXRDY-UHFFFAOYSA-N	spectral_library_annotation
10034	HYDROXYPHENYLLACTATE	[M-H]-	0.907	181.051			OC(CC1=CC=C(O)C=C1)C(O)=O	"InChI=1S/C9H10O4/c10-7-3-1-6(2-4-7)5-8(11)9(12)13/h1-4,8,10-11H,5H2,(H,12,13)"	N/A	spectral_library_annotation
10034	HYDROXYPHENYLLACTATE	[M-H]-	0.907	181.051		C9H10O4	OC(CC1=CC=C(O)C=C1)C(O)=O	InChI=1S/C9H10O4/c10-7-3-1-6(2-4-7)5-8(11)9(12)13/h1-4,8,10-11H,5H2,(H,12,13)	JVGVDSSUAVXRDY-UHFFFAOYSA-N	spectral_library_annotation
10082	TIGLYL GLYCINE	[M-H]-	0.967	156.067		C7H11NO3	O=C(O)CN=C(O)C(=CC)C	InChI=1S/C7H11NO3/c1-3-5(2)7(11)8-4-6(9)10/h3H,4H2,1-2H3,(H,8,11)(H,9,10)/b5-3+	WRUSVQOKJIDBLP-HWKANZROSA-N	spectral_library_annotation
10082	TIGLYL GLYCINE	[M-H]-	0.942	156.067		C7H11NO3	O=C(O)CN=C(O)C(=CC)C	InChI=1S/C7H11NO3/c1-3-5(2)7(11)8-4-6(9)10/h3H,4H2,1-2H3,(H,8,11)(H,9,10)/b5-3+	WRUSVQOKJIDBLP-HWKANZROSA-N	spectral_library_annotation
10114	4_hydroxy_6_methyl_2_pyrone	[M-H]-	0.877	125.024		C6H6O3	CC1=CC(=CC(=O)O1)O	InChI=1S/C6H6O3/c1-4-2-5(7)3-6(8)9-4/h2-3,7H,1H3	NSYSSMYQPLSPOD-UHFFFAOYSA-N	spectral_library_annotation
10114	4_hydroxy_6_methyl_2_pyrone	[M-H]-	0.873	125.024		C6H6O3	CC1=CC(=CC(=O)O1)O	InChI=1S/C6H6O3/c1-4-2-5(7)3-6(8)9-4/h2-3,7H,1H3	NSYSSMYQPLSPOD-UHFFFAOYSA-N	spectral_library_annotation
10114	4_hydroxy_6_methyl_2_pyrone	[M-H]-	0.871	125.024		C6H6O3	CC1=CC(=CC(=O)O1)O	InChI=1S/C6H6O3/c1-4-2-5(7)3-6(8)9-4/h2-3,7H,1H3	NSYSSMYQPLSPOD-UHFFFAOYSA-N	spectral_library_annotation
10289	gamma-Glutamylleucine	[M-H]-	0.768	259.13	8.04278	C11H20N2O5	O=C(O)C(N=C(O)CCC(N)C(=O)O)CC(C)C	InChI=1S/C11H20N2O5/c1-6(2)5-8(11(17)18)13-9(14)4-3-7(12)10(15)16/h6-8H,3-5,12H2,1-2H3,(H,13,14)(H,15,16)(H,17,18)/t7-,8-/m0/s1	MYFMARDICOWMQP-YUMQZZPRSA-N	spectral_library_annotation
10312	CITRATE	[M-H]-	0.87	191.019	12.0351	C6H8O7	C(C(=O)O)C(CC(=O)O)(C(=O)O)O	InChI=1S/C6H8O7/c7-3(8)1-6(13,5(11)12)2-4(9)10/h13H,1-2H2,(H,7,8)(H,9,10)(H,11,12)	KRKNYBCHXYNGOX-UHFFFAOYSA-N	spectral_library_annotation
10312	CITRATE	[M-H]-	0.865	191.019	11.8486	C6H8O7	C(C(=O)O)C(CC(=O)O)(C(=O)O)O	InChI=1S/C6H8O7/c7-3(8)1-6(13,5(11)12)2-4(9)10/h13H,1-2H2,(H,7,8)(H,9,10)(H,11,12)	KRKNYBCHXYNGOX-UHFFFAOYSA-N	spectral_library_annotation
10312	CITRATE	[M-H]-	0.823	191.019	11.6694	C6H8O7	C(C(=O)O)C(CC(=O)O)(C(=O)O)O	InChI=1S/C6H8O7/c7-3(8)1-6(13,5(11)12)2-4(9)10/h13H,1-2H2,(H,7,8)(H,9,10)(H,11,12)	KRKNYBCHXYNGOX-UHFFFAOYSA-N	spectral_library_annotation
10348	2,5-dihydroxybenzenesulfonate, 2,5-dihydroxybenzenesulfonic acid	[M-H]-	0.791	188.986		C6H6O5S	OC1=CC=C(O)C(=C1)S(O)(=O)=O	InChI=1S/C6H6O5S/c7-4-1-2-5(8)6(3-4)12(9,10)11/h1-3,7-8H,(H,9,10,11)	IKQCSJBQLWJEPU-UHFFFAOYSA-N	spectral_library_annotation
10348	2,5-dihydroxybenzenesulfonate, 2,5-dihydroxybenzenesulfonic acid	[M-H]-	0.789	188.986		C6H6O5S	OC1=CC=C(O)C(=C1)S(O)(=O)=O	InChI=1S/C6H6O5S/c7-4-1-2-5(8)6(3-4)12(9,10)11/h1-3,7-8H,(H,9,10,11)	IKQCSJBQLWJEPU-UHFFFAOYSA-N	spectral_library_annotation
10348	2,5-dihydroxybenzenesulfonate, 2,5-dihydroxybenzenesulfonic acid	[M-H]-	0.771	188.986		C6H6O5S	OC1=CC=C(O)C(=C1)S(O)(=O)=O	InChI=1S/C6H6O5S/c7-4-1-2-5(8)6(3-4)12(9,10)11/h1-3,7-8H,(H,9,10,11)	IKQCSJBQLWJEPU-UHFFFAOYSA-N	spectral_library_annotation
10348	2,5-dihydroxybenzenesulfonate, 2,5-dihydroxybenzenesulfonic acid	[M-H]-	0.766	188.986		C6H6O5S	OC1=CC=C(O)C(=C1)S(O)(=O)=O	InChI=1S/C6H6O5S/c7-4-1-2-5(8)6(3-4)12(9,10)11/h1-3,7-8H,(H,9,10,11)	IKQCSJBQLWJEPU-UHFFFAOYSA-N	spectral_library_annotation
10446	IS_4-CHLORO-PHENYLALANINE	[M-H]-	0.966	198.033		C9H10ClNO2	O=C(O)C(N)CC1=CC=C(Cl)C=C1	InChI=1S/C9H10ClNO2/c10-7-3-1-6(2-4-7)5-8(11)9(12)13/h1-4,8H,5,11H2,(H,12,13)/t8-/m0/s1	NIGWMJHCCYYCSF-QMMMGPOBSA-N	spectral_library_annotation
10446	IS_4-CHLORO-PHENYLALANINE	[M-H]-	0.841	198.033		C9H10ClNO2	O=C(O)C(N)CC1=CC=C(Cl)C=C1	InChI=1S/C9H10ClNO2/c10-7-3-1-6(2-4-7)5-8(11)9(12)13/h1-4,8H,5,11H2,(H,12,13)/t8-/m0/s1	NIGWMJHCCYYCSF-QMMMGPOBSA-N	spectral_library_annotation
10447	Tryptophan	[M-H]-	0.961	203.082	6.85288	C11H12N2O2	O=C(O)C(N)CC1=CNC=2C=CC=CC21	InChI=1S/C11H12N2O2/c12-9(11(14)15)5-7-6-13-10-4-2-1-3-8(7)10/h1-4,6,9,13H,5,12H2,(H,14,15)/t9-/m0/s1	QIVBCDIJIAJPQS-VIFPVBQESA-N	spectral_library_annotation
10447	DL-Tryptophan	[M-H]-	0.955	203.082	1.54	C11H12N2O2	N[C@@H](Cc1c[nH]c2ccccc12)C(=O)O		QIVBCDIJIAJPQS-VIFPVBQESA-N	spectral_library_annotation
10447	TRYPTOPHAN	[M-H]-	0.954	203.083		C11H12N2O2	O=C(O)C(N)CC1=CNC=2C=CC=CC21	InChI=1S/C11H12N2O2/c12-9(11(14)15)5-7-6-13-10-4-2-1-3-8(7)10/h1-4,6,9,13H,5,12H2,(H,14,15)/t9-/m0/s1	QIVBCDIJIAJPQS-VIFPVBQESA-N	spectral_library_annotation
10447	L-Tryptophane, L-Trp, L-alpha-Amino-3-indolepropionic Acid, 3-beta-Indolylalanine, (S)-2-Amino-3-(3-indolyl)propionic acid, L-Tryptophan	[M-H]-	0.942	203.082		C11H12N2O2	C1=CC=C2C(=C1)C(=CN2)C[C@@H](C(=O)O)N	InChI=1S/C11H12N2O2/c12-9(11(14)15)5-7-6-13-10-4-2-1-3-8(7)10/h1-4,6,9,13H,5,12H2,(H,14,15)/t9-/m0/s1	QIVBCDIJIAJPQS-VIFPVBQESA-N	spectral_library_annotation
10447	L-Tryptophane, L-Trp, L-alpha-Amino-3-indolepropionic Acid, 3-beta-Indolylalanine, (S)-2-Amino-3-(3-indolyl)propionic acid, (2S)-2-amino-3-(1H-indol-3-yl)propanoic acid	[M-H]-	0.942	203.082		C11H12N2O2	C1=CC=C2C(=C1)C(=CN2)CC(C(=O)O)N	InChI=1/C11H12N2O2/c12-9(11(14)15)5-7-6-13-10-4-2-1-3-8(7)10/h1-4,6,9,13H,5,12H2,(H,14,15)/t9-/m0/s1/f/h14H	QIVBCDIJIAJPQS-VIFPVBQESA-N	spectral_library_annotation
10447	Tryptophan	[M-H]-	0.94	203.082		C11H12N2O2	O=C(O)C(N)CC1=CNC=2C=CC=CC21	InChI=1S/C11H12N2O2/c12-9(11(14)15)5-7-6-13-10-4-2-1-3-8(7)10/h1-4,6,9,13H,5,12H2,(H,14,15)	QIVBCDIJIAJPQS-UHFFFAOYSA-N	spectral_library_annotation
10447	TRYPTOPHAN	[M-H]-	0.934	203.083		C11H12N2O2	O=C(O)C(N)CC1=CNC=2C=CC=CC21	InChI=1S/C11H12N2O2/c12-9(11(14)15)5-7-6-13-10-4-2-1-3-8(7)10/h1-4,6,9,13H,5,12H2,(H,14,15)/t9-/m0/s1	QIVBCDIJIAJPQS-VIFPVBQESA-N	spectral_library_annotation
10447	L-TRYPTOPHAN	[M-H]-	0.929	203.082	1.83742	C11H12N2O2	C1=CC=C2C(=C1)C(=CN2)C[C@@H](C(=O)O)N	InChI=1S/C11H12N2O2/c12-9(11(14)15)5-7-6-13-10-4-2-1-3-8(7)10/h1-4,6,9,13H,5,12H2,(H,14,15)/t9-/m0/s1	QIVBCDIJIAJPQS-VIFPVBQESA-N	spectral_library_annotation
10447	D-TRYPTOPHAN	[M-H]-	0.928	203.082	3.47404	C11H12N2O2	C1=CC=C2C(=C1)C(=CN2)C[C@H](C(=O)O)N	InChI=1S/C11H12N2O2/c12-9(11(14)15)5-7-6-13-10-4-2-1-3-8(7)10/h1-4,6,9,13H,5,12H2,(H,14,15)/t9-/m1/s1	QIVBCDIJIAJPQS-SECBINFHSA-N	spectral_library_annotation
10447	L-Tryptophan	[M-H]-	0.909	203.083	1.255	C11H12N2O2	C1=CC=C2C(=C1)C(=CN2)CC(C(=O)O)N	InChI=1S/C11H12N2O2/c12-9(11(14)15)5-7-6-13-10-4-2-1-3-8(7)10/h1-4,6,9,13H,5,12H2,(H,14,15)	QIVBCDIJIAJPQS-UHFFFAOYSA-N	spectral_library_annotation
10854	HOMOVANILLIC ACID SULFATE	[M-H]-	0.893	261.007		C9H10O7S	O=C(O)CC1=CC=C(OS(=O)(=O)O)C(OC)=C1	InChI=1S/C9H10O7S/c1-15-8-4-6(5-9(10)11)2-3-7(8)16-17(12,13)14/h2-4H,5H2,1H3,(H,10,11)(H,12,13,14)	IACOAKYXFIWAQN-UHFFFAOYSA-N	spectral_library_annotation
10854	HOMOVANILLIC ACID SULFATE	[M-H]-	0.881	261.007		C9H10O7S	O=C(O)CC1=CC=C(OS(=O)(=O)O)C(OC)=C1	InChI=1S/C9H10O7S/c1-15-8-4-6(5-9(10)11)2-3-7(8)16-17(12,13)14/h2-4H,5H2,1H3,(H,10,11)(H,12,13,14)	IACOAKYXFIWAQN-UHFFFAOYSA-N	spectral_library_annotation
10854	Hexamethylene diisocyanate (Dealkylated, Oxidative Deamination to Ketone, Acetylation, Sulfation)	[M-H]-	0.804	261.007	9.44011					spectral_library_annotation
10854	HOMOVANILLIC ACID SULFATE	[M-H]-	0.734	261.007		C9H10O7S	O=C(O)CC1=CC=C(OS(=O)(=O)O)C(OC)=C1	InChI=1S/C9H10O7S/c1-15-8-4-6(5-9(10)11)2-3-7(8)16-17(12,13)14/h2-4H,5H2,1H3,(H,10,11)(H,12,13,14)	IACOAKYXFIWAQN-UHFFFAOYSA-N	spectral_library_annotation
10891	N-ACETYL-METHIONINE	[M-H]-	0.718	190.054		C7H13NO3S	O=C(O)C(N=C(O)C)CCSC	InChI=1S/C7H13NO3S/c1-5(9)8-6(7(10)11)3-4-12-2/h6H,3-4H2,1-2H3,(H,8,9)(H,10,11)	XUYPXLNMDZIRQH-UHFFFAOYSA-N	spectral_library_annotation
10891	N-Acetyl-methionine	[M-H]-	0.706	190.054	3.31732	C7H13NO3S	CC(=O)NC(CCSC)C(=O)O			spectral_library_annotation
10891	N-ACETYL-DL-METHIONINE	[M-H]-	0.702	190.054		C7H13NO3S	O=C(NC(C(=O)O)CCSC)C	InChI=1S/C7H13NO3S/c1-5(9)8-6(7(10)11)3-4-12-2/h6H,3-4H2,1-2H3,(H,8,9)(H,10,11)	XUYPXLNMDZIRQH-UHFFFAOYSA-N	spectral_library_annotation
10891	N-ACETYL-DL-METHIONINE	[M-H]-	0.702	190.054	4.93973	C7H13NO3S	CC(=O)NC(CCSC)C(=O)O	InChI=1S/C7H13NO3S/c1-5(9)8-6(7(10)11)3-4-12-2/h6H,3-4H2,1-2H3,(H,8,9)(H,10,11)	XUYPXLNMDZIRQH-UHFFFAOYSA-N	spectral_library_annotation
11343	ISOVALERYLGLYCINE	[M-H]-	0.859	158.082		C7H13NO3	O=C(O)CN=C(O)CC(C)C	InChI=1S/C7H13NO3/c1-5(2)3-6(9)8-4-7(10)11/h5H,3-4H2,1-2H3,(H,8,9)(H,10,11)	ZRQXMKMBBMNNQC-UHFFFAOYSA-N	spectral_library_annotation
11343	ISOVALERYLGLYCINE	[M-H]-	0.859	158.082		C7H13NO3	O=C(O)CN=C(O)CC(C)C	InChI=1S/C7H13NO3/c1-5(2)3-6(9)8-4-7(10)11/h5H,3-4H2,1-2H3,(H,8,9)(H,10,11)	ZRQXMKMBBMNNQC-UHFFFAOYSA-N	spectral_library_annotation
11343	ISOVALERYLGLYCINE	[M-H]-	0.859	158.082		C7H13NO3	O=C(O)CN=C(O)CC(C)C	InChI=1S/C7H13NO3/c1-5(2)3-6(9)8-4-7(10)11/h5H,3-4H2,1-2H3,(H,8,9)(H,10,11)	ZRQXMKMBBMNNQC-UHFFFAOYSA-N	spectral_library_annotation
11343	ISOVALERYLGLYCINE	[M-H]-	0.859	158.082		C7H13NO3	O=C(O)CN=C(O)CC(C)C	InChI=1S/C7H13NO3/c1-5(2)3-6(9)8-4-7(10)11/h5H,3-4H2,1-2H3,(H,8,9)(H,10,11)	ZRQXMKMBBMNNQC-UHFFFAOYSA-N	spectral_library_annotation
11343	N-Isovalerylglycine	[M-H]-	0.856	158.081	2.90752	C7H13NO3	O=C(O)CN=C(O)CC(C)C	InChI=1S/C7H13NO3/c1-5(2)3-6(9)8-4-7(10)11/h5H,3-4H2,1-2H3,(H,8,9)(H,10,11)	ZRQXMKMBBMNNQC-UHFFFAOYSA-N	spectral_library_annotation
11343	Diethylene Glycol Monoethyl Ether (Dealkylated, Dehydration, Glycine Conjugation, Methylation)	[M-H]-	0.852	158.082	1.13032					spectral_library_annotation
11343	ISOVALERYLGLYCINE	[M-H]-	0.852	158.082		C7H13NO3	O=C(O)CN=C(O)CC(C)C	InChI=1S/C7H13NO3/c1-5(2)3-6(9)8-4-7(10)11/h5H,3-4H2,1-2H3,(H,8,9)(H,10,11)	ZRQXMKMBBMNNQC-UHFFFAOYSA-N	spectral_library_annotation
11343	ISOVALERYLGLYCINE	[M-H]-	0.852	158.082		C7H13NO3	O=C(O)CN=C(O)CC(C)C	InChI=1S/C7H13NO3/c1-5(2)3-6(9)8-4-7(10)11/h5H,3-4H2,1-2H3,(H,8,9)(H,10,11)	ZRQXMKMBBMNNQC-UHFFFAOYSA-N	spectral_library_annotation
11343	ISOVALERYLGLYCINE	[M-H]-	0.85	158.082		C7H13NO3	O=C(O)CN=C(O)CC(C)C	InChI=1S/C7H13NO3/c1-5(2)3-6(9)8-4-7(10)11/h5H,3-4H2,1-2H3,(H,8,9)(H,10,11)	ZRQXMKMBBMNNQC-UHFFFAOYSA-N	spectral_library_annotation
11343	ISOVALERYLGLYCINE	[M-H]-	0.85	158.082		C7H13NO3	O=C(O)CN=C(O)CC(C)C	InChI=1S/C7H13NO3/c1-5(2)3-6(9)8-4-7(10)11/h5H,3-4H2,1-2H3,(H,8,9)(H,10,11)	ZRQXMKMBBMNNQC-UHFFFAOYSA-N	spectral_library_annotation
11444	N-ACETYL-METHIONINE	[M-H]-	0.872	190.054		C7H13NO3S	O=C(O)C(N=C(O)C)CCSC	InChI=1S/C7H13NO3S/c1-5(9)8-6(7(10)11)3-4-12-2/h6H,3-4H2,1-2H3,(H,8,9)(H,10,11)	XUYPXLNMDZIRQH-UHFFFAOYSA-N	spectral_library_annotation
11444	N-Acetyl-methionine	[M-H]-	0.86	190.054	3.31732	C7H13NO3S	CC(=O)NC(CCSC)C(=O)O			spectral_library_annotation
11444	N-ACETYL-DL-METHIONINE	[M-H]-	0.853	190.054		C7H13NO3S	O=C(NC(C(=O)O)CCSC)C	InChI=1S/C7H13NO3S/c1-5(9)8-6(7(10)11)3-4-12-2/h6H,3-4H2,1-2H3,(H,8,9)(H,10,11)	XUYPXLNMDZIRQH-UHFFFAOYSA-N	spectral_library_annotation
11444	N-ACETYL-DL-METHIONINE	[M-H]-	0.853	190.054	4.93973	C7H13NO3S	CC(=O)NC(CCSC)C(=O)O	InChI=1S/C7H13NO3S/c1-5(9)8-6(7(10)11)3-4-12-2/h6H,3-4H2,1-2H3,(H,8,9)(H,10,11)	XUYPXLNMDZIRQH-UHFFFAOYSA-N	spectral_library_annotation
11444	N-ACETYLMETHIONINE	[M-H]-	0.839	190.054		C7H13NO3S	CSCCC(NC(C)=O)C(O)=O	InChI=1S/C7H13NO3S/c1-5(9)8-6(7(10)11)3-4-12-2/h6H,3-4H2,1-2H3,(H,8,9)(H,10,11)	XUYPXLNMDZIRQH-UHFFFAOYSA-N	spectral_library_annotation
11444	N-ACETYL-METHIONINE	[M-H]-	0.741	190.054		C7H13NO3S	O=C(O)C(N=C(O)C)CCSC	InChI=1S/C7H13NO3S/c1-5(9)8-6(7(10)11)3-4-12-2/h6H,3-4H2,1-2H3,(H,8,9)(H,10,11)	XUYPXLNMDZIRQH-UHFFFAOYSA-N	spectral_library_annotation
11593	gamma-Glutamylleucine	[M-H]-	0.877	259.13	8.04278	C11H20N2O5	O=C(O)C(N=C(O)CCC(N)C(=O)O)CC(C)C	InChI=1S/C11H20N2O5/c1-6(2)5-8(11(17)18)13-9(14)4-3-7(12)10(15)16/h6-8H,3-5,12H2,1-2H3,(H,13,14)(H,15,16)(H,17,18)/t7-,8-/m0/s1	MYFMARDICOWMQP-YUMQZZPRSA-N	spectral_library_annotation
11594	Kynurenic acid	[M-H]-	0.886	188.034	6.1502	C10H7NO3	O=C(O)C1=CC(=O)C=2C=CC=CC2N1	InChI=1S/C10H7NO3/c12-9-5-8(10(13)14)11-7-4-2-1-3-6(7)9/h1-5H,(H,11,12)(H,13,14)	HCZHHEIFKROPDY-UHFFFAOYSA-N	spectral_library_annotation
11594	KYNURENATE	[M-H]-	0.856	188.035		C10H7NO3	OC(=O)C1=CC(=O)C2=CC=CC=C2N1	InChI=1S/C10H7NO3/c12-9-5-8(10(13)14)11-7-4-2-1-3-6(7)9/h1-5H,(H,11,12)(H,13,14)	HCZHHEIFKROPDY-UHFFFAOYSA-N	spectral_library_annotation
11600	Benzene (Oxidation, Sulfation)	[M-H]-	0.961	172.991	1.04577					spectral_library_annotation
11766	Sulpiride (Dealkylated, Nitro Reduction, Acetylation)	[M-H]-	0.962	242.049	2.29322					spectral_library_annotation
11861	3-methyl-2-oxovaleric acid, 3-methyl-2-oxopentanoic acid	[M-H]-	0.854	129.056		C6H10O3	CCC(C)C(=O)C(=O)O	InChI=1S/C6H10O3/c1-3-4(2)5(7)6(8)9/h4H,3H2,1-2H3,(H,8,9)	JVQYSWDUAOAHFM-UHFFFAOYSA-N	spectral_library_annotation
11861	4-methyl-2-oxopentanoic acid	[M-H]-	0.848	129.056		C6H10O3	CC(C)CC(=O)C(=O)O	InChI=1S/C6H10O3/c1-4(2)3-5(7)6(8)9/h4H,3H2,1-2H3,(H,8,9)	BKAJNAXTPSGJCU-UHFFFAOYSA-N	spectral_library_annotation
11877	3-methyl-2-oxovaleric acid, 3-methyl-2-oxopentanoic acid	[M-H]-	0.871	129.056		C6H10O3	CCC(C)C(=O)C(=O)O	InChI=1S/C6H10O3/c1-3-4(2)5(7)6(8)9/h4H,3H2,1-2H3,(H,8,9)	JVQYSWDUAOAHFM-UHFFFAOYSA-N	spectral_library_annotation
11877	4-methyl-2-oxopentanoic acid	[M-H]-	0.865	129.056		C6H10O3	CC(C)CC(=O)C(=O)O	InChI=1S/C6H10O3/c1-4(2)3-5(7)6(8)9/h4H,3H2,1-2H3,(H,8,9)	BKAJNAXTPSGJCU-UHFFFAOYSA-N	spectral_library_annotation
11952	3-HYDROXYBENZOATE	[M-H]-	0.87	137.024		C7H6O3	O=C(O)C=1C=CC=C(O)C1	InChI=1S/C7H6O3/c8-6-3-1-2-5(4-6)7(9)10/h1-4,8H,(H,9,10)	IJFXRHURBJZNAO-UHFFFAOYSA-N	spectral_library_annotation
11952	3-HYDROXYBENZOATE	[M-H]-	0.87	137.024			OC(=O)C1=CC(O)=CC=C1	"InChI=1S/C7H6O3/c8-6-3-1-2-5(4-6)7(9)10/h1-4,8H,(H,9,10)"	N/A	spectral_library_annotation
12028	1,2,4-Trimethylbenzene (Oxidation, Oxidation, Oxidation, Sulfation)	[M-H]-	0.909	247.028	1.07709					spectral_library_annotation
12028	1,2,4-Trimethylbenzene (Oxidation, Oxidation, Oxidation, Sulfation)	[M-H]-	0.859	247.028	1.35775					spectral_library_annotation
12257	tras-4-Hydroxycinnamic acid sulfate, p-Coumaric acid sulfate	[M-H]-	0.896	242.997	7.99	C9H8O6S	O=C(O)C=CC1=CC=C(OS(=O)(=O)O)C=C1	InChI=1S/C9H8O6S/c10-9(11)6-3-7-1-4-8(5-2-7)15-16(12,13)14/h1-6H,(H,10,11)(H,12,13,14)/b6-3+	OYDCCWNLILCHDJ-ZZXKWVIFSA-N	spectral_library_annotation
12257	trans-4-Hydroxycinnamic acid sulfate, (E)-3-(4-(sulfooxy)phenyl)acrylic acid	[M-H]-	0.896	242.997	7.99	C9H8O6S	O=C(O)C=CC1=CC=C(OS(=O)(=O)O)C=C1	InChI=1S/C9H8O6S/c10-9(11)6-3-7-1-4-8(5-2-7)15-16(12,13)14/h1-6H,(H,10,11)(H,12,13,14)/b6-3+	OYDCCWNLILCHDJ-ZZXKWVIFSA-N	spectral_library_annotation
12279	Benzene (Oxidation, Glucuronide Conjugation)	[M-H]-	0.952	269.067	5.41418					spectral_library_annotation
12279	Benzene (Oxidation, Glucuronide Conjugation)	[M-H]-	0.847	269.067	4.77274					spectral_library_annotation
12378	Jineol	[M+H]+	0.907	162.055	1.49	C9H7NO2	Oc1cnc2c(O)cccc2c1		IGDFDIZIHMFYGR-UHFFFAOYSA-N	spectral_library_annotation
12378	2,8-Quinolinediol	[M+H]+	0.869	162.055	1.52718	C9H7NO2	OC=1N=C2C(O)=CC=CC2=CC1	InChI=1S/C9H7NO2/c11-7-3-1-2-6-4-5-8(12)10-9(6)7/h1-5,11H,(H,10,12)	ZXZKYYHTWHJHFT-UHFFFAOYSA-N	spectral_library_annotation
12378	2,8-Quinolinediol	[M+H]+	0.818	162.055	1.60263	C9H7NO2	OC=1N=C2C(O)=CC=CC2=CC1	InChI=1S/C9H7NO2/c11-7-3-1-2-6-4-5-8(12)10-9(6)7/h1-5,11H,(H,10,12)	ZXZKYYHTWHJHFT-UHFFFAOYSA-N	spectral_library_annotation
12378	Indole-3-carboxylic acid, 1H-indole-3-carboxylic acid	[M+H]+	0.766	162.056		C9H7NO2	C1=CC=C2C(=C1)C(=CN2)C(=O)O	InChI=1S/C9H7NO2/c11-9(12)7-5-10-8-4-2-1-3-6(7)8/h1-5,10H,(H,11,12)	KMAKOBLIOCQGJP-UHFFFAOYSA-N	spectral_library_annotation
12378	Indole-3-carboxylic acid	[M+H]+	0.763	162.055	1.406	C9H7NO2	O=C(O)C1=CNC=2C=CC=CC21	InChI=1S/C9H7NO2/c11-9(12)7-5-10-8-4-2-1-3-6(7)8/h1-5,10H,(H,11,12)	KMAKOBLIOCQGJP-UHFFFAOYSA-N	spectral_library_annotation
12378	INDOLE-3-CARBOXYLIC ACID	[M+H]+	0.727	162.055		C9H7NO2	O=C(O)C1=CNC=2C=CC=CC21	InChI=1S/C9H7NO2/c11-9(12)7-5-10-8-4-2-1-3-6(7)8/h1-5,10H,(H,11,12)	KMAKOBLIOCQGJP-UHFFFAOYSA-N	spectral_library_annotation
12415	SUBERYL GLYCINE	[M-H]-	0.834	230.103		C10H17NO5	O=C(O)CN=C(O)CCCCCCC(=O)O	InChI=1S/C10H17NO5/c12-8(11-7-10(15)16)5-3-1-2-4-6-9(13)14/h1-7H2,(H,11,12)(H,13,14)(H,15,16)	HXATVKDSYDWTCX-UHFFFAOYSA-N	spectral_library_annotation
12609	3-methyl-2-oxovaleric acid, 3-methyl-2-oxopentanoic acid	[M-H]-	0.82	129.056		C6H10O3	CCC(C)C(=O)C(=O)O	InChI=1S/C6H10O3/c1-3-4(2)5(7)6(8)9/h4H,3H2,1-2H3,(H,8,9)	JVQYSWDUAOAHFM-UHFFFAOYSA-N	spectral_library_annotation
12609	4-methyl-2-oxopentanoic acid	[M-H]-	0.816	129.056		C6H10O3	CC(C)CC(=O)C(=O)O	InChI=1S/C6H10O3/c1-4(2)3-5(7)6(8)9/h4H,3H2,1-2H3,(H,8,9)	BKAJNAXTPSGJCU-UHFFFAOYSA-N	spectral_library_annotation
12725	indoxylSulfate	[M-H]-	0.978	212.002		C8H7NO4S	OS(=O)(=O)OC1=CNC2=CC=CC=C12	InChI=1S/C8H7NO4S/c10-14(11,12)13-8-5-9-7-4-2-1-3-6(7)8/h1-5,9H,(H,10,11,12)	BXFFHSIDQOFMLE-UHFFFAOYSA-N	spectral_library_annotation
12725	INDOXYL SULFATE	[M-H]-	0.973	212.002		C8H7NO4S	O=S(=O)(O)OC1=CNC=2C=CC=CC12	InChI=1S/C8H7NO4S/c10-14(11,12)13-8-5-9-7-4-2-1-3-6(7)8/h1-5,9H,(H,10,11,12)	BXFFHSIDQOFMLE-UHFFFAOYSA-N	spectral_library_annotation
12725	INDOXYL SULFATE	[M-H]-	0.962	212.002		C8H7NO4S	OS(=O)(=O)OC1=CNC2=CC=CC=C12	InChI=1S/C8H7NO4S/c10-14(11,12)13-8-5-9-7-4-2-1-3-6(7)8/h1-5,9H,(H,10,11,12)	BXFFHSIDQOFMLE-UHFFFAOYSA-N	spectral_library_annotation
12725	indoxylSulfate	[M-H]-	0.951	212.002		C8H7NO4S	OS(=O)(=O)OC1=CNC2=CC=CC=C12	InChI=1S/C8H7NO4S/c10-14(11,12)13-8-5-9-7-4-2-1-3-6(7)8/h1-5,9H,(H,10,11,12)	BXFFHSIDQOFMLE-UHFFFAOYSA-N	spectral_library_annotation
12725	indoxylSulfate	[M-H]-	0.928	212.002		C8H7NO4S	OS(=O)(=O)OC1=CNC2=CC=CC=C12	InChI=1S/C8H7NO4S/c10-14(11,12)13-8-5-9-7-4-2-1-3-6(7)8/h1-5,9H,(H,10,11,12)	BXFFHSIDQOFMLE-UHFFFAOYSA-N	spectral_library_annotation
12725	indoxylSulfate	[M-H]-	0.916	212.002		C8H7NO4S	OS(=O)(=O)OC1=CNC2=CC=CC=C12	InChI=1S/C8H7NO4S/c10-14(11,12)13-8-5-9-7-4-2-1-3-6(7)8/h1-5,9H,(H,10,11,12)	BXFFHSIDQOFMLE-UHFFFAOYSA-N	spectral_library_annotation
12725	INDOXYL SULFATE	[M-H]-	0.91	212.002		C8H7NO4S	O=S(=O)(O)OC1=CNC=2C=CC=CC12	InChI=1S/C8H7NO4S/c10-14(11,12)13-8-5-9-7-4-2-1-3-6(7)8/h1-5,9H,(H,10,11,12)	BXFFHSIDQOFMLE-UHFFFAOYSA-N	spectral_library_annotation
12725	indoxylSulfate	[M-H]-	0.832	212.002		C8H7NO4S	OS(=O)(=O)OC1=CNC2=CC=CC=C12	InChI=1S/C8H7NO4S/c10-14(11,12)13-8-5-9-7-4-2-1-3-6(7)8/h1-5,9H,(H,10,11,12)	BXFFHSIDQOFMLE-UHFFFAOYSA-N	spectral_library_annotation
13008	Hippuric acid, N-Benzoylglycine, Benzoylaminoacetic acid	[M-H]-	0.997	178.05		C9H9NO3	O=C(O)CN=C(O)C=1C=CC=CC1	InChI=1S/C9H9NO3/c11-8(12)6-10-9(13)7-4-2-1-3-5-7/h1-5H,6H2,(H,10,13)(H,11,12)	QIAFMBKCNZACKA-UHFFFAOYSA-N	spectral_library_annotation
13008	HIPPURIC ACID	[M-H]-	0.992	178.051		C9H9NO3	O=C(O)CN=C(O)C=1C=CC=CC1	InChI=1S/C9H9NO3/c11-8(12)6-10-9(13)7-4-2-1-3-5-7/h1-5H,6H2,(H,10,13)(H,11,12)	QIAFMBKCNZACKA-UHFFFAOYSA-N	spectral_library_annotation
13008	HIPPURIC ACID	[M-H]-	0.992	178.051		C9H9NO3	O=C(O)CN=C(O)C=1C=CC=CC1	InChI=1S/C9H9NO3/c11-8(12)6-10-9(13)7-4-2-1-3-5-7/h1-5H,6H2,(H,10,13)(H,11,12)	QIAFMBKCNZACKA-UHFFFAOYSA-N	spectral_library_annotation
13008	HIPPURIC ACID	[M-H]-	0.991	178.051		C9H9NO3	O=C(O)CN=C(O)C=1C=CC=CC1	InChI=1S/C9H9NO3/c11-8(12)6-10-9(13)7-4-2-1-3-5-7/h1-5H,6H2,(H,10,13)(H,11,12)	QIAFMBKCNZACKA-UHFFFAOYSA-N	spectral_library_annotation
13008	HIPPURIC ACID	[M-H]-	0.991	178.051		C9H9NO3	O=C(O)CN=C(O)C=1C=CC=CC1	InChI=1S/C9H9NO3/c11-8(12)6-10-9(13)7-4-2-1-3-5-7/h1-5H,6H2,(H,10,13)(H,11,12)	QIAFMBKCNZACKA-UHFFFAOYSA-N	spectral_library_annotation
13008	Hippurate :: Carboxylic Acids :: Polar Metabolites :: 2-benzamidoacetic acid	[M-H]-	0.985	178.051						spectral_library_annotation
13008	HIPPURIC ACID	[M-H]-	0.982	178.051		C9H9NO3	O=C(O)CN=C(O)C=1C=CC=CC1	InChI=1S/C9H9NO3/c11-8(12)6-10-9(13)7-4-2-1-3-5-7/h1-5H,6H2,(H,10,13)(H,11,12)	QIAFMBKCNZACKA-UHFFFAOYSA-N	spectral_library_annotation
13008	HIPPURIC ACID	[M-H]-	0.982	178.051		C9H9NO3	O=C(O)CN=C(O)C=1C=CC=CC1	InChI=1S/C9H9NO3/c11-8(12)6-10-9(13)7-4-2-1-3-5-7/h1-5H,6H2,(H,10,13)(H,11,12)	QIAFMBKCNZACKA-UHFFFAOYSA-N	spectral_library_annotation
13008	HIPPURATE	[M-H]-	0.973	178.05		C9H9NO3	C1=CC=C(C=C1)C(=O)NCC(=O)O	InChI=1S/C9H9NO3/c11-8(12)6-10-9(13)7-4-2-1-3-5-7/h1-5H,6H2,(H,10,13)(H,11,12)	QIAFMBKCNZACKA-UHFFFAOYSA-N	spectral_library_annotation
13008	HIPPURATE	[M-H]-	0.973	178.05	4.80454	C9H9NO3	C1=CC=C(C=C1)C(=O)NCC(=O)O	InChI=1S/C9H9NO3/c11-8(12)6-10-9(13)7-4-2-1-3-5-7/h1-5H,6H2,(H,10,13)(H,11,12)	QIAFMBKCNZACKA-UHFFFAOYSA-N	spectral_library_annotation
13080	Probenazole-Oryzaemate (Hydration, Oxidation, Oxidation, Oxidative Deamination to Alcohol, Reduction)	[M-H]-	0.924	275.023	0.89917					spectral_library_annotation
13235	INDOXYL SULFATE	[M-H]-	0.982	212.002		C8H7NO4S	O=S(=O)(O)OC1=CNC=2C=CC=CC12	InChI=1S/C8H7NO4S/c10-14(11,12)13-8-5-9-7-4-2-1-3-6(7)8/h1-5,9H,(H,10,11,12)	BXFFHSIDQOFMLE-UHFFFAOYSA-N	spectral_library_annotation
13235	indoxylSulfate	[M-H]-	0.98	212.002		C8H7NO4S	OS(=O)(=O)OC1=CNC2=CC=CC=C12	InChI=1S/C8H7NO4S/c10-14(11,12)13-8-5-9-7-4-2-1-3-6(7)8/h1-5,9H,(H,10,11,12)	BXFFHSIDQOFMLE-UHFFFAOYSA-N	spectral_library_annotation
13235	INDOXYL SULFATE	[M-H]-	0.97	212.002		C8H7NO4S	OS(=O)(=O)OC1=CNC2=CC=CC=C12	InChI=1S/C8H7NO4S/c10-14(11,12)13-8-5-9-7-4-2-1-3-6(7)8/h1-5,9H,(H,10,11,12)	BXFFHSIDQOFMLE-UHFFFAOYSA-N	spectral_library_annotation
13235	indoxylSulfate	[M-H]-	0.953	212.002		C8H7NO4S	OS(=O)(=O)OC1=CNC2=CC=CC=C12	InChI=1S/C8H7NO4S/c10-14(11,12)13-8-5-9-7-4-2-1-3-6(7)8/h1-5,9H,(H,10,11,12)	BXFFHSIDQOFMLE-UHFFFAOYSA-N	spectral_library_annotation
13235	indoxylSulfate	[M-H]-	0.93	212.002		C8H7NO4S	OS(=O)(=O)OC1=CNC2=CC=CC=C12	InChI=1S/C8H7NO4S/c10-14(11,12)13-8-5-9-7-4-2-1-3-6(7)8/h1-5,9H,(H,10,11,12)	BXFFHSIDQOFMLE-UHFFFAOYSA-N	spectral_library_annotation
13235	indoxylSulfate	[M-H]-	0.918	212.002		C8H7NO4S	OS(=O)(=O)OC1=CNC2=CC=CC=C12	InChI=1S/C8H7NO4S/c10-14(11,12)13-8-5-9-7-4-2-1-3-6(7)8/h1-5,9H,(H,10,11,12)	BXFFHSIDQOFMLE-UHFFFAOYSA-N	spectral_library_annotation
13235	INDOXYL SULFATE	[M-H]-	0.918	212.002		C8H7NO4S	O=S(=O)(O)OC1=CNC=2C=CC=CC12	InChI=1S/C8H7NO4S/c10-14(11,12)13-8-5-9-7-4-2-1-3-6(7)8/h1-5,9H,(H,10,11,12)	BXFFHSIDQOFMLE-UHFFFAOYSA-N	spectral_library_annotation
13235	indoxylSulfate	[M-H]-	0.839	212.002		C8H7NO4S	OS(=O)(=O)OC1=CNC2=CC=CC=C12	InChI=1S/C8H7NO4S/c10-14(11,12)13-8-5-9-7-4-2-1-3-6(7)8/h1-5,9H,(H,10,11,12)	BXFFHSIDQOFMLE-UHFFFAOYSA-N	spectral_library_annotation
13235	INDOXYL SULFATE	[M-H]-	0.703	212.002		C8H7NO4S	O=S(=O)(O)OC1=CNC=2C=CC=CC12	InChI=1S/C8H7NO4S/c10-14(11,12)13-8-5-9-7-4-2-1-3-6(7)8/h1-5,9H,(H,10,11,12)	BXFFHSIDQOFMLE-UHFFFAOYSA-N	spectral_library_annotation
13276	Pimelic acid	[M-H]-	0.901	159.065	1.8556	C7H12O4	O=C(O)CCCCCC(=O)O	InChI=1S/C7H12O4/c8-6(9)4-2-1-3-5-7(10)11/h1-5H2,(H,8,9)(H,10,11)	WLJVNTCWHIRURA-UHFFFAOYSA-N	spectral_library_annotation
13276	3-METHYLADIPIC ACID	[M-H]-	0.901	159.066		C7H12O4	O=C(O)CCC(C)CC(=O)O	InChI=1S/C7H12O4/c1-5(4-7(10)11)2-3-6(8)9/h5H,2-4H2,1H3,(H,8,9)(H,10,11)	SYEOWUNSTUDKGM-UHFFFAOYSA-N	spectral_library_annotation
13276	3-Methyladipic acid	[M-H]-	0.901	159.065	1.9166	C7H12O4	O=C(O)CCC(C)CC(=O)O	InChI=1S/C7H12O4/c1-5(4-7(10)11)2-3-6(8)9/h5H,2-4H2,1H3,(H,8,9)(H,10,11)	SYEOWUNSTUDKGM-UHFFFAOYSA-N	spectral_library_annotation
13276	PIMELIC ACID	[M-H]-	0.899	159.066		C7H12O4	O=C(O)CCCCCC(=O)O	InChI=1S/C7H12O4/c8-6(9)4-2-1-3-5-7(10)11/h1-5H2,(H,8,9)(H,10,11)	WLJVNTCWHIRURA-UHFFFAOYSA-N	spectral_library_annotation
13276	PIMELIC ACID	[M-H]-	0.898	159.066		C7H12O4	O=C(O)CCCCCC(=O)O	InChI=1S/C7H12O4/c8-6(9)4-2-1-3-5-7(10)11/h1-5H2,(H,8,9)(H,10,11)	WLJVNTCWHIRURA-UHFFFAOYSA-N	spectral_library_annotation
13276	6-CARBOXYHEXANOATE	[M-H]-	0.896	159.065	1.56219	C7H12O4	C(CCC(=O)O)CCC(=O)O	InChI=1S/C7H12O4/c8-6(9)4-2-1-3-5-7(10)11/h1-5H2,(H,8,9)(H,10,11)	WLJVNTCWHIRURA-UHFFFAOYSA-N	spectral_library_annotation
13276	6-CARBOXYHEXANOATE	[M-H]-	0.896	159.065	1.54723	C7H12O4	C(CCC(=O)O)CCC(=O)O	InChI=1S/C7H12O4/c8-6(9)4-2-1-3-5-7(10)11/h1-5H2,(H,8,9)(H,10,11)	WLJVNTCWHIRURA-UHFFFAOYSA-N	spectral_library_annotation
13276	6-CARBOXYHEXANOATE	[M-H]-	0.894	159.065	1.70374	C7H12O4	C(CCC(=O)O)CCC(=O)O	InChI=1S/C7H12O4/c8-6(9)4-2-1-3-5-7(10)11/h1-5H2,(H,8,9)(H,10,11)	WLJVNTCWHIRURA-UHFFFAOYSA-N	spectral_library_annotation
13276	3-METHYLADIPIC ACID	[M-H]-	0.884	159.066		C7H12O4	O=C(O)CCC(C)CC(=O)O	InChI=1S/C7H12O4/c1-5(4-7(10)11)2-3-6(8)9/h5H,2-4H2,1H3,(H,8,9)(H,10,11)	SYEOWUNSTUDKGM-UHFFFAOYSA-N	spectral_library_annotation
13276	Pimelic acid	[M-H]-	0.872	159.066	11.1282	C7H12O4	C(CCC(=O)O)CCC(=O)O			spectral_library_annotation
13337	HOMOVANILLIC ACID SULFATE	[M-H]-	0.89	261.007		C9H10O7S	O=C(O)CC1=CC=C(OS(=O)(=O)O)C(OC)=C1	InChI=1S/C9H10O7S/c1-15-8-4-6(5-9(10)11)2-3-7(8)16-17(12,13)14/h2-4H,5H2,1H3,(H,10,11)(H,12,13,14)	IACOAKYXFIWAQN-UHFFFAOYSA-N	spectral_library_annotation
13337	Hexamethylene diisocyanate (Dealkylated, Oxidative Deamination to Ketone, Acetylation, Sulfation)	[M-H]-	0.885	261.007	9.44011					spectral_library_annotation
13337	HOMOVANILLIC ACID SULFATE	[M-H]-	0.88	261.007		C9H10O7S	O=C(O)CC1=CC=C(OS(=O)(=O)O)C(OC)=C1	InChI=1S/C9H10O7S/c1-15-8-4-6(5-9(10)11)2-3-7(8)16-17(12,13)14/h2-4H,5H2,1H3,(H,10,11)(H,12,13,14)	IACOAKYXFIWAQN-UHFFFAOYSA-N	spectral_library_annotation
13409	3-(3-Hydroxyphenyl)propionic acid sulfate, 3-[3-(Sulfooxy)phenyl]propanoic acid	[M-H]-	0.955	245.012	8.08	C9H10O6S	O=C(O)CCC=1C=CC=C(OS(=O)(=O)O)C1	InChI=1S/C9H10O6S/c10-9(11)5-4-7-2-1-3-8(6-7)15-16(12,13)14/h1-3,6H,4-5H2,(H,10,11)(H,12,13,14)	IQWLPDPKVFZEOK-UHFFFAOYSA-N	spectral_library_annotation
13409	1,2,3-Trimethylbenzene (Desaturation, Oxidation, Oxidation, Oxidation, Sulfation)	[M-H]-	0.902	245.013	1.16181					spectral_library_annotation
13501	3-METHYLADIPIC ACID	[M-H]-	0.884	159.066		C7H12O4	O=C(O)CCC(C)CC(=O)O	InChI=1S/C7H12O4/c1-5(4-7(10)11)2-3-6(8)9/h5H,2-4H2,1H3,(H,8,9)(H,10,11)	SYEOWUNSTUDKGM-UHFFFAOYSA-N	spectral_library_annotation
13501	PIMELIC ACID	[M-H]-	0.884	159.066		C7H12O4	O=C(O)CCCCCC(=O)O	InChI=1S/C7H12O4/c8-6(9)4-2-1-3-5-7(10)11/h1-5H2,(H,8,9)(H,10,11)	WLJVNTCWHIRURA-UHFFFAOYSA-N	spectral_library_annotation
13501	3-Methyladipic acid	[M-H]-	0.884	159.065	1.9166	C7H12O4	O=C(O)CCC(C)CC(=O)O	InChI=1S/C7H12O4/c1-5(4-7(10)11)2-3-6(8)9/h5H,2-4H2,1H3,(H,8,9)(H,10,11)	SYEOWUNSTUDKGM-UHFFFAOYSA-N	spectral_library_annotation
13501	PIMELIC ACID	[M-H]-	0.883	159.066		C7H12O4	O=C(O)CCCCCC(=O)O	InChI=1S/C7H12O4/c8-6(9)4-2-1-3-5-7(10)11/h1-5H2,(H,8,9)(H,10,11)	WLJVNTCWHIRURA-UHFFFAOYSA-N	spectral_library_annotation
13501	Pimelic acid	[M-H]-	0.882	159.065	1.8556	C7H12O4	O=C(O)CCCCCC(=O)O	InChI=1S/C7H12O4/c8-6(9)4-2-1-3-5-7(10)11/h1-5H2,(H,8,9)(H,10,11)	WLJVNTCWHIRURA-UHFFFAOYSA-N	spectral_library_annotation
13501	Pimelic acid	[M-H]-	0.876	159.066	11.1282	C7H12O4	C(CCC(=O)O)CCC(=O)O			spectral_library_annotation
13501	6-CARBOXYHEXANOATE	[M-H]-	0.873	159.065	1.54723	C7H12O4	C(CCC(=O)O)CCC(=O)O	InChI=1S/C7H12O4/c8-6(9)4-2-1-3-5-7(10)11/h1-5H2,(H,8,9)(H,10,11)	WLJVNTCWHIRURA-UHFFFAOYSA-N	spectral_library_annotation
13501	6-CARBOXYHEXANOATE	[M-H]-	0.873	159.065	1.56219	C7H12O4	C(CCC(=O)O)CCC(=O)O	InChI=1S/C7H12O4/c8-6(9)4-2-1-3-5-7(10)11/h1-5H2,(H,8,9)(H,10,11)	WLJVNTCWHIRURA-UHFFFAOYSA-N	spectral_library_annotation
13501	6-CARBOXYHEXANOATE	[M-H]-	0.872	159.065	1.70374	C7H12O4	C(CCC(=O)O)CCC(=O)O	InChI=1S/C7H12O4/c8-6(9)4-2-1-3-5-7(10)11/h1-5H2,(H,8,9)(H,10,11)	WLJVNTCWHIRURA-UHFFFAOYSA-N	spectral_library_annotation
13501	6-CARBOXYHEXANOATE	[M-H]-	0.851	159.066		C7H12O4	C(CCC(=O)O)CCC(=O)O	InChI=1S/C7H12O4/c8-6(9)4-2-1-3-5-7(10)11/h1-5H2,(H,8,9)(H,10,11)	WLJVNTCWHIRURA-UHFFFAOYSA-N	spectral_library_annotation
13566	1,2-Dichloroethane (Oxidative Dechlorination, Reductive Dechlorination, Acetylation, Cysteine Conjugation 2, Methylation)	[M-H]-	0.964	222.08	1.07802					spectral_library_annotation
13566	Butadiene (Hydration, Reduction, Acetylation, Taurine Conjugation)	[M-H]-	0.953	222.08	1.04866					spectral_library_annotation
13566	Isoprene (Hydration, Oxidation, Cysteine Conjugation 2)	[M-H]-	0.709	222.08	1.09166					spectral_library_annotation
13786	Atenolol (Dealkylated, Desaturation, Methylation, Sulfation)	[M-H]-	0.909	242.012	3.70538					spectral_library_annotation
13788	Hydroxyisocaproic acid	[M-H]-	0.983	131.071	2.19522	C6H12O3	CC(C)CC(C(=O)O)O		LVRFTAZAXQPQHI-YFKPBYRVSA-N	spectral_library_annotation
13788	2-HYDROXY-4-METHYLPENTANOIC ACID	[M-H]-	0.982	131.071		C6H12O3	O=C(O)C(O)CC(C)C	InChI=1S/C6H12O3/c1-4(2)3-5(7)6(8)9/h4-5,7H,3H2,1-2H3,(H,8,9)	LVRFTAZAXQPQHI-UHFFFAOYSA-N	spectral_library_annotation
13788	2-HYDROXY-4-METHYLPENTANOIC ACID	[M-H]-	0.982	131.071		C6H12O3	O=C(O)C(O)CC(C)C	InChI=1S/C6H12O3/c1-4(2)3-5(7)6(8)9/h4-5,7H,3H2,1-2H3,(H,8,9)	LVRFTAZAXQPQHI-UHFFFAOYSA-N	spectral_library_annotation
13788	2-HYDROXY-3-METHYLPENTANOIC ACID	[M-H]-	0.982	131.071		C6H12O3	O=C(O)C(O)C(C)CC	InChI=1S/C6H12O3/c1-3-4(2)5(7)6(8)9/h4-5,7H,3H2,1-2H3,(H,8,9)/t4-,5-/m1/s1	RILPIWOPNGRASR-RFZPGFLSSA-N	spectral_library_annotation
13788	2-HYDROXY-4-METHYLPENTANOIC ACID	[M-H]-	0.982	131.071		C6H12O3	O=C(O)C(O)CC(C)C	InChI=1S/C6H12O3/c1-4(2)3-5(7)6(8)9/h4-5,7H,3H2,1-2H3,(H,8,9)/t5-/m0/s1	LVRFTAZAXQPQHI-YFKPBYRVSA-N	spectral_library_annotation
13788	2-Hydroxy-4-methylpentanoic acid	[M-H]-	0.972	131.07	1.82355	C6H12O3	O=C(O)C(O)CC(C)C	InChI=1S/C6H12O3/c1-4(2)3-5(7)6(8)9/h4-5,7H,3H2,1-2H3,(H,8,9)	LVRFTAZAXQPQHI-UHFFFAOYSA-N	spectral_library_annotation
13788	Isoprene (Hydration, Oxidation, Oxidation, Methylation)	[M-H]-	0.949	131.071	1.04952					spectral_library_annotation
13788	1-Butanol (Oxidation, Acetylation)	[M-H]-	0.938	131.071	1.38856					spectral_library_annotation
14378	2-HYDROXY-4-METHYLPENTANOIC ACID	[M-H]-	0.983	131.071		C6H12O3	O=C(O)C(O)CC(C)C	InChI=1S/C6H12O3/c1-4(2)3-5(7)6(8)9/h4-5,7H,3H2,1-2H3,(H,8,9)	LVRFTAZAXQPQHI-UHFFFAOYSA-N	spectral_library_annotation
14378	2-HYDROXY-4-METHYLPENTANOIC ACID	[M-H]-	0.983	131.071		C6H12O3	O=C(O)C(O)CC(C)C	InChI=1S/C6H12O3/c1-4(2)3-5(7)6(8)9/h4-5,7H,3H2,1-2H3,(H,8,9)/t5-/m0/s1	LVRFTAZAXQPQHI-YFKPBYRVSA-N	spectral_library_annotation
14378	Hydroxyisocaproic acid	[M-H]-	0.983	131.071	2.19522	C6H12O3	CC(C)CC(C(=O)O)O		LVRFTAZAXQPQHI-YFKPBYRVSA-N	spectral_library_annotation
14378	2-HYDROXY-4-METHYLPENTANOIC ACID	[M-H]-	0.983	131.071		C6H12O3	O=C(O)C(O)CC(C)C	InChI=1S/C6H12O3/c1-4(2)3-5(7)6(8)9/h4-5,7H,3H2,1-2H3,(H,8,9)	LVRFTAZAXQPQHI-UHFFFAOYSA-N	spectral_library_annotation
14378	2-HYDROXY-3-METHYLPENTANOIC ACID	[M-H]-	0.98	131.071		C6H12O3	O=C(O)C(O)C(C)CC	InChI=1S/C6H12O3/c1-3-4(2)5(7)6(8)9/h4-5,7H,3H2,1-2H3,(H,8,9)/t4-,5-/m1/s1	RILPIWOPNGRASR-RFZPGFLSSA-N	spectral_library_annotation
14378	2-Hydroxy-4-methylpentanoic acid	[M-H]-	0.975	131.07	1.82355	C6H12O3	O=C(O)C(O)CC(C)C	InChI=1S/C6H12O3/c1-4(2)3-5(7)6(8)9/h4-5,7H,3H2,1-2H3,(H,8,9)	LVRFTAZAXQPQHI-UHFFFAOYSA-N	spectral_library_annotation
14378	Isoprene (Hydration, Oxidation, Oxidation, Methylation)	[M-H]-	0.949	131.071	1.04952					spectral_library_annotation
14378	1-Butanol (Oxidation, Acetylation)	[M-H]-	0.939	131.071	1.38856					spectral_library_annotation
14474	Toluene (Oxidation, Oxidation, Sulfation)	[M-H]-	0.885	203.002	3.76308					spectral_library_annotation
14474	Toluene (Oxidation, Oxidation, Sulfation)	[M-H]-	0.845	203.002	3.53975					spectral_library_annotation
14474	Toluene (Oxidation, Oxidation, Sulfation)	[M-H]-	0.839	203.002	0.96337					spectral_library_annotation
14602	N-Acetylleucine	[M-H]-	0.913	172.098	2.77925	C8H15NO3	CC(C)CC(C(=O)O)NC(=O)C			spectral_library_annotation
14602	N-Acetylleucine	[M-H]-	0.909	172.097	2.30677	C8H15NO3	O=C(O)C(N=C(O)C)CC(C)C	InChI=1S/C8H15NO3/c1-5(2)4-7(8(11)12)9-6(3)10/h5,7H,4H2,1-3H3,(H,9,10)(H,11,12)/t7-/m0/s1	WXNXCEHXYPACJF-ZETCQYMHSA-N	spectral_library_annotation
14602	N-ACETYL-LEUCINE	[M-H]-	0.904	172.098		C8H15NO3	O=C(O)C(N=C(O)C)CC(C)C	InChI=1S/C8H15NO3/c1-5(2)4-7(8(11)12)9-6(3)10/h5,7H,4H2,1-3H3,(H,9,10)(H,11,12)/t7-/m0/s1	WXNXCEHXYPACJF-ZETCQYMHSA-N	spectral_library_annotation
14602	N-ACETYL-L-LEUCINE	[M-H]-	0.902	172.097		C8H15NO3	O=C(N[C@H](C(=O)O)CC(C)C)C	InChI=1S/C8H15NO3/c1-5(2)4-7(8(11)12)9-6(3)10/h5,7H,4H2,1-3H3,(H,9,10)(H,11,12)/t7-/m0/s1	WXNXCEHXYPACJF-ZETCQYMHSA-N	spectral_library_annotation
14602	N-ACETYLLEUCINE	[M-H]-	0.864	172.098			CC(C)C[C@H](NC(C)=O)C(O)=O	"InChI=1S/C8H15NO3/c1-5(2)4-7(8(11)12)9-6(3)10/h5,7H,4H2,1-3H3,(H,9,10)(H,11,12)/t7-/m0/s1"	N/A	spectral_library_annotation
14602	N-ACETYLLEUCINE	[M-H]-	0.864	172.098		C8H15NO3	CC(C)C[C@H](NC(C)=O)C(O)=O	InChI=1S/C8H15NO3/c1-5(2)4-7(8(11)12)9-6(3)10/h5,7H,4H2,1-3H3,(H,9,10)(H,11,12)/t7-/m0/s1	WXNXCEHXYPACJF-ZETCQYMHSA-N	spectral_library_annotation
14807	2,6-DIHYDROXYBENZOIC ACID	[M-H]-	0.992	153.019		C7H6O4	O=C(O)C=1C(O)=CC=CC1O	InChI=1S/C7H6O4/c8-4-2-1-3-5(9)6(4)7(10)11/h1-3,8-9H,(H,10,11)	AKEUNCKRJATALU-UHFFFAOYSA-N	spectral_library_annotation
14807	2,6-Dihydroxybenzoic acid	[M-H]-	0.973	153.018	1.93619	C7H6O4	O=C(O)c1c(O)cccc1O		AKEUNCKRJATALU-UHFFFAOYSA-N	spectral_library_annotation
14807	2_6_dihydroxybenzoic_acid	[M-H]-	0.926	153.019		C7H6O4	C1=CC(=C(C(=C1)O)C(=O)O)O	InChI=1S/C7H6O4/c8-4-2-1-3-5(9)6(4)7(10)11/h1-3,8-9H,(H,10,11)	AKEUNCKRJATALU-UHFFFAOYSA-N	spectral_library_annotation
14807	2_6_dihydroxybenzoic_acid	[M-H]-	0.926	153.019		C7H6O4	C1=CC(=C(C(=C1)O)C(=O)O)O	InChI=1S/C7H6O4/c8-4-2-1-3-5(9)6(4)7(10)11/h1-3,8-9H,(H,10,11)	AKEUNCKRJATALU-UHFFFAOYSA-N	spectral_library_annotation
14807	2_4_dihydroxybenzoic_acid	[M-H]-	0.915	153.019		C7H6O4	C1=CC(=C(C=C1O)O)C(=O)O	InChI=1S/C7H6O4/c8-4-1-2-5(7(10)11)6(9)3-4/h1-3,8-9H,(H,10,11)	UIAFKZKHHVMJGS-UHFFFAOYSA-N	spectral_library_annotation
14807	2_4_dihydroxybenzoic_acid	[M-H]-	0.909	153.019		C7H6O4	C1=CC(=C(C=C1O)O)C(=O)O	InChI=1S/C7H6O4/c8-4-1-2-5(7(10)11)6(9)3-4/h1-3,8-9H,(H,10,11)	UIAFKZKHHVMJGS-UHFFFAOYSA-N	spectral_library_annotation
14807	2_4_dihydroxybenzoic_acid	[M-H]-	0.9	153.019		C7H6O4	C1=CC(=C(C=C1O)O)C(=O)O	InChI=1S/C7H6O4/c8-4-1-2-5(7(10)11)6(9)3-4/h1-3,8-9H,(H,10,11)	UIAFKZKHHVMJGS-UHFFFAOYSA-N	spectral_library_annotation
14807	PYROCATECHUIC ACID	[M-H]-	0.888	153.019		C7H6O4	O=C(O)C=1C=CC=C(O)C1O	InChI=1S/C7H6O4/c8-5-3-1-2-4(6(5)9)7(10)11/h1-3,8-9H,(H,10,11)	GLDQAMYCGOIJDV-UHFFFAOYSA-N	spectral_library_annotation
14807	"2,3-DIHYDROXYBENZOATE"	[M-H]-	0.886	153.019		C7H6O4	OC(=O)C1=CC=CC(O)=C1O	InChI=1S/C7H6O4/c8-5-3-1-2-4(6(5)9)7(10)11/h1-3,8-9H,(H,10,11)	GLDQAMYCGOIJDV-UHFFFAOYSA-N	spectral_library_annotation
14807	Pyrocatechuic acid	[M-H]-	0.885	153.018	1.79009	C7H6O4	O=C(O)c1cccc(O)c1O		GLDQAMYCGOIJDV-UHFFFAOYSA-N	spectral_library_annotation
14855	Probenazole-Oryzaemate (Hydration, Oxidation, Oxidation, Oxidative Deamination to Alcohol, Reduction)	[M-H]-	0.977	275.023	0.89917					spectral_library_annotation
14916	2_hydroxyphenyl_acetic_acid	[M-H]-	0.924	151.04		C8H8O3	C1=CC=C(C(=C1)CC(=O)O)O	InChI=1S/C8H8O3/c9-7-4-2-1-3-6(7)5-8(10)11/h1-4,9H,5H2,(H,10,11)	CCVYRRGZDBSHFU-UHFFFAOYSA-N	spectral_library_annotation
14916	2_hydroxyphenyl_acetic_acid	[M-H]-	0.92	151.04		C8H8O3	C1=CC=C(C(=C1)CC(=O)O)O	InChI=1S/C8H8O3/c9-7-4-2-1-3-6(7)5-8(10)11/h1-4,9H,5H2,(H,10,11)	CCVYRRGZDBSHFU-UHFFFAOYSA-N	spectral_library_annotation
14916	2_hydroxyphenyl_acetic_acid	[M-H]-	0.886	151.04		C8H8O3	C1=CC=C(C(=C1)CC(=O)O)O	InChI=1S/C8H8O3/c9-7-4-2-1-3-6(7)5-8(10)11/h1-4,9H,5H2,(H,10,11)	CCVYRRGZDBSHFU-UHFFFAOYSA-N	spectral_library_annotation
15008	8-Hydroxyquinoline, quinolin-8-ol	[M+H]+	0.995	146.06		C9H7NO	OC1=CC=CC2=CC=CN=C12	InChI=1S/C9H7NO/c11-8-5-1-3-7-4-2-6-10-9(7)8/h1-6,11H	MCJGNVYPOGVAJF-UHFFFAOYSA-N	spectral_library_annotation
15008	8-Hydroxyquinoline, quinolin-8-ol	[M+H]+	0.977	146.06		C9H7NO	OC1=CC=CC2=CC=CN=C12	InChI=1S/C9H7NO/c11-8-5-1-3-7-4-2-6-10-9(7)8/h1-6,11H	MCJGNVYPOGVAJF-UHFFFAOYSA-N	spectral_library_annotation
15008	6-Quinolinol, 6-Hydroxyquinoline, Quinolin-6-ol	[M+H]+	0.963	146.06		C9H7NO	c1cc2cc(ccc2nc1)O	InChI=1S/C9H7NO/c11-8-3-4-9-7(6-8)2-1-5-10-9/h1-6,11H	OVYWMEWYEJLIER-UHFFFAOYSA-N	spectral_library_annotation
15008	4-Hydroxyquinoline	[M+H]+	0.923	146.06	1.69245	C9H7NO	O=C1C=CNC=2C=CC=CC12	InChI=1S/C9H7NO/c11-9-5-6-10-8-4-2-1-3-7(8)9/h1-6H,(H,10,11)	PMZDQRJGMBOQBF-UHFFFAOYSA-N	spectral_library_annotation
15008	4-Hydroxyquinoline	[M+H]+	0.921	146.06	2.93205	C9H7NO	O=C1C=CNC2=CC=CC=C12	InChI=1S/C9H7NO/c11-9-5-6-10-8-4-2-1-3-7(8)9/h1-6H,(H,10,11)	PMZDQRJGMBOQBF-UHFFFAOYSA-N	spectral_library_annotation
15008	2-Hydroxyquinoline, 1H-quinolin-2-one	[M+H]+	0.908	146.06		C9H7NO	OC1=NC2=CC=CC=C2C=C1	InChI=1S/C9H7NO/c11-9-6-5-7-3-1-2-4-8(7)10-9/h1-6H,(H,10,11)	LISFMEBWQUVKPJ-UHFFFAOYSA-N	spectral_library_annotation
15008	4-Hydroxyquinoline, 1H-quinolin-4-one	[M+H]+	0.908	146.06		C9H7NO	OC1=CC=NC2=CC=CC=C12	InChI=1S/C9H7NO/c11-9-5-6-10-8-4-2-1-3-7(8)9/h1-6H,(H,10,11)	PMZDQRJGMBOQBF-UHFFFAOYSA-N	spectral_library_annotation
15008	2-Hydroxyquinoline, 1H-quinolin-2-one	[M+H]+	0.892	146.06		C9H7NO	OC1=NC2=CC=CC=C2C=C1	InChI=1S/C9H7NO/c11-9-6-5-7-3-1-2-4-8(7)10-9/h1-6H,(H,10,11)	LISFMEBWQUVKPJ-UHFFFAOYSA-N	spectral_library_annotation
15008	4-Hydroxyquinoline, 1H-quinolin-4-one	[M+H]+	0.892	146.06		C9H7NO	OC1=CC=NC2=CC=CC=C12	InChI=1S/C9H7NO/c11-9-5-6-10-8-4-2-1-3-7(8)9/h1-6H,(H,10,11)	PMZDQRJGMBOQBF-UHFFFAOYSA-N	spectral_library_annotation
15008	2-Hydroxyquinoline, 1H-quinolin-2-one	[M+H]+	0.888	146.06		C9H7NO	OC1=NC2=CC=CC=C2C=C1	InChI=1S/C9H7NO/c11-9-6-5-7-3-1-2-4-8(7)10-9/h1-6H,(H,10,11)	LISFMEBWQUVKPJ-UHFFFAOYSA-N	spectral_library_annotation
15016	(2-oxo-2,3-dihydro-1H-indol-3-yl)acetic acid	[M-H]-	0.918	190.05	2.01735	C10H9NO3	O=C(O)CC1C(O)=NC=2C=CC=CC21	InChI=1S/C10H9NO3/c12-9(13)5-7-6-3-1-2-4-8(6)11-10(7)14/h1-4,7H,5H2,(H,11,14)(H,12,13)	ILGMGHZPXRDCCS-UHFFFAOYSA-N	spectral_library_annotation
15016	5-HYDROXYINDOLE-3-ACETIC ACID	[M-H]-	0.78	190.051		C10H9NO3	O=C(O)CC1=CNC=2C=CC(O)=CC21	InChI=1S/C10H9NO3/c12-7-1-2-9-8(4-7)6(5-11-9)3-10(13)14/h1-2,4-5,11-12H,3H2,(H,13,14)	DUUGKQCEGZLZNO-UHFFFAOYSA-N	spectral_library_annotation
15123	2,6-DIHYDROXYBENZOIC ACID	[M-H]-	0.998	153.019		C7H6O4	O=C(O)C=1C(O)=CC=CC1O	InChI=1S/C7H6O4/c8-4-2-1-3-5(9)6(4)7(10)11/h1-3,8-9H,(H,10,11)	AKEUNCKRJATALU-UHFFFAOYSA-N	spectral_library_annotation
15123	2,6-Dihydroxybenzoic acid	[M-H]-	0.974	153.018	1.93619	C7H6O4	O=C(O)c1c(O)cccc1O		AKEUNCKRJATALU-UHFFFAOYSA-N	spectral_library_annotation
15123	2_6_dihydroxybenzoic_acid	[M-H]-	0.934	153.019		C7H6O4	C1=CC(=C(C(=C1)O)C(=O)O)O	InChI=1S/C7H6O4/c8-4-2-1-3-5(9)6(4)7(10)11/h1-3,8-9H,(H,10,11)	AKEUNCKRJATALU-UHFFFAOYSA-N	spectral_library_annotation
15123	2_4_dihydroxybenzoic_acid	[M-H]-	0.923	153.019		C7H6O4	C1=CC(=C(C=C1O)O)C(=O)O	InChI=1S/C7H6O4/c8-4-1-2-5(7(10)11)6(9)3-4/h1-3,8-9H,(H,10,11)	UIAFKZKHHVMJGS-UHFFFAOYSA-N	spectral_library_annotation
15123	2_4_dihydroxybenzoic_acid	[M-H]-	0.917	153.019		C7H6O4	C1=CC(=C(C=C1O)O)C(=O)O	InChI=1S/C7H6O4/c8-4-1-2-5(7(10)11)6(9)3-4/h1-3,8-9H,(H,10,11)	UIAFKZKHHVMJGS-UHFFFAOYSA-N	spectral_library_annotation
15123	2_4_dihydroxybenzoic_acid	[M-H]-	0.908	153.019		C7H6O4	C1=CC(=C(C=C1O)O)C(=O)O	InChI=1S/C7H6O4/c8-4-1-2-5(7(10)11)6(9)3-4/h1-3,8-9H,(H,10,11)	UIAFKZKHHVMJGS-UHFFFAOYSA-N	spectral_library_annotation
15123	Patulin	[M-H]-	0.793	153.019		C7H6O4	O=C1OC2=CCOC(O)C2=C1	InChI=1S/C7H6O4/c8-6-3-4-5(11-6)1-2-10-7(4)9/h1,3,7,9H,2H2	ZRWPUFFVAOMMNM-UHFFFAOYSA-N	spectral_library_annotation
15214	N-Acetylleucine	[M-H]-	0.865	172.098	2.77925	C8H15NO3	CC(C)CC(C(=O)O)NC(=O)C			spectral_library_annotation
15214	N-ACETYL-LEUCINE	[M-H]-	0.862	172.098		C8H15NO3	O=C(O)C(N=C(O)C)CC(C)C	InChI=1S/C8H15NO3/c1-5(2)4-7(8(11)12)9-6(3)10/h5,7H,4H2,1-3H3,(H,9,10)(H,11,12)/t7-/m0/s1	WXNXCEHXYPACJF-ZETCQYMHSA-N	spectral_library_annotation
15214	N-Acetylleucine	[M-H]-	0.86	172.097	2.30677	C8H15NO3	O=C(O)C(N=C(O)C)CC(C)C	InChI=1S/C8H15NO3/c1-5(2)4-7(8(11)12)9-6(3)10/h5,7H,4H2,1-3H3,(H,9,10)(H,11,12)/t7-/m0/s1	WXNXCEHXYPACJF-ZETCQYMHSA-N	spectral_library_annotation
15214	N-ACETYL-L-LEUCINE	[M-H]-	0.849	172.097		C8H15NO3	O=C(N[C@H](C(=O)O)CC(C)C)C	InChI=1S/C8H15NO3/c1-5(2)4-7(8(11)12)9-6(3)10/h5,7H,4H2,1-3H3,(H,9,10)(H,11,12)/t7-/m0/s1	WXNXCEHXYPACJF-ZETCQYMHSA-N	spectral_library_annotation
15214	N-ACETYLLEUCINE	[M-H]-	0.823	172.098			CC(C)C[C@H](NC(C)=O)C(O)=O	"InChI=1S/C8H15NO3/c1-5(2)4-7(8(11)12)9-6(3)10/h5,7H,4H2,1-3H3,(H,9,10)(H,11,12)/t7-/m0/s1"	N/A	spectral_library_annotation
15214	N-ACETYLLEUCINE	[M-H]-	0.823	172.098		C8H15NO3	CC(C)C[C@H](NC(C)=O)C(O)=O	InChI=1S/C8H15NO3/c1-5(2)4-7(8(11)12)9-6(3)10/h5,7H,4H2,1-3H3,(H,9,10)(H,11,12)/t7-/m0/s1	WXNXCEHXYPACJF-ZETCQYMHSA-N	spectral_library_annotation
15253	(2S,3S,4S,5R,6S)-3,4,5-trihydroxy-6-(5-hydroxy-4-oxo-2-phenylchromen-7-yl)oxyoxane-2-carboxylic acid	[M-H]-	0.919	429.083	3.5093	C21H18O10	O=C(O)C1OC(OC2=CC(O)=C3C(=O)C=C(OC3=C2)C=4C=CC=CC4)C(O)C(O)C1O	InChI=1S/C21H18O10/c22-11-6-10(29-21-18(26)16(24)17(25)19(31-21)20(27)28)7-14-15(11)12(23)8-13(30-14)9-4-2-1-3-5-9/h1-8,16-19,21-22,24-26H,(H,27,28)/t16-,17-,18+,19-,21+/m0/s1	IDRSJGHHZXBATQ-ZFORQUDYSA-N	spectral_library_annotation
15253	(2S,3S,4S,5R,6S)-3,4,5-trihydroxy-6-(5-hydroxy-4-oxo-2-phenylchromen-7-yl)oxyoxane-2-carboxylic acid	[M-H]-	0.841	429.083		C21H18O10	O=C(O)C1OC(OC2=CC(O)=C3C(=O)C=C(OC3=C2)C=4C=CC=CC4)C(O)C(O)C1O	InChI=1S/C21H18O10/c22-11-6-10(29-21-18(26)16(24)17(25)19(31-21)20(27)28)7-14-15(11)12(23)8-13(30-14)9-4-2-1-3-5-9/h1-8,16-19,21-22,24-26H,(H,27,28)/t16-,17-,18+,19-,21+/m0/s1	IDRSJGHHZXBATQ-ZFORQUDYSA-N	spectral_library_annotation
15253	(2S,3S,4S,5R,6S)-3,4,5-trihydroxy-6-(5-hydroxy-4-oxo-2-phenylchromen-7-yl)oxyoxane-2-carboxylic acid	[M-H]-	0.836	429.083		C21H18O10	O=C(O)C1OC(OC2=CC(O)=C3C(=O)C=C(OC3=C2)C=4C=CC=CC4)C(O)C(O)C1O	InChI=1S/C21H18O10/c22-11-6-10(29-21-18(26)16(24)17(25)19(31-21)20(27)28)7-14-15(11)12(23)8-13(30-14)9-4-2-1-3-5-9/h1-8,16-19,21-22,24-26H,(H,27,28)/t16-,17-,18+,19-,21+/m0/s1	IDRSJGHHZXBATQ-ZFORQUDYSA-N	spectral_library_annotation
15253	(2S,3S,4S,5R,6S)-3,4,5-trihydroxy-6-(5-hydroxy-4-oxo-2-phenylchromen-7-yl)oxyoxane-2-carboxylic acid	[M-H]-	0.779	429.083		C21H18O10	O=C(O)C1OC(OC2=CC(O)=C3C(=O)C=C(OC3=C2)C=4C=CC=CC4)C(O)C(O)C1O	InChI=1S/C21H18O10/c22-11-6-10(29-21-18(26)16(24)17(25)19(31-21)20(27)28)7-14-15(11)12(23)8-13(30-14)9-4-2-1-3-5-9/h1-8,16-19,21-22,24-26H,(H,27,28)/t16-,17-,18+,19-,21+/m0/s1	IDRSJGHHZXBATQ-ZFORQUDYSA-N	spectral_library_annotation
15253	Mefenamic acid (Desaturation, Oxidation, Oxidative Deamination to Ketone, Glucuronide Conjugation)	[M-H]-	0.75	429.082	3.18811					spectral_library_annotation
15253	2,4-Dinitrotoluene (Desaturation, Arginine Conjugation, Methylation, Sulfation)	[M-H]-	0.734	429.082	3.23647					spectral_library_annotation
15295	P-Coumaric acid	[M+H]+	0.961	165.055	3.30177	C9H8O3	O=C(O)C=CC1=CC=C(O)C=C1		NGSWKAQJJWESNS-ZZXKWVIFSA-N	spectral_library_annotation
15295	P-Coumaric acid	[M+H]+	0.96	165.055			C1=CC(=CC=C1C=CC(=O)O)O	InChI=1S/C9H8O3/c10-8-4-1-7(2-5-8)3-6-9(11)12/h1-6,10H,(H,11,12)/b6-3+		spectral_library_annotation
15295	P-Coumaric acid	[M+H]+	0.96	165.055		C9H8O3	C1=CC(=CC=C1C=CC(=O)O)O	InChI=1S/C9H8O3/c10-8-4-1-7(2-5-8)3-6-9(11)12/h1-6,10H,(H,11,12)/b6-3+	NGSWKAQJJWESNS-ZZXKWVIFSA-N	spectral_library_annotation
15295	4-Coumaric acid, p-Coumaric acid, trans-4-hydroxycinnamic acid	[M+H]+	0.955	165.055		C9H8O3	OC(=O)C=Cc(c1)ccc(O)c1	InChI=1S/C9H8O3/c10-8-4-1-7(2-5-8)3-6-9(11)12/h1-6,10H,(H,11,12)/b6-3+	NGSWKAQJJWESNS-ZZXKWVIFSA-N	spectral_library_annotation
15295	4-Coumaric acid, trans-4-hydroxycinnamic acid, (E)-3-(4-hydroxyphenyl)prop-2-enoic acid	[M+H]+	0.955	165.055		C9H8O3	C1=CC(=CC=C1C=CC(=O)O)O	InChI=1/C9H8O3/c10-8-4-1-7(2-5-8)3-6-9(11)12/h1-6,10H,(H,11,12)/b6-3+/f/h11H	NGSWKAQJJWESNS-ZZXKWVIFSA-N	spectral_library_annotation
15295	P-COUMARIC ACID	[M+H]+	0.952	165.055		C9H8O3	O=C(O)C=CC1=CC=C(O)C=C1	InChI=1S/C9H8O3/c10-8-4-1-7(2-5-8)3-6-9(11)12/h1-6,10H,(H,11,12)/b6-3+	NGSWKAQJJWESNS-ZZXKWVIFSA-N	spectral_library_annotation
15295	P-COUMARIC ACID	[M+H]+	0.95	165.055		C9H8O3	O=C(O)C=CC1=CC=C(O)C=C1	InChI=1S/C9H8O3/c10-8-4-1-7(2-5-8)3-6-9(11)12/h1-6,10H,(H,11,12)/b6-3+	NGSWKAQJJWESNS-ZZXKWVIFSA-N	spectral_library_annotation
15295	4-COUMARATE	[M+H]+	0.936	165.055		C9H8O3	OC(=O)\C=C\C1=CC=C(O)C=C1	InChI=1S/C9H8O3/c10-8-4-1-7(2-5-8)3-6-9(11)12/h1-6,10H,(H,11,12)/b6-3+	NGSWKAQJJWESNS-ZZXKWVIFSA-N	spectral_library_annotation
15295	p-Coumaric acid, (E)-3-(4-hydroxyphenyl)prop-2-enoic acid	[M+H]+	0.902	165.055		C9H8O3	c1cc(ccc1/C=C/C(=O)O)O	InChI=1S/C9H8O3/c10-8-4-1-7(2-5-8)3-6-9(11)12/h1-6,10H,(H,11,12)/b6-3+	NGSWKAQJJWESNS-ZZXKWVIFSA-N	spectral_library_annotation
15295	p-Coumaric acid	[M+H]+	0.888	165.054			C1=CC(=CC=C1/C=C/C(=O)O)O	1S/C9H8O3/c10-8-4-1-7(2-5-8)3-6-9(11)12/h1-6,10H,(H,11,12)/b6-3+	NGSWKAQJJWESNS-ZZXKWVIFSA-N	spectral_library_annotation
15638	Decanedioic acid, Sebacic acid	[M-H]-	0.853	201.113		C10H18O4	OC(=O)CCCCCCCCC(O)=O	InChI=1S/C10H18O4/c11-9(12)7-5-3-1-2-4-6-8-10(13)14/h1-8H2,(H,11,12)(H,13,14)	CXMXRPHRNRROMY-UHFFFAOYSA-N	spectral_library_annotation
15638	SEBACIC ACID	[M-H]-	0.844	201.113		C10H18O4	O=C(O)CCCCCCCCC(=O)O	InChI=1S/C10H18O4/c11-9(12)7-5-3-1-2-4-6-8-10(13)14/h1-8H2,(H,11,12)(H,13,14)	CXMXRPHRNRROMY-UHFFFAOYSA-N	spectral_library_annotation
15638	SEBACIC ACID	[M-H]-	0.844	201.113		C10H18O4	O=C(O)CCCCCCCCC(=O)O	InChI=1S/C10H18O4/c11-9(12)7-5-3-1-2-4-6-8-10(13)14/h1-8H2,(H,11,12)(H,13,14)	CXMXRPHRNRROMY-UHFFFAOYSA-N	spectral_library_annotation
15638	SEBACIC ACID	[M-H]-	0.842	201.113		C10H18O4	O=C(O)CCCCCCCCC(=O)O	InChI=1S/C10H18O4/c11-9(12)7-5-3-1-2-4-6-8-10(13)14/h1-8H2,(H,11,12)(H,13,14)	CXMXRPHRNRROMY-UHFFFAOYSA-N	spectral_library_annotation
15638	SEBACIC ACID	[M-H]-	0.842	201.113		C10H18O4	O=C(O)CCCCCCCCC(=O)O	InChI=1S/C10H18O4/c11-9(12)7-5-3-1-2-4-6-8-10(13)14/h1-8H2,(H,11,12)(H,13,14)	CXMXRPHRNRROMY-UHFFFAOYSA-N	spectral_library_annotation
15638	SEBACIC ACID	[M-H]-	0.84	201.113		C10H18O4	O=C(O)CCCCCCCCC(=O)O	InChI=1S/C10H18O4/c11-9(12)7-5-3-1-2-4-6-8-10(13)14/h1-8H2,(H,11,12)(H,13,14)	CXMXRPHRNRROMY-UHFFFAOYSA-N	spectral_library_annotation
15638	SEBACIC ACID	[M-H]-	0.84	201.113		C10H18O4	O=C(O)CCCCCCCCC(=O)O	InChI=1S/C10H18O4/c11-9(12)7-5-3-1-2-4-6-8-10(13)14/h1-8H2,(H,11,12)(H,13,14)	CXMXRPHRNRROMY-UHFFFAOYSA-N	spectral_library_annotation
15638	Decanedioic acid, Sebacic acid	[M-H]-	0.811	201.113		C10H18O4	OC(=O)CCCCCCCCC(O)=O	InChI=1S/C10H18O4/c11-9(12)7-5-3-1-2-4-6-8-10(13)14/h1-8H2,(H,11,12)(H,13,14)	CXMXRPHRNRROMY-UHFFFAOYSA-N	spectral_library_annotation
15638	SEBACATE	[M-H]-	0.807	201.113			C(CCCCC(=O)O)CCCC(=O)O	"InChI=1S/C10H18O4/c11-9(12)7-5-3-1-2-4-6-8-10(13)14/h1-8H2,(H,11,12)(H,13,14)"	N/A	spectral_library_annotation
15638	SEBACATE	[M-H]-	0.807	201.113		C10H18O4	C(CCCCC(=O)O)CCCC(=O)O	InChI=1S/C10H18O4/c11-9(12)7-5-3-1-2-4-6-8-10(13)14/h1-8H2,(H,11,12)(H,13,14)	CXMXRPHRNRROMY-UHFFFAOYSA-N	spectral_library_annotation
15664	3-Methyladipic acid	[M-H]-	0.769	159.065	1.9166	C7H12O4	O=C(O)CCC(C)CC(=O)O	InChI=1S/C7H12O4/c1-5(4-7(10)11)2-3-6(8)9/h5H,2-4H2,1H3,(H,8,9)(H,10,11)	SYEOWUNSTUDKGM-UHFFFAOYSA-N	spectral_library_annotation
15664	3-METHYLADIPIC ACID	[M-H]-	0.767	159.066		C7H12O4	O=C(O)CCC(C)CC(=O)O	InChI=1S/C7H12O4/c1-5(4-7(10)11)2-3-6(8)9/h5H,2-4H2,1H3,(H,8,9)(H,10,11)	SYEOWUNSTUDKGM-UHFFFAOYSA-N	spectral_library_annotation
15664	3-METHYLADIPIC ACID	[M-H]-	0.765	159.066		C7H12O4	O=C(O)CCC(C)CC(=O)O	InChI=1S/C7H12O4/c1-5(4-7(10)11)2-3-6(8)9/h5H,2-4H2,1H3,(H,8,9)(H,10,11)	SYEOWUNSTUDKGM-UHFFFAOYSA-N	spectral_library_annotation
15664	6-CARBOXYHEXANOATE	[M-H]-	0.725	159.065	1.70374	C7H12O4	C(CCC(=O)O)CCC(=O)O	InChI=1S/C7H12O4/c8-6(9)4-2-1-3-5-7(10)11/h1-5H2,(H,8,9)(H,10,11)	WLJVNTCWHIRURA-UHFFFAOYSA-N	spectral_library_annotation
15664	6-CARBOXYHEXANOATE	[M-H]-	0.725	159.065	1.54723	C7H12O4	C(CCC(=O)O)CCC(=O)O	InChI=1S/C7H12O4/c8-6(9)4-2-1-3-5-7(10)11/h1-5H2,(H,8,9)(H,10,11)	WLJVNTCWHIRURA-UHFFFAOYSA-N	spectral_library_annotation
15664	6-CARBOXYHEXANOATE	[M-H]-	0.725	159.065	1.56219	C7H12O4	C(CCC(=O)O)CCC(=O)O	InChI=1S/C7H12O4/c8-6(9)4-2-1-3-5-7(10)11/h1-5H2,(H,8,9)(H,10,11)	WLJVNTCWHIRURA-UHFFFAOYSA-N	spectral_library_annotation
15664	Pimelic acid	[M-H]-	0.719	159.066	11.1282	C7H12O4	C(CCC(=O)O)CCC(=O)O			spectral_library_annotation
15664	Pimelic acid	[M-H]-	0.714	159.065	1.8556	C7H12O4	O=C(O)CCCCCC(=O)O	InChI=1S/C7H12O4/c8-6(9)4-2-1-3-5-7(10)11/h1-5H2,(H,8,9)(H,10,11)	WLJVNTCWHIRURA-UHFFFAOYSA-N	spectral_library_annotation
15664	PIMELIC ACID	[M-H]-	0.706	159.066		C7H12O4	O=C(O)CCCCCC(=O)O	InChI=1S/C7H12O4/c8-6(9)4-2-1-3-5-7(10)11/h1-5H2,(H,8,9)(H,10,11)	WLJVNTCWHIRURA-UHFFFAOYSA-N	spectral_library_annotation
15664	PIMELIC ACID	[M-H]-	0.703	159.066		C7H12O4	O=C(O)CCCCCC(=O)O	InChI=1S/C7H12O4/c8-6(9)4-2-1-3-5-7(10)11/h1-5H2,(H,8,9)(H,10,11)	WLJVNTCWHIRURA-UHFFFAOYSA-N	spectral_library_annotation
15728	Benzyl chloride (Oxidative Dechlorination, Sulfation)	[M-H]-	0.936	187.007	3.48179					spectral_library_annotation
15728	Toluene (Oxidation, Sulfation)	[M-H]-	0.931	187.007	3.55643					spectral_library_annotation
15728	Toluene (Oxidation, Sulfation)	[M-H]-	0.93	187.007	0.90137					spectral_library_annotation
15728	P-CRESOL SULFATE	[M-H]-	0.894	187.007		C7H8O4S	O=S(=O)(O)OC1=CC=C(C=C1)C	InChI=1S/C7H8O4S/c1-6-2-4-7(5-3-6)11-12(8,9)10/h2-5H,1H3,(H,8,9,10)	WGNAKZGUSRVWRH-UHFFFAOYSA-N	spectral_library_annotation
15728	Benzyl alcohol sulphate, Benzyl sulphate	[M-H]-	0.882	187.007		C7H8O4S	O=S(=O)(O)OCC=1C=CC=CC1	InChI=1S/C7H8O4S/c8-12(9,10)11-6-7-4-2-1-3-5-7/h1-5H,6H2,(H,8,9,10)	CZNJCCVKDVCRKF-UHFFFAOYSA-N	spectral_library_annotation
15728	Benzyl alcohol sulphate, Benzyl sulphate	[M-H]-	0.718	187.007		C7H8O4S	O=S(=O)(O)OCC=1C=CC=CC1	InChI=1S/C7H8O4S/c8-12(9,10)11-6-7-4-2-1-3-5-7/h1-5H,6H2,(H,8,9,10)	CZNJCCVKDVCRKF-UHFFFAOYSA-N	spectral_library_annotation
15801	Methimazole (Reduction, Glucuronide Conjugation, Glycine Conjugation)	[M-H]-	0.95	348.086	7.81738					spectral_library_annotation
16031	Wogonoside	[M-H]-	0.914	459.093			COC1=C(C=C(C2=C1OC(=CC2=O)C3=CC=CC=C3)O)OC4C(C(C(C(O4)C(=O)O)O)O)O	InChI=1S/C22H20O11/c1-30-18-13(32-22-17(27)15(25)16(26)20(33-22)21(28)29)8-11(24)14-10(23)7-12(31-19(14)18)9-5-3-2-4-6-9/h2-8,15-17,20,22,24-27H,1H3,(H,28,29)/t15-,16-,17+,20-,22+/m0/s1		spectral_library_annotation
16031	Oroxyloside	[M-H]-	0.907	459.093			COC1=C(C=C2C(=C1O)C(=O)C=C(O2)C3=CC=CC=C3)OC4C(C(C(C(O4)C(=O)O)O)O)O	InChI=1S/C22H20O11/c1-30-19-13(32-22-18(27)16(25)17(26)20(33-22)21(28)29)8-12-14(15(19)24)10(23)7-11(31-12)9-5-3-2-4-6-9/h2-8,16-18,20,22,24-27H,1H3,(H,28,29)/t16-,17-,18+,20-,22+/m0/s1		spectral_library_annotation
16031	oroxindin	[M-H]-	0.9	459.093	3.64	C22H20O11	O=C(O)C1OC(OC2=CC(O)=C3C(=O)C=C(OC3=C2OC)C=4C=CC=CC4)C(O)C(O)C1O	InChI=1S/C22H20O11/c1-30-18-13(32-22-17(27)15(25)16(26)20(33-22)21(28)29)8-11(24)14-10(23)7-12(31-19(14)18)9-5-3-2-4-6-9/h2-8,15-17,20,22,24-27H,1H3,(H,28,29)/t15-,16-,17+,20-,22+/m0/s1	LNOHXHDWGCMVCO-NTKSAMNMSA-N	spectral_library_annotation
16031	oroxindin, $:00in-source	[M-H]-	0.9	459.093		C22H20O11	O=C(O)C1OC(OC2=CC(O)=C3C(=O)C=C(OC3=C2OC)C=4C=CC=CC4)C(O)C(O)C1O		LNOHXHDWGCMVCO-NTKSAMNMSA-N	spectral_library_annotation
16031	oroxindin	[M-H]-	0.794	459.093		C22H20O11	O=C(O)C1OC(OC2=CC(O)=C3C(=O)C=C(OC3=C2OC)C=4C=CC=CC4)C(O)C(O)C1O	InChI=1S/C22H20O11/c1-30-18-13(32-22-17(27)15(25)16(26)20(33-22)21(28)29)8-11(24)14-10(23)7-12(31-19(14)18)9-5-3-2-4-6-9/h2-8,15-17,20,22,24-27H,1H3,(H,28,29)/t15-,16-,17+,20-,22+/m0/s1	LNOHXHDWGCMVCO-NTKSAMNMSA-N	spectral_library_annotation
16041	Camphor (Hydration, Reduction, Glucuronide Conjugation, Glycine Conjugation)	[M-H]-	0.993	404.192	3.22788					spectral_library_annotation
16062	Benzyl chloride (Oxidative Dechlorination, Sulfation)	[M-H]-	0.882	187.007	3.48179					spectral_library_annotation
16062	Toluene (Oxidation, Sulfation)	[M-H]-	0.877	187.007	3.55643					spectral_library_annotation
16062	Toluene (Oxidation, Sulfation)	[M-H]-	0.875	187.007	0.90137					spectral_library_annotation
16062	Benzyl alcohol sulphate, Benzyl sulphate	[M-H]-	0.849	187.007		C7H8O4S	O=S(=O)(O)OCC=1C=CC=CC1	InChI=1S/C7H8O4S/c8-12(9,10)11-6-7-4-2-1-3-5-7/h1-5H,6H2,(H,8,9,10)	CZNJCCVKDVCRKF-UHFFFAOYSA-N	spectral_library_annotation
16062	P-CRESOL SULFATE	[M-H]-	0.845	187.007		C7H8O4S	O=S(=O)(O)OC1=CC=C(C=C1)C	InChI=1S/C7H8O4S/c1-6-2-4-7(5-3-6)11-12(8,9)10/h2-5H,1H3,(H,8,9,10)	WGNAKZGUSRVWRH-UHFFFAOYSA-N	spectral_library_annotation
16299	P-CRESOL GLUCURONIDE	[M-H]-	0.904	283.082		C13H16O7	O=C(O)C1OC(OC2=CC=C(C=C2)C)C(O)C(O)C1O	InChI=1S/C13H16O7/c1-6-2-4-7(5-3-6)19-13-10(16)8(14)9(15)11(20-13)12(17)18/h2-5,8-11,13-16H,1H3,(H,17,18)/t8-,9-,10+,11-,13+/m0/s1	JPAUCQAJHLSMQW-XPORZQOISA-N	spectral_library_annotation
16299	Ethyl acetate (Dehydration, Dehydration, Acetylation, Glucuronide Conjugation, Methylation)	[M-H]-	0.849	283.083	1.89076					spectral_library_annotation
16299	Benzyl chloride (Oxidative Dechlorination, Glucuronide Conjugation)	[M-H]-	0.847	283.082	1.37445					spectral_library_annotation
16299	Toluene (Oxidation, Glucuronide Conjugation)	[M-H]-	0.845	283.083	1.39283					spectral_library_annotation
16299	P-CRESOL GLUCURONIDE	[M-H]-	0.824	283.082		C13H16O7	O=C(O)C1OC(OC2=CC=C(C=C2)C)C(O)C(O)C1O	InChI=1S/C13H16O7/c1-6-2-4-7(5-3-6)19-13-10(16)8(14)9(15)11(20-13)12(17)18/h2-5,8-11,13-16H,1H3,(H,17,18)/t8-,9-,10+,11-,13+/m0/s1	JPAUCQAJHLSMQW-XPORZQOISA-N	spectral_library_annotation
16299	Toluene (Oxidation, Glucuronide Conjugation)	[M-H]-	0.807	283.082	4.38932					spectral_library_annotation
16299	Toluene (Oxidation, Glucuronide Conjugation)	[M-H]-	0.734	283.082	3.57679					spectral_library_annotation
16401	3-Phenyllactic acid	[M-H]-	0.875	165.055	2.0448	C9H10O3	O=C(O)C(O)CC=1C=CC=CC1	InChI=1S/C9H10O3/c10-8(9(11)12)6-7-4-2-1-3-5-7/h1-5,8,10H,6H2,(H,11,12)	VOXXWSYKYCBWHO-UHFFFAOYSA-N	spectral_library_annotation
16401	TROPIC ACID	[M-H]-	0.868	165.056		C9H10O3	O=C(O)C(C=1C=CC=CC1)CO	InChI=1S/C9H10O3/c10-6-8(9(11)12)7-4-2-1-3-5-7/h1-5,8,10H,6H2,(H,11,12)	JACRWUWPXAESPB-UHFFFAOYSA-N	spectral_library_annotation
16401	3-(4-HYDROXYPHENYL)PROPIONIC ACID	[M-H]-	0.867	165.056		C9H10O3	O=C(O)CCC1=CC=C(O)C=C1	InChI=1S/C9H10O3/c10-8-4-1-7(2-5-8)3-6-9(11)12/h1-2,4-5,10H,3,6H2,(H,11,12)	NMHMNPHRMNGLLB-UHFFFAOYSA-N	spectral_library_annotation
16401	3-phenyllactic acid	[M-H]-	0.83	165.056		C9H10O3	O=C(O)C(O)CC=1C=CC=CC1	InChI=1S/C9H10O3/c10-8(9(11)12)6-7-4-2-1-3-5-7/h1-5,8,10H,6H2,(H,11,12)	VOXXWSYKYCBWHO-UHFFFAOYSA-N	spectral_library_annotation
16401	3-phenyllactic acid	[M-H]-	0.802	165.056		C9H10O3	O=C(O)C(O)CC=1C=CC=CC1	InChI=1S/C9H10O3/c10-8(9(11)12)6-7-4-2-1-3-5-7/h1-5,8,10H,6H2,(H,11,12)	VOXXWSYKYCBWHO-UHFFFAOYSA-N	spectral_library_annotation
16401	Caffeyl alcohol	[M-H]-	0.772	165.056	3.1751	C9H10O3	OCC=CC1=CC(O)=C(O)C=C1	InChI=1S/C9H10O3/c10-5-1-2-7-3-4-8(11)9(12)6-7/h1-4,6,10-12H,5H2/b2-1+	ZCKDCRKBURQZPT-UHFFFAOYSA-N	spectral_library_annotation
16401	Caffeyl alcohol	[M-H]-	0.737	165.056	3.1751	C9H10O3	OCC=CC1=CC(O)=C(O)C=C1	InChI=1S/C9H10O3/c10-5-1-2-7-3-4-8(11)9(12)6-7/h1-4,6,10-12H,5H2/b2-1+	ZCKDCRKBURQZPT-UHFFFAOYSA-N	spectral_library_annotation
16401	Caffeyl alcohol	[M-H]-	0.733	165.056	3.18	C9H10O3	OCC=CC1=CC=C(O)C(O)=C1	InChI=1S/C9H10O3/c10-5-1-2-7-3-4-8(11)9(12)6-7/h1-4,6,10-12H,5H2	ZCKDCRKBURQZPT-UHFFFAOYSA-N	spectral_library_annotation
16401	Caffeyl alcohol	[M-H]-	0.733	165.056	3.1751	C9H10O3	OCC=CC1=CC(O)=C(O)C=C1	InChI=1S/C9H10O3/c10-5-1-2-7-3-4-8(11)9(12)6-7/h1-4,6,10-12H,5H2/b2-1+	ZCKDCRKBURQZPT-UHFFFAOYSA-N	spectral_library_annotation
16403	Naphthalene (Oxidation, Oxidation, Methylation, Sulfation)	[M-H]-	0.87	253.017	0.83167					spectral_library_annotation
16403	Naphthalene (Oxidation, Oxidation, Methylation, Sulfation)	[M-H]-	0.862	253.018	5.32868					spectral_library_annotation
16403	Naphthalene (Oxidation, Oxidation, Methylation, Sulfation)	[M-H]-	0.84	253.018	4.88024					spectral_library_annotation
16643	HEXANOYLGLYCINE	[M-H]-	0.917	172.098		C8H15NO3	O=C(O)CN=C(O)CCCCC	InChI=1S/C8H15NO3/c1-2-3-4-5-7(10)9-6-8(11)12/h2-6H2,1H3,(H,9,10)(H,11,12)	UPCKIPHSXMXJOX-UHFFFAOYSA-N	spectral_library_annotation
16743	SUBERIC ACID	[M-H]-	0.911	173.082		C8H14O4	O=C(O)CCCCCCC(=O)O	InChI=1S/C8H14O4/c9-7(10)5-3-1-2-4-6-8(11)12/h1-6H2,(H,9,10)(H,11,12)	TYFQFVWCELRYAO-UHFFFAOYSA-N	spectral_library_annotation
16743	SUBERIC ACID	[M-H]-	0.907	173.081	1.51472	C8H14O4	C(CCCC(=O)O)CCC(=O)O	InChI=1S/C8H14O4/c9-7(10)5-3-1-2-4-6-8(11)12/h1-6H2,(H,9,10)(H,11,12)	TYFQFVWCELRYAO-UHFFFAOYSA-N	spectral_library_annotation
16743	SUBERIC ACID	[M-H]-	0.906	173.081	1.56239	C8H14O4	C(CCCC(=O)O)CCC(=O)O	InChI=1S/C8H14O4/c9-7(10)5-3-1-2-4-6-8(11)12/h1-6H2,(H,9,10)(H,11,12)	TYFQFVWCELRYAO-UHFFFAOYSA-N	spectral_library_annotation
16743	SUBERIC ACID	[M-H]-	0.906	173.081	1.53207	C8H14O4	C(CCCC(=O)O)CCC(=O)O	InChI=1S/C8H14O4/c9-7(10)5-3-1-2-4-6-8(11)12/h1-6H2,(H,9,10)(H,11,12)	TYFQFVWCELRYAO-UHFFFAOYSA-N	spectral_library_annotation
16743	SUBERIC ACID	[M-H]-	0.905	173.081	1.68554	C8H14O4	C(CCCC(=O)O)CCC(=O)O	InChI=1S/C8H14O4/c9-7(10)5-3-1-2-4-6-8(11)12/h1-6H2,(H,9,10)(H,11,12)	TYFQFVWCELRYAO-UHFFFAOYSA-N	spectral_library_annotation
16743	SUBERIC ACID	[M-H]-	0.9	173.082		C8H14O4	O=C(O)CCCCCCC(=O)O	InChI=1S/C8H14O4/c9-7(10)5-3-1-2-4-6-8(11)12/h1-6H2,(H,9,10)(H,11,12)	TYFQFVWCELRYAO-UHFFFAOYSA-N	spectral_library_annotation
16743	SUBERIC ACID	[M-H]-	0.9	173.082		C8H14O4	O=C(O)CCCCCCC(=O)O	InChI=1S/C8H14O4/c9-7(10)5-3-1-2-4-6-8(11)12/h1-6H2,(H,9,10)(H,11,12)	TYFQFVWCELRYAO-UHFFFAOYSA-N	spectral_library_annotation
16743	SUBERATE	[M-H]-	0.866	173.082			OC(=O)CCCCCCC(O)=O	"InChI=1S/C8H14O4/c9-7(10)5-3-1-2-4-6-8(11)12/h1-6H2,(H,9,10)(H,11,12)"	N/A	spectral_library_annotation
16743	SUBERATE	[M-H]-	0.866	173.082		C8H14O4	OC(=O)CCCCCCC(O)=O	InChI=1S/C8H14O4/c9-7(10)5-3-1-2-4-6-8(11)12/h1-6H2,(H,9,10)(H,11,12)	TYFQFVWCELRYAO-UHFFFAOYSA-N	spectral_library_annotation
16743	Suberic acid, Octanedioic acid	[M-H]-	0.824	173.082		C8H14O4	OC(=O)CCCCCCC(O)=O	InChI=1S/C8H14O4/c9-7(10)5-3-1-2-4-6-8(11)12/h1-6H2,(H,9,10)(H,11,12)	TYFQFVWCELRYAO-UHFFFAOYSA-N	spectral_library_annotation
16856	3-(3-Hydroxyphenyl)propionic acid	[M-H]-	0.766	165.055	1.43095	C9H10O3	O=C(O)CCC=1C=CC=C(O)C1	InChI=1S/C9H10O3/c10-8-3-1-2-7(6-8)4-5-9(11)12/h1-3,6,10H,4-5H2,(H,11,12)	QVWAEZJXDYOKEH-UHFFFAOYSA-N	spectral_library_annotation
16856	3-(3-HYDROXYPHENYL)PROPIONIC ACID	[M-H]-	0.76	165.056		C9H10O3	O=C(O)CCC=1C=CC=C(O)C1	InChI=1S/C9H10O3/c10-8-3-1-2-7(6-8)4-5-9(11)12/h1-3,6,10H,4-5H2,(H,11,12)	QVWAEZJXDYOKEH-UHFFFAOYSA-N	spectral_library_annotation
16856	3-(3-HYDROXYPHENYL)PROPIONIC ACID	[M-H]-	0.76	165.056		C9H10O3	O=C(O)CCC=1C=CC=C(O)C1	InChI=1S/C9H10O3/c10-8-3-1-2-7(6-8)4-5-9(11)12/h1-3,6,10H,4-5H2,(H,11,12)	QVWAEZJXDYOKEH-UHFFFAOYSA-N	spectral_library_annotation
16856	2-(4-HYDROXYPHENYL)PROPIONIC ACID	[M-H]-	0.715	165.056		C9H10O3	O=C(O)C(C1=CC=C(O)C=C1)C	InChI=1S/C9H10O3/c1-6(9(11)12)7-2-4-8(10)5-3-7/h2-6,10H,1H3,(H,11,12)	ZHMMPVANGNPCBW-UHFFFAOYSA-N	spectral_library_annotation
16856	2-(4-HYDROXYPHENYL)PROPIONIC ACID	[M-H]-	0.715	165.056		C9H10O3	O=C(O)C(C1=CC=C(O)C=C1)C	InChI=1S/C9H10O3/c1-6(9(11)12)7-2-4-8(10)5-3-7/h2-6,10H,1H3,(H,11,12)	ZHMMPVANGNPCBW-UHFFFAOYSA-N	spectral_library_annotation
17030	indoxylSulfate	[M-H]-	0.975	212.002		C8H7NO4S	OS(=O)(=O)OC1=CNC2=CC=CC=C12	InChI=1S/C8H7NO4S/c10-14(11,12)13-8-5-9-7-4-2-1-3-6(7)8/h1-5,9H,(H,10,11,12)	BXFFHSIDQOFMLE-UHFFFAOYSA-N	spectral_library_annotation
17030	INDOXYL SULFATE	[M-H]-	0.975	212.002		C8H7NO4S	O=S(=O)(O)OC1=CNC=2C=CC=CC12	InChI=1S/C8H7NO4S/c10-14(11,12)13-8-5-9-7-4-2-1-3-6(7)8/h1-5,9H,(H,10,11,12)	BXFFHSIDQOFMLE-UHFFFAOYSA-N	spectral_library_annotation
17030	INDOXYL SULFATE	[M-H]-	0.963	212.002		C8H7NO4S	OS(=O)(=O)OC1=CNC2=CC=CC=C12	InChI=1S/C8H7NO4S/c10-14(11,12)13-8-5-9-7-4-2-1-3-6(7)8/h1-5,9H,(H,10,11,12)	BXFFHSIDQOFMLE-UHFFFAOYSA-N	spectral_library_annotation
17030	indoxylSulfate	[M-H]-	0.946	212.002		C8H7NO4S	OS(=O)(=O)OC1=CNC2=CC=CC=C12	InChI=1S/C8H7NO4S/c10-14(11,12)13-8-5-9-7-4-2-1-3-6(7)8/h1-5,9H,(H,10,11,12)	BXFFHSIDQOFMLE-UHFFFAOYSA-N	spectral_library_annotation
17030	indoxylSulfate	[M-H]-	0.92	212.002		C8H7NO4S	OS(=O)(=O)OC1=CNC2=CC=CC=C12	InChI=1S/C8H7NO4S/c10-14(11,12)13-8-5-9-7-4-2-1-3-6(7)8/h1-5,9H,(H,10,11,12)	BXFFHSIDQOFMLE-UHFFFAOYSA-N	spectral_library_annotation
17030	INDOXYL SULFATE	[M-H]-	0.91	212.002		C8H7NO4S	O=S(=O)(O)OC1=CNC=2C=CC=CC12	InChI=1S/C8H7NO4S/c10-14(11,12)13-8-5-9-7-4-2-1-3-6(7)8/h1-5,9H,(H,10,11,12)	BXFFHSIDQOFMLE-UHFFFAOYSA-N	spectral_library_annotation
17030	indoxylSulfate	[M-H]-	0.907	212.002		C8H7NO4S	OS(=O)(=O)OC1=CNC2=CC=CC=C12	InChI=1S/C8H7NO4S/c10-14(11,12)13-8-5-9-7-4-2-1-3-6(7)8/h1-5,9H,(H,10,11,12)	BXFFHSIDQOFMLE-UHFFFAOYSA-N	spectral_library_annotation
17030	indoxylSulfate	[M-H]-	0.854	212.002		C8H7NO4S	OS(=O)(=O)OC1=CNC2=CC=CC=C12	InChI=1S/C8H7NO4S/c10-14(11,12)13-8-5-9-7-4-2-1-3-6(7)8/h1-5,9H,(H,10,11,12)	BXFFHSIDQOFMLE-UHFFFAOYSA-N	spectral_library_annotation
17030	INDOXYL SULFATE	[M-H]-	0.738	212.002		C8H7NO4S	O=S(=O)(O)OC1=CNC=2C=CC=CC12	InChI=1S/C8H7NO4S/c10-14(11,12)13-8-5-9-7-4-2-1-3-6(7)8/h1-5,9H,(H,10,11,12)	BXFFHSIDQOFMLE-UHFFFAOYSA-N	spectral_library_annotation
17030	INDOXYL SULFATE	[M-H]-	0.703	212.002		C8H7NO4S	O=S(=O)(O)OC1=CNC=2C=CC=CC12	InChI=1S/C8H7NO4S/c10-14(11,12)13-8-5-9-7-4-2-1-3-6(7)8/h1-5,9H,(H,10,11,12)	BXFFHSIDQOFMLE-UHFFFAOYSA-N	spectral_library_annotation
17052	Phenylalanine :: Phenylpropanoic Acids :: Polar Metabolites :: (2S)-2-amino-3-phenylpropanoic acid)	[M-H]-	0.853	164.072						spectral_library_annotation
17052	Phenylalanine :: Phenylpropanoic Acids :: Polar Metabolites :: (2S)-2-amino-3-phenylpropanoic acid)	[M-H]-	0.818	164.072						spectral_library_annotation
17053	N-ACETYL-PHENYLALANINE	[M-H]-	0.973	206.082		C11H13NO3	O=C(O)C(N=C(O)C)CC=1C=CC=CC1	InChI=1S/C11H13NO3/c1-8(13)12-10(11(14)15)7-9-5-3-2-4-6-9/h2-6,10H,7H2,1H3,(H,12,13)(H,14,15)/t10-/m0/s1	CBQJSKKFNMDLON-JTQLQIEISA-N	spectral_library_annotation
17053	N-ACETYL-L-PHENYLALANINE	[M-H]-	0.968	206.082	1.47218	C11H13NO3	CC(=O)N[C@@H](CC1=CC=CC=C1)C(=O)O	InChI=1S/C11H13NO3/c1-8(13)12-10(11(14)15)7-9-5-3-2-4-6-9/h2-6,10H,7H2,1H3,(H,12,13)(H,14,15)/t10-/m0/s1	CBQJSKKFNMDLON-JTQLQIEISA-N	spectral_library_annotation
17053	N-ACETYL-L-PHENYLALANINE	[M-H]-	0.965	206.082	1.50598	C11H13NO3	CC(=O)N[C@@H](CC1=CC=CC=C1)C(=O)O	InChI=1S/C11H13NO3/c1-8(13)12-10(11(14)15)7-9-5-3-2-4-6-9/h2-6,10H,7H2,1H3,(H,12,13)(H,14,15)/t10-/m0/s1	CBQJSKKFNMDLON-JTQLQIEISA-N	spectral_library_annotation
17053	N-ACETYL-L-PHENYLALANINE	[M-H]-	0.964	206.082	1.61501	C11H13NO3	CC(=O)N[C@@H](CC1=CC=CC=C1)C(=O)O	InChI=1S/C11H13NO3/c1-8(13)12-10(11(14)15)7-9-5-3-2-4-6-9/h2-6,10H,7H2,1H3,(H,12,13)(H,14,15)/t10-/m0/s1	CBQJSKKFNMDLON-JTQLQIEISA-N	spectral_library_annotation
17053	N-ACETYL-L-PHENYLALANINE	[M-H]-	0.963	206.081	1.49924	C11H13NO3	CC(=O)N[C@@H](CC1=CC=CC=C1)C(=O)O	InChI=1S/C11H13NO3/c1-8(13)12-10(11(14)15)7-9-5-3-2-4-6-9/h2-6,10H,7H2,1H3,(H,12,13)(H,14,15)/t10-/m0/s1	CBQJSKKFNMDLON-JTQLQIEISA-N	spectral_library_annotation
17053	N-ACETYLPHENYLALANINE	[M-H]-	0.939	206.082		C11H13NO3	CC(=O)N[C@@H](CC1=CC=CC=C1)C(O)=O	InChI=1S/C11H13NO3/c1-8(13)12-10(11(14)15)7-9-5-3-2-4-6-9/h2-6,10H,7H2,1H3,(H,12,13)(H,14,15)/t10-/m0/s1	CBQJSKKFNMDLON-JTQLQIEISA-N	spectral_library_annotation
17053	N-acetylphenylalanine	[M-H]-	0.89	206.082		C11H13NO3	O=C(O)C(N=C(O)C)CC=1C=CC=CC1	InChI=1S/C11H13NO3/c1-8(13)12-10(11(14)15)7-9-5-3-2-4-6-9/h2-6,10H,7H2,1H3,(H,12,13)(H,14,15)	CBQJSKKFNMDLON-UHFFFAOYSA-N	spectral_library_annotation
17053	N-ACETYL-L-PHENYLALANINE	[M-H]-	0.798	206.082		C11H13NO3	CC(=O)N[C@@H](CC1=CC=CC=C1)C(=O)O	InChI=1S/C11H13NO3/c1-8(13)12-10(11(14)15)7-9-5-3-2-4-6-9/h2-6,10H,7H2,1H3,(H,12,13)(H,14,15)/t10-/m0/s1	CBQJSKKFNMDLON-JTQLQIEISA-N	spectral_library_annotation
17053	N-acetylphenylalanine	[M-H]-	0.774	206.082		C11H13NO3	O=C(O)C(N=C(O)C)CC=1C=CC=CC1	InChI=1S/C11H13NO3/c1-8(13)12-10(11(14)15)7-9-5-3-2-4-6-9/h2-6,10H,7H2,1H3,(H,12,13)(H,14,15)	CBQJSKKFNMDLON-UHFFFAOYSA-N	spectral_library_annotation
18112	Rhizonic acid	[M-H]-	0.76	195.066		C10H12O4	O=C(O)c1c(C)cc(OC)c(C)c1O	InChI=1S/C10H12O4/c1-5-4-7(14-3)6(2)9(11)8(5)10(12)13/h4,11H,1-3H3,(H,12,13)	BMRVNZZVDSVOQG-UHFFFAOYSA-N	spectral_library_annotation
18112	3_4hydroxy_3methoxyphenyl_propionic_acid_Hydroferulic acid	[M-H]-	0.719	195.066		C10H12O4	COC1=C(C=CC(=C1)CCC(=O)O)O	InChI=1S/C10H12O4/c1-14-9-6-7(2-4-8(9)11)3-5-10(12)13/h2,4,6,11H,3,5H2,1H3,(H,12,13)	BOLQJTPHPSDZHR-UHFFFAOYSA-N	spectral_library_annotation
18112	dihydroferulic acid	[M-H]-	0.716	195.066		C10H12O4	O=C(O)CCC1=CC=C(O)C(OC)=C1	InChI=1S/C10H12O4/c1-14-9-6-7(2-4-8(9)11)3-5-10(12)13/h2,4,6,11H,3,5H2,1H3,(H,12,13)	BOLQJTPHPSDZHR-UHFFFAOYSA-N	spectral_library_annotation
18112	dihydroferulic acid	[M-H]-	0.706	195.066		C10H12O4	O=C(O)CCC1=CC=C(O)C(OC)=C1	InChI=1S/C10H12O4/c1-14-9-6-7(2-4-8(9)11)3-5-10(12)13/h2,4,6,11H,3,5H2,1H3,(H,12,13)	BOLQJTPHPSDZHR-UHFFFAOYSA-N	spectral_library_annotation
18112	dihydroferulic_acid	[M-H]-	0.701	195.066		C10H12O4	C=1(C=C(C(=CC1)O)OC)CCC(=O)O	InChI=1S/C10H12O4/c1-14-9-6-7(2-4-8(9)11)3-5-10(12)13/h2,4,6,11H,3,5H2,1H3,(H,12,13)	BOLQJTPHPSDZHR-UHFFFAOYSA-N	spectral_library_annotation
18248	INDOLELACTIC ACID	[M-H]-	0.988	204.067		C11H11NO3	O=C(O)C(O)CC1=CNC=2C=CC=CC21	InChI=1S/C11H11NO3/c13-10(11(14)15)5-7-6-12-9-4-2-1-3-8(7)9/h1-4,6,10,12-13H,5H2,(H,14,15)	XGILAAMKEQUXLS-UHFFFAOYSA-N	spectral_library_annotation
18248	Indolelactic acid	[M-H]-	0.949	204.066	2.26637	C11H11NO3	O=C(O)C(O)CC1=CNC=2C=CC=CC21	InChI=1S/C11H11NO3/c13-10(11(14)15)5-7-6-12-9-4-2-1-3-8(7)9/h1-4,6,10,12-13H,5H2,(H,14,15)	XGILAAMKEQUXLS-UHFFFAOYSA-N	spectral_library_annotation
18471	Baicalin	[M-H]-	0.853	445.077	2.9188	C21H18O11	O=C(O)[C@H]1O[C@@H](Oc2cc3oc(-c4ccccc4)cc(=O)c3c(O)c2O)[C@H](O)[C@@H](O)[C@@H]1O		IKIIZLYTISPENI-ZFORQUDYSA-N	spectral_library_annotation
18471	Baicalin	[M-H]-	0.85	445.077			C1=CC=C(C=C1)C2=CC(=O)C3=C(C(=C(C=C3O2)OC4C(C(C(C(O4)C(=O)O)O)O)O)O)O	InChI=1S/C21H18O11/c22-9-6-10(8-4-2-1-3-5-8)30-11-7-12(14(23)15(24)13(9)11)31-21-18(27)16(25)17(26)19(32-21)20(28)29/h1-7,16-19,21,23-27H,(H,28,29)/t16-,17-,18+,19-,21+/m0/s1		spectral_library_annotation
18471	apigenin-7-O-glucuronide	[M-H]-	0.846	445.078	2.813	C21H18O11	O=C(O)C1OC(OC2=CC(O)=C3C(=O)C=C(OC3=C2)C=4C=CC(O)=CC4)C(O)C(O)C1O	InChI=1S/C21H18O11/c22-9-3-1-8(2-4-9)13-7-12(24)15-11(23)5-10(6-14(15)31-13)30-21-18(27)16(25)17(26)19(32-21)20(28)29/h1-7,16-19,21-23,25-27H,(H,28,29)/t16-,17-,18+,19-,21+/m0/s1	JBFOLLJCGUCDQP-ZFORQUDYSA-N	spectral_library_annotation
18471	Baicalin	[M-H]-	0.846	445.078	2.908	C21H18O11	O=C(O)[C@H]1O[C@@H](Oc2cc3oc(-c4ccccc4)cc(=O)c3c(O)c2O)[C@H](O)[C@@H](O)[C@@H]1O		IKIIZLYTISPENI-ZFORQUDYSA-N	spectral_library_annotation
18471	baicalin	[M-H]-	0.842	445.078	2.9065	C21H18O11	O=C(O)C1OC(OC=2C=C3OC(=CC(=O)C3=C(O)C2O)C=4C=CC=CC4)C(O)C(O)C1O	InChI=1S/C21H18O11/c22-9-6-10(8-4-2-1-3-5-8)30-11-7-12(14(23)15(24)13(9)11)31-21-18(27)16(25)17(26)19(32-21)20(28)29/h1-7,16-19,21,23-27H,(H,28,29)/t16-,17-,18+,19-,21+/m0/s1	IKIIZLYTISPENI-ZFORQUDYSA-N	spectral_library_annotation
18471	apigenin-7-O-glucuronide	[M-H]-	0.822	445.078	2.813	C21H18O11	O=C(O)C1OC(OC2=CC(O)=C3C(=O)C=C(OC3=C2)C=4C=CC(O)=CC4)C(O)C(O)C1O	InChI=1S/C21H18O11/c22-9-3-1-8(2-4-9)13-7-12(24)15-11(23)5-10(6-14(15)31-13)30-21-18(27)16(25)17(26)19(32-21)20(28)29/h1-7,16-19,21-23,25-27H,(H,28,29)/t16-,17-,18+,19-,21+/m0/s1	JBFOLLJCGUCDQP-ZFORQUDYSA-N	spectral_library_annotation
18471	Baicalin, Baic-7-GlcA, baicalein-7-O-glucuronide, Baicalein 7beta-D-Glucopyranosiduronate	[M-H]-	0.807	445.077		C21H18O11	OC(=O)[C@@H](O1)[C@@H](O)[C@H](O)[C@@H](O)[C@@H]1Oc(c2)c(O)c(O)c(C(=O)3)c(OC(c(c4)cccc4)=C3)2	InChI=1S/C21H18O11/c22-9-6-10(8-4-2-1-3-5-8)30-11-7-12(14(23)15(24)13(9)11)31-21-18(27)16(25)17(26)19(32-21)20(28)29/h1-7,16-19,21,23-27H,(H,28,29)/t16-,17-,18+,19-,21+/m0/s1	IKIIZLYTISPENI-ZFORQUDYSA-N	spectral_library_annotation
18471	Baicalin, Baic-7-GlcA, baicalein-7-O-glucuronide, Baicalein 7beta-D-Glucopyranosiduronate, (2S,3S,4S,5R,6S)-6-(5,6-dihydroxy-4-oxo-2-phenylchromen-7-yl)oxy-3,4,5-trihydroxyoxane-2-carboxylic acid	[M-H]-	0.807	445.077		C21H18O11	C1=CC=C(C=C1)C2=CC(=O)C3=C(C(=C(C=C3O2)OC4C(C(C(C(O4)C(=O)O)O)O)O)O)O	InChI=1/C21H18O11/c22-9-6-10(8-4-2-1-3-5-8)30-11-7-12(14(23)15(24)13(9)11)31-21-18(27)16(25)17(26)19(32-21)20(28)29/h1-7,16-19,21,23-27H,(H,28,29)/t16-,17-,18+,19-,21+/m0/s1/f/h28H	IKIIZLYTISPENI-ZFORQUDYSA-N	spectral_library_annotation
18471	apigenin-7-O-glucuronide	[M-H]-	0.793	445.078		C21H18O11	O=C(O)C1OC(OC2=CC(O)=C3C(=O)C=C(OC3=C2)C=4C=CC(O)=CC4)C(O)C(O)C1O	InChI=1S/C21H18O11/c22-9-3-1-8(2-4-9)13-7-12(24)15-11(23)5-10(6-14(15)31-13)30-21-18(27)16(25)17(26)19(32-21)20(28)29/h1-7,16-19,21-23,25-27H,(H,28,29)/t16-,17-,18+,19-,21+/m0/s1	JBFOLLJCGUCDQP-ZFORQUDYSA-N	spectral_library_annotation
18471	apigenin-7-O-glucuronide	[M-H]-	0.791	445.078		C21H18O11	O=C(O)C1OC(OC2=CC(O)=C3C(=O)C=C(OC3=C2)C=4C=CC(O)=CC4)C(O)C(O)C1O	InChI=1S/C21H18O11/c22-9-3-1-8(2-4-9)13-7-12(24)15-11(23)5-10(6-14(15)31-13)30-21-18(27)16(25)17(26)19(32-21)20(28)29/h1-7,16-19,21-23,25-27H,(H,28,29)/t16-,17-,18+,19-,21+/m0/s1	JBFOLLJCGUCDQP-ZFORQUDYSA-N	spectral_library_annotation
18618	N-Acetyltryptophan	[M-H]-	0.98	245.093	2.92752	C13H14N2O3	O=C(O)C(N=C(O)C)CC1=CNC=2C=CC=CC21	InChI=1S/C13H14N2O3/c1-8(16)15-12(13(17)18)6-9-7-14-11-5-3-2-4-10(9)11/h2-5,7,12,14H,6H2,1H3,(H,15,16)(H,17,18)/t12-/m1/s1	DZTHIGRZJZPRDV-GFCCVEGCSA-N	spectral_library_annotation
18618	N-ACETYLTRYPTOPHAN	[M-H]-	0.98	245.093		C13H14N2O3	O=C(O)C(N=C(O)C)CC1=CNC=2C=CC=CC21	InChI=1S/C13H14N2O3/c1-8(16)15-12(13(17)18)6-9-7-14-11-5-3-2-4-10(9)11/h2-5,7,12,14H,6H2,1H3,(H,15,16)(H,17,18)	DZTHIGRZJZPRDV-UHFFFAOYSA-N	spectral_library_annotation
18618	N-ACETYLTRYPTOPHAN	[M-H]-	0.977	245.093		C13H14N2O3	O=C(O)C(N=C(O)C)CC1=CNC=2C=CC=CC21	InChI=1S/C13H14N2O3/c1-8(16)15-12(13(17)18)6-9-7-14-11-5-3-2-4-10(9)11/h2-5,7,12,14H,6H2,1H3,(H,15,16)(H,17,18)/t12-/m1/s1	DZTHIGRZJZPRDV-GFCCVEGCSA-N	spectral_library_annotation
18618	N-ACETYLTRYPTOPHAN	[M-H]-	0.971	245.093		C13H14N2O3	O=C(O)C(N=C(O)C)CC1=CNC=2C=CC=CC21	InChI=1S/C13H14N2O3/c1-8(16)15-12(13(17)18)6-9-7-14-11-5-3-2-4-10(9)11/h2-5,7,12,14H,6H2,1H3,(H,15,16)(H,17,18)	DZTHIGRZJZPRDV-UHFFFAOYSA-N	spectral_library_annotation
18618	N-ACETYLTRYPTOPHAN	[M-H]-	0.958	245.093		C13H14N2O3	CC(=O)N[C@@H](CC1=CNC2=C1C=CC=C2)C(O)=O	InChI=1S/C13H14N2O3/c1-8(16)15-12(13(17)18)6-9-7-14-11-5-3-2-4-10(9)11/h2-5,7,12,14H,6H2,1H3,(H,15,16)(H,17,18)/t12-/m0/s1	DZTHIGRZJZPRDV-LBPRGKRZSA-N	spectral_library_annotation
18618	N-ACETYL-D-TRYPTOPHAN	[M-H]-	0.904	245.093	5.18415	C13H14N2O3	CC(=O)N[C@H](CC1=CNC2=CC=CC=C21)C(=O)O	InChI=1S/C13H14N2O3/c1-8(16)15-12(13(17)18)6-9-7-14-11-5-3-2-4-10(9)11/h2-5,7,12,14H,6H2,1H3,(H,15,16)(H,17,18)/t12-/m1/s1	DZTHIGRZJZPRDV-GFCCVEGCSA-N	spectral_library_annotation
18618	N-ACETYLTRYPTOPHAN	[M-H]-	0.893	245.093		C13H14N2O3	O=C(O)C(N=C(O)C)CC1=CNC=2C=CC=CC21	InChI=1S/C13H14N2O3/c1-8(16)15-12(13(17)18)6-9-7-14-11-5-3-2-4-10(9)11/h2-5,7,12,14H,6H2,1H3,(H,15,16)(H,17,18)/t12-/m1/s1	DZTHIGRZJZPRDV-GFCCVEGCSA-N	spectral_library_annotation
18618	N-acetyltryptophan	[M-H]-	0.83	245.093		C13H14N2O3	O=C(O)C(N=C(O)C)CC1=CNC=2C=CC=CC21	InChI=1S/C13H14N2O3/c1-8(16)15-12(13(17)18)6-9-7-14-11-5-3-2-4-10(9)11/h2-5,7,12,14H,6H2,1H3,(H,15,16)(H,17,18)	DZTHIGRZJZPRDV-UHFFFAOYSA-N	spectral_library_annotation
18618	N-ACETYL-D-TRYPTOPHAN	[M-H]-	0.822	245.093		C13H14N2O3	CC(=O)N[C@H](CC1=CNC2=CC=CC=C21)C(=O)O	InChI=1S/C13H14N2O3/c1-8(16)15-12(13(17)18)6-9-7-14-11-5-3-2-4-10(9)11/h2-5,7,12,14H,6H2,1H3,(H,15,16)(H,17,18)/t12-/m1/s1	DZTHIGRZJZPRDV-GFCCVEGCSA-N	spectral_library_annotation
18747	Baicalin	[M+H]+	0.912	447.092			C1=CC=C(C=C1)C2=CC(=O)C3=C(C(=C(C=C3O2)OC4C(C(C(C(O4)C(=O)O)O)O)O)O)O	InChI=1S/C21H18O11/c22-9-6-10(8-4-2-1-3-5-8)30-11-7-12(14(23)15(24)13(9)11)31-21-18(27)16(25)17(26)19(32-21)20(28)29/h1-7,16-19,21,23-27H,(H,28,29)/t16-,17-,18+,19-,21+/m0/s1		spectral_library_annotation
18747	NCGC00169746-02!(2S,3S,4S,5R,6S)-3,4,5-trihydroxy-6-[5-hydroxy-2-(4-hydroxyphenyl)-4-oxochromen-7-yl]oxyoxane-2-carboxylic acid	[M+H]+	0.722	447.092		C21H18O11	O[C@H]1[C@H](OC2=CC3=C(C(=O)C=C(O3)C4=CC=C(O)C=C4)C(O)=C2)O[C@@H]([C@@H](O)[C@@H]1O)C(O)=O	InChI=1S/C21H18O11/c22-9-3-1-8(2-4-9)13-7-12(24)15-11(23)5-10(6-14(15)31-13)30-21-18(27)16(25)17(26)19(32-21)20(28)29/h1-7,16-19,21-23,25-27H,(H,28,29)/t16-,17-,18+,19-,21+/m0/s1	JBFOLLJCGUCDQP-ZFORQUDYSA-N	spectral_library_annotation
19130	5-(4-methyl-5-oxo-2H-furan-3-yl)pentanoic acid	[M-H]-	0.83	197.082		C10H14O4	O=C1OCC(=C1C)CCCCC(=O)O	InChI=1S/C10H14O4/c1-7-8(6-14-10(7)13)4-2-3-5-9(11)12/h2-6H2,1H3,(H,11,12)	CGUVFWCRUYAIOJ-UHFFFAOYSA-N	spectral_library_annotation
19130	(-)-Camphanic acid	[M-H]-	0.797	197.082	1.587	C10H14O4	O=C(O)C12OC(=O)C(C)(CC1)C2(C)C	InChI=1S/C10H14O4/c1-8(2)9(3)4-5-10(8,6(11)12)14-7(9)13/h4-5H2,1-3H3,(H,11,12)	KPWKPGFLZGMMFX-UHFFFAOYSA-N	spectral_library_annotation
19130	5-(4-methyl-5-oxo-2H-furan-3-yl)pentanoic acid	[M-H]-	0.785	197.082		C10H14O4	O=C1OCC(=C1C)CCCCC(=O)O	InChI=1S/C10H14O4/c1-7-8(6-14-10(7)13)4-2-3-5-9(11)12/h2-6H2,1H3,(H,11,12)	CGUVFWCRUYAIOJ-UHFFFAOYSA-N	spectral_library_annotation
19130	(-)-Camphanic acid	[M-H]-	0.745	197.082		C10H14O4	O=C(O)C12OC(=O)C(C)(CC1)C2(C)C	InChI=1S/C10H14O4/c1-8(2)9(3)4-5-10(8,6(11)12)14-7(9)13/h4-5H2,1-3H3,(H,11,12)	KPWKPGFLZGMMFX-UHFFFAOYSA-N	spectral_library_annotation
19178	5-(4-methyl-5-oxo-2H-furan-3-yl)pentanoic acid	[M-H]-	0.74	197.082		C10H14O4	O=C1OCC(=C1C)CCCCC(=O)O	InChI=1S/C10H14O4/c1-7-8(6-14-10(7)13)4-2-3-5-9(11)12/h2-6H2,1H3,(H,11,12)	CGUVFWCRUYAIOJ-UHFFFAOYSA-N	spectral_library_annotation
19208	SUBERIC ACID	[M-H]-	0.799	173.082		C8H14O4	O=C(O)CCCCCCC(=O)O	InChI=1S/C8H14O4/c9-7(10)5-3-1-2-4-6-8(11)12/h1-6H2,(H,9,10)(H,11,12)	TYFQFVWCELRYAO-UHFFFAOYSA-N	spectral_library_annotation
19208	SUBERIC ACID	[M-H]-	0.782	173.081	1.51472	C8H14O4	C(CCCC(=O)O)CCC(=O)O	InChI=1S/C8H14O4/c9-7(10)5-3-1-2-4-6-8(11)12/h1-6H2,(H,9,10)(H,11,12)	TYFQFVWCELRYAO-UHFFFAOYSA-N	spectral_library_annotation
19208	SUBERIC ACID	[M-H]-	0.781	173.081	1.56239	C8H14O4	C(CCCC(=O)O)CCC(=O)O	InChI=1S/C8H14O4/c9-7(10)5-3-1-2-4-6-8(11)12/h1-6H2,(H,9,10)(H,11,12)	TYFQFVWCELRYAO-UHFFFAOYSA-N	spectral_library_annotation
19208	SUBERIC ACID	[M-H]-	0.78	173.081	1.68554	C8H14O4	C(CCCC(=O)O)CCC(=O)O	InChI=1S/C8H14O4/c9-7(10)5-3-1-2-4-6-8(11)12/h1-6H2,(H,9,10)(H,11,12)	TYFQFVWCELRYAO-UHFFFAOYSA-N	spectral_library_annotation
19208	SUBERIC ACID	[M-H]-	0.779	173.081	1.53207	C8H14O4	C(CCCC(=O)O)CCC(=O)O	InChI=1S/C8H14O4/c9-7(10)5-3-1-2-4-6-8(11)12/h1-6H2,(H,9,10)(H,11,12)	TYFQFVWCELRYAO-UHFFFAOYSA-N	spectral_library_annotation
19208	SUBERATE	[M-H]-	0.728	173.082			OC(=O)CCCCCCC(O)=O	"InChI=1S/C8H14O4/c9-7(10)5-3-1-2-4-6-8(11)12/h1-6H2,(H,9,10)(H,11,12)"	N/A	spectral_library_annotation
19208	SUBERATE	[M-H]-	0.728	173.082		C8H14O4	OC(=O)CCCCCCC(O)=O	InChI=1S/C8H14O4/c9-7(10)5-3-1-2-4-6-8(11)12/h1-6H2,(H,9,10)(H,11,12)	TYFQFVWCELRYAO-UHFFFAOYSA-N	spectral_library_annotation
19464	9-(2,3-dihydroxypropoxy)-9-oxononanoic acid	[M-H]-	0.976	261.135	1.943	C12H22O6	O=C(O)CCCCCCCC(=O)OCC(O)CO	InChI=1S/C12H22O6/c13-8-10(14)9-18-12(17)7-5-3-1-2-4-6-11(15)16/h10,13-14H,1-9H2,(H,15,16)	BQRISQXLSXCXSC-UHFFFAOYSA-N	spectral_library_annotation
19464	9-(2,3-dihydroxypropoxy)-9-oxononanoic acid	[M-H]-	0.784	261.134		C12H22O6	O=C(O)CCCCCCCC(=O)OCC(O)CO	InChI=1S/C12H22O6/c13-8-10(14)9-18-12(17)7-5-3-1-2-4-6-11(15)16/h10,13-14H,1-9H2,(H,15,16)	BQRISQXLSXCXSC-UHFFFAOYSA-N	spectral_library_annotation
19579	N-Cinnamoylglycine	[M-H]-	0.925	204.066	2.95308	C11H11NO3	O=C(O)CN=C(O)C=CC=1C=CC=CC1	InChI=1S/C11H11NO3/c13-10(12-8-11(14)15)7-6-9-4-2-1-3-5-9/h1-7H,8H2,(H,12,13)(H,14,15)/b7-6+	YAADMLWHGMUGQL-VOTSOKGWSA-N	spectral_library_annotation
19579	N-(CINNAMOYL)GLYCINE	[M-H]-	0.92	204.067		C11H11NO3	O=C(O)CN=C(O)C=CC=1C=CC=CC1	InChI=1S/C11H11NO3/c13-10(12-8-11(14)15)7-6-9-4-2-1-3-5-9/h1-7H,8H2,(H,12,13)(H,14,15)/b7-6+	YAADMLWHGMUGQL-VOTSOKGWSA-N	spectral_library_annotation
19932	3,5-dihydroxydecanoic acid	[M-H]-	0.765	203.129		C10H20O4	O=C(O)CC(O)CC(O)CCCCC	InChI=1S/C10H20O4/c1-2-3-4-5-8(11)6-9(12)7-10(13)14/h8-9,11-12H,2-7H2,1H3,(H,13,14)	WQZRAWSNEARGPQ-UHFFFAOYSA-N	spectral_library_annotation
20063	Mefenamic acid (Oxidative Deamination to Alcohol, Glucuronide Conjugation)	[M-H]-	0.981	417.119	4.3778					spectral_library_annotation
20063	Acetaminophen (Dealkylated, Oxidation, Arginine Conjugation, Glycine Conjugation, Sulfation)	[M-H]-	0.918	417.119	3.55351					spectral_library_annotation
20063	Acetaminophen (Dealkylated, Oxidation, Arginine Conjugation, Glycine Conjugation, Sulfation)	[M-H]-	0.894	417.119	4.09203					spectral_library_annotation
20254	Azelaic acid	[M-H]-	0.967	187.098	9.37204	C9H16O4	C(CCCC(=O)O)CCCC(=O)O			spectral_library_annotation
20254	Azelaic acid	[M-H]-	0.966	187.098	2.0314	C9H16O4	O=C(O)CCCCCCCC(=O)O	InChI=1S/C9H16O4/c10-8(11)6-4-2-1-3-5-7-9(12)13/h1-7H2,(H,10,11)(H,12,13)	BDJRBEYXGGNYIS-UHFFFAOYSA-N	spectral_library_annotation
20254	1,8-Diazabicyclo[5.4.0]undec-7-ene	[M+Cl]-	0.933	187.097	2.72	C9H16N2	C1CCC2=NCCCN2CC1		GQHTUMJGOHRCHB-UHFFFAOYSA-N	spectral_library_annotation
20254	Azelaic acid (Not validated)	[M-H]-	0.915	187.097	4.78	C9H16O4	O=C(O)CCCCCCCC(=O)O	InChI=1S/C9H16O4/c10-8(11)6-4-2-1-3-5-7-9(12)13/h1-7H2,(H,10,11)(H,12,13)	BDJRBEYXGGNYIS-UHFFFAOYSA-N	spectral_library_annotation
20254	AZELAIC ACID	[M-H]-	0.913	187.098		C9H16O4	O=C(O)CCCCCCCC(=O)O	InChI=1S/C9H16O4/c10-8(11)6-4-2-1-3-5-7-9(12)13/h1-7H2,(H,10,11)(H,12,13)	BDJRBEYXGGNYIS-UHFFFAOYSA-N	spectral_library_annotation
20254	AZELAIC ACID	[M-H]-	0.913	187.097		C9H16O4	C(CCCC(=O)O)CCCC(=O)O	InChI=1S/C9H16O4/c10-8(11)6-4-2-1-3-5-7-9(12)13/h1-7H2,(H,10,11)(H,12,13)	BDJRBEYXGGNYIS-UHFFFAOYSA-N	spectral_library_annotation
20254	AZELAIC ACID	[M-H]-	0.836	187.098		C9H16O4	O=C(O)CCCCCCCC(=O)O	InChI=1S/C9H16O4/c10-8(11)6-4-2-1-3-5-7-9(12)13/h1-7H2,(H,10,11)(H,12,13)	BDJRBEYXGGNYIS-UHFFFAOYSA-N	spectral_library_annotation
20254	Azelaic acid	[M-H]-	0.833	187.098		C9H16O4	O=C(O)CCCCCCCC(=O)O	InChI=1S/C9H16O4/c10-8(11)6-4-2-1-3-5-7-9(12)13/h1-7H2,(H,10,11)(H,12,13)	BDJRBEYXGGNYIS-UHFFFAOYSA-N	spectral_library_annotation
20254	AZELAIC ACID	[M-H]-	0.832	187.097	8.41132	C9H16O4	C(CCCC(=O)O)CCCC(=O)O	InChI=1S/C9H16O4/c10-8(11)6-4-2-1-3-5-7-9(12)13/h1-7H2,(H,10,11)(H,12,13)	BDJRBEYXGGNYIS-UHFFFAOYSA-N	spectral_library_annotation
20254	Azelaic acid	[M-H]-	0.746	187.098		C9H16O4	O=C(O)CCCCCCCC(=O)O	InChI=1S/C9H16O4/c10-8(11)6-4-2-1-3-5-7-9(12)13/h1-7H2,(H,10,11)(H,12,13)	BDJRBEYXGGNYIS-UHFFFAOYSA-N	spectral_library_annotation
20330	3-HYDROXYBENZOATE	[M-H]-	0.933	137.024			OC(=O)C1=CC(O)=CC=C1	"InChI=1S/C7H6O3/c8-6-3-1-2-5(4-6)7(9)10/h1-4,8H,(H,9,10)"	N/A	spectral_library_annotation
20330	3-HYDROXYBENZOATE	[M-H]-	0.933	137.024		C7H6O3	O=C(O)C=1C=CC=C(O)C1	InChI=1S/C7H6O3/c8-6-3-1-2-5(4-6)7(9)10/h1-4,8H,(H,9,10)	IJFXRHURBJZNAO-UHFFFAOYSA-N	spectral_library_annotation
20330	4-HYDROXYBENZOATE	[M-H]-	0.909	137.024		C7H6O3	OC(=O)C1=CC=C(O)C=C1	InChI=1S/C7H6O3/c8-6-3-1-5(2-4-6)7(9)10/h1-4,8H,(H,9,10)	FJKROLUGYXJWQN-UHFFFAOYSA-N	spectral_library_annotation
20443	3,5-dihydroxydecanoic acid	[M-H]-	0.733	203.129		C10H20O4	O=C(O)CC(O)CC(O)CCCCC	InChI=1S/C10H20O4/c1-2-3-4-5-8(11)6-9(12)7-10(13)14/h8-9,11-12H,2-7H2,1H3,(H,13,14)	WQZRAWSNEARGPQ-UHFFFAOYSA-N	spectral_library_annotation
20557	Ethylene glycol (Hydration, Cysteine Conjugation 2, Glycine Conjugation, Sulfation)	[M-H]-	0.932	337.038	5.15646					spectral_library_annotation
20604	4,4'-Sulfonyldiphenol, 4-(4-hydroxyphenyl)sulfonylphenol	[M-H]-	0.995	249.023		C12H10O4S	OC1=CC=C(C=C1)S(=O)(=O)C1=CC=C(O)C=C1	InChI=1S/C12H10O4S/c13-9-1-5-11(6-2-9)17(15,16)12-7-3-10(14)4-8-12/h1-8,13-14H	VPWNQTHUCYMVMZ-UHFFFAOYSA-N	spectral_library_annotation
20604	Bisphenol S, 4,4`-Sulfonyldiphenol, 4-(4-hydroxyphenyl)sulfonylphenol	[M-H]-	0.988	249.023		C12H10O4S	Oc1ccc(cc1)S(=O)(=O)c1ccc(O)cc1	InChI=1S/C12H10O4S/c13-9-1-5-11(6-2-9)17(15,16)12-7-3-10(14)4-8-12/h1-8,13-14H	VPWNQTHUCYMVMZ-UHFFFAOYSA-N	spectral_library_annotation
20604	4,4'-Sulfonyldiphenol, 4-(4-hydroxyphenyl)sulfonylphenol	[M-H]-	0.986	249.023		C12H10O4S	OC1=CC=C(C=C1)S(=O)(=O)C1=CC=C(O)C=C1	InChI=1S/C12H10O4S/c13-9-1-5-11(6-2-9)17(15,16)12-7-3-10(14)4-8-12/h1-8,13-14H	VPWNQTHUCYMVMZ-UHFFFAOYSA-N	spectral_library_annotation
20604	4,4'-Sulfonyldiphenol, 4-(4-hydroxyphenyl)sulfonylphenol	[M-H]-	0.982	249.023		C12H10O4S	OC1=CC=C(C=C1)S(=O)(=O)C1=CC=C(O)C=C1	InChI=1S/C12H10O4S/c13-9-1-5-11(6-2-9)17(15,16)12-7-3-10(14)4-8-12/h1-8,13-14H	VPWNQTHUCYMVMZ-UHFFFAOYSA-N	spectral_library_annotation
20604	Bisphenol S, Phenol, 4,4`-sulfonylbis-, 4-(4-hydroxyphenyl)sulfonylphenol	[M-H]-	0.932	249.023		C12H10O4S	OC1=CC=C(C=C1)S(=O)(=O)C1=CC=C(O)C=C1	InChI=1S/C12H10O4S/c13-9-1-5-11(6-2-9)17(15,16)12-7-3-10(14)4-8-12/h1-8,13-14H	VPWNQTHUCYMVMZ-UHFFFAOYSA-N	spectral_library_annotation
20604	Bisphenol S, Phenol, 4,4`-sulfonylbis-, 4-(4-hydroxyphenyl)sulfonylphenol	[M-H]-	0.918	249.023		C12H10O4S	OC1=CC=C(C=C1)S(=O)(=O)C1=CC=C(O)C=C1	InChI=1S/C12H10O4S/c13-9-1-5-11(6-2-9)17(15,16)12-7-3-10(14)4-8-12/h1-8,13-14H	VPWNQTHUCYMVMZ-UHFFFAOYSA-N	spectral_library_annotation
20604	Bisphenol S, Phenol, 4,4`-sulfonylbis-, 4-(4-hydroxyphenyl)sulfonylphenol	[M-H]-	0.891	249.023		C12H10O4S	OC1=CC=C(C=C1)S(=O)(=O)C1=CC=C(O)C=C1	InChI=1S/C12H10O4S/c13-9-1-5-11(6-2-9)17(15,16)12-7-3-10(14)4-8-12/h1-8,13-14H	VPWNQTHUCYMVMZ-UHFFFAOYSA-N	spectral_library_annotation
20604	4,4'-Sulfonyldiphenol, 4-(4-hydroxyphenyl)sulfonylphenol	[M-H]-	0.822	249.023		C12H10O4S	OC1=CC=C(C=C1)S(=O)(=O)C1=CC=C(O)C=C1	InChI=1S/C12H10O4S/c13-9-1-5-11(6-2-9)17(15,16)12-7-3-10(14)4-8-12/h1-8,13-14H	VPWNQTHUCYMVMZ-UHFFFAOYSA-N	spectral_library_annotation
20604	Bisphenol S, 4,4`-Sulfonyldiphenol, 4-(4-Hydroxyphenyl)sulfonylphenol	[M-H]-	0.706	249.023		C12H10O4S	OC1=CC=C(C=C1)S(=O)(=O)C1=CC=C(O)C=C1	InChI=1S/C12H10O4S/c13-9-1-5-11(6-2-9)17(15,16)12-7-3-10(14)4-8-12/h1-8,13-14H	VPWNQTHUCYMVMZ-UHFFFAOYSA-N	spectral_library_annotation
20648	2-[2-[(Z)-pent-2-enyl]-3-[3,4,5-trihydroxy-6-(hydroxymethyl)oxan-2-yl]oxycyclopentyl]acetic acid	[M-H]-	0.928	373.187	2.4063	C18H30O8	O=C(O)CC1CCC(OC2OC(CO)C(O)C(O)C2O)C1CC=CCC	InChI=1S/C18H30O8/c1-2-3-4-5-11-10(8-14(20)21)6-7-12(11)25-18-17(24)16(23)15(22)13(9-19)26-18/h3-4,10-13,15-19,22-24H,2,5-9H2,1H3,(H,20,21)/b4-3-	GJZJZRWFRZFTEE-ARJAWSKDSA-N	spectral_library_annotation
20648	2-[2-[(Z)-pent-2-enyl]-3-[3,4,5-trihydroxy-6-(hydroxymethyl)oxan-2-yl]oxycyclopentyl]acetic acid	[M-H]-	0.802	373.187	2.4063	C18H30O8	O=C(O)CC1CCC(OC2OC(CO)C(O)C(O)C2O)C1CC=CCC	InChI=1S/C18H30O8/c1-2-3-4-5-11-10(8-14(20)21)6-7-12(11)25-18-17(24)16(23)15(22)13(9-19)26-18/h3-4,10-13,15-19,22-24H,2,5-9H2,1H3,(H,20,21)/b4-3-	GJZJZRWFRZFTEE-ARJAWSKDSA-N	spectral_library_annotation
20648	Bisoprolol (Hydration, Oxidation, Oxidation, Oxidative Deamination to Ketone)	[M-H]-	0.773	373.187	3.98782					spectral_library_annotation
20648	2-[2-[(Z)-pent-2-enyl]-3-[3,4,5-trihydroxy-6-(hydroxymethyl)oxan-2-yl]oxycyclopentyl]acetic acid	[M-H]-	0.773	373.187		C18H30O8	O=C(O)CC1CCC(OC2OC(CO)C(O)C(O)C2O)C1CC=CCC	InChI=1S/C18H30O8/c1-2-3-4-5-11-10(8-14(20)21)6-7-12(11)25-18-17(24)16(23)15(22)13(9-19)26-18/h3-4,10-13,15-19,22-24H,2,5-9H2,1H3,(H,20,21)/b4-3-	GJZJZRWFRZFTEE-ARJAWSKDSA-N	spectral_library_annotation
20816	Camphor (Oxidation, Oxidation, Oxidation)	[M-H]-	0.775	199.097	4.08972					spectral_library_annotation
21207	1,2,4-Trimethylbenzene (Desaturation, Oxidation)	[M+H]+	0.712	135.08	4.28153					spectral_library_annotation
21263	Mefenamic acid (Oxidative Deamination to Alcohol, Glucuronide Conjugation)	[M-H]-	0.989	417.119	4.3778					spectral_library_annotation
21263	Acetaminophen (Dealkylated, Oxidation, Arginine Conjugation, Glycine Conjugation, Sulfation)	[M-H]-	0.93	417.119	3.55351					spectral_library_annotation
21263	Acetaminophen (Dealkylated, Oxidation, Arginine Conjugation, Glycine Conjugation, Sulfation)	[M-H]-	0.905	417.119	4.09203					spectral_library_annotation
21350	Ethylene glycol (Hydration, Cysteine Conjugation 2, Glycine Conjugation, Sulfation)	[M-H]-	0.976	337.038	5.15646					spectral_library_annotation
21436	Camphor (Oxidation, Oxidation, Oxidation)	[M-H]-	0.81	199.097	4.08972					spectral_library_annotation
21466	Taurocholic acid	[M-H]-	1	514.284	2.13266	C26H45NO7S	C[C@H](CCC(=O)NCCS(=O)(=O)O)[C@H]1CC[C@@H]2[C@@]1([C@H](C[C@H]3[C@H]2[C@@H](C[C@H]4[C@@]3(CC[C@H](C4)O)C)O)O)C			spectral_library_annotation
21466	TAUROCHOLIC ACID	[M-H]-	1	514.284		C26H45NO7S	O=S(=O)(O)CCN=C(O)CCC(C)C1CCC2C3C(O)CC4CC(O)CCC4(C)C3CC(O)C12C	InChI=1S/C26H45NO7S/c1-15(4-7-23(31)27-10-11-35(32,33)34)18-5-6-19-24-20(14-22(30)26(18,19)3)25(2)9-8-17(28)12-16(25)13-21(24)29/h15-22,24,28-30H,4-14H2,1-3H3,(H,27,31)(H,32,33,34)/t15-,16+,17-,18-,19+,20+,21-,22+,24+,25+,26-/m1/s1	WBWWGRHZICKQGZ-HZAMXZRMSA-N	spectral_library_annotation
21466	taurocholic acid	[M-H]-	1	514.284		C26H45NO7S	C[C@H](CCC(=O)NCCS(=O)(=O)O)[C@H]1CC[C@@H]2[C@@]1([C@H](C[C@H]3[C@H]2[C@@H](C[C@H]4[C@@]3(CC[C@H](C4)O)C)O)O)C	InChI=1S/C26H45NO7S/c1-15(4-7-23(31)27-10-11-35(32,33)34)18-5-6-19-24-20(14-22(30)26(18,19)3)25(2)9-8-17(28)12-16(25)13-21(24)29/h15-22,24,28-30H,4-14H2,1-3H3,(H,27,31)(H,32,33,34)/t15?,16-,17+,18+,19-,20-,21+,22-,24-,25?,26?/m0/s1	WBWWGRHZICKQGZ-GITWXTAWSA-N	spectral_library_annotation
21466	ST 24:1;O4;T	[M-H]-	0.996	514.284	1.72	C26H45NO7S	C[C@H](CCC(=O)NCCS(=O)(=O)O)[C@H]1CC[C@@H]2[C@@]1(CC[C@H]3[C@H]2[C@@H]([C@@H]([C@H]4[C@@]3(CC[C@H](C4)O)C)O)O)C		XSOLDPYUICCHJX-QZEPYOAJSA-N	spectral_library_annotation
21466	Tauroallocholic acid	[M-H]-	0.899	514.282			CC(CCC(=O)NCCS(=O)(=O)O)C1CCC2C1(C(CC3C2C(CC4C3(CCC(C4)O)C)O)O)C	WBWWGRHZICKQGZ-ZKUTWGMOSA-N		spectral_library_annotation
21466	Tauroallocholic acid	[M-H]-	0.899	514.282		C26H45NO7S	CC(CCC(=O)NCCS(=O)(=O)O)C1CCC2C1(C(CC3C2C(CC4C3(CCC(C4)O)C)O)O)C	InChI=1S/C26H45NO7S/c1-15(4-7-23(31)27-10-11-35(32,33)34)18-5-6-19-24-20(14-22(30)26(18,19)3)25(2)9-8-17(28)12-16(25)13-21(24)29/h15-22,24,28-30H,4-14H2,1-3H3,(H,27,31)(H,32,33,34)	WBWWGRHZICKQGZ-ZKUTWGMOSA-N	spectral_library_annotation
21466	Tauroursocholic acid	[M-H]-	0.858	514.282			CC(CCC(=O)NCCS(=O)(=O)O)C1CCC2C1(C(CC3C2C(CC4C3(CCC(C4)O)C)O)O)C	WBWWGRHZICKQGZ-FREJXKSPSA-N		spectral_library_annotation
21466	Tauroursocholic acid	[M-H]-	0.858	514.282		C26H45NO7S	CC(CCC(=O)NCCS(=O)(=O)O)C1CCC2C1(C(CC3C2C(CC4C3(CCC(C4)O)C)O)O)C	InChI=1S/C26H45NO7S/c1-15(4-7-23(31)27-10-11-35(32,33)34)18-5-6-19-24-20(14-22(30)26(18,19)3)25(2)9-8-17(28)12-16(25)13-21(24)29/h15-22,24,28-30H,4-14H2,1-3H3,(H,27,31)(H,32,33,34)	WBWWGRHZICKQGZ-FREJXKSPSA-N	spectral_library_annotation
21592	Bisoprolol (Dealkylated, Desaturation, Desaturation, Methylation, Sulfation)	[M-H]-	0.896	371.08	4.59995					spectral_library_annotation
21659	Ethyl acetate (Nitro Reduction, Oxidation, Acetylation, Cysteine Conjugation 2, Methylation)	[M-H]-	0.99	250.112	5.33557					spectral_library_annotation
21659	Ethyl acrylate (Hydration, Nitro Reduction, Acetylation, Cysteine Conjugation 2)	[M-H]-	0.967	250.111	5.3111					spectral_library_annotation
21659	4-Vinylcyclohexene (Hydration, Oxidation, Reduction, Taurine Conjugation)	[M-H]-	0.962	250.111	5.35734					spectral_library_annotation
21728	Daidzein, 7-hydroxy-3-(4-hydroxyphenyl)chromen-4-one	[M-H]-	0.986	253.051		C15H10O4	OC1=CC=C(C=C1)C1=COC2=CC(O)=CC=C2C1=O	InChI=1S/C15H10O4/c16-10-3-1-9(2-4-10)13-8-19-14-7-11(17)5-6-12(14)15(13)18/h1-8,16-17H	ZQSIJRDFPHDXIC-UHFFFAOYSA-N	spectral_library_annotation
21728	Daidzein	[M-H]-	0.978	253.051	3.0316	C15H10O4	O=C1C(=COC2=CC(O)=CC=C12)C=3C=CC(O)=CC3	InChI=1S/C15H10O4/c16-10-3-1-9(2-4-10)13-8-19-14-7-11(17)5-6-12(14)15(13)18/h1-8,16-17H	ZQSIJRDFPHDXIC-UHFFFAOYSA-N	spectral_library_annotation
21728	Daidzein	[M-H]-	0.972	253.051	5.16123	C15H10O4	OC1=CC=C(C=C1)C1=COC2=C(C=CC(O)=C2)C1=O	InChI=1S/C15H10O4/c16-10-3-1-9(2-4-10)13-8-19-14-7-11(17)5-6-12(14)15(13)18/h1-8,16-17H	ZQSIJRDFPHDXIC-UHFFFAOYSA-N	spectral_library_annotation
21728	Daidzein	[M-H]-	0.962	253.051	5.16	C15H10O4	O=C1C(=COC=2C=C(O)C=CC1=2)C3=CC=C(O)C=C3	InChI=1S/C15H10O4/c16-10-3-1-9(2-4-10)13-8-19-14-7-11(17)5-6-12(14)15(13)18/h1-8,16-17H	ZQSIJRDFPHDXIC-UHFFFAOYSA-N	spectral_library_annotation
21728	Daidzein	[M-H]-	0.959	253.051	5.16123	C15H10O4	OC1=CC=C(C=C1)C1=COC2=C(C=CC(O)=C2)C1=O	InChI=1S/C15H10O4/c16-10-3-1-9(2-4-10)13-8-19-14-7-11(17)5-6-12(14)15(13)18/h1-8,16-17H	ZQSIJRDFPHDXIC-UHFFFAOYSA-N	spectral_library_annotation
21728	Daidzein	[M-H]-	0.958	253.05	1.39275	C15H10O4	O=C1C(=COC2=CC(O)=CC=C12)C=3C=CC(O)=CC3	InChI=1S/C15H10O4/c16-10-3-1-9(2-4-10)13-8-19-14-7-11(17)5-6-12(14)15(13)18/h1-8,16-17H	ZQSIJRDFPHDXIC-UHFFFAOYSA-N	spectral_library_annotation
21728	7,8-Dihydroxyflavone	[M-H]-	0.953	253.051	3.2675	C15H10O4	O=C1C=C(OC2=C(O)C(O)=CC=C12)C=3C=CC=CC3	InChI=1S/C15H10O4/c16-11-7-6-10-12(17)8-13(19-15(10)14(11)18)9-4-2-1-3-5-9/h1-8,16,18H	COCYGNDCWFKTMF-UHFFFAOYSA-N	spectral_library_annotation
21728	2',6-Dihydroxyflavone	[M-H]-	0.951	253.051	7.464	C15H10O4	C1=CC=C(C(=C1)C2=CC(=O)C3=C(O2)C=CC(=C3)O)O	InChI=1S/C15H10O4/c16-9-5-6-14-11(7-9)13(18)8-15(19-14)10-3-1-2-4-12(10)17/h1-8,16-17H	YCGXYGWBHFKQHY-UHFFFAOYSA-N	spectral_library_annotation
21728	Daidzein	[M-H]-	0.95	253.051	5.16123	C15H10O4	OC1=CC=C(C=C1)C1=COC2=C(C=CC(O)=C2)C1=O	InChI=1S/C15H10O4/c16-10-3-1-9(2-4-10)13-8-19-14-7-11(17)5-6-12(14)15(13)18/h1-8,16-17H	ZQSIJRDFPHDXIC-UHFFFAOYSA-N	spectral_library_annotation
21728	7,3'-Dihydroxyflavone	[M-H]-	0.95	253.051	7.394	C15H10O4	C1=CC(=CC(=C1)O)C2=CC(=O)C3=C(O2)C=C(C=C3)O	InChI=1S/C15H10O4/c16-10-3-1-2-9(6-10)14-8-13(18)12-5-4-11(17)7-15(12)19-14/h1-8,16-17H	DYARIVMCYYQNNQ-UHFFFAOYSA-N	spectral_library_annotation
21900	Ethylene glycol (Hydration, Cysteine Conjugation 2, Glycine Conjugation, Sulfation)	[M-H]-	0.964	337.038	5.15646					spectral_library_annotation
22135	SEBACIC ACID	[M-H]-	0.937	201.113		C10H18O4	O=C(O)CCCCCCCCC(=O)O	InChI=1S/C10H18O4/c11-9(12)7-5-3-1-2-4-6-8-10(13)14/h1-8H2,(H,11,12)(H,13,14)	CXMXRPHRNRROMY-UHFFFAOYSA-N	spectral_library_annotation
22135	SEBACIC ACID	[M-H]-	0.937	201.113		C10H18O4	O=C(O)CCCCCCCCC(=O)O	InChI=1S/C10H18O4/c11-9(12)7-5-3-1-2-4-6-8-10(13)14/h1-8H2,(H,11,12)(H,13,14)	CXMXRPHRNRROMY-UHFFFAOYSA-N	spectral_library_annotation
22135	SEBACIC ACID	[M-H]-	0.934	201.113		C10H18O4	O=C(O)CCCCCCCCC(=O)O	InChI=1S/C10H18O4/c11-9(12)7-5-3-1-2-4-6-8-10(13)14/h1-8H2,(H,11,12)(H,13,14)	CXMXRPHRNRROMY-UHFFFAOYSA-N	spectral_library_annotation
22135	SEBACIC ACID	[M-H]-	0.934	201.113		C10H18O4	O=C(O)CCCCCCCCC(=O)O	InChI=1S/C10H18O4/c11-9(12)7-5-3-1-2-4-6-8-10(13)14/h1-8H2,(H,11,12)(H,13,14)	CXMXRPHRNRROMY-UHFFFAOYSA-N	spectral_library_annotation
22135	Decanedioic acid, Sebacic acid	[M-H]-	0.904	201.113		C10H18O4	OC(=O)CCCCCCCCC(O)=O	InChI=1S/C10H18O4/c11-9(12)7-5-3-1-2-4-6-8-10(13)14/h1-8H2,(H,11,12)(H,13,14)	CXMXRPHRNRROMY-UHFFFAOYSA-N	spectral_library_annotation
22135	SEBACATE	[M-H]-	0.883	201.113			C(CCCCC(=O)O)CCCC(=O)O	"InChI=1S/C10H18O4/c11-9(12)7-5-3-1-2-4-6-8-10(13)14/h1-8H2,(H,11,12)(H,13,14)"	N/A	spectral_library_annotation
22135	SEBACATE	[M-H]-	0.883	201.113		C10H18O4	C(CCCCC(=O)O)CCCC(=O)O	InChI=1S/C10H18O4/c11-9(12)7-5-3-1-2-4-6-8-10(13)14/h1-8H2,(H,11,12)(H,13,14)	CXMXRPHRNRROMY-UHFFFAOYSA-N	spectral_library_annotation
22135	Sebacic acid	[M-H]-	0.877	201.113	3.22722	C10H18O4	O=C(O)CCCCCCCCC(=O)O		CXMXRPHRNRROMY-UHFFFAOYSA-N	spectral_library_annotation
22135	Decanedioic acid, Sebacic acid	[M-H]-	0.873	201.113		C10H18O4	OC(=O)CCCCCCCCC(O)=O	InChI=1S/C10H18O4/c11-9(12)7-5-3-1-2-4-6-8-10(13)14/h1-8H2,(H,11,12)(H,13,14)	CXMXRPHRNRROMY-UHFFFAOYSA-N	spectral_library_annotation
22135	SEBACIC ACID	[M-H]-	0.87	201.113		C10H18O4	O=C(O)CCCCCCCCC(=O)O	InChI=1S/C10H18O4/c11-9(12)7-5-3-1-2-4-6-8-10(13)14/h1-8H2,(H,11,12)(H,13,14)	CXMXRPHRNRROMY-UHFFFAOYSA-N	spectral_library_annotation
22142	Taurocholic acid	[M-H]-	0.982	514.284	2.13266	C26H45NO7S	C[C@H](CCC(=O)NCCS(=O)(=O)O)[C@H]1CC[C@@H]2[C@@]1([C@H](C[C@H]3[C@H]2[C@@H](C[C@H]4[C@@]3(CC[C@H](C4)O)C)O)O)C			spectral_library_annotation
22142	TAUROCHOLIC ACID	[M-H]-	0.982	514.284		C26H45NO7S	O=S(=O)(O)CCN=C(O)CCC(C)C1CCC2C3C(O)CC4CC(O)CCC4(C)C3CC(O)C12C	InChI=1S/C26H45NO7S/c1-15(4-7-23(31)27-10-11-35(32,33)34)18-5-6-19-24-20(14-22(30)26(18,19)3)25(2)9-8-17(28)12-16(25)13-21(24)29/h15-22,24,28-30H,4-14H2,1-3H3,(H,27,31)(H,32,33,34)/t15-,16+,17-,18-,19+,20+,21-,22+,24+,25+,26-/m1/s1	WBWWGRHZICKQGZ-HZAMXZRMSA-N	spectral_library_annotation
22142	taurocholic acid	[M-H]-	0.982	514.284		C26H45NO7S	C[C@H](CCC(=O)NCCS(=O)(=O)O)[C@H]1CC[C@@H]2[C@@]1([C@H](C[C@H]3[C@H]2[C@@H](C[C@H]4[C@@]3(CC[C@H](C4)O)C)O)O)C	InChI=1S/C26H45NO7S/c1-15(4-7-23(31)27-10-11-35(32,33)34)18-5-6-19-24-20(14-22(30)26(18,19)3)25(2)9-8-17(28)12-16(25)13-21(24)29/h15-22,24,28-30H,4-14H2,1-3H3,(H,27,31)(H,32,33,34)/t15?,16-,17+,18+,19-,20-,21+,22-,24-,25?,26?/m0/s1	WBWWGRHZICKQGZ-GITWXTAWSA-N	spectral_library_annotation
22142	ST 24:1;O4;T	[M-H]-	0.979	514.284	1.72	C26H45NO7S	C[C@H](CCC(=O)NCCS(=O)(=O)O)[C@H]1CC[C@@H]2[C@@]1(CC[C@H]3[C@H]2[C@@H]([C@@H]([C@H]4[C@@]3(CC[C@H](C4)O)C)O)O)C		XSOLDPYUICCHJX-QZEPYOAJSA-N	spectral_library_annotation
22142	Tauroallocholic acid	[M-H]-	0.888	514.282			CC(CCC(=O)NCCS(=O)(=O)O)C1CCC2C1(C(CC3C2C(CC4C3(CCC(C4)O)C)O)O)C	WBWWGRHZICKQGZ-ZKUTWGMOSA-N		spectral_library_annotation
22142	Tauroallocholic acid	[M-H]-	0.888	514.282		C26H45NO7S	CC(CCC(=O)NCCS(=O)(=O)O)C1CCC2C1(C(CC3C2C(CC4C3(CCC(C4)O)C)O)O)C	InChI=1S/C26H45NO7S/c1-15(4-7-23(31)27-10-11-35(32,33)34)18-5-6-19-24-20(14-22(30)26(18,19)3)25(2)9-8-17(28)12-16(25)13-21(24)29/h15-22,24,28-30H,4-14H2,1-3H3,(H,27,31)(H,32,33,34)	WBWWGRHZICKQGZ-ZKUTWGMOSA-N	spectral_library_annotation
22142	Tauroursocholic acid	[M-H]-	0.842	514.282			CC(CCC(=O)NCCS(=O)(=O)O)C1CCC2C1(C(CC3C2C(CC4C3(CCC(C4)O)C)O)O)C	WBWWGRHZICKQGZ-FREJXKSPSA-N		spectral_library_annotation
22142	Tauroursocholic acid	[M-H]-	0.842	514.282		C26H45NO7S	CC(CCC(=O)NCCS(=O)(=O)O)C1CCC2C1(C(CC3C2C(CC4C3(CCC(C4)O)C)O)O)C	InChI=1S/C26H45NO7S/c1-15(4-7-23(31)27-10-11-35(32,33)34)18-5-6-19-24-20(14-22(30)26(18,19)3)25(2)9-8-17(28)12-16(25)13-21(24)29/h15-22,24,28-30H,4-14H2,1-3H3,(H,27,31)(H,32,33,34)	WBWWGRHZICKQGZ-FREJXKSPSA-N	spectral_library_annotation
22142	TaurocholicAcid	[M-H]-	0.828	514.284		C26H45NO7S	CC(CCC(=O)NCCS(=O)(=O)O)C1CCC2C1(C(CC3C2C(CC4C3(CCC(C4)O)C)O)O)C	InChI=1S/C26H45NO7S/c1-15(4-7-23(31)27-10-11-35(32,33)34)18-5-6-19-24-20(14-22(30)26(18,19)3)25(2)9-8-17(28)12-16(25)13-21(24)29/h15-22,24,28-30H,4-14H2,1-3H3,(H,27,31)(H,32,33,34)/t15-,16+,17-,18-,19+,20+,21-,22+,24+,25+,26-/m1/s1	WBWWGRHZICKQGZ-HZAMXZRMSA-N	spectral_library_annotation
22165	Mefenamic acid (Hydration, Oxidative Deamination to Ketone, Glucuronide Conjugation)	[M-H]-	0.844	433.113	3.27466					spectral_library_annotation
22165	Mefenamic acid (Hydration, Oxidative Deamination to Ketone, Glucuronide Conjugation)	[M-H]-	0.819	433.113	2.7268					spectral_library_annotation
22496	Decanedioic acid, Sebacic acid	[M-H]-	0.954	201.113		C10H18O4	OC(=O)CCCCCCCCC(O)=O	InChI=1S/C10H18O4/c11-9(12)7-5-3-1-2-4-6-8-10(13)14/h1-8H2,(H,11,12)(H,13,14)	CXMXRPHRNRROMY-UHFFFAOYSA-N	spectral_library_annotation
22496	SEBACIC ACID	[M-H]-	0.943	201.113		C10H18O4	O=C(O)CCCCCCCCC(=O)O	InChI=1S/C10H18O4/c11-9(12)7-5-3-1-2-4-6-8-10(13)14/h1-8H2,(H,11,12)(H,13,14)	CXMXRPHRNRROMY-UHFFFAOYSA-N	spectral_library_annotation
22496	SEBACIC ACID	[M-H]-	0.943	201.113		C10H18O4	O=C(O)CCCCCCCCC(=O)O	InChI=1S/C10H18O4/c11-9(12)7-5-3-1-2-4-6-8-10(13)14/h1-8H2,(H,11,12)(H,13,14)	CXMXRPHRNRROMY-UHFFFAOYSA-N	spectral_library_annotation
22496	SEBACIC ACID	[M-H]-	0.943	201.113		C10H18O4	O=C(O)CCCCCCCCC(=O)O	InChI=1S/C10H18O4/c11-9(12)7-5-3-1-2-4-6-8-10(13)14/h1-8H2,(H,11,12)(H,13,14)	CXMXRPHRNRROMY-UHFFFAOYSA-N	spectral_library_annotation
22496	SEBACIC ACID	[M-H]-	0.943	201.113		C10H18O4	O=C(O)CCCCCCCCC(=O)O	InChI=1S/C10H18O4/c11-9(12)7-5-3-1-2-4-6-8-10(13)14/h1-8H2,(H,11,12)(H,13,14)	CXMXRPHRNRROMY-UHFFFAOYSA-N	spectral_library_annotation
22496	Decanedioic acid, Sebacic acid	[M-H]-	0.939	201.113		C10H18O4	OC(=O)CCCCCCCCC(O)=O	InChI=1S/C10H18O4/c11-9(12)7-5-3-1-2-4-6-8-10(13)14/h1-8H2,(H,11,12)(H,13,14)	CXMXRPHRNRROMY-UHFFFAOYSA-N	spectral_library_annotation
22496	SEBACIC ACID	[M-H]-	0.934	201.113		C10H18O4	O=C(O)CCCCCCCCC(=O)O	InChI=1S/C10H18O4/c11-9(12)7-5-3-1-2-4-6-8-10(13)14/h1-8H2,(H,11,12)(H,13,14)	CXMXRPHRNRROMY-UHFFFAOYSA-N	spectral_library_annotation
22496	SEBACIC ACID	[M-H]-	0.934	201.113		C10H18O4	O=C(O)CCCCCCCCC(=O)O	InChI=1S/C10H18O4/c11-9(12)7-5-3-1-2-4-6-8-10(13)14/h1-8H2,(H,11,12)(H,13,14)	CXMXRPHRNRROMY-UHFFFAOYSA-N	spectral_library_annotation
22496	Sebacic acid	[M-H]-	0.933	201.113	3.22722	C10H18O4	O=C(O)CCCCCCCCC(=O)O		CXMXRPHRNRROMY-UHFFFAOYSA-N	spectral_library_annotation
22496	SEBACATE	[M-H]-	0.908	201.113			C(CCCCC(=O)O)CCCC(=O)O	"InChI=1S/C10H18O4/c11-9(12)7-5-3-1-2-4-6-8-10(13)14/h1-8H2,(H,11,12)(H,13,14)"	N/A	spectral_library_annotation
22505	Taurocholic acid	[M-H]-	0.965	514.284	2.13266	C26H45NO7S	C[C@H](CCC(=O)NCCS(=O)(=O)O)[C@H]1CC[C@@H]2[C@@]1([C@H](C[C@H]3[C@H]2[C@@H](C[C@H]4[C@@]3(CC[C@H](C4)O)C)O)O)C			spectral_library_annotation
22505	TAUROCHOLIC ACID	[M-H]-	0.965	514.284		C26H45NO7S	O=S(=O)(O)CCN=C(O)CCC(C)C1CCC2C3C(O)CC4CC(O)CCC4(C)C3CC(O)C12C	InChI=1S/C26H45NO7S/c1-15(4-7-23(31)27-10-11-35(32,33)34)18-5-6-19-24-20(14-22(30)26(18,19)3)25(2)9-8-17(28)12-16(25)13-21(24)29/h15-22,24,28-30H,4-14H2,1-3H3,(H,27,31)(H,32,33,34)/t15-,16+,17-,18-,19+,20+,21-,22+,24+,25+,26-/m1/s1	WBWWGRHZICKQGZ-HZAMXZRMSA-N	spectral_library_annotation
22505	taurocholic acid	[M-H]-	0.965	514.284		C26H45NO7S	C[C@H](CCC(=O)NCCS(=O)(=O)O)[C@H]1CC[C@@H]2[C@@]1([C@H](C[C@H]3[C@H]2[C@@H](C[C@H]4[C@@]3(CC[C@H](C4)O)C)O)O)C	InChI=1S/C26H45NO7S/c1-15(4-7-23(31)27-10-11-35(32,33)34)18-5-6-19-24-20(14-22(30)26(18,19)3)25(2)9-8-17(28)12-16(25)13-21(24)29/h15-22,24,28-30H,4-14H2,1-3H3,(H,27,31)(H,32,33,34)/t15?,16-,17+,18+,19-,20-,21+,22-,24-,25?,26?/m0/s1	WBWWGRHZICKQGZ-GITWXTAWSA-N	spectral_library_annotation
22505	ST 24:1;O4;T	[M-H]-	0.962	514.284	1.72	C26H45NO7S	C[C@H](CCC(=O)NCCS(=O)(=O)O)[C@H]1CC[C@@H]2[C@@]1(CC[C@H]3[C@H]2[C@@H]([C@@H]([C@H]4[C@@]3(CC[C@H](C4)O)C)O)O)C		XSOLDPYUICCHJX-QZEPYOAJSA-N	spectral_library_annotation
22505	Tauroallocholic acid	[M-H]-	0.875	514.282			CC(CCC(=O)NCCS(=O)(=O)O)C1CCC2C1(C(CC3C2C(CC4C3(CCC(C4)O)C)O)O)C	WBWWGRHZICKQGZ-ZKUTWGMOSA-N		spectral_library_annotation
22505	Tauroallocholic acid	[M-H]-	0.875	514.282		C26H45NO7S	CC(CCC(=O)NCCS(=O)(=O)O)C1CCC2C1(C(CC3C2C(CC4C3(CCC(C4)O)C)O)O)C	InChI=1S/C26H45NO7S/c1-15(4-7-23(31)27-10-11-35(32,33)34)18-5-6-19-24-20(14-22(30)26(18,19)3)25(2)9-8-17(28)12-16(25)13-21(24)29/h15-22,24,28-30H,4-14H2,1-3H3,(H,27,31)(H,32,33,34)	WBWWGRHZICKQGZ-ZKUTWGMOSA-N	spectral_library_annotation
22505	TaurocholicAcid	[M-H]-	0.828	514.284		C26H45NO7S	CC(CCC(=O)NCCS(=O)(=O)O)C1CCC2C1(C(CC3C2C(CC4C3(CCC(C4)O)C)O)O)C	InChI=1S/C26H45NO7S/c1-15(4-7-23(31)27-10-11-35(32,33)34)18-5-6-19-24-20(14-22(30)26(18,19)3)25(2)9-8-17(28)12-16(25)13-21(24)29/h15-22,24,28-30H,4-14H2,1-3H3,(H,27,31)(H,32,33,34)/t15-,16+,17-,18-,19+,20+,21-,22+,24+,25+,26-/m1/s1	WBWWGRHZICKQGZ-HZAMXZRMSA-N	spectral_library_annotation
22505	Tauroursocholic acid	[M-H]-	0.827	514.282			CC(CCC(=O)NCCS(=O)(=O)O)C1CCC2C1(C(CC3C2C(CC4C3(CCC(C4)O)C)O)O)C	WBWWGRHZICKQGZ-FREJXKSPSA-N		spectral_library_annotation
22505	Tauroursocholic acid	[M-H]-	0.827	514.282		C26H45NO7S	CC(CCC(=O)NCCS(=O)(=O)O)C1CCC2C1(C(CC3C2C(CC4C3(CCC(C4)O)C)O)O)C	InChI=1S/C26H45NO7S/c1-15(4-7-23(31)27-10-11-35(32,33)34)18-5-6-19-24-20(14-22(30)26(18,19)3)25(2)9-8-17(28)12-16(25)13-21(24)29/h15-22,24,28-30H,4-14H2,1-3H3,(H,27,31)(H,32,33,34)	WBWWGRHZICKQGZ-FREJXKSPSA-N	spectral_library_annotation
22610	2,4-Dinitrophenol	[M-H]-	0.995	183.005		C6H4N2O5	OC1=C(C=C(C=C1)[N+]([O-])=O)[N+]([O-])=O	InChI=1S/C6H4N2O5/c9-6-2-1-4(7(10)11)3-5(6)8(12)13/h1-3,9H	UFBJCMHMOXMLKC-UHFFFAOYSA-N	spectral_library_annotation
22610	2,4-Dinitrophenol	[M-H]-	0.993	183.005		C6H4N2O5	OC1=C(C=C(C=C1)[N+]([O-])=O)[N+]([O-])=O	InChI=1S/C6H4N2O5/c9-6-2-1-4(7(10)11)3-5(6)8(12)13/h1-3,9H	UFBJCMHMOXMLKC-UHFFFAOYSA-N	spectral_library_annotation
22610	2,4-Dinitrophenol	[M-H]-	0.991	183.005		C6H4N2O5	OC1=C(C=C(C=C1)[N+]([O-])=O)[N+]([O-])=O	InChI=1S/C6H4N2O5/c9-6-2-1-4(7(10)11)3-5(6)8(12)13/h1-3,9H	UFBJCMHMOXMLKC-UHFFFAOYSA-N	spectral_library_annotation
22610	2,4-Dinitrophenol	[M-H]-	0.989	183.005		C6H4N2O5	OC1=C(C=C(C=C1)[N+]([O-])=O)[N+]([O-])=O	InChI=1S/C6H4N2O5/c9-6-2-1-4(7(10)11)3-5(6)8(12)13/h1-3,9H	UFBJCMHMOXMLKC-UHFFFAOYSA-N	spectral_library_annotation
22610	2,4-Dinitrophenol	[M-H]-	0.956	183.005		C6H4N2O5	OC1=C(C=C(C=C1)[N+]([O-])=O)[N+]([O-])=O	InChI=1S/C6H4N2O5/c9-6-2-1-4(7(10)11)3-5(6)8(12)13/h1-3,9H	UFBJCMHMOXMLKC-UHFFFAOYSA-N	spectral_library_annotation
22610	2,3-Dinitrophenol	[M-H]-	0.954	183.005		C6H4N2O5	OC1=C(C(=CC=C1)[N+]([O-])=O)[N+]([O-])=O	InChI=1S/C6H4N2O5/c9-5-3-1-2-4(7(10)11)6(5)8(12)13/h1-3,9H	MHKBMNACOMRIAW-UHFFFAOYSA-N	spectral_library_annotation
22610	2,4-Dinitrophenol	[M-H]-	0.826	183.005		C6H4N2O5	OC1=C(C=C(C=C1)[N+]([O-])=O)[N+]([O-])=O	InChI=1S/C6H4N2O5/c9-6-2-1-4(7(10)11)3-5(6)8(12)13/h1-3,9H	UFBJCMHMOXMLKC-UHFFFAOYSA-N	spectral_library_annotation
22610	2,4-Dinitrophenol	[M-H]-	0.776	183.005			C1=CC(=C(C=C1[N+](=O)[O-])[N+](=O)[O-])O			spectral_library_annotation
22660	3-Formylindole, Indole-3-Carboxaldehyde, 1H-indole-3-carbaldehyde	[M+H]+	0.994	146.06		C9H7NO	c1ccc2c(c1)c(c[nH]2)C=O	InChI=1S/C9H7NO/c11-6-7-5-10-9-4-2-1-3-8(7)9/h1-6,10H	OLNJUISKUQQNIM-UHFFFAOYSA-N	spectral_library_annotation
22660	Indole-3-carboxaldehyde	[M+H]+	0.991	146.06	1.1616	C9H7NO	O=CC1=CNC=2C=CC=CC12	InChI=1S/C9H7NO/c11-6-7-5-10-9-4-2-1-3-8(7)9/h1-6,10H	OLNJUISKUQQNIM-UHFFFAOYSA-N	spectral_library_annotation
22660	6-Quinolinol, 6-Hydroxyquinoline, Quinolin-6-ol	[M+H]+	0.823	146.06		C9H7NO	c1cc2cc(ccc2nc1)O	InChI=1S/C9H7NO/c11-8-3-4-9-7(6-8)2-1-5-10-9/h1-6,11H	OVYWMEWYEJLIER-UHFFFAOYSA-N	spectral_library_annotation
22660	4-Hydroxyquinoline	[M+H]+	0.708	146.06	1.69245	C9H7NO	O=C1C=CNC=2C=CC=CC12	InChI=1S/C9H7NO/c11-9-5-6-10-8-4-2-1-3-7(8)9/h1-6H,(H,10,11)	PMZDQRJGMBOQBF-UHFFFAOYSA-N	spectral_library_annotation
22842	CMPF	[M-H]-	0.783	239.092	1.45907	C12H16O5	O=C(O)C1=C(OC(=C1C)CCC)CCC(=O)O	InChI=1S/C12H16O5/c1-3-4-8-7(2)11(12(15)16)9(17-8)5-6-10(13)14/h3-6H2,1-2H3,(H,13,14)(H,15,16)	WMCQWXZMVIETAO-UHFFFAOYSA-N	spectral_library_annotation
23245	2-Mercaptobenzothiazole, 1,3-Benzothiazole-2(3H)-thione, 3H-1,3-benzothiazole-2-thione	[M-H]-	0.966	165.979		C7H5NS2	S=C2Sc1ccccc1N2	InChI=1S/C7H5NS2/c9-7-8-5-3-1-2-4-6(5)10-7/h1-4H,(H,8,9)	YXIWHUQXZSMYRE-UHFFFAOYSA-N	spectral_library_annotation
23245	2-mercaptobenzothiolate	[M-H]-	0.964	165.979		C7H5NS2	SC1=NC2=C(S1)C=CC=C2	InChI=1S/C7H5NS2/c9-7-8-5-3-1-2-4-6(5)10-7/h1-4H,(H,8,9)	YXIWHUQXZSMYRE-UHFFFAOYSA-N	spectral_library_annotation
23245	2-Mercaptobenzothiazole, 1,3-benzothiazole-2-thiol	[M-H]-	0.964	165.979		C7H5NS2	SC1=NC2=C(S1)C=CC=C2	InChI=1S/C7H5NS2/c9-7-8-5-3-1-2-4-6(5)10-7/h1-4H,(H,8,9)	YXIWHUQXZSMYRE-UHFFFAOYSA-N	spectral_library_annotation
23245	2-Mercaptobenzothiazole, 1,3-benzothiazole-2-thiol	[M-H]-	0.958	165.979		C7H5NS2	SC1=NC2=C(S1)C=CC=C2	InChI=1S/C7H5NS2/c9-7-8-5-3-1-2-4-6(5)10-7/h1-4H,(H,8,9)	YXIWHUQXZSMYRE-UHFFFAOYSA-N	spectral_library_annotation
23245	2-Mercaptobenzothiazole, 1,3-benzothiazole-2-thiol	[M-H]-	0.958	165.979		C7H5NS2	SC1=NC2=C(S1)C=CC=C2	InChI=1S/C7H5NS2/c9-7-8-5-3-1-2-4-6(5)10-7/h1-4H,(H,8,9)	YXIWHUQXZSMYRE-UHFFFAOYSA-N	spectral_library_annotation
23245	2-mercaptobenzothiolate	[M-H]-	0.958	165.979		C7H5NS2	SC1=NC2=C(S1)C=CC=C2	InChI=1S/C7H5NS2/c9-7-8-5-3-1-2-4-6(5)10-7/h1-4H,(H,8,9)	YXIWHUQXZSMYRE-UHFFFAOYSA-N	spectral_library_annotation
23245	2-mercaptobenzothiolate	[M-H]-	0.957	165.979		C7H5NS2	SC1=NC2=C(S1)C=CC=C2	InChI=1S/C7H5NS2/c9-7-8-5-3-1-2-4-6(5)10-7/h1-4H,(H,8,9)	YXIWHUQXZSMYRE-UHFFFAOYSA-N	spectral_library_annotation
23245	2-Mercaptobenzothiazole, 1,3-Benzothiazole-2(3H)-thione, 3H-1,3-benzothiazole-2-thione	[M-H]-	0.947	165.979		C7H5NS2	S=C2Sc1ccccc1N2	InChI=1S/C7H5NS2/c9-7-8-5-3-1-2-4-6(5)10-7/h1-4H,(H,8,9)	YXIWHUQXZSMYRE-UHFFFAOYSA-N	spectral_library_annotation
23245	2-Mercaptobenzothiazole, 1,3-Benzothiazole-2(3H)-thione, 3H-1,3-benzothiazole-2-thione	[M-H]-	0.944	165.979		C7H5NS2	S=C2Sc1ccccc1N2	InChI=1S/C7H5NS2/c9-7-8-5-3-1-2-4-6(5)10-7/h1-4H,(H,8,9)	YXIWHUQXZSMYRE-UHFFFAOYSA-N	spectral_library_annotation
23245	2-mercaptobenzothiolate	[M-H]-	0.919	165.979		C7H5NS2	SC1=NC2=C(S1)C=CC=C2	InChI=1S/C7H5NS2/c9-7-8-5-3-1-2-4-6(5)10-7/h1-4H,(H,8,9)	YXIWHUQXZSMYRE-UHFFFAOYSA-N	spectral_library_annotation
23313	(4E)-8-hydroxy-4-(1-hydroxypropan-2-ylidene)-10-oxatricyclo[7.2.1.0鹿,鈦礭dodecane-8-carboxylic acid	[M-H]-	0.781	281.139		C15H22O5	O=C(O)C1(O)CCC2C(=C(C)CO)CCC32COC1C3	InChI=1S/C15H22O5/c1-9(7-16)10-2-4-14-6-12(20-8-14)15(19,13(17)18)5-3-11(10)14/h11-12,16,19H,2-8H2,1H3,(H,17,18)/b10-9+	QYINOGPWFQBOJX-MDZDMXLPSA-N	spectral_library_annotation
23313	5,9-dihydroxy-7-(hydroxymethyl)-5,7-dimethyl-4,5a,6,8,8a,9-hexahydro-1H-azuleno[5,6-c]furan-3-one	[M-H]-	0.741	281.139		C15H22O5	O=C1OCC2=C1CC(O)(C)C3CC(C)(CO)CC3C2O	InChI=1S/C15H22O5/c1-14(7-16)3-9-11(5-14)15(2,19)4-8-10(12(9)17)6-20-13(8)18/h9,11-12,16-17,19H,3-7H2,1-2H3	DBKIEMOKQWYZOA-UHFFFAOYSA-N	spectral_library_annotation
23327	Taurodeoxycholic acid	[M-H]-	0.99	498.289	1.63916	C26H45NO6S	C[C@H](CCC(=O)NCCS(=O)(=O)O)[C@H]1CC[C@@H]2[C@@]1([C@H](C[C@H]3[C@H]2CC[C@H]4[C@@]3(CC[C@H](C4)O)C)O)C			spectral_library_annotation
23327	Taurochenodesoxycholic acid	[M-H]-	0.99	498.289	1.64151	C26H45NO6S	C[C@H](CC/C(=N/CCS(=O)(=O)O)/O)[C@H]1CC[C@@H]2[C@@]1(CC[C@H]3[C@H]2[C@@H](C[C@H]4[C@@]3(CC[C@H](C4)O)C)O)C			spectral_library_annotation
23327	tauroursodeoxycholic acid	[M-H]-	0.99	498.289		C26H45NO6S	C[C@H](CCC(=O)NCCS(=O)(=O)O)[C@H]1CC[C@@H]2[C@@]1(CC[C@H]3[C@H]2[C@H](C[C@H]4[C@@]3(CC[C@H](C4)O)C)O)C	InChI=1S/C26H45NO6S/c1-16(4-7-23(30)27-12-13-34(31,32)33)19-5-6-20-24-21(9-11-26(19,20)3)25(2)10-8-18(28)14-17(25)15-22(24)29/h16-22,24,28-29H,4-15H2,1-3H3,(H,27,30)(H,31,32,33)/t16-,17+,18-,19-,20+,21+,22+,24+,25+,26-/m1/s1	BHTRKEVKTKCXOH-LBSADWJPSA-N	spectral_library_annotation
23327	taurohyodeoxycholic acid	[M-H]-	0.99	498.289		C26H45NO6S	C[C@H](CCC(=O)NCCS(=O)(=O)O)[C@H]1CC[C@@H]2[C@@]1(CC[C@H]3[C@H]2C[C@@H]([C@H]4[C@@]3(CC[C@H](C4)O)C)O)C	InChI=1S/C26H45NO6S/c1-16(4-7-24(30)27-12-13-34(31,32)33)19-5-6-20-18-15-23(29)22-14-17(28)8-10-26(22,3)21(18)9-11-25(19,20)2/h16-23,28-29H,4-15H2,1-3H3,(H,27,30)(H,31,32,33)/t16?,17-,18+,19-,20+,21+,22+,23+,25?,26?/m1/s1	HMXPOCDLAFAFNT-QMKMXMJNSA-N	spectral_library_annotation
23327	taurochenodeoxycholic acid	[M-H]-	0.989	498.289		C26H45NO6S	C[C@H](CCC(=O)NCCS(=O)(=O)O)[C@H]1CC[C@@H]2[C@@]1(CC[C@H]3[C@H]2[C@@H](C[C@H]4[C@@]3(CC[C@H](C4)O)C)O)C	InChI=1S/C26H45NO6S/c1-16(4-7-23(30)27-12-13-34(31,32)33)19-5-6-20-24-21(9-11-26(19,20)3)25(2)10-8-18(28)14-17(25)15-22(24)29/h16-22,24,28-29H,4-15H2,1-3H3,(H,27,30)(H,31,32,33)/t16?,17-,18+,19+,20-,21-,22+,24-,25?,26?/m0/s1	BHTRKEVKTKCXOH-GGFGVLMTSA-N	spectral_library_annotation
23327	ST 24:1;O3;T	[M-H]-	0.985	498.289	3.34	C26H45NO6S	C[C@H](CCC(=O)NCCS(=O)(=O)O)[C@H]1CC[C@@H]2[C@@]1(CC[C@H]3[C@H]2[C@@H](C[C@H]4[C@@]3(CC[C@H](C4)O)C)O)C		BHTRKEVKTKCXOH-BJLOMENOSA-N	spectral_library_annotation
23327	taurodeoxycholic acid	[M-H]-	0.984	498.289		C26H45NO6S	C[C@H](CCC(=O)NCCS(=O)(=O)O)[C@H]1CC[C@@H]2[C@@]1([C@H](C[C@H]3[C@H]2CC[C@H]4[C@@]3(CC[C@H](C4)O)C)O)C	InChI=1S/C26H45NO6S/c1-16(4-9-24(30)27-12-13-34(31,32)33)20-7-8-21-19-6-5-17-14-18(28)10-11-25(17,2)22(19)15-23(29)26(20,21)3/h16-23,28-29H,4-15H2,1-3H3,(H,27,30)(H,31,32,33)/t16?,17-,18-,19+,20-,21+,22+,23+,25?,26?/m1/s1	AWDRATDZQPNJFN-CUKPWCHWSA-N	spectral_library_annotation
23802	2-HYDROXYOCTANOIC ACID	[M-H]-	0.991	159.103		C8H16O3	O=C(O)C(O)CCCCCC	InChI=1S/C8H16O3/c1-2-3-4-5-6-7(9)8(10)11/h7,9H,2-6H2,1H3,(H,10,11)	JKRDADVRIYVCCY-UHFFFAOYSA-N	spectral_library_annotation
23802	2-HYDROXYOCTANOIC ACID	[M-H]-	0.975	159.103		C8H16O3	O=C(O)C(O)CCCCCC	InChI=1S/C8H16O3/c1-2-3-4-5-6-7(9)8(10)11/h7,9H,2-6H2,1H3,(H,10,11)	JKRDADVRIYVCCY-UHFFFAOYSA-N	spectral_library_annotation
23975	1,9b-dihydroxy-6,6,9a-trimethyl-1,5,5a,7,8,9-hexahydrobenzo[e][2]benzofuran-3-one	[M-H]-	0.846	265.145		C15H22O4	O=C1OC(O)C2(O)C1=CCC3C(C)(C)CCCC32C	InChI=1S/C15H22O4/c1-13(2)7-4-8-14(3)10(13)6-5-9-11(16)19-12(17)15(9,14)18/h5,10,12,17-18H,4,6-8H2,1-3H3	XLGNZQXMDVSKOV-UHFFFAOYSA-N	spectral_library_annotation
23975	1,9b-dihydroxy-6,6,9a-trimethyl-1,5,5a,7,8,9-hexahydrobenzo[e][2]benzofuran-3-one	[M-H]-	0.713	265.145		C15H22O4	O=C1OC(O)C2(O)C1=CCC3C(C)(C)CCCC32C	InChI=1S/C15H22O4/c1-13(2)7-4-8-14(3)10(13)6-5-9-11(16)19-12(17)15(9,14)18/h5,10,12,17-18H,4,6-8H2,1-3H3	XLGNZQXMDVSKOV-UHFFFAOYSA-N	spectral_library_annotation
23975	(4aR,5S)-9,9a-dihydroxy-3,4a,5-trimethyl-5,6,7,8,8a,9-hexahydro-4H-benzo[f][1]benzofuran-2-one	[M-H]-	0.703	265.145		C15H22O4	O=C1OC2(O)C(=C1C)CC3(C)C(C)CCCC3C2O	InChI=1S/C15H22O4/c1-8-5-4-6-10-12(16)15(18)11(7-14(8,10)3)9(2)13(17)19-15/h8,10,12,16,18H,4-7H2,1-3H3/t8-,10?,12?,14+,15?/m0/s1	WVFNARDJAJTRAI-ZRGNYTFBSA-N	spectral_library_annotation
24116	Genistein, 5,7-dihydroxy-3-(4-hydroxyphenyl)chromen-4-one	[M-H]-	0.992	269.046		C15H10O5	OC1=CC=C(C=C1)C1=COC2=CC(O)=CC(O)=C2C1=O	InChI=1S/C15H10O5/c16-9-3-1-8(2-4-9)11-7-20-13-6-10(17)5-12(18)14(13)15(11)19/h1-7,16-18H	TZBJGXHYKVUXJN-UHFFFAOYSA-N	spectral_library_annotation
24116	Genistein, 5,7-dihydroxy-3-(4-hydroxyphenyl)chromen-4-one	[M-H]-	0.988	269.046		C15H10O5	C1=CC(=CC=C1C2=COC3=CC(=CC(=C3C2=O)O)O)O	InChI=1S/C15H10O5/c16-9-3-1-8(2-4-9)11-7-20-13-6-10(17)5-12(18)14(13)15(11)19/h1-7,16-18H	TZBJGXHYKVUXJN-UHFFFAOYSA-N	spectral_library_annotation
24116	4,5,7-Trihydroxyisoflavone	[M-H]-	0.987	269.046	1.2723	C15H10O5	O=C1C(=COC=2C=C(O)C=C(O)C12)C=3C=CC(O)=CC3	InChI=1S/C15H10O5/c16-9-3-1-8(2-4-9)11-7-20-13-6-10(17)5-12(18)14(13)15(11)19/h1-7,16-18H	TZBJGXHYKVUXJN-UHFFFAOYSA-N	spectral_library_annotation
24116	Genistein	[M-H]-	0.984	269.046	4.1135	C15H10O5	O=C1C(=COC=2C=C(O)C=C(O)C12)C=3C=CC(O)=CC3	InChI=1S/C15H10O5/c16-9-3-1-8(2-4-9)11-7-20-13-6-10(17)5-12(18)14(13)15(11)19/h1-7,16-18H	TZBJGXHYKVUXJN-UHFFFAOYSA-N	spectral_library_annotation
24116	Apigenin, 5,7-dihydroxy-2-(4-hydroxyphenyl)chromen-4-one	[M-H]-	0.978	269.046		C15H10O5	Oc1ccc(cc1)-c1cc(=O)c2c(O)cc(O)cc2o1	InChI=1S/C15H10O5/c16-9-3-1-8(2-4-9)13-7-12(19)15-11(18)5-10(17)6-14(15)20-13/h1-7,16-18H	KZNIFHPLKGYRTM-UHFFFAOYSA-N	spectral_library_annotation
24116	Genistein, 5,7-dihydroxy-3-(4-hydroxyphenyl)chromen-4-one	[M-H]-	0.977	269.046		C15H10O5	Oc1ccc(cc1)C\3=C\Oc2cc(O)cc(O)c2C/3=O	InChI=1S/C15H10O5/c16-9-3-1-8(2-4-9)11-7-20-13-6-10(17)5-12(18)14(13)15(11)19/h1-7,16-18H	TZBJGXHYKVUXJN-UHFFFAOYSA-N	spectral_library_annotation
24116	Genistein	[M-H]-	0.974	269.046	5.92212	C15H10O5	OC1=CC=C(C=C1)C1=COC2=CC(O)=CC(O)=C2C1=O	InChI=1S/C15H10O5/c16-9-3-1-8(2-4-9)11-7-20-13-6-10(17)5-12(18)14(13)15(11)19/h1-7,16-18H	TZBJGXHYKVUXJN-UHFFFAOYSA-N	spectral_library_annotation
24116	Apigenin	[M-H]-	0.972	269.046	7.806	C15H10O5	C1=CC(=CC=C1C2=CC(=O)C3=C(C=C(C=C3O2)O)O)O	InChI=1S/C15H10O5/c16-9-3-1-8(2-4-9)13-7-12(19)15-11(18)5-10(17)6-14(15)20-13/h1-7,16-18H	KZNIFHPLKGYRTM-UHFFFAOYSA-N	spectral_library_annotation
24116	Genistein	[M-H]-	0.969	269.046	5.92212	C15H10O5	OC1=CC=C(C=C1)C1=COC2=CC(O)=CC(O)=C2C1=O	InChI=1S/C15H10O5/c16-9-3-1-8(2-4-9)11-7-20-13-6-10(17)5-12(18)14(13)15(11)19/h1-7,16-18H	TZBJGXHYKVUXJN-UHFFFAOYSA-N	spectral_library_annotation
24116	Apigenin	[M-H]-	0.964	269.046	5.8902	C15H10O5	OC1=CC=C(C=C1)C1=CC(=O)C2=C(O)C=C(O)C=C2O1	InChI=1S/C15H10O5/c16-9-3-1-8(2-4-9)13-7-12(19)15-11(18)5-10(17)6-14(15)20-13/h1-7,16-18H	KZNIFHPLKGYRTM-UHFFFAOYSA-N	spectral_library_annotation
24381	Phomalone	[M-H]-	0.722	253.108		C13H18O5	O=C(C1=C(O)C(=C(O)C=C1OC)CCO)CCC	InChI=1S/C13H18O5/c1-3-4-9(15)12-11(18-2)7-10(16)8(5-6-14)13(12)17/h7,14,16-17H,3-6H2,1-2H3	PTBQWWHUOMDVFS-UHFFFAOYSA-N	spectral_library_annotation
24404	1-Octanol (Glucuronide Conjugation)	[M-H]-	0.992	305.161	5.39608					spectral_library_annotation
24404	1-Octanol (Glucuronide Conjugation)	[M-H]-	0.963	305.161	5.564					spectral_library_annotation
24471	Taurodeoxycholic acid	[M-H]-	0.915	498.289	1.63916	C26H45NO6S	C[C@H](CCC(=O)NCCS(=O)(=O)O)[C@H]1CC[C@@H]2[C@@]1([C@H](C[C@H]3[C@H]2CC[C@H]4[C@@]3(CC[C@H](C4)O)C)O)C			spectral_library_annotation
24471	Taurochenodesoxycholic acid	[M-H]-	0.915	498.289	1.64151	C26H45NO6S	C[C@H](CC/C(=N/CCS(=O)(=O)O)/O)[C@H]1CC[C@@H]2[C@@]1(CC[C@H]3[C@H]2[C@@H](C[C@H]4[C@@]3(CC[C@H](C4)O)C)O)C			spectral_library_annotation
24471	tauroursodeoxycholic acid	[M-H]-	0.915	498.289		C26H45NO6S	C[C@H](CCC(=O)NCCS(=O)(=O)O)[C@H]1CC[C@@H]2[C@@]1(CC[C@H]3[C@H]2[C@H](C[C@H]4[C@@]3(CC[C@H](C4)O)C)O)C	InChI=1S/C26H45NO6S/c1-16(4-7-23(30)27-12-13-34(31,32)33)19-5-6-20-24-21(9-11-26(19,20)3)25(2)10-8-18(28)14-17(25)15-22(24)29/h16-22,24,28-29H,4-15H2,1-3H3,(H,27,30)(H,31,32,33)/t16-,17+,18-,19-,20+,21+,22+,24+,25+,26-/m1/s1	BHTRKEVKTKCXOH-LBSADWJPSA-N	spectral_library_annotation
24471	taurohyodeoxycholic acid	[M-H]-	0.915	498.289		C26H45NO6S	C[C@H](CCC(=O)NCCS(=O)(=O)O)[C@H]1CC[C@@H]2[C@@]1(CC[C@H]3[C@H]2C[C@@H]([C@H]4[C@@]3(CC[C@H](C4)O)C)O)C	InChI=1S/C26H45NO6S/c1-16(4-7-24(30)27-12-13-34(31,32)33)19-5-6-20-18-15-23(29)22-14-17(28)8-10-26(22,3)21(18)9-11-25(19,20)2/h16-23,28-29H,4-15H2,1-3H3,(H,27,30)(H,31,32,33)/t16?,17-,18+,19-,20+,21+,22+,23+,25?,26?/m1/s1	HMXPOCDLAFAFNT-QMKMXMJNSA-N	spectral_library_annotation
24471	taurochenodeoxycholic acid	[M-H]-	0.914	498.289		C26H45NO6S	C[C@H](CCC(=O)NCCS(=O)(=O)O)[C@H]1CC[C@@H]2[C@@]1(CC[C@H]3[C@H]2[C@@H](C[C@H]4[C@@]3(CC[C@H](C4)O)C)O)C	InChI=1S/C26H45NO6S/c1-16(4-7-23(30)27-12-13-34(31,32)33)19-5-6-20-24-21(9-11-26(19,20)3)25(2)10-8-18(28)14-17(25)15-22(24)29/h16-22,24,28-29H,4-15H2,1-3H3,(H,27,30)(H,31,32,33)/t16?,17-,18+,19+,20-,21-,22+,24-,25?,26?/m0/s1	BHTRKEVKTKCXOH-GGFGVLMTSA-N	spectral_library_annotation
24471	ST 24:1;O3;T	[M-H]-	0.913	498.289	3.34	C26H45NO6S	C[C@H](CCC(=O)NCCS(=O)(=O)O)[C@H]1CC[C@@H]2[C@@]1(CC[C@H]3[C@H]2[C@@H](C[C@H]4[C@@]3(CC[C@H](C4)O)C)O)C		BHTRKEVKTKCXOH-BJLOMENOSA-N	spectral_library_annotation
24471	taurodeoxycholic acid	[M-H]-	0.909	498.289		C26H45NO6S	C[C@H](CCC(=O)NCCS(=O)(=O)O)[C@H]1CC[C@@H]2[C@@]1([C@H](C[C@H]3[C@H]2CC[C@H]4[C@@]3(CC[C@H](C4)O)C)O)C	InChI=1S/C26H45NO6S/c1-16(4-9-24(30)27-12-13-34(31,32)33)20-7-8-21-19-6-5-17-14-18(28)10-11-25(17,2)22(19)15-23(29)26(20,21)3/h16-23,28-29H,4-15H2,1-3H3,(H,27,30)(H,31,32,33)/t16?,17-,18-,19+,20-,21+,22+,23+,25?,26?/m1/s1	AWDRATDZQPNJFN-CUKPWCHWSA-N	spectral_library_annotation
24471	Taurochenodeoxycholate	[M-H]-	0.76	498.289		C26H45NO6S	CC(CCC(=O)NCCS(=O)(=O)O)C1CCC2C1(CCC3C2C(CC4C3(CCC(C4)O)C)O)C	InChI=1S/C26H45NO6S/c1-16(4-7-23(30)27-12-13-34(31,32)33)19-5-6-20-24-21(9-11-26(19,20)3)25(2)10-8-18(28)14-17(25)15-22(24)29/h16-22,24,28-29H,4-15H2,1-3H3,(H,27,30)(H,31,32,33)/t16-,17+,18-,19-,20+,21+,22-,24+,25+,26-/m1/s1	BHTRKEVKTKCXOH-BJLOMENOSA-N	spectral_library_annotation
24613	Undecanedioic acid	[M-H]-	0.776	215.129		C11H20O4	OC(=O)CCCCCCCCCC(O)=O	InChI=1S/C11H20O4/c12-10(13)8-6-4-2-1-3-5-7-9-11(14)15/h1-9H2,(H,12,13)(H,14,15)	LWBHHRRTOZQPDM-UHFFFAOYSA-N	spectral_library_annotation
24613	Undecanedioic acid	[M-H]-	0.755	215.129		C11H20O4	OC(=O)CCCCCCCCCC(O)=O	InChI=1S/C11H20O4/c12-10(13)8-6-4-2-1-3-5-7-9-11(14)15/h1-9H2,(H,12,13)(H,14,15)	LWBHHRRTOZQPDM-UHFFFAOYSA-N	spectral_library_annotation
24613	Undecanedioic acid	[M-H]-	0.701	215.129		C11H20O4	OC(=O)CCCCCCCCCC(O)=O	InChI=1S/C11H20O4/c12-10(13)8-6-4-2-1-3-5-7-9-11(14)15/h1-9H2,(H,12,13)(H,14,15)	LWBHHRRTOZQPDM-UHFFFAOYSA-N	spectral_library_annotation
24700	Cortisone, (8S,9S,10R,13S,14S,17R)-17-hydroxy-17-(2-hydroxyacetyl)-10,13-dimethyl-1,2,6,7,8,9,12,14,15,16-decahydrocyclopenta[a]phenanthrene-3,11-dione	[M+H]+	0.898	361.201		C21H28O5	C[C@]12CC(=O)[C@H]3[C@@H](CCC4=CC(=O)CC[C@]34C)[C@@H]1CC[C@]2(O)C(=O)CO	InChI=1S/C21H28O5/c1-19-7-5-13(23)9-12(19)3-4-14-15-6-8-21(26,17(25)11-22)20(15,2)10-16(24)18(14)19/h9,14-15,18,22,26H,3-8,10-11H2,1-2H3/t14-,15-,18+,19-,20-,21-/m0/s1	MFYSYFVPBJMHGN-ZPOLXVRWSA-N	spectral_library_annotation
24700	Aldosterone, (8S,9S,10R,11S,13R,14S,17S)-11-hydroxy-17-(2-hydroxyacetyl)-10-methyl-3-oxo-1,2,6,7,8,9,11,12,14,15,16,17-dodecahydrocyclopenta[a]phenanthrene-13-carbaldehyde	[M+H]+	0.886	361.201		C21H28O5	[H][C@@]12CC[C@H](C(=O)CO)[C@]1(C[C@H](O)[C@@]1([H])[C@@]2([H])CCC2=CC(=O)CC[C@]12C)C=O	InChI=1S/C21H28O5/c1-20-7-6-13(24)8-12(20)2-3-14-15-4-5-16(18(26)10-22)21(15,11-23)9-17(25)19(14)20/h8,11,14-17,19,22,25H,2-7,9-10H2,1H3/t14-,15-,16+,17-,19+,20-,21+/m0/s1	PQSUYGKTWSAVDQ-ZVIOFETBSA-N	spectral_library_annotation
[truncated: 1,141 more rows]
