# Supplementary material for: Multiomics analysis unveils key biomarkers during dynamic progress of IAV infection in mice
Source: Front Immunol. 2025 May 22;16:1566690. doi: 10.3389/fimmu.2025.1566690 (PMC12137336; doi:10.3389/fimmu.2025.1566690)
Supplement: Supplementary file 2 [file DataSheet1.zip › Data sheet 1/supplement table 4(serum_positive).xlsx]

## Sheet: Positive-peak area-serum
row ID	4K01	4K02	4K03	4K04	4K05	4K06	4M01	4M02	4M03	4M04	4M05	4M06	6K01	6K02	6K03	6K04	6K05	6K06	6M01	6M02	6M03	6M04	6M05	6M06	8K01	8K02	8K03	8K04	8K05	8K06	8M01	8M02	8M03	8M04	8M05	8M06	10K01	10K02	10K03	10K04	10K05	10K06	10M02	10M03	10M04	10M05	10M06
536	10427972	14403206	15681943	18551388	19139878	14144108	13687499	18812230	17616584	11133126	12773742	18249394	21091784	17656182	15005354	11039803	15743706	15279750	10889472	13804928	10723916	4418829	14300648	17221778	15829989	21222440	10097848	11383541	10956861	7.81017e+06	21443656	16834402	18392296	6.29494e+06	9906821	14885449	19540514	18048470	13469746	18515750	15508844	15352986	11658300	16016250	7706549	15870878	11468041
610	19712834	27150044	23296362	27010958	34365428	19410218	18624172	25452536	25894454	16317089	19438186	26612626	33034400	26280046	24629902	16179449	29827090	23963034	16953356	20303586	17669260	4.57027e+06	23582854	24861050	23475328	35504052	14331803	16716248	16094609	10550272	31542514	25234838	27409706	9706860	16184232	25666714	27621776	26301610	18884010	26190278	23572844	22943100	19782446	22947026	11534336	23807930	17859096
681	10694640	14873180	11649082	16695047	14050148	11403708	17154044	17495462	15568301	11614552	13212869	17751556	21313352	15279918	13796925	8917374	15755580	11444667	12599222	13743492	11192783	10629993	14770021	14972744	15582398	17006076	8892235	25970810	6628992	16625564	16802512	14564941	13197007	7613224	10901130	12283894	17967886	15678359	12761638	18848704	12195254	15661246	7349480	8250940	12875652	11799991	9741628
2439	20561670	28033214	30258684	20369544	24418460	16978912	9500832	33410312	29423248	23594388	35466770	36888920	27787368	23855126	18570924	7.23386e+06	17211904	24437466	9355473	14005411	14576868	8040710	25880736	20472290	31041882	22507496	3.97849e+06	2279118	3350771	3.94112e+06	16395960	13252666	12019416	3575834	2872279	20696578	14684960	34682864	12503082	10000772	40993090	44551464	23106058	22854692	3242474	20231612	16515611
2767	10124017	11839771	12229934	11953176	13960033	13483648	9827811	11292055	15523742	14185013	11771531	18296276	10008572	13541529	11860039	5318323	11166147	11995536	12994316	15365054	14183961	10560563	14112463	14775194	12493371	11813252	12171774	7.77416e+06	8141179	10959557	15708810	15026346	17304482	10551930	14071533	9724152	12374703	11337324	10825753	9162038	10285694	10958982	11743609	12704925	10551404	11441596	11890323
3018	3.71161e+06	4.07228e+06	3.66643e+06	3613254	5.14945e+06	5834805	6943476	3693181	5.22773e+06	5.33877e+06	3341259	4.77756e+06	3.23362e+06	4.90902e+06	5095621	7958016	4.10473e+06	3643571	8.38381e+06	5622855	6.23141e+06	12626081	4.0315e+06	5.22157e+06	4463429	4216292	13226760	8671596	7.29465e+06	12572831	5950289	6671615	6247480	8209250	12872543	3584255	7.26985e+06	2.5558e+06	5.70012e+06	6.12111e+06	3.56375e+06	3.69065e+06	4.61517e+06	6412941	3.61074e+06	6.26021e+06	4743065
3068	379698900	379796060	352532480	304770780	348430720	202512800	104959990	251122400	259903300	139187630	216993280	182382180	434173630	402066400	286882880	238520240	403694460	398033280	202335890	377456960	220957120	27718616	335624300	350013920	330944060	438989800	128203760	145762780	162290850	56045724	327217000	329790180	252531060	135617490	97281520	283979740	252656450	407161860	222207860	260742300	351238750	379196960	365427200	326700350	123766550	371716000	305077820
3101	76172000	59299210	72381220	69099544	102135770	68985730	54332436	73292070	98659710	70282890	79972300	86656860	34248412	69324540	73562640	54319956	45782630	45158904	50585304	15373319	67592200	18554436	75941640	50986304	60012560	39560976	41176884	44941532	37765410	23458200	71284960	54221500	67355736	45562400	64271064	65618548	51252960	45898676	39854130	43625270	50999268	49631770	51343476	55747068	62919196	45180010	35877536
3416	143805220	133506680	140616820	138748130	107752780	89847176	44347360	136179740	143919920	102749690	146156050	58513720	59132532	104546540	81607680	44446652	98521176	113630584	60671184	21891840	55619240	11400945	125517720	62707620	89258860	53159610	37364024	35400860	22337912	19231138	36734524	10615455	11700494	50192450	11895714	11164626	40467030	70090300	55151040	48591260	123355900	94317220	15905787	13395243	4.34425e+06	4895158	8526458
4053	6463054	6.60924e+06	4.02591e+06	1.29579e+06	8844756	6410862	7.79668e+06	4.77373e+06	932110	8550729	5191948	649567	2.41801e+06	7.861e+06	11998823	9603659	4970608	7177237	6671213	1.69736e+06	8127495	8712166	7.9721e+06	5.6815e+06	9048953	6619398	11859774	14763726	11527110	9162414	11633688	6.50561e+06	8995095	12704974	16074037	6.781e+06	12105221	12193929	9956401	14023577	9940224	6873264	5.37351e+06	5507095	11218157	4.79898e+06	1.2154e+06
4233	2928793	5.0976e+06	3.30123e+06	6881821	3.25165e+06	5954848	10235910	4550601	4669025	5980838	5260333	5.19161e+06	2.73543e+06	3.72331e+06	5.83814e+06	5914090	3.0903e+06	2.1718e+06	7.71988e+06	658792	5.12484e+06	590222	3.7094e+06	1834317	7.14728e+06	3.7789e+06	6.29193e+06	10095654	5.45071e+06	2.78037e+06	727162	827897	554068	7.68596e+06	1.28393e+06	1291159	9870945	5.10038e+06	8960003	8578843	4088543	5.53278e+06	2.25919e+06	2.86086e+06	1.83541e+06	1567120	2.33599e+06
4926	75604290	70697390	72080650	68290910	101259400	68985730	54167316	73246170	98347660	70282890	79794710	85919620	43709130	69117010	73129150	54319956	53904350	45158904	50585304	43496770	67592200	18280232	75632650	65043960	59875504	39560976	39962120	45051330	37547828	23185850	86249450	53879264	66918144	44022740	63042490	25435410	50662710	45717284	39371896	43625270	63484292	49328292	51343476	67761660	62868656	42137040	44718336
4947	17304462	16438496	15303054	19176814	15261111	16754181	27320682	20277424	15466653	17369750	19668528	17949920	32849258	25653920	22964098	29271602	17327426	17809350	26297180	16767388	20799190	29387378	24223266	16546850	39032530	19511978	15971891	23324028	15892823	18436620	18224630	17264130	18870114	22709580	17116592	3.46671e+06	35806664	34833884	39545756	35457732	18506724	25632396	15483786	16804674	17798894	17426380	13707011
4990	81680000	91151730	91008260	87662110	88718490	64200736	79439190	87255510	143865680	101732940	84167870	112465864	70125300	90389650	74557480	79863670	105530264	69254560	101253384	106698090	94894860	49381160	103744060	114615210	67063084	70111980	73538904	83810920	109820650	57408100	96865624	93950370	89304000	76574880	90482020	66963788	55088268	53907744	78749490	103675976	61138124	77608070	97349256	107710400	88453816	110193070	88758570
5055	47171704	58918460	63385372	108064424	66464160	131889680	76204210	75388730	109529660	97653000	68783390	132342960	37598500	116949720	71601736	94122184	87873230	75211980	104235950	235170750	165830300	16155248	65815956	133119360	39460892	91851440	245549330	72082104	237610770	43977748	48889064	99139930	63894350	98007170	131140670	121698840	58746990	45866696	46097836	27627770	82211624	69304900	199101940	232050660	162271020	225398750	142015340
5553	59014076	96595816	95285224	87431120	59542228	7.90224e+06	138208800	85365896	75994010	88187660	63801236	97970104	9844321	122880900	10867145	148329980	7953230	111652376	16925030	81643140	8172951	4485850	109585560	91234330	93078320	100261940	107174040	124017790	113327590	17173502	73244480	78873950	7.53394e+06	143784940	107928100	81617016	27206994	141813100	31144244	29439394	82290616	139156510	94661590	89895784	104013510	84686070	85624440
5899	18967588	32618548	32412924	29712666	19912882	23329080	46465492	28752424	24929118	29932474	19128624	33448088	42197160	40902824	42249240	51374744	43782864	37137876	51649036	26878994	43954716	3306855	37654932	31262558	31233700	32670210	38706404	46073696	42393024	7706104	24573466	25816622	34787110	52029470	39680784	26977578	52726356	48452636	12212096	10084281	26700260	45693844	32155194	30805560	38871196	28777052	28362480
5900	32070768	47777908	36007120	29480722	51963660	92322920	65516880	17895108	15258214	120544670	21547648	48485700	58952028	20503230	41658970	86171790	40082216	63719332	64679500	47405172	74072104	4.02033e+06	53965940	44406732	21118820	50913412	61125050	62750600	78018900	17562664	32276706	42496964	90954290	71717070	115490870	38321804	49311228	24750610	40579080	43336136	53018080	56259908	99204450	56746700	79456660	49418316	36101124
6517	98106980	108041640	104361340	138240020	121556664	115321624	180127920	140472100	89690240	154416750	131268160	144345660	156491600	123126904	134319090	133348504	104298020	105420330	125323240	84475910	107253590	99947510	115156870	108325930	190872290	127608360	100656110	135111260	417680	32884152	107011700	74518890	165122300	867365	98683230	79767380	1.11883e+06	137385380	156143070	153332640	122946660	125831270	53540170	61961870	108214610	91602424	61487336
6559	24202928	27752634	21120724	27556274	24236902	16926250	18225864	33438968	25872132	14006921	26901614	18826244	38556730	28945600	24158334	9656429	27292248	25262368	14131411	26804482	20006936	9861043	28596198	25995372	16396255	28430686	21734812	13422789	17966152	17298014	30290122	25800648	13197007	7613224	11244170	20461598	19737220	32824318	13861083	19395142	12210554	33527140	14580139	8272580	13381797	11801780	10434023
6842	121501480	130989780	122724940	158333650	143100690	136867700	196635840	164266530	110236510	154416750	157130740	160314160	173939650	142399520	134319090	146577360	124394660	122766050	142207310	100471670	131438580	103504984	145631940	125411090	1.29724e+06	150931360	116402536	145013360	107033224	32884152	127532060	83990104	178863800	157459780	112564390	79767380	1.14501e+06	161753230	127414610	173537150	144382370	844840	80310160	88797770	108214610	92563150	90266110
6883	2.07738e+06	2917750	2.50859e+06	3.37684e+06	3.21258e+06	3.59317e+06	38128108	1.33118e+06	3795763	3.71304e+06	2.42252e+06	2.12893e+06	1.63609e+06	2.74752e+06	2.29096e+06	3193009	2.49495e+06	1.94927e+06	3.86221e+06	2.32796e+06	2.44079e+06	6.38357e+06	3.2358e+06	2.15002e+06	2.38992e+06	3.68562e+06	4.3745e+06	5354462	7137866	2492738	2568616	1.48953e+06	1936104	9062405	6410263	2.00983e+06	2.92865e+06	2160851	2.23615e+06	2.46236e+06	2.72505e+06	1.49405e+06	3.07997e+06	4430884	6.83744e+06	2855425	4.29781e+06
6927	7007748	7248942	4.02591e+06	1.29579e+06	9669595	6410862	8.12002e+06	4.87758e+06	932110	9018527	5758873	649567	2.41801e+06	7.861e+06	11998823	9603659	4970608	7177237	6671213	1.69736e+06	8127495	8712166	7.9721e+06	5.6815e+06	9048953	6619398	11886728	13108023	11563509	9162414	11633688	6.50561e+06	8995095	12875069	5819745	6.781e+06	12105221	9305566	9956401	14023577	9940224	6873264	5.37351e+06	5507095	11657022	4.79898e+06	1.2154e+06
7346	10998473	11810642	12180432	11876225	13927879	13656648	9827811	12123010	15441236	13888416	12694567	18214884	10008572	13263376	12053613	5318323	11113255	11970974	13255034	15302905	14241501	11527618	14057864	14775194	12633027	11537694	12481922	7.77416e+06	8141179	10959557	15644764	14965990	17582276	10551930	15069383	11184916	12374703	11337324	10825753	9162038	10255838	10278000	11701737	12659086	10551404	11402173	11606524
8216	15336180	20815480	22191280	20211704	22538808	25703150	38376096	15914616	23710710	25304818	16572497	28895552	15459594	22885068	9453973	17671290	19939764	20493818	13597673	25212464	12512392	12964776	22808632	26185826	20497374	21135680	23253670	35739044	67717160	13285338	23514040	24607980	19688710	30431494	37847036	9672078	13933688	15342028	6492986	18179614	18531898	16467465	20039414	23771508	32636588	21100442	22656084
8462	1.79364e+06	1.78429e+06	1.98806e+06	2.05548e+06	1.61507e+06	4937117	2.56964e+06	4.29941e+06	1.75469e+06	3230222	2150339	3.49252e+06	1.49898e+06	1.74622e+06	2.68559e+06	3.23826e+06	4471205	8755214	3.36793e+06	30075960	2.37532e+06	9492954	2.17036e+06	10105493	1.98944e+06	3.2656e+06	8200593	2872992	5.87173e+06	7.89469e+06	7081486	8552366	16562338	4.29815e+06	16944392	21796376	2271820	1.55215e+06	2.7877e+06	2.88323e+06	2513661	3.33675e+06	43422108	61090596	17338090	64360776	73742904
8464	3212784	4.17915e+06	4676140	3982564	3.60352e+06	3.37234e+06	4262071	3.37232e+06	5369683	4.57287e+06	3.07531e+06	5151352	2.62258e+06	3.47806e+06	3.43833e+06	4.14791e+06	3.91843e+06	4.4576e+06	4.21175e+06	6.5224e+06	3907680	7999653	4.67378e+06	5.70042e+06	2860251	3.88799e+06	3226216	5256281	4.15053e+06	7926589	4950038	5.83685e+06	5.57604e+06	4295588	6.96824e+06	4678355	2.81025e+06	1.35133e+06	2.87207e+06	3.84674e+06	3726851	1.8344e+06	5.99548e+06	6524157	7.74091e+06	6563338	5.48935e+06
8552	18257950	36214256	46243724	31737068	24159092	32680342	30667364	18842350	35757052	34027640	18100986	33122056	11535138	21238890	47138590	38147892	20398082	41680320	30532346	31717298	24069620	6017545	29826646	39119068	14607106	19780522	24025744	24925640	22087408	11305012	50662064	59262540	63656530	30523380	64545700	41809424	18287754	22484378	29237150	23578542	37017052	12654832	46029704	49328684	59081964	31838862	42286984
8647	32344568	44533372	52858400	32325088	56728532	92656690	66443224	47353156	20243436	94204890	24403012	52830110	60106172	49784370	55760108	95944510	49146260	63719332	64806892	48035410	77399176	4.02033e+06	58370656	48353316	25045300	51064268	64679100	63386776	77709950	18041836	42559500	20622200	47834144	74489890	115577560	38353600	49853692	25136170	48470092	53385756	49033684	56315916	100300700	67666584	79589590	49488308	36449290
8677	32344568	44533372	52858400	32325088	56728532	92656690	66443224	47353156	20243436	94204890	24403012	52830110	60106172	49784370	55760108	95944510	49146260	127878950	64806892	48035410	77399176	4.02033e+06	58370656	48353316	25045300	90302200	64679100	63386776	77709950	18041836	42559500	20622200	92679144	74489890	115577560	38353600	49853692	25136170	48470092	53385756	49033684	56315916	100522530	67666584	79589590	49488308	36449290
8682	11604503	21847396	21586196	16300876	23312378	15728246	28590216	26429880	19192488	22103288	27488844	18722214	35520972	32607694	16104124	25561686	21323794	12469323	23851888	24386274	21218278	19176740	22186140	26390208	38446264	34168164	15269346	21546254	21090406	12366784	15094673	20803002	25465134	25095090	16841746	25489148	55305780	36407980	24097130	56245788	30239586	37364892	26728822	28248038	15243277	30199854	15360547
8763	888243	380710	587104	248130	204927	338970	19395072	237230	358461	219825	796784	222649	245144	161499	138461	4.96412e+06	207525	319683	992017	352785	176651	0	329669	556398	186750	199194	11494910	4469990	24492980	122166	324324	465382	484641	12707884	1488599	454987	852750	44961.2	133821	2.01031e+06	255328	220554	391351	293500	3.59096e+06	297217	2.99837e+06
8913	47962830	96448670	87013820	103725620	74025064	114950160	76318500	67192856	113801020	87989800	60923690	129153730	50997010	67963380	87902200	94282136	112209620	104233560	104235950	237066370	167860100	15949995	63143470	106814850	39570164	79059530	245824820	72409850	237151120	43629620	64895892	95056260	82812184	154068260	130943176	122678830	59212744	48792424	46696748	26525216	86637260	69641990	122129260	126984630	162933490	227679900	143879180
9136	59263070	70570560	60693800	78339340	56053884	37658290	85890390	89046510	59175132	51383956	87263650	56164480	165305620	125429300	69806640	64378868	83069770	69690080	80074340	67035136	98173390	3.89152e+06	81169210	64071120	154080530	95137576	76650230	111033460	50117732	9125228	62587496	57363350	47146864	101751090	51710484	61210480	105477220	138641380	92994530	99353870	106741176	136638910	48847360	49591550	46317044	53743680	47872428
9565	0	117764	404198	125999	49394.8	113551	13252590	0	105542	334587	205578	305313	54581.9	162816	146606	936407	134629	0	222348	153116	337905	0	106981	107471	62198	116962	595292	2.34273e+06	8.31701e+06	0	102523	113265	132501	1.09932e+06	390057	471813	134590	0	182382	1840302	108952	0	186026	216387	2.09739e+06	138114	186598
9652	59450250	97296730	95207640	87383380	59612864	71069096	138784370	85235260	76567304	88482376	58527460	98214480	124935940	123548904	124090930	148329980	133885960	110241760	151631180	82008776	127062900	4.32435e+06	109869140	91307990	93475910	100115096	108074264	123504770	114711656	17069112	73563896	79254470	103997200	143353940	107736620	81768690	159608340	140396960	210284180	156063230	82051480	138294850	95456750	90345864	104336056	84518824	85973700
9658	18506138	31670574	30797042	29615092	20806392	22471650	45376764	28422350	24432766	29620608	20132198	34843160	41661070	40902824	40844076	50907904	43604656	35966036	51260344	27561278	42541468	3.95379e+06	39157240	30171352	33437856	33393964	36691016	45195676	41203108	6.96538e+06	23424262	25093138	34007212	51161868	38951068	26297108	52483776	43605720	81662180	50286580	25321232	45693844	30976194	31735812	37934836	27047130	28278608
9973	73299816	59299210	70340904	66316730	101259400	67454250	52122012	72087464	96223570	68974430	78213160	83723380	34248412	67773650	73129150	54015308	45782630	45158904	50238196	46523924	66780010	16942816	73603960	50986304	58687270	39560976	39401884	44306676	37547828	21496564	71284960	2.52709e+06	64472570	44466296	63042490	4.12893e+06	50662710	44550056	39371896	43182836	50999268	47993772	51343476	55747068	61183720	45180010	35877536
10153	318989860	5948716	310834560	255562100	285623500	166614290	1158407	189446910	192368590	110069160	185520980	151357120	5669484	5.77818e+06	45006652	2.77349e+06	6.29939e+06	5.78314e+06	2541945	318449630	203043400	0	287362340	306276200	3.55719e+06	7.23994e+06	1146392	1.15534e+06	1.14499e+06	0	273334530	286279520	207834160	1123022	898951	242225340	17839988	4.77673e+06	195317710	27356184	5.68276e+06	6304377	304062180	4127966	105012420	324744830	254675780
10597	1.82656e+06	3.38129e+06	1.76675e+06	2.69483e+06	1.82318e+06	2.81744e+06	5041756	901412	1.87299e+06	3.38731e+06	2500256	2.18913e+06	1.46609e+06	2.55116e+06	3576666	4.58633e+06	2.10066e+06	1.87544e+06	1.8468e+06	2.23443e+06	3.61904e+06	171723	2242663	1.35678e+06	2.63718e+06	2707638	2.49944e+06	3.13083e+06	4883713	284055	1.61824e+06	2.13136e+06	2.63456e+06	4.13785e+06	2.70784e+06	2263210	5919942	1.80426e+06	3586314	7.13442e+06	3068275	2136597	4071815	3.47462e+06	5141884	3213645	1.72873e+06
11174	3.3838e+06	4556061	7.33252e+06	3.99819e+06	5899115	3.83234e+06	1.83133e+06	4.55238e+06	9253519	5766167	3726489	5.27642e+06	3.27142e+06	4632128	4.4311e+06	3081181	6.52284e+06	4.90735e+06	6081392	7890010	5926200	0	5456743	5635073	2970089	5.96685e+06	1.46185e+06	1.7336e+06	2.78066e+06	84478.5	5719707	6.77914e+06	4545887	1895337	3.12852e+06	7.42575e+06	2.24798e+06	2.48247e+06	3.17167e+06	3276725	4389695	4906792	12935067	11581931	4431486	12348931	8782877
11175	678623000	778915300	738257200	734486000	729465860	667963200	569931460	756476350	728560900	676017300	714739800	685177540	888146200	794016400	678909760	466623600	717546750	735746700	501376200	765981700	597456640	10433663	758778560	782947840	862997100	759399800	271351230	353881500	368897400	19881866	831390700	827971400	875981700	412594180	412553400	742033540	666657150	845029250	654683300	652356800	709400100	770008300	618822850	562793900	393269500	657131700	606475200
11233	8459530	2.06712e+06	1.68009e+06	1.63433e+06	1.9325e+06	1.67231e+06	1.0432e+06	736799	808167	686756	221128	640876	796778	899264	9267028	5050010	607375	8.18688e+06	724761	1.49599e+06	1.16271e+06	0	1.86706e+06	2.34007e+06	478388	445361	375093	1.10028e+06	1.53573e+06	54669.7	7801353	5.44754e+06	5.95414e+06	1.65725e+06	3.41104e+06	4.62226e+06	1.09822e+06	6430646	5.44764e+06	6.16204e+06	4.35183e+06	320533	5019552	4.28732e+06	3799869	1.90904e+06	5.68395e+06
11920	43924716	44460788	42918816	51736060	39721372	36155624	38407796	47116548	54768996	42646970	47874068	62350240	45807824	56893064	58667348	37881240	63362000	38805056	59206210	37671704	70210190	264500	39608876	39082320	33302622	40793604	12015692	17629314	22123928	1.11497e+06	21462286	17838308	20170856	24291112	13019917	10965935	37810932	34419024	43199390	37025916	63602708	51022340	39380100	35108330	20704148	36227684	25855124
12308	16631448	16830466	18535034	26701702	16683819	23725582	9380320	15371592	22383820	12741494	17515874	17385296	11492876	12396794	14765524	14840742	20038766	28762312	13172567	101240790	11379373	20272108	15704729	69039920	12794788	16595388	7347461	13395273	10109928	16133770	50703544	202262720	68284090	12967254	13441709	618338	9305844	11158649	15545817	12914533	9527482	17251900	200084540	174006130	15584716	209184340	221765230
12781	420055420	464731400	455334200	424265470	444466720	307336160	176616910	355749120	449461000	291575970	568413950	546572350	427598750	485612670	363392220	154783420	480246100	487970080	244334420	480282200	308443070	8.11418e+06	466884220	451768800	337745900	486185700	75989530	100014030	109652830	14209906	328816540	431125950	360069120	114229290	144865650	531810700	235622260	461819870	209510770	218225740	393889280	416485100	505559260	426163740	111002980	410685060	363885060
12782	59861456	69261450	67213624	56269628	62866124	44769964	25290004	46769536	66971370	39486580	80885390	78726100	63316090	69546710	51861924	21804914	71426980	71859544	34766140	70564020	41615828	524585	62180260	64443010	48761040	70802580	9555513	12797312	13875626	2.87073e+06	47322100	59141124	51327356	14488781	18393478	79063470	32907010	68317784	24489486	30947300	56935676	60450804	75349100	62179480	14130516	59608860	48650124
14172	522056960	552554200	532701630	523099900	550041500	405166270	248300800	521723970	522783520	352142080	524421020	531735870	560979800	528756800	376375700	275888700	515611040	538494400	359905020	581820160	329155680	9654059	544077060	550200100	538432400	545296830	117957896	155855920	174339460	17582630	588515000	560160450	473662750	180913220	192519950	579456400	309966660	618115700	330078370	359678400	546832900	965408	502872320	530683460	198450080	535482880	539247040
14198	15968648	16922532	18319398	25083888	14899664	22207260	12248172	14278964	17469630	15091513	16324752	16931540	11762657	13012127	16953856	16130563	16667915	22662862	13507531	100651690	13117328	20239604	15870818	66420470	13218260	16541541	17227952	16624539	13048699	18106382	47398050	188532340	67351260	16059037	53614300	295428770	11742798	11568677	17393794	14536480	9127323	17905002	202399980	173603230	53483276	208045860	82374584
14510	13609092	14256637	17538122	13710476	17626544	9970223	5690891	11521880	19678810	12770222	13149987	15835366	16711394	14636798	14108629	5845604	16237428	16171679	15425577	19202448	13312857	21388390	14140769	24077860	13679526	14444928	17541190	12611944	5921308	18602008	17196440	16123183	17945902	14142160	13574051	13268789	6.69381e+06	11525265	6649558	8522247	10013188	13604461	12396356	13037294	16686262	13760085	14960452
14541	7675346	7213431	8563165	4.76126e+06	8279048	7.1165e+06	3231267	2.41183e+06	8692580	7499715	6.14131e+06	6.33401e+06	3.16385e+06	5.00334e+06	5979335	2.58984e+06	5884720	9349217	1.86333e+06	10516044	5.58734e+06	5.27203e+06	2727840	10431794	3.38269e+06	4.6136e+06	7.06145e+06	2.76364e+06	3.36989e+06	3.11728e+06	7.65711e+06	9223173	8969746	9603360	6.87127e+06	9189152	2.55857e+06	2888862	3.17424e+06	9440471	2.63362e+06	4351700	13685619	14178140	8.11633e+06	15503830	9857472
15870	22219380	0	29001314	0	34188576	10374096	0	23758706	41408908	0	25292232	35064890	0	24701146	10182716	1.90715e+06	37868304	29868040	7.12421e+06	48191120	0	0	25861922	0	14258928	23312072	0	0	0	0	24893946	43197870	21752972	0	0	18457820	0	0	8408102	0	19897252	26697728	61785536	40761024	0	0	0
15913	9051758	7967758	6.60907e+06	9158478	1.92914e+06	8549359	9106704	13528409	8777802	13368797	2.20137e+06	17562330	14287992	11393496	12260468	3.45394e+06	13898250	8708383	9842395	3.43292e+06	14682024	0	7.7105e+06	5.12526e+06	17873534	9123559	1.74196e+06	3.7456e+06	3.0881e+06	127485	4.16524e+06	2.15778e+06	7283827	3.89069e+06	2.13186e+06	1.71133e+06	9238988	12196766	14774509	13820634	7741871	14435445	3.11765e+06	3.37063e+06	2.02853e+06	2120463	2.78635e+06
15914	5.44567e+06	5918934	5.89806e+06	6257459	7.96509e+06	2.06615e+06	1.619e+06	6.31495e+06	6.28119e+06	3.61943e+06	5825831	3.42404e+06	4.05512e+06	7999841	3329934	2.71883e+06	4872933	4518579	1938063	6097722	3554598	0	7.16121e+06	5552045	3.11417e+06	4.57517e+06	434631	757544	1.81882e+06	111254	5.79177e+06	6580575	3.39652e+06	1139325	2.32383e+06	8489080	698564	3.51945e+06	1.4281e+06	742585	4219258	4.84569e+06	9182836	7.83372e+06	2.74459e+06	6434676	6.8908e+06
16013	14339282	15516742	15817111	15695247	20304120	5.5647e+06	4632909	15963813	16818120	3.65275e+06	14865892	8642444	10055511	20754788	8490376	6.82038e+06	13170994	12186842	4.94609e+06	17121622	9121963	115122	12389072	14091557	6979125	11579084	1.18337e+06	1.93928e+06	4.40205e+06	301996	13287012	16157920	8199647	3.03349e+06	5.88252e+06	20903692	2.75754e+06	9304968	3.32293e+06	1.7015e+06	10776765	10073461	23581424	19458992	6920527	15439537	17368454
16383	672264260	682463550	641842000	622117600	689607550	443090270	294864450	676440800	646744500	465767840	660369700	588284100	815842240	684731600	461068100	295090750	658061760	654930000	381431230	699191000	408735400	9720722	683910800	689928260	720893950	730329400	133594824	180988480	194205060	18959430	680957900	671111700	561748740	208618400	223430500	679222900	390778240	827558460	395191970	412768670	708088100	695903900	622802100	597803650	228457150	622092400	603288640
16401	623226240	628339400	619055360	611786800	602997300	403797280	263735780	650384200	591170400	395776480	611659700	542357100	747782100	639896200	425013860	260516690	598475900	591730600	340408580	631998400	402195460	8735855	645510900	639976500	663211650	631142300	122143144	176444770	187923280	16976078	630959170	613729660	521003170	193422750	208880510	637448900	359239600	775707650	412789900	373673570	641085630	644569150	572376640	558449400	212790240	566103400	556212700
16461	15710038	19605504	24676070	15730923	22275924	15073099	4722680	17529998	16857480	9828152	23160638	17381280	14678748	20818272	8924932	6937460	14947202	13435662	5190582	17157488	9275386	115122	12925632	14781229	7.33065e+06	12081999	1.18337e+06	1.93928e+06	4.40205e+06	301996	15212749	16860240	13339918	3.03349e+06	6.02201e+06	31342212	2.75754e+06	13506282	3.15525e+06	1.82416e+06	11782603	15353339	23634268	22733916	6749730	16274233	18284820
16567	608783500	606498750	605051460	593182850	624631000	418748160	275277300	628837100	636415360	424017200	600414800	590407200	704778750	3.34979e+06	435704900	263795570	3.19285e+06	623030400	356216450	625767360	395019900	8735855	633182400	3.33216e+06	647968100	654306100	121664420	173972060	190585970	17339854	624211260	611567000	514949920	197080830	209591040	1.45072e+06	357171700	741133600	413948580	389271940	625538050	679263700	582355650	565135040	212545280	3.02061e+06	3.20408e+06
16888	8.33118e+06	6.95175e+06	7.61856e+06	5.90243e+06	6.6816e+06	5.9671e+06	5331162	7.7157e+06	5.62852e+06	10468987	6687892	7.19279e+06	10646367	10082216	9911721	5738714	14952406	10535074	7710723	3.42563e+06	8636808	0	6269702	4.68672e+06	6.08548e+06	8785681	1.81382e+06	3.52724e+06	5253618	223766	3.24577e+06	3220311	3.93486e+06	4452010	1.78568e+06	2.42534e+06	6610504	13773940	19743378	12293338	5501505	13748125	6144668	5733184	2.26067e+06	4187393	4.14579e+06
17215	1.40298e+06	1567435	2469722	1.12208e+06	1.3622e+06	1.8195e+06	208300	853835	3.32094e+06	1.33885e+06	477216	1.49007e+06	493228	812971	982127	569803	1.37961e+06	1541308	710170	8232156	1.31093e+06	0	1.00628e+06	5239088	123596	477461	55614	0	481708	0	3.25181e+06	8836368	2.49909e+06	111605	6.30007e+06	12835502	249529	247520	662701	292248	334739	376952	20685230	18928288	8878759	24818058	22122718
17402	8957249	6072284	1.47722e+06	3.61013e+06	1.90561e+06	1.30947e+06	4923563	10593231	2849101	4993478	9671544	6833969	9834146	7449005	7.62352e+06	1.69194e+06	6238715	2.84356e+06	5908523	0	4328901	0	5.81328e+06	563405	8606276	3994134	0	1.10227e+06	307281	0	153357	0	0	1.49694e+06	0	0	4.1779e+06	13675354	11587818	8188894	5233857	10148115	127374	0	0	0	0
17585	52797050	63710444	58101308	64372330	46823300	15971898	3.01729e+06	57371536	89953870	18081620	43144852	49225940	65701850	53190230	18553242	2.81352e+06	65318356	48240180	7956673	94108300	14986252	0	64361504	68772990	27728798	49964820	499022	888439	2.10795e+06	0	62525748	83458660	41743556	929877	6.93553e+06	132779530	5607540	49678064	14122878	7301752	38673532	51041588	122922120	93086010	6414449	110421990	82845060
17586	127307880	164391680	158767870	144612780	148506930	87324040	43449896	126471190	257460820	110313960	100357210	189601200	175398020	166524080	79892056	38341416	189066050	125221310	68072216	257202060	98919060	567946	142388020	202847300	130189544	148177340	11373161	20471096	33783040	1.20758e+06	186068160	199744900	168949890	17840094	94410740	318766000	52935850	117862910	105023600	68423680	103753070	131673890	364635500	317851300	76783896	317184130	203708940
17618	843341	50262.7	242089	164616	0	475408	42608110	0	57251.5	265539	3.60406e+06	257214	508154	0	418533	1.29625e+06	123309	183959	293986	56354.3	443598	0	58102.2	58286.9	0	0	134062	482894	1.57855e+06	0	0	0	3.94663e+06	1.10943e+06	237025	49206.6	232723	0	587111	413121	0	0	52720.1	0	1.70022e+06	0	1.43101e+06
19909	1.96138e+06	4403493	5645211	1.2556e+06	3284499	1.56467e+06	59745.3	1.50187e+06	4.7688e+06	1142612	616794	3085873	1.64497e+06	2.00964e+06	742390	285980	2.98355e+06	2.25444e+06	598181	6.4201e+06	1.23293e+06	0	2384535	7.74322e+06	0	237800	0	0	137179	0	4.0308e+06	3.68456e+06	2683913	0	1.13836e+06	4.59228e+06	0	49435.9	368063	0	0	117236	7273960	12311137	1.53277e+06	11783647	6.7534e+06
19932	99308920	94214160	166569550	129976640	213626000	96316320	34390616	117474936	162713970	83678510	329858530	226544830	135698450	160437620	144704200	25388308	288622430	262925400	59407024	274911100	12847832	333203	166672510	123567320	143913440	256909380	18973710	20207474	30691980	1.57931e+06	99462530	73377080	89798150	32254620	19853346	151623300	107423800	485441340	156102910	98251440	455219800	328824770	272597630	205703790	24225080	228151140	88807410
20347	162636100	85517540	166910020	237052200	224011140	96627480	34457720	201128830	139791520	84147050	330710180	227006270	135852770	245579500	144063580	25388308	180791150	263305540	59563520	275607870	103603470	333203	167043580	210657970	149236850	257621600	18677212	19719360	30691980	1.57931e+06	151025470	71377450	89727690	32304844	19684722	152494900	108127070	495614620	156639970	98511110	456785800	470421700	273601820	206234850	24073528	236087490	164403800
20478	1.96138e+06	4403493	5645211	1.2556e+06	3284499	1.56467e+06	59745.3	1.50187e+06	4.7688e+06	1142612	616794	3085873	1.64497e+06	2.00964e+06	742390	285980	2.98355e+06	2.25444e+06	598181	6.4201e+06	1.23293e+06	0	2384535	7768327	0	237800	0	0	137179	0	4.0308e+06	3.68456e+06	2683913	0	1.13836e+06	4.59228e+06	0	49435.9	368063	0	0	117236	9044360	7029339	1.53277e+06	11866019	6.7534e+06
21442	3.48433e+06	4822656	8917513	9561091	7.41854e+06	10410882	9697904	2.25809e+06	9636191	10235151	8.208e+06	8693132	7893175	1.45547e+06	11533263	7271678	7507026	7418007	5.56653e+06	10392120	10160659	16661579	10494809	9535008	9469343	7091706	12861040	11979319	12183334	17187930	6.60612e+06	3.20122e+06	10595061	12924794	14032443	9791928	10441523	9250069	18845820	11310167	3.1284e+06	8350832	7024266	7845494	9148993	5644094	4.91985e+06
21653	5.57874e+06	6.01176e+06	5.64191e+06	5084046	4.74522e+06	2.6903e+06	1.30896e+06	5518780	5.25793e+06	2787415	5713944	4.01203e+06	6.69341e+06	5233369	2.98803e+06	1.43593e+06	5.73163e+06	5.43321e+06	1.7456e+06	4.87749e+06	2.41953e+06	0	5077295	4.82698e+06	3.59185e+06	4212215	140053	494061	513952	0	4.24514e+06	3.71398e+06	3104735	760025	235765	2.47916e+06	1.46369e+06	5839481	2774689	1.7451e+06	5.03485e+06	5.30551e+06	4.1562e+06	3.32357e+06	431584	3633668	3.59599e+06
21730	14290700	13048355	14371714	13307844	15149848	9278929	4.45567e+06	11800746	15355135	7.51561e+06	13657767	11719600	11749092	13287266	8673627	7604089	14708745	14018825	6.65286e+06	15206940	10085996	147773	16317170	15801473	24435674	18461302	3.10192e+06	3.60201e+06	3028243	919633	18948050	18504456	12527585	3.81242e+06	7709483	20834718	8943102	11703353	6534231	8.02427e+06	16875190	14265666	19001776	23197920	5.92732e+06	22683230	19878798
21740	560365200	607548740	596339140	532075500	552175040	374339420	235521520	565405060	589836800	354369020	573621250	471306620	626258200	564874500	374277500	235842540	597086660	602959170	273401900	536854460	337411500	9458069	538611140	544633660	459048000	511772600	118922840	157568450	164231040	21957714	501614430	470407900	380629020	183773700	137436620	503417900	255760370	615982500	286562720	288438430	548019100	577663800	524027780	474264770	153911860	477256900	483103970
21746	42637680	46053404	44876036	42918796	46046812	28167274	19029168	43268116	44765916	28486360	48110724	34766030	47641556	44465096	28563362	18914798	45518936	47977436	20863560	40661480	27448124	7.403e+06	40874916	44826130	36165204	38672196	10791454	14067690	16011765	9971444	40716070	37480036	30202398	14692502	12422929	40015730	19758862	45981816	26288694	22985806	42792280	43940820	40780324	38076744	12709411	37043388	37576680
21776	20741882	21779130	22092434	21271472	21081950	13827827	7713432	22422850	21750396	13135954	21743734	19019812	23242832	22047394	13015237	8307884	22034736	22580906	9293955	19234388	12497911	526245	20565352	19489504	16629816	17584964	3747620	5.9913e+06	9495209	5.72718e+06	18276286	18360394	13553144	6399910	5186030	18284528	8692087	22040512	12766155	9641810	20152498	20795800	18331152	17028672	5.73863e+06	17219584	18151326
21792	863132700	911588700	913139260	842431300	872146560	576062700	355379620	895283600	907644700	566013900	885462340	733871600	967619140	902549000	575015550	371050100	915297300	933304060	416968740	802360260	541165950	15231473	834949100	845422140	708074300	764138900	183719730	251954610	268211220	34090080	787448260	742184960	586424640	280986270	222398140	766889150	384239740	920514200	497087070	435415300	844284000	879622100	786532700	730075140	240985340	723786560	744696200
21812	23491622	25287012	25324950	22510414	23923450	15262276	9351802	24490284	25108068	15202556	24165324	19953362	26788064	24202580	15276972	10177455	25237506	25830154	11235237	22192122	13786496	427537	22696594	23648710	19870914	20972264	4652207	6558223	6851678	950512	21458992	20139470	15996333	7.34656e+06	5926983	21021018	10430657	25719578	13680991	11428168	23244184	24368818	21685468	19725072	6611778	19802192	20339424
22959	15232226	24178710	9845237	26243880	19400702	11804572	3.40793e+06	17181988	15185311	6883202	15121433	16958484	14467221	13993804	7424597	2.73953e+06	15685446	14738177	3.3404e+06	4.0661e+06	6.0623e+06	0	13317154	7.66531e+06	4524905	6985959	1531550	1.97744e+06	1.09048e+06	130917	4.0798e+06	4367844	3.93494e+06	2.29164e+06	1.6993e+06	4107162	1005332	11066662	5.87904e+06	3.71864e+06	6253418	8460527	4.8545e+06	3515396	2316003	3.86204e+06	4.22102e+06
23029	84986240	73580290	74578936	63218970	72372070	28444462	17393076	87045000	61255224	36568284	77559100	67002624	122792040	81036730	37695464	11002370	85945600	79383150	21262680	48331560	28464440	0	61576016	65791692	69263990	87924900	3.01786e+06	6.25297e+06	7.52904e+06	327664	58271584	71063784	54444936	7608471	6.13347e+06	41347840	20270482	117135496	49100270	28158066	52361010	84838340	48618772	36915920	5.74142e+06	48047244	40897396
23205	758826	983959	426708	739615	821799	150674	1.75541e+06	631412	1413085	319273	2397013	600345	903356	575915	342675	259684	754326	1.13974e+06	130513	105473	182240	0	231340	167626	462178	924029	211938	206381	4.72956e+06	0	0	0	171372	372916	0	0	154892	547437	301948	210768	883878	1.42315e+06	66402.6	50108.3	110937	0	1.5178e+06
24220	11365046	12587959	20286820	9063250	11878145	10869897	9700591	8448872	8716305	11246138	10349515	13746916	14221522	10884521	5.46236e+06	6545344	11736428	13393852	8226392	15678688	13222214	3990167	11547419	11190815	13282012	11745998	6.93111e+06	8984444	6068250	8.29455e+06	10096897	11584977	10119806	9993603	4.87022e+06	12538911	9205332	12657357	5016030	8066710	8930902	12429488	13877070	11364235	1.86127e+06	12176373	9228338
24224	24385384	27544832	24084126	18634056	22167624	8796475	1.7862e+06	11933835	13751575	3.95026e+06	9058502	7226472	27997122	17475274	10756516	4.6529e+06	24005568	24262146	6358479	33325252	6.57626e+06	0	16153736	20435316	11290572	22581788	686067	1144613	1.79937e+06	50925.1	17254558	19422142	10996048	1.98197e+06	2.3992e+06	22601942	6642328	20459298	8180566	6.25143e+06	17220234	22525264	26799808	20937202	2.96891e+06	26308804	20137706
25243	7761187	16555487	10185391	10002038	10903273	3.50387e+06	1.12957e+06	10230824	8457081	4.20096e+06	11170137	8070200	7.07676e+06	7.67319e+06	6167258	1.124e+06	7.25725e+06	6.42351e+06	779630	3.57028e+06	1.56989e+06	55956	4.16406e+06	5501976	7.00882e+06	10710307	456739	541488	798745	56403.2	4738240	1.73897e+06	587470	484666	224726	670687	1.24587e+06	13635491	2.09425e+06	2.11939e+06	9548914	10779380	1.55134e+06	1.08037e+06	65765.2	1.88705e+06	1.54892e+06
25610	7.17349e+06	7419314	14272362	4826457	11733972	7.85069e+06	7816290	3.12758e+06	11768200	6172461	846002	10407044	14811561	10772772	10908093	3.47807e+06	12026404	17088846	7.84426e+06	7.9549e+06	12186219	2.31414e+06	4538265	7871993	5252716	11126103	2.90145e+06	6824556	7.32079e+06	5143341	6.90913e+06	4.80324e+06	5170189	5.26189e+06	5.89915e+06	23421362	4.47423e+06	12539194	4.52621e+06	5.81335e+06	13702217	7150869	10807145	7.78198e+06	5.63858e+06	8046030	10022459
25985	12897362	19792784	11279543	10473507	15029970	10459537	8815295	13619297	13900127	11143673	14807158	13881133	13663049	15307688	9448440	5159226	15696564	10766627	9634426	12713401	11901961	0	11672069	12027425	26529132	11186985	1.17588e+06	2.10509e+06	2697175	55868.8	12825127	13045792	9053988	2.90914e+06	1.53704e+06	16590624	9649563	12743395	20433850	11337669	9896395	11414253	15949555	11619053	1.91389e+06	14561720	11319722
26133	34867876	62107680	14056223	129355656	18996690	51544236	23250614	109004910	63983720	27526718	114703670	55155176	25454262	39318560	39565600	4.67104e+06	22559196	36938376	16672061	8768808	11612540	0	16843946	14644458	70095310	78947290	3121240	4569428	3467071	131237	8147272	4196157	1.67978e+06	7.50539e+06	646482	3651182	22862756	98433680	26434756	29406242	91590580	80296400	15298072	10403336	583609	9048420	10600082
26720	1.59449e+06	2.47243e+06	4.08133e+06	2.20575e+06	1.02421e+06	692414	0	1.48175e+06	3.95165e+06	537273	392633	1.4627e+06	685469	462577	328177	0	1.25702e+06	1480962	168956	8749068	554116	0	883060	4937758	0	64597.2	0	0	0	0	2.04876e+06	9759055	2246258	0	1.00425e+06	7.72762e+06	0	0	130663	0	0	61291.6	17711250	13420646	1.57172e+06	20732426	13453758
27603	36781630	25365550	27726392	34208336	28162670	10570328	8972568	36900170	25668116	11564798	33432420	7.77205e+06	46584344	37102480	20965600	5.29042e+06	35024036	26244596	9882416	21213264	12238467	0	17988212	19019976	26405592	27564500	1.17588e+06	2.10509e+06	2.73037e+06	55868.8	21798002	15869815	19883216	2.93812e+06	1.56633e+06	14737089	9903786	51693372	21647722	11497052	32141272	34708252	15581949	10634472	1.91389e+06	14255157	10643541
29066	88170800	73868180	57568588	92918140	81496230	36887530	6198011	28372636	48412170	21461930	32531752	15194323	69859224	50445344	33652536	5804398	73053624	41106840	7.47458e+06	21082094	18452158	0	56848660	45522964	17853486	26653512	372068	1.03755e+06	3.67545e+06	59592.4	51668450	28444036	22935658	2.43282e+06	3.95031e+06	34696396	12597883	35185170	29274902	7.85043e+06	29526192	32701358	40471960	29871252	5090087	28681730	20187268
30224	2.56492e+06	8707912	3.02585e+06	8813951	2.88575e+06	4.18815e+06	1.09171e+06	10577052	4.05215e+06	2.24849e+06	4325811	2975275	3.71479e+06	3.89651e+06	1.54052e+06	815994	2.60524e+06	2210323	776037	813819	483325	0	2.40123e+06	727572	2881385	4.07909e+06	151725	275329	275937	0	488604	739997	286217	201550	0	946862	756274	4651543	1.86664e+06	1.04271e+06	3.35906e+06	3463767	808211	602214	0	458813	426136
30384	9738621	14706730	11147096	13481779	12125246	6.90302e+06	10645231	16401095	8156615	10065522	6903570	5782826	6656962	19137564	5325615	6291573	15705450	10100166	3.36414e+06	5248015	8773772	1.93078e+06	6533365	6237274	10773501	17563866	9414646	8651061	7236515	6.01149e+06	12999868	4206389	8.30907e+06	7.89386e+06	6.14546e+06	10062833	4.42735e+06	8550836	4.15832e+06	6685023	15391938	15571390	9920801	8.31611e+06	6.88821e+06	5025256	4414447
30641	4.85194e+06	6259576	10241302	5896864	5931939	3.03538e+06	117538	3819211	8713444	1686326	1.10161e+06	5.45773e+06	2.14326e+06	2.80337e+06	1.61457e+06	589816	4.09714e+06	6.90703e+06	856224	12663449	2.01657e+06	0	4680883	14529489	147132	1.17187e+06	119845	0	464145	0	6.35371e+06	14443943	5.23724e+06	0	2104052	18653426	0	513655	425276	0	409104	621652	29540010	21812090	3.27703e+06	28145198	27382828
30915	5.73876e+06	4.92453e+06	7298012	5136679	4.27851e+06	1.8853e+06	2.20643e+06	11956454	8018041	2705554	6770540	7314524	7840572	4.71692e+06	1.9703e+06	827118	3.53232e+06	3.8041e+06	1.17953e+06	2.48739e+06	1315970	0	6.39646e+06	3.51776e+06	5.0519e+06	4.00059e+06	86798.8	254325	357037	0	2.37397e+06	3287228	2.20198e+06	359606	166268	1.93373e+06	921716	8.05815e+06	3.91013e+06	1.87627e+06	2.10994e+06	3.53743e+06	1.41622e+06	940093	201635	1.45331e+06	1.70941e+06
32012	8650094	8164840	8.33103e+06	11717300	10916320	3025239	668328	11901029	9106457	2.09216e+06	14028187	4611268	9497173	8516689	3.3357e+06	699350	8.31315e+06	10147611	1287537	12398294	1.69525e+06	0	10335102	11679146	4.61919e+06	8991287	0	0	79356.2	0	5.77429e+06	10116884	2.61379e+06	289928	305430	13818133	1.05286e+06	14614182	3.61892e+06	1.47494e+06	6.92175e+06	8887805	12085024	9254595	324646	12733804	16030340
32162	346472	198820	226260	408584	456938	194033	0	452899	238044	140323	440179	172891	277477	331820	154868	0	302263	369383	52024.9	216421	136495	0	325528	503639	239207	456456	0	0	0	0	219482	396477	123011	0	0	462797	0	415653	243419	137821	233439	348565	403787	353027	0	437326	623225
32444	4.16223e+06	4.14379e+06	757305	5420633	2.06113e+06	4.14998e+06	2.18518e+06	5.64666e+06	1.89834e+06	1.2558e+06	4.0852e+06	3560161	8662039	6447650	1840399	753167	2.47851e+06	979240	2.39743e+06	1.9023e+06	792159	0	4.30428e+06	762456	5.70755e+06	3.63609e+06	191845	352339	214257	0	954688	2.43613e+06	1.15091e+06	1.01464e+06	363635	1.04644e+06	1.5779e+06	8676889	4.48222e+06	3524884	2.86804e+06	5136961	10956618	8640050	861302	5137623	11393530
34711	11270312	7241820	5314779	7.45093e+06	4558671	9382333	3.38417e+06	6.79161e+06	14879175	10755072	5.43916e+06	9122257	4.99191e+06	2.17517e+06	6.78868e+06	3.22947e+06	12918762	14827840	4910366	9566737	11381887	4468133	10100729	10779869	12775468	7690262	6.79386e+06	7645393	9042818	7.30752e+06	6.65609e+06	3.97253e+06	7.68722e+06	10265258	6933398	4.31376e+06	7.1106e+06	10610580	2.17587e+06	9474029	12857052	11613547	9774012	10012493	7.04101e+06	5.81523e+06	4.68094e+06
34949	4.00589e+06	3.60064e+06	3.98139e+06	4.49266e+06	2.22936e+06	1.10954e+06	1.2041e+06	6378523	2.96003e+06	721462	1.96713e+06	4.55869e+06	11529146	5752122	1.45989e+06	745009	6511530	3.38444e+06	2.01411e+06	6.5981e+06	1.69574e+06	0	4794757	2885619	3.70994e+06	5.76954e+06	139148	307366	363644	0	3057336	4399168	2.09493e+06	337137	120730	1.5453e+06	1.75069e+06	6.49733e+06	4.59582e+06	1820634	2722891	7527706	2.83214e+06	2203904	315139	3589381	3595262
36248	9804001	7.75209e+06	8452465	9217964	4.57739e+06	3.37878e+06	2617966	19625810	12500926	3.856e+06	13795557	6.11043e+06	9810448	6258457	4.41329e+06	1.5842e+06	5921744	5870803	2.37578e+06	5.87549e+06	1987559	53250.3	14183652	5.9375e+06	6.35766e+06	5.52931e+06	277152	549343	563744	51969.2	5.65161e+06	7668615	3.35344e+06	669451	560784	6934642	1.76304e+06	11153222	6051948	3383759	5.70064e+06	7.01953e+06	3.95071e+06	3.28942e+06	555624	4368971	5959182
36267	16954576	13210435	14684823	16164420	7426551	5.37825e+06	4.20973e+06	34681010	21406154	6362678	22842966	10542934	16994862	10254349	7.46899e+06	2.65991e+06	9818335	9003957	4.05467e+06	9413578	3.36679e+06	0	25286850	9157423	11322193	9751657	349813	882177	752213	0	8181918	11914608	5301356	1.1884e+06	830335	9525696	2.85998e+06	19351414	10859060	5704612	8862261	12037902	5.19207e+06	4198952	787396	5.73313e+06	8682809
36268	24728606	19584250	21039624	23250776	11416656	8117743	6440881	51594320	32234316	9368180	33721108	15515529	24808400	16047554	11091677	3.98177e+06	15121890	13787343	5.90616e+06	14368057	4874967	0	36407040	14512726	16344845	13745202	754390	1.50343e+06	1.31073e+06	62524.2	13001736	20777906	8456727	1.72483e+06	1.32728e+06	17347434	4.38912e+06	27866896	17570812	8229131	13631730	17637832	9724984	7963318	1.47515e+06	10443017	14273079
36360	1698554	1.35396e+06	540446	1.54446e+06	448093	943682	760197	2.99224e+06	274276	1194769	3.22411e+06	679940	5.04882e+06	2.78694e+06	1.0071e+06	670334	1148120	347461	599396	65705.8	227449	0	2.05358e+06	223015	2.86299e+06	1.72768e+06	0	331913	0	0	139747	140396	52549.7	357015	0	53799.9	1.16997e+06	5.34972e+06	2.97882e+06	1.79919e+06	1.22799e+06	3316327	223602	256901	0	245674	868570
36396	2.32248e+06	1.87847e+06	738546	2.18113e+06	776337	1.32671e+06	1.06036e+06	4.38989e+06	449868	1.61688e+06	4.26741e+06	941669	7.29019e+06	3652129	1.377e+06	890397	1.59986e+06	606897	1.01209e+06	121851	370499	0	2.83416e+06	315747	4010936	2.35437e+06	0	549087	50685.3	0	227673	256094	125085	545813	0	117996	1.58803e+06	7.72614e+06	5803230	2.57151e+06	1.70089e+06	4.57855e+06	415980	412686	52110.4	338592	1.26125e+06
37143	3.28241e+06	3.24436e+06	3.08487e+06	2.70841e+06	3.54868e+06	1.69212e+06	1.86307e+06	1.04386e+06	989414	701672	5982607	3.24381e+06	372259	526188	3.91455e+06	2.09655e+06	980247	3.3817e+06	1.26466e+06	312641	2283091	0	902954	297953	4.03321e+06	5.31528e+06	413876	944397	545578	53069.5	58131.8	53323.8	59164.6	1.07178e+06	0	105039	4594021	11062941	2.77072e+06	5616093	3.99256e+06	6444400	54773.7	59691.1	0	63580.4	168323
38459	6070212	4.83178e+06	5142728	6.87583e+06	3.68633e+06	2.10183e+06	810693	6028220	4.82301e+06	2.23314e+06	7.38859e+06	3.08909e+06	6882718	4723014	4.55413e+06	1.05064e+06	5.38328e+06	4649165	1.45468e+06	6.10833e+06	1.87349e+06	0	4872490	4.76469e+06	4372177	4.0314e+06	308065	484487	511072	82258.4	4.16064e+06	7.35401e+06	3.22212e+06	811135	1.03091e+06	10544865	2.38003e+06	5308499	2.27084e+06	1.64953e+06	5.80821e+06	6656411	7892006	7436256	1.88791e+06	9279356	7.63043e+06
38561	35446080	31632904	30579894	32889110	18938170	12354095	4440432	37905216	28010268	12259504	37231620	19333874	34501044	24569314	18427718	5381576	29603650	24857144	9425876	34477210	10197266	0	27798706	29257476	28010688	21246852	1.14809e+06	2.37988e+06	2.67956e+06	53811	24870054	55502984	19572912	2388576	6928219	83009170	16466243	33367928	15145001	11047780	30584848	38569170	65991948	56932900	13165100	72000230	58298590
38715	24241300	19749890	24709298	36517180	19894504	15776120	1.04141e+06	23666018	36277050	13061959	29912284	17761102	8044624	20961760	20878368	3.67418e+06	34563212	38373070	6356738	63112436	11200638	0	27109534	36780264	5.91805e+06	24042550	1.99134e+06	1.11374e+06	2982758	61834.8	24499392	48793030	15212553	1.46838e+06	5.28627e+06	52861440	5.01043e+06	18833618	7.59435e+06	2602054	25520436	23168700	50236110	44622250	5.2302e+06	53116532	51022150
38917	3.80117e+06	2755701	2838636	3485783	1.63354e+06	899543	1.09196e+06	5493894	3.04838e+06	744565	3.08841e+06	3665646	5341598	4.55079e+06	2.03957e+06	678710	4262175	2.91453e+06	1.42209e+06	5120896	1.10974e+06	0	4612607	2.09113e+06	3.05966e+06	3.18952e+06	163285	330999	357212	0	2669151	2.95556e+06	1.08053e+06	277766	125966	2.16178e+06	1.18044e+06	5.48934e+06	3.26701e+06	1.41294e+06	3.29632e+06	6.53438e+06	2.62681e+06	2517036	251089	3.46128e+06	2.25998e+06
39168	3081682	1.20422e+06	282322	2.37265e+06	595391	586403	1.378e+06	7.8014e+06	1.07029e+06	918314	6394866	2.17826e+06	11531907	6113693	2.34634e+06	904051	3.1783e+06	568874	1.44092e+06	0	543624	0	7.70642e+06	269812	6.45117e+06	2.02204e+06	0	468323	0	0	51846.1	0	0	492625	0	0	2.30898e+06	14810941	6.53429e+06	3105395	3.02164e+06	9559742	0	0	0	0	444320
39487	6277848	5584720	7099600	5.7385e+06	3641301	2.08907e+06	537743	9896856	7.72885e+06	1.94733e+06	6574233	3566602	3.92122e+06	2.99792e+06	2.99886e+06	705404	5.24872e+06	6331274	1.05427e+06	3.94517e+06	1.23558e+06	0	6936223	3.44091e+06	1.48315e+06	2.84195e+06	58211.3	58401	218870	0	2.56165e+06	4.64674e+06	1.16715e+06	131403	51944.9	2.57401e+06	396066	3.7496e+06	2.71073e+06	564182	3425113	3483431	2.81879e+06	1.98466e+06	172081	3.39362e+06	4.08383e+06
39631	68081320	60317468	77231220	59739628	39042884	23176724	5958753	101809290	87321624	21498166	71902370	40212668	43363104	32196380	32035478	6935026	56069268	68003280	11090733	41605720	13677058	0	72917980	36556828	16029756	30532672	1.42886e+06	1.78914e+06	3.02416e+06	66516.2	27079784	47941160	12689373	2.26309e+06	1.23773e+06	28149474	4.36658e+06	39932396	25420806	6.47815e+06	36580740	37871700	28525536	21453478	2.09834e+06	34800216	43242490
40406	29441144	17692694	25149608	29886198	16235351	8092169	10385654	24193448	15682165	8475116	34365920	12235687	20734080	16160038	11469486	7194685	17459690	23246920	9058769	12627837	5269853	6.17906e+06	20559732	17131632	14076386	12372011	6429219	7.10187e+06	7.35469e+06	7.41405e+06	9279570	14214026	5163079	8240576	8881864	13744094	4.08712e+06	15524960	7288632	7.67185e+06	24820248	18765018	11037381	10025891	7.7844e+06	13002222	13788408
40736	1.16059e+06	1.83e+06	3.28881e+06	1.90875e+06	1.6902e+06	816118	0	1.19818e+06	2.40468e+06	341982	517030	1385845	327369	513070	345825	0	1.00668e+06	1.59021e+06	0	4535326	405640	0	1664536	3.8995e+06	0	291828	0	0	52622.2	0	1.6013e+06	5.32824e+06	1.37433e+06	0	392434	5.97271e+06	0	61322	0	0	160342	189050	5810413	4584242	463260	6716845	5437161
41317	2.38593e+06	3589094	4227970	4.26072e+06	3.31305e+06	2.07304e+06	160424	2.32212e+06	2.08875e+06	948649	3646794	1.74554e+06	1.32333e+06	1.13327e+06	1.55842e+06	223921	3.27462e+06	2.56231e+06	221366	1836401	901924	0	4.33369e+06	2.53712e+06	0	304738	0	63508.5	258676	0	1.77655e+06	1.96748e+06	849081	171352	76138.9	3.868e+06	345747	1.24165e+06	553771	593198	3.02144e+06	1738502	2.9775e+06	2.45416e+06	70128.4	1.84501e+06	2291666
42266	18149396	8451929	10568872	11549645	10208574	5843122	1.96225e+06	9580316	9255250	2923454	11458529	7415897	24477610	3.70038e+06	8020931	1.90925e+06	12060735	8781476	2511324	16094594	2.60928e+06	494300	30425748	22402434	8756958	4.59644e+06	681066	2.18284e+06	321682	239139	9306879	42402804	16124295	772768	3401238	25767052	1.7526e+06	8.15368e+06	8684429	7.16705e+06	10235685	6.39621e+06	30893752	27608260	3.49316e+06	22956174	15842399
42891	11099974	8.03766e+06	4581750	6404452	4.60939e+06	4.09509e+06	853823	8458632	6874543	1.29347e+06	8747052	1.94868e+06	6.01974e+06	2850758	4384938	584052	3687288	5.58154e+06	674051	5424755	696404	0	6782900	5.33411e+06	2.83101e+06	3229369	109442	194881	389006	0	7.5286e+06	7088261	3.41314e+06	321622	453450	10250563	2.19573e+06	8.09446e+06	3.00353e+06	2.39978e+06	8240895	5446852	4728432	2.62991e+06	569358	5.37533e+06	3.23438e+06
43993	9937577	13377213	29527294	18607376	20033576	11157458	646202	10125142	22943302	8143502	24058882	17936370	5.62947e+06	4310898	6478150	1.34864e+06	8797714	12081180	755013	23489436	3030866	0	29084680	24387578	231847	662931	453801	275551	816728	0	30790996	28400050	13063367	430763	2084771	46332210	340844	1.77787e+06	1.59519e+06	1.52914e+06	8614573	4170331	36454010	29198302	2.90085e+06	30234274	16176289
44298	18149396	8452102	10626366	11549645	10262751	5843122	1.96225e+06	9609247	9181276	2.87124e+06	11599685	7448510	8844576	3.70038e+06	8.10421e+06	1.90925e+06	12060735	8971393	2511324	16256550	2.60928e+06	582787	7462657	10551450	8752375	4501097	615663	2.18284e+06	321682	893666	9325513	17617460	16124295	772768	3.33765e+06	11686148	1.54999e+06	8373453	8611880	7.16705e+06	10235685	6582267	17311750	15580052	3.49316e+06	10260361	15842399
45038	4282232	6.00767e+06	7008740	5.32662e+06	4.00675e+06	4.0141e+06	2269016	8.0523e+06	4002356	2.76051e+06	9304686	2.06731e+06	3.40416e+06	4.91378e+06	5.40972e+06	3.00744e+06	4.0975e+06	4.78383e+06	1676203	6.45606e+06	2.989e+06	3.14658e+06	5237917	5097520	4757957	4.17729e+06	2.9158e+06	2.05493e+06	1636742	2.77876e+06	3.95509e+06	5534136	2.65062e+06	2.44185e+06	2.41716e+06	3.22314e+06	3.16763e+06	3.67321e+06	5.70016e+06	1.8899e+06	5021656	4532290	2.62224e+06	2883106	2.53706e+06	4471698	8344006
45226	10921709	12174284	6893142	12180186	3.97939e+06	4467304	2.56105e+06	18745112	9591796	2.94806e+06	17836566	7570599	14127827	9715254	7.19943e+06	1410042	9612525	7769162	3.00419e+06	7254432	2.80458e+06	0	9408564	5.51899e+06	12023631	7.2308e+06	366877	662706	514581	0	4.96688e+06	7985146	2.71865e+06	1.01794e+06	559470	17052754	2834545	19677078	6.14787e+06	4.04693e+06	12276028	16111526	7157195	5548810	743664	7.43328e+06	5304303
49569	21046500	11972839	16894082	17525680	27875992	34795944	24989190	24617346	13152424	11309458	20454258	26704578	13121047	28379780	36385680	22452758	15166032	12994937	15576438	16838550	18322448	44625280	16772063	12906536	28705674	27857838	40007630	42262236	40270856	43507572	30480256	20265894	14813552	25255622	43138412	17250468	41557084	31217464	77940350	37251776	34089756	18381466	20527324	32495494	42220610	20351802	12654302
50108	0	5034314	0	0	0	0	0	768075	0	0	0	0	0	0	0	0	0	0	0	0	0	0	0	0	0	0	0	0	0	0	0	0	0	0	0	0	0	0	0	0	0	0	0	0	0	0	0
50632	13418091	3.89069e+06	1.41469e+06	6571609	2248454	2.10828e+06	2.31651e+06	17931442	2.42588e+06	1.7893e+06	14204577	3.92316e+06	14258333	13110991	8873499	1.30461e+06	4.28807e+06	2.2805e+06	2.81811e+06	54600.1	1.05938e+06	0	6.88507e+06	518264	11569020	6.25774e+06	0	727262	56744.2	0	424139	346125	58219.1	1.34066e+06	0	156369	4.3712e+06	28471816	14221698	5074836	11485090	20394214	174207	195893	0	286637	1.10682e+06
50714	2.11091e+06	2.10523e+06	3.9587e+06	2.64036e+06	2.5815e+06	1.07357e+06	0	1.71617e+06	4.90882e+06	466849	1.18942e+06	1.39358e+06	253212	1.39126e+06	768602	216992	1.72175e+06	1326684	220702	3.31932e+06	1.03015e+06	0	1.32737e+06	1.98294e+06	181053	870166	0	0	56956	0	1.55674e+06	2.42039e+06	1.12679e+06	0	184558	3.5178e+06	0	318560	59652.4	0	940613	673318	3.47251e+06	3.08206e+06	176953	3.05988e+06	2.19048e+06
51717	4327722	11142446	5165778	12441160	7692718	9221852	975885	9806579	2165575	2.09105e+06	5272645	14642886	6881734	11512504	1.33381e+06	946605	1997110	3.92038e+06	1.44186e+06	3915727	3.88105e+06	0	12254092	24296188	6143951	2637146	0	0	0	0	6427652	9172201	2594487	409813	82602.6	8416578	2.23963e+06	2869307	5917318	1.26233e+06	7.73133e+06	2559547	12611313	10469004	817713	6974314	27410642
51801	1.41335e+06	2.96223e+06	1.10585e+06	3657612	2.11072e+06	2653250	52204.8	3.71029e+06	640647	494003	5.07574e+06	14527497	4.17111e+06	3.5968e+06	924287	725406	3.36286e+06	2.31057e+06	333004	8094460	3.97998e+06	0	5.4863e+06	5535282	2.42172e+06	3267154	0	0	0	0	1.86005e+06	2756009	305488	222041	84882.9	16381265	880108	2903244	2.41022e+06	666886	3.08684e+06	2.51566e+06	3414025	2.67332e+06	0	1.99338e+06	8.21707e+06
52210	2784395	2.75579e+06	3.79713e+06	2.79632e+06	2052905	1.01769e+06	233103	1.5196e+06	1.71419e+06	673835	1.44804e+06	1.08436e+06	2.90583e+06	3.58265e+06	1.51898e+06	1.00074e+06	5.56932e+06	4.82515e+06	1.37098e+06	3526268	1.47764e+06	0	3.08727e+06	2.66261e+06	3373566	3.56479e+06	227711	132727	134951	0	3466098	2429232	4.50374e+06	144071	180889	2.09184e+06	507269	2286433	1453224	589748	2.06953e+06	4729185	5928668	2.20026e+06	177447	3588929	4458232
52945	4587777	11615952	5651180	13502613	8728204	9374521	975885	10502977	2.33623e+06	2.44062e+06	12845287	92476710	7.91247e+06	12761732	1.33381e+06	946605	1997110	4.31595e+06	1.44186e+06	25406292	3.88105e+06	0	13325759	26911336	6650054	2637146	0	0	0	0	7.21317e+06	9841948	2.84562e+06	409813	82602.6	65232550	2.33901e+06	2869307	6126752	1.26233e+06	8397004	2559547	13784424	13244343	817713	8021741	30812864
52987	1.96393e+06	4386258	2.21545e+06	6004549	3.8046e+06	3912464	229533	4640809	1.10975e+06	773912	5725099	44261864	3810014	5.61623e+06	451699	193062	1.20881e+06	1.7586e+06	244701	11576958	2.01578e+06	0	5194989	9033647	2509593	1439367	0	0	0	0	3.35958e+06	4.73626e+06	1.20093e+06	0	0	28556036	571906	1.75804e+06	1.87991e+06	311458	2657755	1.41548e+06	5.65958e+06	4918314	387129	3.89954e+06	13243469
53099	1.41335e+06	3.07389e+06	1.10585e+06	3842774	2260838	2653250	52204.8	3.71029e+06	640647	494003	5.07574e+06	22832480	4.17111e+06	3.5968e+06	924287	725406	3.36286e+06	2.31057e+06	333004	8817219	3.97998e+06	0	5.4863e+06	5535282	2.42172e+06	3267154	0	0	0	0	1.86005e+06	2850682	305488	144085	0	17084294	880108	2903244	2.41022e+06	666886	3.08684e+06	2.51566e+06	3.60356e+06	2.67332e+06	0	1.99338e+06	8686373
53196	434397	1.27972e+06	304869	1608734	1.08714e+06	564786	0	981106	60875	109145	1.23379e+06	11202668	1.85592e+06	1.63966e+06	0	0	396081	302347	0	3.88478e+06	830428	0	1.35608e+06	2.39514e+06	704584	532006	0	0	0	0	581871	933661	128088	0	0	8243376	0	553820	528291	0	464096	358573	2.033e+06	1.48091e+06	0	664078	4.26191e+06
53461	303794	64081	262385	392792	0	0	0	74588.6	5178491	0	0	278327	132651	64625.1	0	0	164470	83794.9	0	639301	53699.5	0	70458.8	589754	0	0	0	0	0	0	456275	1.77398e+06	301393	0	298888	4.07878e+06	0	0	0	0	0	0	2.00321e+06	1.65107e+06	78322.9	1.29778e+06	550202
53482	14873264	17576466	19641132	10190984	12017721	14942923	4.16276e+06	8575712	24178024	10193802	10425928	7447042	13959757	18791058	10462860	7474905	23357716	21468518	7343105	15080868	18029652	9179212	12046148	13295759	20141894	14320881	9990444	5840981	6550589	1.96957e+06	19286896	11870783	11615918	6.31108e+06	2.92905e+06	10723957	4057465	21628718	579645	2188830	12582259	14398190	12171619	15904549	7636321	18585552	9390536
54370	44469424	58595680	18798536	44635908	36136864	14281121	6.01637e+06	55024360	15195620	10449389	73727100	20719894	25578576	35123580	38458784	12538829	23488816	30051240	8336099	9675142	15330137	0	14475680	6456302	37493664	67601336	3.14391e+06	3.14973e+06	4.07545e+06	68238.8	5.39425e+06	7.46503e+06	3.36302e+06	4716685	564224	8957674	30904470	91948500	18955876	20806580	93381500	79590030	12680932	9516524	1.07895e+06	12869895	7866460
54703	108488	788542	118209	869639	917697	443501	0	897302	0	103677	1.04435e+06	4343491	1.52716e+06	890035	0	0	575157	55479.8	0	2.22049e+06	573535	0	1.42456e+06	1.34752e+06	535712	410484	0	0	0	0	1125691	0	0	0	0	2.3193e+06	0	395763	575675	0	889586	59986	314800	124884	0	56850.2	1.13399e+06
54787	1.28761e+06	1.06865e+06	3.49615e+06	3.23723e+06	3.38073e+06	857032	0	979668	1.92426e+06	811786	2390057	1.7146e+06	674585	491709	416634	0	782857	632530	62384	782011	278743	0	1791107	1.14783e+06	152723	237635	0	0	0	0	1.049e+06	744625	545394	0	0	2.4772e+06	0	168519	54908.8	143444	964342	367918	1.41396e+06	1.05932e+06	0	1.44247e+06	1.10772e+06
54966	2.06688e+06	3678123	3.20161e+06	4286401	2.33706e+06	3072797	525490	3324755	5.22276e+06	2.01566e+06	1.38113e+06	1.77172e+06	4.67555e+06	3.58871e+06	1.63714e+06	905933	5304781	4201807	1.34431e+06	5306128	2377892	1091448	3.64967e+06	3713346	2.23608e+06	4.20225e+06	1.39519e+06	594814	963572	1.70418e+06	1.73343e+06	2.58871e+06	3.57375e+06	627896	852901	2654088	1002535	3.2973e+06	1.20648e+06	1.48369e+06	1861906	2.53221e+06	3.45442e+06	4409443	969257	4946330	3.66969e+06
55413	4166249	4590735	3.13638e+06	4.29827e+06	2.09125e+06	1.31057e+06	2.02228e+06	1.25593e+06	2.83296e+06	1.20656e+06	2.53962e+06	1700527	6655278	3.16598e+06	4.57587e+06	3.74536e+06	2324677	2788275	3.01646e+06	5164488	1.48867e+06	598726	3.68362e+06	3.06975e+06	2.54741e+06	3963215	2.11936e+06	1.68293e+06	2.16329e+06	1.05509e+06	3.3491e+06	2.81795e+06	2.93685e+06	1.94586e+06	1132035	3.33624e+06	2.29193e+06	3.43421e+06	2.77271e+06	2.06317e+06	3.69315e+06	2324071	6332527	5060664	2.14704e+06	5039981	3506133
55690	3.4862e+06	3.15649e+06	2.69271e+06	2.87688e+06	2.8708e+06	1.5695e+06	199165	3.85515e+06	4.54814e+06	1063925	2.33631e+06	2.47277e+06	2441455	1.29445e+06	1.71824e+06	577903	2.28167e+06	3.7499e+06	532559	2384294	714107	0	2543118	2.15658e+06	1.21641e+06	2.43738e+06	0	0	112802	0	1.71763e+06	936935	481148	59201.3	0	1.14223e+06	303933	2.09369e+06	864198	264991	1557820	1.64295e+06	1.53815e+06	1.08031e+06	0	1.34771e+06	1.8135e+06
55970	10338569	5058892	3.9055e+06	8.06804e+06	5659779	2.64416e+06	789024	2.82032e+06	4.10367e+06	2.68633e+06	6037036	2815051	4188836	4.33608e+06	2886648	786230	3420843	3.50522e+06	1125446	2.43495e+06	2.08411e+06	115838	2654028	4.91104e+06	2.79522e+06	2949692	65106.2	498472	189355	139195	3.25041e+06	1.64298e+06	1.68741e+06	1.07552e+06	1.2051e+06	3861741	969435	2171743	851802	1.42295e+06	3.72563e+06	3.84269e+06	2.29603e+06	2.88804e+06	951760	3.33011e+06	1.95065e+06
56290	2673837	1.08624e+06	1.26289e+06	1743810	986265	998735	9904718	1140285	903148	468591	3941092	530466	1.39597e+06	1.26186e+06	855673	1790026	794989	1365158	824173	756997	943543	144304	2103915	893137	719110	819328	164734	476804	924508	270360	365776	589431	607007	1.27507e+06	600224	986187	435988	1.36649e+06	1.09082e+06	852544	1.27274e+06	1.11729e+06	803844	2.38813e+06	2.77975e+06	1.34733e+06	1.79833e+06
56492	2918849	1.35796e+06	1330003	1.80075e+06	1.7359e+06	716117	8768063	1.91818e+06	1.47063e+06	424791	4557791	526679	1.55975e+06	915136	715124	484046	1.67328e+06	1.94841e+06	452121	1.58749e+06	669532	0	1.06529e+06	1.35021e+06	861052	834827	0	58380.6	153664	0	735429	1.08332e+06	480654	1.16037e+06	145092	1.05144e+06	237747	642479	529472	259925	687434	1.03956e+06	1.75432e+06	968027	938064	1.18058e+06	1.64297e+06
56685	14808239	12763030	15475473	15839290	10653920	7.96533e+06	917616	9777092	21381354	6.38076e+06	12630750	10607451	7.97424e+06	12927555	8811193	1.86607e+06	21188398	18861684	3.38818e+06	40898450	6.45253e+06	0	13018343	23054464	4491449	14034977	682341	409003	1.07605e+06	0	18269650	28595020	11334619	689080	2.71923e+06	39753628	1.86843e+06	8568406	2544665	1.16081e+06	13220491	11410445	35664436	28829734	3.12189e+06	37508976	30863520
57059	25017258	26745700	87379920	64486904	82978410	30481920	1685699	18196648	51502704	38778830	70887670	60056364	13727685	11840430	18999622	4.53442e+06	32687536	26165158	1.81087e+06	46157740	12070087	0	67752570	59291600	1283057	3.06901e+06	1.83286e+06	1.5129e+06	3.65984e+06	139253	72710040	60693296	44523276	1.90366e+06	5.13529e+06	123968830	2.21731e+06	6.36979e+06	4.77454e+06	8423846	51324670	11294330	66295890	55115390	4.31373e+06	54202376	40968184
57927	1.891e+06	717920	241124	1.08735e+06	806036	422360	375935	2.14807e+06	440372	324649	2.42842e+06	920302	5.67259e+06	4.30903e+06	1.40711e+06	287999	1.33053e+06	532908	531785	0	365641	0	1.69412e+06	62963.9	2.50055e+06	1.68267e+06	0	0	0	0	184519	50014.6	0	241349	0	0	1.06631e+06	6.0532e+06	1.6598e+06	923200	2083322	4.89724e+06	0	0	0	0	212051
58261	0	0	0	0	0	0	0	0	0	0	0	895058	0	0	0	0	0	0	0	205928	0	0	0	182232	0	0	0	0	0	0	0	0	0	0	0	788341	0	0	0	0	180202	0	0	0	0	0	355122
58578	317824	300907	571511	341395	114995	186782	0	275690	514768	73470.7	52913.2	125504	59042.3	65260.2	0	0	292969	162681	0	871499	127399	0	343119	535899	0	0	0	0	0	0	485982	1.39648e+06	457603	0	228407	1.95215e+06	0	55985.9	57986.1	0	0	0	1.68873e+06	1.41024e+06	425267	1.93218e+06	1745220
58848	1.12084e+06	2.16883e+06	1.62085e+06	2.39816e+06	2.66257e+06	1.7498e+06	0	6400803	396801	1246266	4.12902e+06	10171377	4662761	2.47084e+06	449987	0	1.06883e+06	1125408	246896	4239356	1.64958e+06	0	4.66116e+06	5852293	2.30356e+06	1.92766e+06	0	0	0	0	1.65434e+06	1071007	53543	0	0	7.56248e+06	547319	856076	1.5405e+06	502251	1409012	1.79291e+06	2635541	2.07055e+06	0	904504	6238349
59027	8974056	5.61679e+06	9669252	7189175	4306980	2.56309e+06	766796	2.65911e+06	5844354	2.33736e+06	3.92079e+06	3.63852e+06	8.33508e+06	8.28076e+06	5.03301e+06	2.47834e+06	9154490	11825862	3.86831e+06	7552234	4.79889e+06	0	7912545	8745811	8752376	8956319	525922	2.06447e+06	3.61575e+06	126826	7299494	7408364	8.11347e+06	4.13249e+06	779976	4.9416e+06	1.33088e+06	6462301	1.76748e+06	1.59437e+06	4208877	11948487	13934298	5450148	1.24374e+06	9981914	58438716
59215	13872637	19985058	25081368	27394594	29948258	15171784	1.64195e+06	12549904	15414953	9154596	27105918	20383478	16116896	11234910	9785150	734280	21510880	14728859	2.30826e+06	10511894	7163501	0	22141692	18446844	870098	3.75378e+06	337501	550340	915105	0	11125511	10062409	7.10388e+06	1.07032e+06	584488	13522848	1.48539e+06	6.68905e+06	2.6492e+06	2.35899e+06	15485582	9247241	16964154	13116252	653449	9811760	10685247
59365	8481597	6.45385e+06	21032914	14053764	16290680	8.04531e+06	372781	3494512	12172195	7.82818e+06	15495292	8.19328e+06	4.22881e+06	4407850	7155195	1.48998e+06	9939924	7238341	547815	12523367	3.29013e+06	0	18195804	14595870	409518	1.67442e+06	426265	333780	665428	0	20065112	12808759	11186697	583040	1.30506e+06	28736784	677630	2.79021e+06	1.1705e+06	3.24622e+06	16151198	3.2475e+06	20299410	16949838	1.60737e+06	21937000	7.28326e+06
59448	3.35553e+06	9599679	3522113	13161260	7.13843e+06	7038194	728709	11754170	1.68065e+06	1.82196e+06	12059735	29801816	13354355	10508275	1.39893e+06	1.20071e+06	3.14625e+06	4.63264e+06	1.73425e+06	14774034	3.87575e+06	0	14474133	10264163	10375556	4892488	0	0	0	0	9166204	5027005	351455	563469	0	19131838	1.31322e+06	5130541	6709475	1.2514e+06	8047776	3.62128e+06	9659468	8604226	456130	5383630	16686525
59502	4324743	10194981	5.25506e+06	17607734	12061289	9744195	2.22936e+06	15793712	2.24295e+06	3539524	17283700	62973544	18083642	14667149	2.04276e+06	1.98769e+06	3.91022e+06	7.20518e+06	2.72517e+06	29270492	6346676	0	17185464	24612210	16071207	7.36442e+06	376156	65933.2	222894	0	14372532	6792739	458538	1.71185e+06	224413	54169096	3.60207e+06	7.17696e+06	7180585	2.91233e+06	12077345	5.33787e+06	15524477	15792896	952017	7050758	24589682
59552	4.51441e+06	9911000	5.22427e+06	20881240	13413726	10610769	1.92061e+06	14672240	2431806	4.59647e+06	18420036	58702916	21048862	16142516	2.02825e+06	2.34644e+06	4374706	7.86883e+06	2839776	28817922	6648010	0	20945324	27087974	16172815	8.33776e+06	131668	56097.4	269035	0	15567467	7195011	838589	1.86756e+06	206849	49395690	3.90679e+06	8.33895e+06	7646130	3.45816e+06	14440129	6241706	18188892	18183326	888851	10089361	28395664
59570	3.39112e+06	7050503	3830888	16061847	9435317	7679928	1.57703e+06	12121806	1.79823e+06	2.64173e+06	13732513	42884988	14625085	13100210	1.44658e+06	1.42473e+06	3.27385e+06	6.06355e+06	2.01614e+06	23409624	4834957	0	13599898	13900714	10670653	5.49193e+06	62786.7	50868.8	58711.7	0	10758486	5268802	394308	1.53646e+06	59413.5	28655892	2.82409e+06	5.35165e+06	5.90006e+06	2147679	8681558	4.02489e+06	12198685	12659696	604867	5.36351e+06	20478126
59595	4551696	20890010	5336270	28267814	16919106	14473723	2.84502e+06	21617402	3.69917e+06	4348489	23943520	94854660	27513166	23736338	3212276	3.25397e+06	6736713	11183094	3.44353e+06	44439692	9387365	0	26938844	35682556	23522050	11001549	590962	349366	520229	0	20791242	9922434	1.34758e+06	2631130	428964	79316350	5.36255e+06	10296635	10045345	2.73933e+06	16393715	6217817	27384872	22836124	1.50097e+06	11003210	35941860
59948	5533947	5702910	9669252	5.9262e+06	5662422	2.56309e+06	766796	2.65911e+06	5.0674e+06	2442979	3509859	4.56183e+06	8.33508e+06	10469781	4164340	2.47834e+06	16698676	11825862	4.78741e+06	14192509	4875119	0	7912545	6.9974e+06	9092957	9430261	525922	2.06447e+06	3.61575e+06	126826	7.40738e+06	10675959	11030910	4.78419e+06	779976	4247228	1.33088e+06	6006993	1.76748e+06	1.59437e+06	4208877	11840490	14979228	9344440	1.24374e+06	10150540	57511660
60483	11710878	7220729	8792677	11066912	7.20571e+06	7097085	8533207	11526004	5941377	5.63813e+06	6423105	5142936	4.43342e+06	9820345	10654110	8924367	11971271	6930778	6795537	5.07373e+06	4227296	5231190	11518988	5354804	13286449	10730120	4.01138e+06	7.8446e+06	10191494	10673007	6867494	11583231	5487407	11937465	8961168	7.86579e+06	5.38335e+06	12902174	6774346	10875733	10379263	10899018	7535735	7695852	9745472	6731241	5.62198e+06
60939	5963391	9323228	8886634	10058926	7.91188e+06	4307384	750804	8775074	5830064	1.90816e+06	7.2858e+06	3.63335e+06	7.01418e+06	4.35151e+06	4.39398e+06	1.87461e+06	4957317	7356199	1.32898e+06	8078079	2.04793e+06	0	5730119	8.25031e+06	4.80471e+06	6500231	55990.4	158555	342629	0	7679320	10317845	5537692	428501	965180	10355081	1.62881e+06	8796688	2498930	2.40945e+06	4414985	8722039	8902643	7768150	393522	9454081	7.42031e+06
61333	167991840	84790740	242763950	176076210	161783220	107290270	7064731	54374784	223087860	127378040	161745010	194010990	30701124	120750536	80650880	8828551	115926344	53067668	9561259	144583340	62233212	262295	142320270	126344810	63113710	103312900	14258611	7704901	17553364	920987	83641480	93483470	63924570	14102064	20480086	181059100	21018220	27428180	12169349	45343684	137121070	19606446	110607384	100983930	18878356	153471100	64374420
61444	4023314	3073104	2.1335e+06	2335368	3.21971e+06	2.37811e+06	11185129	4009694	2.36846e+06	1.39473e+06	6416395	1356560	3.41726e+06	2.2235e+06	2.24939e+06	2.31917e+06	2605272	3.77576e+06	2.24997e+06	2767323	2347249	926298	2624950	2308050	2324042	2.26189e+06	1.02665e+06	1.02549e+06	1341768	984028	2.44105e+06	3141515	2318203	2.66683e+06	1.22842e+06	2.19719e+06	1.35853e+06	2443255	2.61996e+06	1.4242e+06	1.66301e+06	2955453	3.5675e+06	2473260	2.99248e+06	2.35963e+06	3.84248e+06
61525	3261338	2347156	1702156	1.90656e+06	2.49097e+06	1.73079e+06	9819560	3.39388e+06	1.94581e+06	1.02605e+06	5.2211e+06	1.03332e+06	2.60295e+06	1.83068e+06	1.77747e+06	1.73583e+06	1.99824e+06	2894942	1.6785e+06	2122129	1.83357e+06	754211	1.96233e+06	1872330	1857694	1.86176e+06	837003	743461	1.01401e+06	708535	1774732	2.73137e+06	1.76165e+06	2.00091e+06	1.05912e+06	1.87633e+06	1116557	1.88017e+06	2.21386e+06	1.09702e+06	1.33489e+06	2.24553e+06	3.07918e+06	2.12011e+06	2.32697e+06	1.80472e+06	2.99507e+06
61913	10379897	5.73307e+06	7.03981e+06	4286458	7634799	2.88639e+06	902872	3.29557e+06	5.04448e+06	3.82958e+06	11360983	6.95754e+06	8691413	7.5138e+06	2737845	1.65111e+06	6.66592e+06	8989160	1.63362e+06	2434389	3149721	0	2.14515e+06	4988172	9142227	6693951	325580	709258	519447	53603.3	2.78824e+06	724428	1.25283e+06	1.00089e+06	318406	2.47554e+06	1.81456e+06	4.96734e+06	2394280	1.60286e+06	5.39936e+06	7604837	2.88531e+06	1.56646e+06	863415	1347529	4.09599e+06
62556	4978516	4.30559e+06	7343706	15906746	7213248	4.01115e+06	750804	7.62246e+06	5527916	1.90816e+06	6.21447e+06	3477684	3.27759e+06	3624347	4.0395e+06	1.87461e+06	4297227	6.71326e+06	1.32898e+06	3.41374e+06	2.01523e+06	0	2.41854e+06	4.31512e+06	4.50044e+06	5584877	55990.4	158555	342629	0	6602381	15393853	7873872	428501	965180	15208711	1.59559e+06	7991551	2.45916e+06	2.31852e+06	3.57374e+06	7.98175e+06	5433032	10043906	420481	14052341	9984600
62572	168110500	84963390	3.73142e+06	2.94437e+06	161826750	107662530	7233040	54565976	4.13397e+06	128001000	162621280	5102981	30869662	120952056	80681740	8902563	115964950	53886656	9639280	144633040	62968064	262295	143206770	127732904	63253904	104383490	14420145	8231957	17736808	920987	4211950	4.1884e+06	63962576	14177192	20661356	7310539	21709656	27827012	12562471	45725364	137238020	20251674	5.34803e+06	4.34143e+06	18945614	7.18463e+06	64447468
62678	15479039	18429280	16957718	18711696	12517415	11415165	5784682	12388892	14621787	9155624	13022749	10570771	29521860	21554626	9231191	7127227	22404368	23892090	13652393	30839788	12189728	202942	31860862	19176654	10195213	20797288	661746	705539	851260	313991	16528189	13772771	11479122	1.28774e+06	1.77403e+06	14254674	3.25171e+06	13504207	4.92115e+06	6.2934e+06	10534701	15814408	22519886	14897237	4.98797e+06	13392737	17348952
63458	5.68922e+06	6.14895e+06	5980425	3.54771e+06	5.34158e+06	1.96236e+06	351187	4903257	6.0465e+06	1.63228e+06	3.10083e+06	3.6024e+06	2183204	5924804	1.08392e+06	434458	3.36269e+06	2.25988e+06	627021	2653204	1.87444e+06	0	1.91247e+06	3.04858e+06	2.61567e+06	3.04407e+06	0	60064.3	0	0	1.7604e+06	2.72014e+06	2.24068e+06	205218	62856	3049622	333717	4.13425e+06	1.11225e+06	168675	1.46811e+06	2.08573e+06	7189745	5375357	367124	6.016e+06	4568485
63596	6.89419e+06	8180828	8038512	5.10775e+06	7.39152e+06	4028054	768847	4.87053e+06	5960895	2714825	7.13324e+06	4.90231e+06	6897314	7269507	3.88944e+06	1.37894e+06	6757326	7776485	1.78043e+06	2.96926e+06	2.89179e+06	0	3817741	2.86324e+06	4.26837e+06	7.61491e+06	321042	361763	389167	0	1.65642e+06	1.57288e+06	928316	666143	0	1606341	1776153	8984921	2.47553e+06	2.0832e+06	7023495	7.10529e+06	4.06838e+06	3.45697e+06	307408	3.71593e+06	4.08325e+06
63704	8157322	7.24787e+06	5.74733e+06	7131065	4209935	4.5674e+06	1.70125e+06	7.21286e+06	4.87219e+06	3044246	6021750	5.56201e+06	2.73837e+06	7.04946e+06	3.86881e+06	2.92269e+06	7405756	3.94017e+06	2.98328e+06	3.65973e+06	3.83801e+06	0	3142899	3.31328e+06	5643242	4.78288e+06	513682	789622	806344	0	3.49489e+06	4946971	2760688	1.42706e+06	1338918	4619933	1.85711e+06	5.36647e+06	4.40419e+06	1.52102e+06	4.42068e+06	2909480	6.5247e+06	5456963	1.66499e+06	6.91784e+06	5433146
63997	1.49291e+06	1.18463e+06	1.14986e+06	749913	1710956	1.09427e+06	52694.3	986541	638171	2.76524e+06	2.15543e+06	1192564	2.79542e+06	1.86055e+06	1.65902e+06	756399	2.73359e+06	1786415	608276	54771.7	1691428	0	1.06922e+06	966179	786130	3.13283e+06	142325	0	271318	0	175759	268726	53397.3	234152	0	400747	640328	1.50395e+06	265874	157996	1323833	3.64462e+06	143585	136603	0	211396	253206
64031	11423772	11003116	10145449	6066904	15241126	10053579	877423	8.29223e+06	6.06464e+06	26220136	21699258	11696305	25162696	16559820	15590075	6.77317e+06	25250754	15268674	5383584	804762	15866466	0	10058515	9443070	7.74414e+06	26955522	1.77205e+06	627531	2.5172e+06	0	2.08832e+06	1.3152e+06	644941	2.19562e+06	0	1.71328e+06	4.95898e+06	12878835	2513632	1.54495e+06	11373367	33463474	1.41235e+06	1.12618e+06	0	2.02957e+06	2.17194e+06
64032	38255504	39542024	58423932	43930970	43573284	35369420	3197814	26832464	41539964	26681104	42644160	38258290	29129164	29524940	29626702	10331081	42859544	35806260	6846686	53057170	15658847	0	48798244	59585820	3.86571e+06	4.81903e+06	1541992	1.48093e+06	2.38224e+06	0	62308564	60703370	48169304	2.9004e+06	4.09754e+06	88040360	3257505	10640146	5.88747e+06	5.82467e+06	38487452	16591552	61007668	49706844	4.18444e+06	40386410	37695464
64056	5910588	5087440	4751301	3.12933e+06	8032549	4.7142e+06	417395	4.40174e+06	2851358	12290429	10414385	5.74056e+06	11892982	8719414	7127074	3.253e+06	11718725	7615294	2.56951e+06	396574	7.6135e+06	0	4.7106e+06	4.62805e+06	3.53186e+06	12754826	876923	291030	1.20449e+06	0	1.008e+06	738275	212150	1.06633e+06	0	733221	2.56455e+06	6.00024e+06	1194859	719815	5586067	15730732	649548	569760	0	1006638	1.00444e+06
64883	2.89476e+06	5985536	7.36434e+06	4820682	4.31829e+06	3.34036e+06	622217	4.01363e+06	3797523	2.60902e+06	5606023	2.18597e+06	3.62054e+06	6.86755e+06	3214334	1.30673e+06	10184197	6219658	1.77867e+06	7.84035e+06	2.91787e+06	0	9317779	6813655	6175255	3.22156e+06	58736.3	59917.6	183381	0	4.26656e+06	4754066	5622547	289685	308344	3.34701e+06	1.03068e+06	4.66728e+06	1.03541e+06	697937	2.96455e+06	5.99876e+06	9035030	3.00793e+06	369793	5.24674e+06	5796640
65474	674019	386218	323044	410751	598174	562786	154080	1.43034e+06	2.32342e+06	526393	947417	2.0516e+06	1.33846e+06	723229	458705	0	323226	1.18061e+06	77582.9	2.53942e+06	266208	0	1.4751e+06	3.80252e+06	148749	397713	0	0	0	0	3.5676e+06	4226852	3.63725e+06	0	358365	5663479	0	625500	59802.7	57366.3	448829	418421	5.0152e+06	3.88382e+06	691998	2.34689e+06	1.57953e+06
68501	2.21506e+06	2.22817e+06	2.19477e+06	2.45057e+06	1.81861e+06	1.66193e+06	487658	2724051	1.47194e+06	3.27529e+06	1.99828e+06	1.93709e+06	3235879	2709712	1.75871e+06	641445	4008537	1.1754e+06	1.06547e+06	661534	2.6808e+06	0	2.66361e+06	1.37201e+06	3225040	2.93296e+06	60949.2	133184	53891.4	0	729772	939169	404402	437287	0	1.03926e+06	1.12059e+06	4.08165e+06	1210844	817272	2325378	5.22326e+06	853128	633204	170128	712800	513106
69124	933056	925357	4.75615e+06	2.38222e+06	4195037	1.13611e+06	121223	774883	1.83335e+06	2.99596e+06	3.95243e+06	4183841	869924	639860	744739	247118	1.06773e+06	549640	0	821926	703384	0	2.54914e+06	1.46769e+06	0	123984	0	0	119337	0	1.76843e+06	903585	873972	0	156498	3.88381e+06	0	359987	60347.5	723442	2397543	492574	1.7768e+06	1.46021e+06	0	1116516	779283
69483	9388719	12094158	9778835	8822921	15090664	5.09393e+06	494580	1741878	1.81259e+06	15147814	4.09704e+06	7757601	12055297	7.91495e+06	3.13399e+06	1.23282e+06	11911729	3.75995e+06	1.48563e+06	308903	3.92436e+06	0	3084259	8642590	3.96557e+06	21140478	3.74242e+06	135313	2.37342e+06	56087.5	1.45018e+06	613199	67709.4	345759	0	988416	1.53674e+06	2.08451e+06	566414	231641	5.95138e+06	6329291	592791	492543	0	675340	705112
69485	6.30422e+06	8742076	6995379	6.75216e+06	11434812	3.62122e+06	289091	1272183	1.38923e+06	11381717	2.97786e+06	5.66618e+06	8980915	5.86257e+06	2.45638e+06	862963	8667308	2.66746e+06	1081588	243521	2.84761e+06	0	2225995	6.07548e+06	2.71163e+06	14620748	2527426	0	1.69455e+06	0	1.0069e+06	405730	0	271222	0	653551	1.00262e+06	1.44968e+06	371174	144448	4432190	5409500	381426	395512	0	457009	493567
69931	8034853	9355063	9322984	9251028	8967914	9441983	7455119	9950724	8761718	9027617	8681932	8996785	9086596	11045968	8704670	8461154	9468800	8467047	8541052	10192042	9000411	7099199	10556696	9766467	9711986	9149792	6877415	7.27799e+06	7437311	7706118	8619059	9292215	8866356	8.0545e+06	7.64576e+06	9111489	7.25455e+06	9237513	14782016	7241847	9416499	9055455	8929448	9828950	8.21732e+06	10010312	10172344
70389	219571540	147534240	128122340	137740480	207401220	112532960	111557416	185242990	165857870	89778216	238136060	78731490	136184770	120970520	99144570	77597420	147501540	213439300	96492184	180246190	99959230	33219820	112470136	137419220	112988440	121062500	41149510	38090960	40677190	35591584	99888080	151341740	98186580	55640020	47966756	158544770	61045780	87330750	79337770	59513604	98362020	117513660	197806930	126484970	56422016	136636130	123990500
70607	1.25648e+06	1.15397e+06	1644651	2.44252e+06	896525	771583	319742	1.78292e+06	1172214	654118	1.12024e+06	1.11683e+06	2.85793e+06	2.74411e+06	1.01677e+06	665997	3.21415e+06	2.04519e+06	1.03845e+06	1.92023e+06	1.04967e+06	0	2.19923e+06	1.98018e+06	3.08477e+06	2460434	108151	56856.2	0	0	1.79213e+06	2.41359e+06	3.83476e+06	403140	0	1.38951e+06	438271	2.26265e+06	1.66865e+06	518577	1.29146e+06	3.03903e+06	1.6655e+06	969464	257115	1.57042e+06	2.62205e+06
71071	8741190	14075175	5444147	4439138	12730004	5801480	5786709	10705522	19083582	3.35484e+06	3.69932e+06	3.35735e+06	9875056	4.68249e+06	4.17563e+06	3.76135e+06	3.36783e+06	4.58635e+06	3.34204e+06	4.72048e+06	3.40584e+06	2.42857e+06	3.11431e+06	5379023	6446002	3.52091e+06	2.7126e+06	3.25986e+06	4845806	2700472	3.85276e+06	5277853	4639509	4.18773e+06	2.63631e+06	5.72058e+06	4.47074e+06	10540582	6650946	4.71083e+06	14521492	4825771	4.38721e+06	5.08735e+06	4.62863e+06	5.14965e+06	6.99652e+06
71518	6.45504e+06	6050386	3140704	8807010	7.97162e+06	1.31541e+06	1.32646e+06	5219664	920430	4.18933e+06	10383390	22544580	6.86433e+06	5.96851e+06	1.28218e+06	308618	1.93248e+06	1.01166e+06	717692	1.41431e+06	1.00726e+06	0	3.30117e+06	5289655	6.05088e+06	2.59465e+06	0	0	0	0	141531	183351	0	400933	0	1.95535e+06	1.01025e+06	1.83398e+06	686964	199301	2335647	1.27255e+06	845074	505942	0	51544.4	1.57444e+06
71520	5.8803e+06	4158242	2.22897e+06	8140672	6456996	3005200	471807	4.22795e+06	691107	3.34016e+06	7537158	16304596	6.1644e+06	4.36908e+06	910146	284108	1.43108e+06	2.23734e+06	565320	629296	847299	0	2.37422e+06	3.61882e+06	5518029	1.97702e+06	0	0	0	0	57520.7	0	0	55551.9	0	1.07256e+06	659227	1.24919e+06	1.05716e+06	113762	1.70788e+06	1.41316e+06	533042	504540	0	0	1.11235e+06
71684	12999799	11408731	14629478	14201043	11101196	9119136	738565	9321126	20427956	8.30076e+06	12878032	12717637	7.78512e+06	12792179	8.38319e+06	2220413	20493090	18549670	4149856	40635884	6.82718e+06	0	11116713	25039128	4966612	15967945	951886	561394	1506840	0	20097050	34059788	13548845	920407	3.11311e+06	47762456	2285513	7.65759e+06	2.55836e+06	1.36441e+06	11905150	11460619	34103256	30618796	3.79347e+06	38173716	33299206
72179	30199814	26026396	24071418	17545318	30241520	16939304	11328346	18639670	25123356	8269826	33993280	24940624	21374588	29028032	18698168	5.27658e+06	27070740	38986932	5.35309e+06	19345986	11563834	0	16676446	22843886	10550650	28615590	1.02331e+06	942244	2.21692e+06	0	9953681	12270198	3.67957e+06	1.97342e+06	694021	18789488	4101527	20135878	9360454	2.97778e+06	19746054	21202546	9599112	7.88057e+06	1376228	14791487	21576788
73289	2.30791e+06	4.32593e+06	4.80809e+06	4603601	2.79678e+06	3.06125e+06	2.44645e+06	4752343	6.06118e+06	1.76702e+06	2991016	4.03723e+06	6565885	7.01967e+06	2.35866e+06	989642	6670703	5064619	1.34996e+06	3.32204e+06	4.63246e+06	0	2.9236e+06	3479568	2.21815e+06	3.37627e+06	329874	294365	548965	381222	3.48062e+06	3.14285e+06	1.54242e+06	817623	0	2.41449e+06	601244	3383719	1.08577e+06	290541	4411509	3.76066e+06	2.22948e+06	3588295	367768	4380580	2.19687e+06
73660	8368560	978928	13290409	3.21057e+06	3.47484e+06	1.39961e+06	0	306701	8766531	4367376	6.48589e+06	4.16028e+06	137685	1.57934e+06	481938	0	1.0154e+06	277263	0	741791	569405	0	1.88112e+06	1.05586e+06	271695	436547	73171.7	0	0	0	673746	447897	137801	0	291461	3.58337e+06	0	56796.4	0	598959	1.44088e+06	0	3.17218e+06	1.41467e+06	53142.4	2.00194e+06	465062
73915	13226224	17920682	8443168	9171948	5275371	2.43871e+06	1.52652e+06	5558994	5801479	477742	2.5726e+06	815560	31735326	9507212	7854248	5.23033e+06	14650910	12436996	4847394	29573412	3.71297e+06	0	8878965	11768523	14740585	45713320	771629	1.04166e+06	1.59633e+06	0	32405136	26403708	35045550	877284	3495063	57436620	7754805	19159766	6443718	5456790	15789216	20759866	36583140	31735730	4.47171e+06	43164684	24873998
74807	349491	1.93843e+06	680504	52028.2	1982541	427193	0	0	0	2441160	53950.3	1.90977e+06	2.02842e+06	287949	308821	133210	3.42887e+06	441680	52600.7	0	1.20492e+06	0	1.55685e+06	4.08067e+06	616507	4403182	1.32456e+06	0	706560	0	998262	135912	0	0	0	0	0	325196	235650	0	2245410	534966	153152	125129	0	480687	141988
74865	1.49262e+06	10083752	3.41418e+06	261690	10053814	2.12105e+06	112858	188819	0	11785583	354088	9540222	11164608	1.61084e+06	1.6056e+06	962023	17240154	2.26813e+06	377569	356678	5.43248e+06	0	8777006	21290004	3.17589e+06	21051522	6.80905e+06	0	3.2167e+06	63322	4815931	925146	0	0	0	345476	352814	1.73036e+06	1.20108e+06	250731	11984073	2573845	960548	772003	0	2.38319e+06	760240
74866	2.84639e+06	17414996	5.50906e+06	469942	19751856	4.27008e+06	370745	465789	65022.5	24092232	764927	19375746	18999460	2918232	2922875	1768393	32407340	4.18422e+06	698676	736130	11909675	0	15318531	38775056	6211633	39911436	11999971	0	6.46454e+06	258674	8693778	1709487	205362	123433	0	876686	846711	3.39344e+06	2.01425e+06	608659	20664178	4.58082e+06	1.9983e+06	1.53733e+06	75787.9	4.16203e+06	1.4394e+06
74867	3.94908e+06	24743390	8.24886e+06	1.63267e+06	27206540	5.72769e+06	494593	897132	197391	32618238	1.81605e+06	26935100	25840604	4.02064e+06	4262771	2.6352e+06	44834890	6001707	1.06251e+06	1053382	16874006	0	20772372	54302240	8522546	55666972	16328977	75571.2	9055040	387404	12555719	2392485	316912	274487	0	1.25983e+06	1.16364e+06	4660066	2.63699e+06	850478	28988224	6.54263e+06	2.73916e+06	2050585	239469	5584373	2.03302e+06
75460	283785700	46335550	68688670	57580012	30940232	43810270	43333550	36835348	62971576	14444954	43585028	25572460	32312652	40293204	19398044	18342924	76120380	65632520	46531616	57632840	40660696	1.46053e+06	30920106	51953350	29044220	23265998	28086176	29415676	101586280	2.4222e+06	27156590	51435936	36828980	73039490	38181504	61383492	37730824	44616840	29670610	13591096	21694546	56237756	48499380	27653184	30561894	36029228	221724580
75550	8062686	22527592	27870886	25415694	31077736	37876884	32477530	43357740	27570418	36175452	49057060	23281360	7855986	30087992	40262056	33797868	16004179	34310040	29982680	29975452	27334236	41268260	18005404	19317708	33522158	19390436	45356292	21660738	21167486	41751532	31930008	38471070	34340460	13466639	13878267	30444430	18881070	37098450	50343744	32018624	37262684	37774296	30781734	32742238	37087840	31803382	27454572
75666	461836580	636633500	516440450	673081400	413301500	425138530	432289630	410121700	437276770	543879040	485241660	383152300	753730100	612282430	448432000	495909470	623106100	663782340	641366140	727189400	610072600	38335210	773386050	589150300	369581630	474001920	52467190	82109600	111906810	17850976	326218700	409036200	379454600	167573340	196912240	424363330	196266610	416991840	254862640	241123200	444299520	489615650	513247970	408739140	416911360	470950270	443733340
75825	1.57221e+06	733427	3471159	1.73209e+06	3.47672e+06	937427	1.74774e+06	3300281	6.93418e+06	922530	3.24088e+06	2.87424e+06	1.80518e+06	1050593	567667	799972	734809	568020	188026	585611	943876	0	575076	1.17501e+06	1.08398e+06	1.86667e+06	57508.6	56920.7	197035	330308	4.00558e+06	1.45051e+06	455261	450911	0	1712364	214311	2030371	275238	142299	1608788	1.22306e+06	726551	1508413	1.01766e+06	1.60571e+06	1.0909e+06
75857	0	0	5437347	0	3.74732e+06	0	0	0	0	0	0	0	0	0	0	0	0	0	0	0	0	0	0	0	0	0	0	0	0	0	0	0	0	0	0	0	0	0	0	0	0	0	0	0	0	0	195023
76097	5713224	263167	935660	263092	467529	537742	518863	662962	1.05372e+06	0	307483	389843	152213	197675	180514	64330.6	275791	179388	266975	332349	128463	0	69271.8	238126	560847	197002	1.69096e+06	660525	4.13785e+06	0	537640	1.12583e+06	503376	2.6617e+06	1.93552e+06	1.35291e+06	2.04579e+06	618459	400024	301058	229542	694023	414594	194788	549522	302951	7574293
76187	455456670	631163600	511050050	649746500	392305860	425092160	429410880	393503840	431500500	541577900	472576420	383054700	751640260	606722000	445937400	490216400	614814100	649356500	638866300	723964600	580558100	38080764	20175164	574955840	367055070	473425600	51437836	81236830	111221050	17263554	325949200	399366460	374567600	166549340	196794580	414496350	196180740	403959100	254537900	239752600	433612450	476762750	513220700	393583070	414909760	470490100	436799460
76276	767130	1.10501e+06	2.12346e+06	519879	1.38783e+06	426893	253087	833707	621244	462449	1.77587e+06	1.01109e+06	774660	347469	1.00505e+06	59593	231752	1.12359e+06	162651	850105	110479	0	533232	735891	1225549	2.51424e+06	114535	74136	239344	0	4281078	2.04122e+06	3.86692e+06	53861.1	509752	6.51188e+06	818354	1.35293e+06	518558	648010	955031	842016	2462004	3104924	352689	2.92134e+06	1934719
76284	215543	0	142410	0	350139	0	0	0	177727	0	0	0	0	0	0	0	0	0	0	180673	0	0	0	56121.3	434180	908394	0	0	0	0	1.70844e+06	986318	1.14712e+06	0	0	3062705	190031	515118	56843.2	127426	264106	234699	1.04496e+06	1.35279e+06	0	1.24085e+06	323541
76442	47616770	22522034	25593772	16275015	39523470	33117000	19310754	37725068	40454532	17486744	29059536	31227468	19860700	25987976	23282996	18099028	21955558	33578700	18376766	41376244	14699336	3.40549e+06	18785126	22805364	33579588	82105430	7405783	8.34012e+06	11155135	3900050	51307948	38306956	34668956	12383218	14900627	47843780	20522838	37413060	22707754	35661576	25912952	26806104	37396788	55227830	23204886	27877494	36933816
76615	259223310	469169700	331404700	471574620	239915020	262012590	296572060	293318080	251110020	368579780	319546000	251432370	558855600	417116130	287638000	363682720	439388830	436447400	452991140	439470620	445757300	21001334	579252700	442923200	224342000	214505550	16880636	30906550	59307260	5.66287e+06	136303440	222336700	229402640	85342490	103377630	207061860	77331870	231479330	147163340	84710270	303219230	331164900	310997630	218082860	276469400	292978300	288608740
76809	909896	499612	849266	437222	940605	613862	590525	567261	743682	410602	746134	410607	551850	374835	543030	306540	498722	1.00576e+06	273352	934691	499288	57409	591169	457932	580040	688656	254499	4176483	7.7647e+06	134143	1.71345e+06	1.05461e+06	978482	5.57225e+06	333158	2.31563e+06	540300	1.0524e+06	607575	508564	738993	1.31281e+06	1.12416e+06	1.34502e+06	602501	1.36391e+06	15376122
77030	34378380	44528530	35342700	31013032	423353660	31509280	432289630	410121700	437276770	35534896	31004110	383152300	18582288	37675372	29457526	34646210	40044756	63466564	40929732	727161200	37008132	38335210	724309760	35142356	369581630	40036304	52467190	82109600	111906810	17850976	326218700	423528830	379454600	167573340	196912240	424363330	196266610	429496400	264623900	241123200	444299520	508479840	34781560	418052740	30089962	470950270	443733340
77238	9383313	5500036	6012513	5032727	9442752	5704059	2305764	5563912	8007073	4.0513e+06	5.52144e+06	6794539	8576107	5625449	4302471	2.81459e+06	10391115	7268750	6314637	7.57994e+06	4.79855e+06	0	6.16788e+06	5.43418e+06	2.23699e+06	3.55236e+06	0	733826	454563	0	2.53842e+06	8.15121e+06	13793601	518923	1.9281e+06	7.79741e+06	980169	3919914	4.18286e+06	2.80369e+06	7405873	4312288	13742143	12065234	1.70633e+06	16184730	15591978
77503	273147400	473804160	356021570	11796073	241867620	279751260	316425540	296031360	253214050	400363400	320919070	254623280	46454470	28127404	304313800	390742940	36659736	441371230	37988100	444420770	445813000	21419304	43776060	446897280	226547860	215548370	17584606	31718318	59516350	5.86897e+06	136397700	222635950	235044660	85374200	103682420	207802270	77449010	232694160	147639840	85658936	304858400	348708500	328027360	218515820	276585660	295641700	288907620
78301	2.2896e+06	2.79643e+06	1.65874e+06	2.59635e+06	1845699	1.62287e+06	833544	2.6956e+06	2.65123e+06	1.33547e+06	1.51496e+06	1.78985e+06	4.40966e+06	2.91085e+06	1.3886e+06	1.14964e+06	2.71171e+06	3.64569e+06	1.68457e+06	3340187	2.0156e+06	0	4.05363e+06	2.69376e+06	2.30703e+06	2343119	117844	51651.6	263199	0	2.23782e+06	1.75328e+06	1.87547e+06	276289	334781	2.13151e+06	768277	2.87414e+06	991693	861609	2.14259e+06	2.20188e+06	3.02888e+06	2.46016e+06	521381	2.18634e+06	2.57979e+06
79288	24215962	26267596	5.26726e+06	12691552	2818756	6267390	10181525	21729240	2.26591e+06	13742993	23839620	2424051	52390976	19537678	2.62678e+06	10476206	6.96903e+06	10324269	49743590	44193412	45026188	308948	25887666	17078116	1.63633e+06	5.01335e+06	471043	662549	146380	1.18203e+06	9990158	17551616	14767829	670713	849882	20055032	1.29091e+06	15884350	9761253	671174	1.86245e+06	22412038	6.64563e+06	1.38635e+06	5836716	3.65807e+06	23919612
79567	22935018	16791464	17858264	25377308	19053164	15842353	4218072	20934352	18723002	9193701	22354116	13788302	20755532	17645080	10409168	8299816	18648744	16399621	6.02186e+06	18677612	8808666	0	17215910	23597656	23753946	56770804	958938	881730	1.61471e+06	64361.6	15894643	20362330	10956915	2142990	2.57381e+06	21234730	6435252	17919254	8200050	10809430	18619688	21268178	22457978	24964786	4684579	15484184	22402594
79823	4586814	796607	3.25635e+06	1.62862e+06	4.35933e+06	1.91585e+06	0	503384	537378	1635081	1.90899e+06	798250	1.73503e+06	2966848	1.33717e+06	331071	1.86698e+06	660819	327797	527335	1.23916e+06	0	376833	532150	575364	530253	0	0	0	0	271828	336490	197718	0	0	450897	142236	570670	0	0	377083	1.00912e+06	644382	388613	0	441468	169662
80530	5.3319e+06	6253265	5290928	7.25691e+06	5.54099e+06	4.23778e+06	2.9067e+06	4278497	4353012	3.63951e+06	6921691	5.36666e+06	3.95356e+06	3.9745e+06	5.15758e+06	3.97651e+06	5.38062e+06	5.10817e+06	4.10801e+06	4384565	4.72739e+06	887163	4.84367e+06	6133308	3.35492e+06	2961955	1.96875e+06	1.4199e+06	2.12607e+06	1.00778e+06	2.63927e+06	4437024	7061754	2.56782e+06	3.2924e+06	4.52229e+06	1.94421e+06	3140822	3.9902e+06	4.46143e+06	4.77902e+06	3890688	5.87484e+06	4716898	2289378	5890492	6.47107e+06
80557	152684210	95887850	86224600	113903390	148249730	111026710	31172344	116330780	126403120	65834290	112179160	99359816	124977400	68461890	75533304	35356584	171990240	149036860	104847464	124889736	56727736	390157	141722770	91673260	27605982	42409456	1.43606e+06	16192531	7271270	271879	31179344	138615660	191459520	6372935	41287948	89452890	13228825	46275536	68128060	52462856	92638730	50701320	162401920	143578940	21370882	184560380	186074500
81100	2.95758e+06	7.31568e+06	4.38695e+06	7894197	1401172	3.87396e+06	8138158	1817703	2.26591e+06	7646013	3.17777e+06	800251	22901004	13608407	2.62678e+06	8739621	2866525	10324269	25601588	7580952	14621863	58107.8	20027038	12240624	3.4495e+06	2.8809e+06	89291.9	210840	146380	105221	2.75284e+06	2.6614e+06	1.54688e+06	738194	735712	4318908	337747	851183	1.57372e+06	667167	2.71734e+06	4136259	4.19822e+06	1.75059e+06	5815669	2.40722e+06	2503180
81667	3.80717e+06	7951308	9570303	41767970	15229012	3.79202e+06	562154	34522084	2.02955e+06	6.0215e+06	21901374	6.71953e+06	2.63397e+06	3.06038e+06	4236280	3.56886e+06	3.87521e+06	3217439	4.92511e+06	11124507	3.09322e+06	0	36124324	11612117	1.4371e+06	3.26112e+06	228823	773671	628801	0	18493214	3.09013e+06	7071422	9221522	2447579	3.09107e+06	1.25139e+06	5055075	13151978	558088	9689246	7408635	1.6071e+06	1.13709e+06	1.72698e+06	1.59204e+06	2.75246e+06
81931	469539	761334	0	1216721	5.23371e+06	309465	656644	1.02723e+06	448642	0	427656	1.12955e+06	787422	0	196876	0	0	61587.3	140058	0	0	0	1401554	263463	52251.3	57490.8	0	0	0	0	63552.2	694974	56030	0	0	1.38879e+06	0	252214	0	605223	54492.9	216494	4.9095e+06	1.98061e+06	602452	379217	801663
82114	30934276	26936702	20801244	39124890	26269184	18187948	5648663	23630918	28437294	13954068	28606164	20458940	37692696	24256756	11037356	10767809	25477348	23380316	15509846	34910810	17958744	0	36923416	32734626	22396586	60050640	1.17733e+06	1.09665e+06	1.55234e+06	82801.9	23952172	29254844	13705178	2.11649e+06	3.29638e+06	41479468	8896169	18885890	11775028	11877163	18019642	30690366	28704874	29382822	6.25542e+06	35578356	25097958
82720	4.07508e+06	5895216	6447649	5.06454e+06	5829555	3195901	865148	5.4156e+06	5.4398e+06	2124838	4.90639e+06	5810406	6775743	6267833	2.89791e+06	731886	6.47592e+06	3868202	1.92661e+06	5553576	2.92999e+06	0	5311036	5519055	3.285e+06	5219210	130296	164631	282036	0	6027466	5.19668e+06	3.43327e+06	135661	272629	5283890	1.4148e+06	7138032	1.93517e+06	1.26409e+06	6.34184e+06	7.19282e+06	5524912	4439050	75413.5	5603751	3.85254e+06
82723	28247824	23173734	26200912	23334744	24835172	19583320	1.7532e+06	17814992	32077704	13289145	26322184	23815028	16186126	24064698	14065885	4244669	33080582	37258620	6.75484e+06	61964628	11502409	0	16005658	41640524	11025214	28774102	1.77037e+06	1.14756e+06	2.88393e+06	52596.2	31952654	65094364	23034402	2.37547e+06	6022201	90437490	4514173	15376940	4393562	3.06818e+06	19326754	17757892	58958020	42573580	5845959	57314692	60420348
82727	4.07508e+06	5.77278e+06	6.12675e+06	4.94133e+06	5829555	3195901	865148	5229244	5306467	2124838	4.90639e+06	5810406	6514502	6.45615e+06	2.89791e+06	731886	6265141	3868202	1.92661e+06	5388939	2.92999e+06	0	5.17222e+06	5347587	3.285e+06	5404727	130296	164631	282036	0	5.94852e+06	4775023	3.43327e+06	135661	272629	5084314	1.4148e+06	7071413	1.93517e+06	1.26409e+06	6.24009e+06	7.13811e+06	5459820	4371927	75413.5	5707684	3.85254e+06
83347	28664034	72122744	33945080	76446424	20613504	22792192	21923112	20676442	24432690	34273240	33728340	17924676	105140330	54112140	22335358	35819256	71786680	74568560	92220250	62354350	55154964	1419127	346568100	60729228	9934483	13957235	12789554	22939116	34075456	1.80787e+06	11184860	28865570	31617804	63150508	5229882	25099042	53221076	20218924	16174424	7373262	33915176	36057680	52091550	26811568	16322650	55401370	56554390
83377	10905199	9562439	8.24631e+06	12863743	8153767	6.03616e+06	3.73373e+06	6737025	8396299	6601797	8165189	5.79358e+06	12271167	8323958	5451595	7663250	10732396	10697918	6201295	10077736	8142434	1.51135e+06	5.8297e+06	8786106	4.74857e+06	6640814	2.87303e+06	3.17997e+06	3065732	779192	5423322	8394792	8429521	3.42271e+06	4742580	8353538	2537825	6540825	5740750	3.62838e+06	8636137	8521760	9304685	7442405	3.89922e+06	9903625	10266717
83926	50553304	49558550	66211624	50092532	38208656	26626818	3.87725e+06	48200628	69823850	23196342	33173686	37538704	29300230	46991000	19745426	11925887	44717796	32659664	8586428	75685040	25988354	0	31650664	41236170	20388134	22098948	1.26967e+06	1.3999e+06	1.97782e+06	0	35054452	64444644	28172406	3089649	8631894	83675330	4739194	26379116	9425410	3.58269e+06	18367818	27811370	94686290	81272180	10408945	76310700	72539730
84409	374859	1.76109e+06	2358228	1.08427e+06	719826	600984	1.43846e+06	2.2619e+06	4518838	572788	985744	3.74422e+06	1.9864e+06	2.18257e+06	419446	545460	2.84618e+06	1.0043e+06	800492	1925594	1.77123e+06	0	767089	1.59217e+06	999450	1.83636e+06	0	0	183207	130840	2.89037e+06	1.19472e+06	311722	285911	0	711576	150218	1.5744e+06	523497	0	991934	1137157	1.0613e+06	1.49932e+06	316426	1.8286e+06	1.01457e+06
84605	5.04812e+06	3477858	2360225	2.79706e+06	3.80122e+06	3.23811e+06	3.37831e+06	8034162	4.31922e+06	5157846	8864819	5.55883e+06	8.35278e+06	8443442	7.19369e+06	771864	7467644	5362879	3.58891e+06	4.14344e+06	3332374	0	5084425	6512485	18633100	6.97158e+06	865886	1.70509e+06	1.49758e+06	57656.2	7.62318e+06	3515470	2702383	2791774	825234	5124282	5.26434e+06	13066607	3.08533e+06	5.83207e+06	7.64546e+06	7292318	6.24599e+06	6050098	2.11756e+06	4996338	3.37586e+06
84615	7330357	5.25331e+06	3654840	4.15695e+06	6178240	4.79204e+06	4358587	12422731	6.64361e+06	8.36607e+06	13497235	8476487	13264576	12726363	11196021	1.3788e+06	10861053	7820692	5567709	6411394	4.79594e+06	111303	7292748	9669743	27906740	10835336	1.35633e+06	2693546	1.29398e+06	0	12390504	4860020	4552112	3.26635e+06	1.3584e+06	7715819	7.9268e+06	19803046	4618396	8206007	11938994	11470963	9565403	9541270	2.73866e+06	7.48821e+06	3841037
84631	1726499	1.40906e+06	870556	1.10816e+06	1.1779e+06	1248885	724049	3350957	1.71527e+06	2.04018e+06	3562974	2.04784e+06	3215613	3.12246e+06	3.23187e+06	265127	2.61902e+06	2.0484e+06	1719830	1.64741e+06	1134475	0	2.00035e+06	2.54695e+06	7469812	2.55997e+06	74977.3	468576	210786	0	3240016	1.37717e+06	1.16207e+06	529816	246082	2124268	1.96746e+06	5126873	1.24776e+06	1.96636e+06	2.92491e+06	2.77709e+06	2445204	2402034	473036	1.82228e+06	1.05478e+06
84817	12295768	9258251	7850903	12420423	7.78986e+06	5.85582e+06	5.32195e+06	6188019	7951861	6.34034e+06	7.17667e+06	5903380	14959346	9451466	4.84399e+06	6814091	9953239	21047200	9862681	9787252	8142434	211793	30632834	8786106	4.74857e+06	6.46655e+06	3.13412e+06	2.56551e+06	3.10891e+06	1.50365e+06	6169205	8482282	8.05921e+06	3.978e+06	4742580	7.5141e+06	2537825	6854910	4.53432e+06	3.78302e+06	8923695	7.81486e+06	8901159	6712694	2.73746e+06	10252922	9385906
85303	3.97223e+06	4.80343e+06	6683674	4796414	4279298	3135641	650549	4.1932e+06	3.07235e+06	1.83759e+06	3.12037e+06	2248508	2.67781e+06	6592980	2753547	1.23361e+06	4.44842e+06	5.35176e+06	1.24022e+06	5120019	1.94914e+06	0	4.15481e+06	5.92003e+06	6727700	4.19047e+06	271974	252603	263372	57697.1	4.41165e+06	4.07923e+06	4453648	624150	513940	4.25187e+06	944040	4260971	2.04989e+06	1488349	3.89496e+06	5.02159e+06	6018519	3924150	711874	4.34039e+06	8175760
85749	958122	669668	1.07783e+06	550245	1.02572e+06	557530	210371	1.13303e+06	953240	294576	2.07727e+06	851195	954867	1.07681e+06	788458	150797	946134	1.05473e+06	157205	1.58211e+06	389758	0	434640	1134981	1.51703e+06	1.86252e+06	0	0	0	0	836513	1.53361e+06	156900	202636	63623.3	2.86206e+06	546617	2.7769e+06	418878	649027	2289616	2.40917e+06	2316257	2.01941e+06	72598.4	1.3809e+06	2.42153e+06
86171	9512732	3.2177e+06	3.0088e+06	5626974	5707062	1.73521e+06	178984	1.59361e+06	1.1461e+06	715481	3.9029e+06	53762.5	219835	135361	3.3201e+06	2.59556e+06	0	7.12199e+06	0	601844	0	0	1.35766e+06	8404443	126725	382044	0	0	0	0	6383428	4.81961e+06	4.14385e+06	0	367460	7.45047e+06	0	3.76464e+06	1.22967e+06	3.29793e+06	6230686	112760	4106246	3359418	1.2342e+06	3.39248e+06	4.49747e+06
86385	0	0	0	0	0	0	0	3828035	0	0	0	0	0	0	0	0	0	0	0	0	0	0	0	0	0	0	0	0	0	0	0	0	0	0	0	0	0	0	0	0	0	0	0	0	0	0	0
86502	12409697	10432776	6613150	24831998	9151854	6.69367e+06	6039607	6216172	6272433	7.07154e+06	7.20454e+06	6.52709e+06	26761176	9451466	5.3318e+06	7349428	11312260	20419304	12705365	8920688	9691755	211793	32335182	9840363	4.15729e+06	6794504	2.7903e+06	1.65407e+06	2160528	1.36364e+06	5491852	8.01444e+06	7.69105e+06	3383729	4323536	8975630	2246447	6111568	5.18397e+06	3.34235e+06	6.20161e+06	7.30858e+06	8725984	6712694	3537575	18310404	7011986
86644	4546567	3.43998e+06	2360225	2.92199e+06	3.57654e+06	3.07744e+06	2.69839e+06	7.85519e+06	4.22428e+06	5.08821e+06	8660234	5.35316e+06	3881732	7.96411e+06	6.94282e+06	771864	6844508	5.19331e+06	3.55686e+06	4.11601e+06	3.21115e+06	0	2.17072e+06	6.4465e+06	6.94706e+06	6459095	831303	1.6758e+06	1.27751e+06	57656.2	7707184	3.43609e+06	3.02353e+06	2.12243e+06	825234	5124282	5.02119e+06	5380699	3.03643e+06	5561332	7274111	3.61243e+06	4756158	6.15283e+06	2.08595e+06	4.88474e+06	3.33655e+06
86696	7275063	5274173	3.86409e+06	4.66682e+06	5743922	5.17082e+06	3.71698e+06	12681938	6.82213e+06	8.3663e+06	13500443	8617464	12962573	12450232	11077955	1.34397e+06	10081273	8.24564e+06	5434272	6411394	5138306	111303	7.92737e+06	9888349	6527628	10089335	1.35633e+06	2.60987e+06	1197913	0	12567832	5560812	4.62399e+06	2.68656e+06	1332342	8.1608e+06	7.68334e+06	18939402	4.6906e+06	7794456	11286412	10632555	9945357	9585073	2.50741e+06	7324721	4470578
86836	2258112	1.7741e+06	2.84373e+06	1865725	1922845	1.03364e+06	132765	2.02559e+06	2.32057e+06	862972	2145067	2.07918e+06	1.60186e+06	2.18983e+06	1.13741e+06	255385	1.8272e+06	1.48316e+06	282550	4.12009e+06	1.10605e+06	0	1.16972e+06	2.79989e+06	2.06002e+06	2709441	0	0	57153.4	0	3.3211e+06	6.26108e+06	2.58133e+06	60652.8	744528	10176340	739215	2.85303e+06	481295	718580	3294072	2.29648e+06	8.09514e+06	6.81425e+06	866892	5655398	4.13144e+06
86970	1.75051e+06	1.15395e+06	1.07007e+06	1.51954e+06	582495	903778	5.61585e+06	1.17428e+06	814610	620682	2.47668e+06	750318	1.52343e+06	1.54471e+06	965472	612555	1.37448e+06	2761529	737939	2.12197e+06	773985	0	1558777	1.57988e+06	502972	629049	120195	79060.8	522310	0	538971	650119	633657	484415	145572	803818	223933	687642	347332	291586	728492	911661	1.1694e+06	700956	1.57147e+06	1.82707e+06	1.49082e+06
87221	5938540	5.82404e+06	4.61561e+06	4.27639e+06	5.68018e+06	2.22018e+06	907127	5459863	2.93655e+06	1.4414e+06	7.28451e+06	3582847	6110234	7.19326e+06	4.01615e+06	1.08084e+06	4.97924e+06	5.78523e+06	1.43476e+06	2.31048e+06	2599130	0	2.9311e+06	2.33884e+06	6783948	8072318	289365	456794	405333	0	1.8652e+06	1.31272e+06	1.05099e+06	665644	0	1.11789e+06	2.21212e+06	11865994	2.51844e+06	2612594	9867164	7.905e+06	1.08274e+06	759016	51898.9	1.13865e+06	1.00851e+06
87527	18131000	17411220	16766028	15787805	16292530	9899357	2.81258e+06	16488506	15308154	7.22293e+06	21725256	12580265	19682414	22444304	16071053	4796439	21177058	21126816	5873663	19087964	10258346	74651.2	14664533	17076818	18595564	28408964	1.11514e+06	1.24655e+06	2.26399e+06	642668	14509019	20968602	8706548	3.55647e+06	1.93537e+06	24609268	8223397	44334164	9126586	8852615	33210166	40428990	23915132	20666458	2.14457e+06	20220628	27274802
87608	710893	931660	1.01417e+06	406856	1289773	419484	56894.1	490465	1.06332e+06	603321	759421	815381	1.18476e+06	1888804	853898	64565.2	1.41981e+06	1.52827e+06	221077	1.15773e+06	724482	0	478639	901924	1.37867e+06	2.20562e+06	0	117650	56831.5	0	1.16701e+06	679746	414994	163850	59846.6	1.77257e+06	731058	3497357	84281.4	807461	2.39598e+06	3066861	1.50158e+06	1.36659e+06	0	1.15196e+06	932697
88197	184754530	308041860	197534300	305560800	149224500	179820580	170344430	128442970	160446850	245854460	189792930	141505820	430174900	330209800	165998600	229648320	342568580	378656900	330966820	449519040	336437980	5.85531e+06	427185300	347491740	136356700	284563330	12420114	14926815	26749180	3.68947e+06	118684560	172439420	129456880	34206340	42716596	173072130	49527348	144467860	65961596	79933220	156857260	208889980	221019900	164065810	145056340	179219100	166553950
88459	109924424	136990300	94984520	160072860	37193404	69282440	59336200	75272880	80390490	78479000	112487896	75347160	207889980	114398830	46919970	75868240	151878300	158130290	168424670	118173190	121164904	1066727	229967900	114714870	39720424	50221050	2.12086e+06	6322627	6.23151e+06	276742	37361436	81779496	95848150	9485397	19569114	74767100	10894196	64524700	46034636	25106348	45617964	57323990	112427290	85170730	50003056	123242880	121434810
88610	30997296	23413438	29626252	23915016	32435750	16389863	5836048	4.951e+06	27195454	13707219	7.17149e+06	25547408	34728588	34998610	3.5862e+06	7487952	26896982	29349748	10712765	25834880	22159566	0	20363856	25490252	6650428	35814884	2.49115e+06	3.47124e+06	3.2815e+06	140179	21369364	25644884	10829331	7.20452e+06	2.63712e+06	34771300	13535826	8790431	16513043	16801528	8135960	6.66095e+06	26446698	24837622	3.75427e+06	28564778	28764116
88857	15613790	11056471	10535843	11271643	9274923	13904223	9315086	12851534	10937281	8380838	11915108	9191646	14456840	16091757	7615446	10536552	12378833	18766708	10871121	24236134	10517825	1.096e+06	12924535	14592552	9874270	27687656	2.68128e+06	2.50117e+06	4.6779e+06	1.41407e+06	11434788	14414600	10829932	5164735	3.82285e+06	11522966	4.78242e+06	8363890	7.99268e+06	9434158	8015675	9090802	13500324	13430967	8737056	9498935	13045309
89050	7.92395e+06	4.92105e+06	3.40543e+06	4324570	3.10723e+06	4.60444e+06	46297444	5.10748e+06	4.07712e+06	3621842	10419390	2.98644e+06	6050533	5562313	3.49228e+06	4.08114e+06	5114083	10036498	4795032	11966575	3888210	795022	5.49792e+06	5740081	3.76113e+06	4.13827e+06	2255202	1.65357e+06	3.62857e+06	860244	10058961	11794618	8749059	2887154	1.84952e+06	8.15545e+06	5.58596e+06	6928261	8.34726e+06	4.45246e+06	3150920	12911511	8.1948e+06	4.78466e+06	8907478	10587325	4.36511e+06
89155	2.68677e+06	10236083	2384390	17823654	2045114	2.97953e+06	7.45413e+06	4.95816e+06	1.97765e+06	12441828	3.42726e+06	2403843	20679674	8.15634e+06	2133926	7427478	8416975	9386374	15745177	6358912	17450346	290180	25498130	8686609	3.06611e+06	1.22358e+06	1.47371e+06	659298	1.42509e+06	684595	1.86541e+06	2.21478e+06	2.80639e+06	2.26695e+06	1.66437e+06	2436810	2.14982e+06	1.87033e+06	6.59125e+06	1.1869e+06	2166380	5.48939e+06	8636963	3.12229e+06	8815849	2465968	4691513
89191	22035600	9075716	14717437	9959499	22421410	13203965	25321812	17006050	22725116	8964282	25267946	20731052	9225236	17622568	11960845	18688780	9088256	15856759	35297504	11691955	51037868	76018.4	5589751	12707283	20049280	27249380	8361718	9756338	10747727	464004	26579716	14656920	13285351	3.8568e+06	11082312	20400200	9407568	32302530	9313693	11302793	24808018	22630406	14147426	13311282	12267700	13303523	12265314
89318	39753336	15879058	23026438	16452005	36848812	18198822	2.20267e+06	11262390	7.18708e+06	20330834	20955896	11803350	36302004	24212330	21240328	7405082	21591282	15963308	4.60313e+06	2.58291e+06	16204034	0	5.59129e+06	6.67928e+06	17857392	23087958	2.65197e+06	1546862	2.7265e+06	0	3.53105e+06	2.47945e+06	1.55001e+06	4.06636e+06	344753	3709610	11049898	11030185	3.71375e+06	2.5076e+06	6.99117e+06	14848249	3.17242e+06	2842162	154711	2496515	3756610
89460	6.47994e+06	4782487	6.23341e+06	2.45974e+06	8.34375e+06	3.94049e+06	1.13784e+06	4120775	7102019	3.23681e+06	7.48387e+06	6.67005e+06	5.27909e+06	8641047	6.04113e+06	1.44067e+06	6.96218e+06	6.94687e+06	1.02712e+06	6.19157e+06	3.69537e+06	0	1.61729e+06	6730233	8623243	13558261	648916	1.01026e+06	1134153	0	7.8614e+06	5.91965e+06	3.53941e+06	1.88128e+06	1.20616e+06	10924047	5486776	14964204	1.96329e+06	5818840	10913005	13250921	10238096	9575951	990019	7.4961e+06	6705530
89479	91748670	77701750	77997110	59425920	80430370	53273370	18988816	82995280	79866520	37695972	108664616	67446536	73514776	96244810	80320180	25497920	86042424	90272540	24438932	90719270	45506200	249180	47742360	81522290	91823630	130931290	7.80118e+06	9158765	13152241	463205	76938100	94549704	48151988	23281538	12332564	120362744	54951810	165518340	55360424	53636400	135987680	155453710	110764400	95050850	14159750	95079180	110879020
89932	1.07247e+06	1661996	2661400	1.96407e+06	1220300	998941	273646	1.27473e+06	2.57708e+06	672957	966261	1.31843e+06	305031	779466	511397	166831	1.86538e+06	1.24848e+06	148054	5.56603e+06	635098	0	761062	2508685	153618	1.33251e+06	0	0	0	0	1963349	7.3721e+06	2232609	0	427159	7384661	0	191181	58891.9	0	360509	441895	4.60469e+06	4.47282e+06	426472	9051209	5.27167e+06
90129	36234940	25501886	65940696	28618292	33616700	17657002	6982531	37058668	29611038	15648380	53327948	27380544	6546849	38583948	26559928	8797950	29466220	9586523	14522243	97346150	36674536	0	24226698	38423230	40404776	77020130	5.28737e+06	5.15941e+06	9528117	472264	22865200	25535708	11020614	8033735	16953242	30126198	14920430	45243804	17908914	19405506	45353420	41568988	26446698	24837622	3.69239e+06	28538194	28764116
90156	2324250	10236083	2.16477e+06	6607823	1.75453e+06	2.7322e+06	7.45413e+06	3.87608e+06	1.59743e+06	11937064	3.42726e+06	2403843	10811609	7.55291e+06	1.83889e+06	7110178	9150873	5961329	20616858	6358912	9804142	411236	26051390	8686609	2.84916e+06	1.07276e+06	728650	538536	1121695	253875	1.12572e+06	1.75723e+06	1538410	1.4805e+06	1.20407e+06	1.93073e+06	1.53229e+06	1.66017e+06	5.70351e+06	1012858	1.82837e+06	5.48939e+06	7.82403e+06	3.12229e+06	8526170	2.94954e+06	4691513
90276	5279693	5.77976e+06	5526261	3.34406e+06	3866036	3.70182e+06	611191	3.68966e+06	2.41515e+06	3.18208e+06	7327154	5.82928e+06	6.31507e+06	8.35219e+06	3.53031e+06	1.23432e+06	6939373	7454670	1.17547e+06	2.12269e+06	3.57325e+06	0	2513199	8.18249e+06	5.50263e+06	8548964	313064	489229	656064	0	6612841	9772005	4264998	839874	1.77289e+06	13713898	2913157	9355263	1.08753e+06	3.16286e+06	7.6953e+06	8887279	11796258	13201801	1772024	14088070	13043512
90322	73128990	71233890	66352784	65220376	58580656	48163596	11285820	68872030	63635184	31136266	96294350	58008276	40978144	71520904	46464084	19103832	67886860	82268450	19365198	97728450	36674536	0	49556932	73759704	53018256	77324680	5.28737e+06	5.15941e+06	9590723	472264	68145090	113391200	45812330	12526530	17042676	148380480	30878128	90420216	31638870	30411864	85731820	93360410	120593360	125328570	22884430	147154110	156672240
90477	3.64841e+06	8992822	3.45453e+06	2.176e+06	4.26891e+06	2.81863e+06	479499	2552606	8.26763e+06	2.20635e+06	4.03355e+06	8339563	4290902	5.81151e+06	4273627	1.59642e+06	4.63397e+06	5350558	839540	4506856	7035079	0	1.56811e+06	5340439	3.45384e+06	6781293	331556	512603	742252	0	8534178	3.87053e+06	1.41871e+06	1205550	773881	6172406	3806937	7377624	1.39562e+06	3346613	6428315	6830940	5.01828e+06	4917045	368532	3759279	6066263
90487	55144136	49620076	47303304	39830796	48149260	36509344	9384058	46897108	45366948	22185934	57723920	37027000	54122620	54308660	59307080	20876648	52985410	64715616	17332588	61676600	27324440	0	35245504	57284812	40202410	72501840	5.24212e+06	5706524	9261922	464848	39902190	54859536	19055524	14453509	7.76022e+06	73617500	40577680	102440780	37069790	37217196	83024320	86771384	59649508	51437590	6691224	44023680	95360020
90498	2.83399e+06	2.91257e+06	6.38625e+06	2.00475e+06	2704177	3.01147e+06	687817	2.30205e+06	7416853	3.16281e+06	2.97253e+06	3773087	4245969	4.53263e+06	4231179	3558699	5248225	5145543	2.60745e+06	7.08069e+06	2.04687e+06	2.27825e+06	1.64151e+06	2.70951e+06	4880349	4.72815e+06	1.02776e+06	5.07526e+06	852260	2.81718e+06	4657048	2.4369e+06	1.44804e+06	3.39366e+06	1.97501e+06	3430363	2.30355e+06	3.32814e+06	1.99927e+06	4319702	6377438	3491838	3111721	2.80742e+06	746123	2.58927e+06	3.39462e+06
90662	117639080	80963450	93104616	95577480	109469624	77424184	25901608	105962050	112520440	61467140	148250830	110151210	92808270	116529010	71479464	18847124	79116810	114173840	36455628	92966760	52423480	76018.4	69443144	94028710	102943390	122599600	8546386	9839987	10906574	464004	121557930	86011260	82621016	23538418	11200855	107090850	52552170	154402930	60818020	64147696	122695860	126209384	93756720	80308930	12405323	92004350	77899800
90699	8.01327e+06	6951561	7398016	5541653	11030364	6.62984e+06	1732118	5.7111e+06	9853148	5970202	10643605	11914496	8114424	11632699	4906603	1.36104e+06	7088506	10412415	2307661	6.73241e+06	5030155	0	3738040	9389674	8927181	11676993	623136	1.00786e+06	871497	0	10935725	5.86246e+06	6.5478e+06	1.93183e+06	1183063	8524680	4756759	11530950	2448690	6649406	9557911	8806182	9231841	8213795	762158	7960632	4910041
91207	2.86122e+06	2.11708e+06	2.35269e+06	2.01817e+06	2.38213e+06	1.33246e+06	512229	2880402	1.99378e+06	1.11335e+06	3.82676e+06	2.2205e+06	3006438	3.04571e+06	2.0819e+06	633138	2.48099e+06	2.89012e+06	821079	1.89752e+06	1.4604e+06	0	1.67718e+06	1.96296e+06	2539533	3.66779e+06	53835.1	136430	223919	0	1556033	1.76581e+06	866498	436312	0	1.85804e+06	1.20404e+06	4397456	1.43133e+06	1.40038e+06	3708745	3.97063e+06	1.33605e+06	1.1898e+06	0	1.51822e+06	1.87764e+06
91502	5163581	5.68709e+06	5.49158e+06	3.34406e+06	5.7096e+06	3.70182e+06	611191	3.68966e+06	5959415	3.18208e+06	7286714	5.74694e+06	6.15389e+06	8.32282e+06	3436146	1.23432e+06	6894804	7419874	1.17547e+06	8.36933e+06	3.43424e+06	0	2513199	8057220	5.45865e+06	8392054	313064	489229	656064	0	6.53603e+06	9527909	4264998	839874	1.77289e+06	13672318	2913157	9318245	1.08753e+06	3.16286e+06	7666369	8770596	11742592	13113830	1772024	13999871	12923580
91508	72844090	70325144	65643490	64995800	58259468	47935172	11112232	68872030	63351708	31136266	95958904	57674870	62065748	71072860	45953492	18788940	67569050	81213816	19365198	97728450	36201490	0	48645420	72600300	52744524	77020130	5213153	5.04566e+06	9590723	472264	67848830	112731940	45606492	12427181	16953242	148380480	30878128	90746950	31488862	30153008	85965050	92647360	119946660	124731920	22884430	147154110	156344510
91626	787688	69819.9	282532	130901	148085	496786	7.83826e+06	396037	329936	265831	1.69795e+06	491990	53681.5	61969.4	176637	1137832	121681	63923	65246.9	70472.2	781211	360902	127366	191209	283945	392696	669699	182418	443040	577106	73745.2	352726	681423	534489	317601	117761	216828	67092.1	714924	194437	162383	64685.2	123650	116322	1.94162e+06	120676	368693
92149	19780518	21638864	18641388	17521798	15984260	8796511	3.99423e+06	18672154	12317140	6350188	27546648	11968076	22658322	23297744	14619144	3.51299e+06	18600864	20861512	5607947	12070909	9888224	0	13081809	11383021	22377034	23821350	1.53567e+06	1.92019e+06	1.82747e+06	0	8877943	8425959	5.96329e+06	2.7231e+06	699776	8158325	7600829	36629612	9777111	8404721	28438516	27109940	8270377	8204458	1.11318e+06	11510346	9927086
92407	8023772	8675173	7794178	9436454	10711234	5480169	2.4097e+06	6082716	6.30102e+06	3.12557e+06	5504639	8398810	8787311	18515150	3.99957e+06	2.79903e+06	11570260	9779843	3.44899e+06	9643823	7192256	247542	6799296	13894710	6280757	9286747	1.13396e+06	1.06422e+06	2.20997e+06	73790.2	5754622	6.26622e+06	7.22983e+06	1.71888e+06	1.21868e+06	11217173	3.47721e+06	9204134	3.37841e+06	5.12573e+06	8019438	16897178	17619520	16588051	2.30755e+06	12253249	7.16562e+06
92425	13658261	15115391	13628307	16789342	18570662	9411486	4504933	10969113	10966413	5225985	9782740	14110521	14546844	30960834	6.97108e+06	4455139	19553778	16860304	5.46556e+06	16727081	12569305	0	12193681	24472260	10444223	15074801	1.83951e+06	1.76807e+06	3.85919e+06	148131	10321740	10940713	12388651	2816360	2.04707e+06	18294508	5389874	15483903	5465252	8612453	13792589	28406892	29053990	26075054	3.92073e+06	20626728	12493277
92890	250288260	229936210	214796530	209802380	251641400	197093800	72410350	242053580	214349490	130525040	338662140	199664260	250436420	251794620	230363250	112389960	257133780	360666430	114331096	265315890	158802740	698261	207246690	255647970	202288700	313949700	35393056	36937756	58586740	2899720	203497700	228732110	121510240	79336610	47460572	310198200	181350060	413314430	183995170	181618750	337212640	327920960	238311060	211269090	45881710	204844220	304911460
92935	18767194	16600802	16475107	13591063	22716630	17527804	6.08085e+06	15941278	17342484	13647120	18961518	19525290	17764872	21733386	15685052	8751280	20628940	27250464	8379909	18561864	15445804	0	14398485	23685910	20444556	23776494	3.16901e+06	3.82499e+06	5.40839e+06	209374	18027712	16952422	11500407	6.78521e+06	5155457	34129140	16472448	37589270	10052405	17683394	30754202	32262446	20432966	19515382	4.12286e+06	18364044	17619272
93359	21180738	18594072	18937028	17983156	19631072	9630146	4238762	22332212	15166721	10329196	21607194	14130130	28209320	21537692	15538520	5805187	25489040	19905320	7.59112e+06	15219993	15997417	0	17363966	15116334	19095766	25476738	1.6583e+06	1.93977e+06	3.12333e+06	0	14557200	17544854	13203484	3.46891e+06	2.10845e+06	13936644	7.23935e+06	19469676	7939279	7.9544e+06	18576762	18979292	17189580	15121706	2800185	17932160	11856087
93548	22240298	34347364	18380514	48673144	14806475	14569303	15185372	16768583	13873346	19502446	19755178	15243775	51259664	25691000	11687036	18745806	34261096	33197344	49111680	28057838	32495240	0	81056216	34385000	6799403	7585942	641736	1.04961e+06	1.38594e+06	0	8477505	13873147	14359901	1895023	2.96497e+06	11195623	2572835	6.49678e+06	9779916	4.80808e+06	11242022	11705813	24483018	17031644	10217913	23263306	23066278
93590	6.46063e+06	3.1427e+06	2.52641e+06	5.48034e+06	3857158	3.95298e+06	1.2135e+06	5652685	5829021	5513664	5.63811e+06	4.33017e+06	2.63684e+06	4.45669e+06	3294193	668750	4774155	4771624	2416679	5957887	2328993	0	5099812	7987475	3554961	2.56464e+06	875581	517609	932767	0	8.10241e+06	5156958	6380463	778437	1.31627e+06	6268691	1.2992e+06	2.88467e+06	1.05422e+06	1.18938e+06	2886918	1789752	6492430	5470524	1.9901e+06	8.14222e+06	3.761e+06
93644	2.71505e+06	1.53659e+06	1.19966e+06	3127686	1.85915e+06	2037294	426491	2.69527e+06	3278233	2.94159e+06	2.37113e+06	2.06733e+06	296970	1.7375e+06	1.24103e+06	207805	1910445	2.37358e+06	741680	3.36161e+06	1.09289e+06	0	2255928	4536440	317417	774372	326856	63884.7	471769	0	4574979	2.91858e+06	3.49434e+06	336532	687367	3.53978e+06	115459	195500	61610.4	62666.7	380489	172889	3.79247e+06	3.0757e+06	1.09159e+06	4.53582e+06	1.98867e+06
93893	11178620	4.35014e+06	3959401	9038593	4.64325e+06	8654181	2.59018e+06	8108231	8772519	11217806	14581007	6642039	2.86757e+06	5090717	6.03191e+06	1.56216e+06	6143508	9996513	2696736	9829695	3.39439e+06	336298	7.47153e+06	15217423	3.8926e+06	4.25359e+06	2.3031e+06	1.70681e+06	3.45105e+06	605455	11723881	8929898	7.71028e+06	2537264	2.91991e+06	10488640	3517786	4.25517e+06	2.1024e+06	1628389	7718084	3.86582e+06	9125871	7072527	5.10301e+06	11429094	9850101
94022	294863	7.45769e+06	8399824	0	9095096	303130	0	0	8518257	8.35592e+06	164434	0	4624716	1075430	7489661	8.03436e+06	6.61536e+06	7236402	6.0319e+06	5.52876e+06	905658	6479822	0	0	6.10485e+06	3.59395e+06	204203	9946357	74732.9	10729881	7.57455e+06	877226	548942	2.60208e+06	8958760	5.45292e+06	10692447	3.96494e+06	0	11160251	4.64054e+06	5544017	7.39594e+06	5.71991e+06	317924	1.63121e+06	0
94608	6155012	7461147	5443384	9751359	2.57208e+06	2.72664e+06	11066333	3.77492e+06	3.14439e+06	4089927	7219665	2.69154e+06	11398473	7.69496e+06	2.29358e+06	3.98014e+06	5.9699e+06	11055473	7969329	10207847	5885902	0	16282209	8751702	5.01852e+06	2316942	381905	721294	1.76627e+06	0	1660808	4.05697e+06	3395470	1.00535e+06	1.32411e+06	1.80442e+06	1.16527e+06	2.4706e+06	1.3101e+06	1.12808e+06	2.45306e+06	4029200	3950629	1.54566e+06	3.09076e+06	3460331	19281868
94613	45783820	37358784	39794504	38992884	42322412	41784890	4.70331e+06	24185886	49601750	23650374	38940224	45643490	32145758	41798660	20296792	11521157	47096100	49687652	15824020	93895450	22968022	73186.4	30496942	75173816	16602529	47414560	5.04043e+06	2999609	9921171	306242	53503730	88730830	45705216	4417902	13023210	111800824	11231178	23630546	5.68593e+06	7.68688e+06	27899238	24129686	75391160	68162430	15956037	93443290	79566240
94739	1.34726e+06	1309023	1.91701e+06	1330533	1.90322e+06	1.28948e+06	136568	809368	2.65358e+06	1.14465e+06	1.17422e+06	1.88832e+06	1170454	2145451	699790	402960	2.08654e+06	1.58532e+06	749745	3.63068e+06	1.22166e+06	0	1.18343e+06	3.03103e+06	727803	1.61348e+06	120239	51664.7	277280	0	1.74688e+06	5.03716e+06	1.35433e+06	77439.7	735097	2596337	359798	943478	131772	266635	1.13926e+06	1.02579e+06	2.42163e+06	1.90272e+06	1.22873e+06	3.81159e+06	5066899
94763	10440887	7913665	6286802	10535890	7899890	5215286	1.3476e+06	8.26029e+06	4736543	2.20166e+06	6105377	2617938	4.31124e+06	3.57794e+06	5899188	2.45073e+06	2.97385e+06	8650812	1.54645e+06	5.46183e+06	2106528	0	7.32019e+06	11474528	1.78446e+06	3.05631e+06	245494	226853	447920	0	6878567	8.37379e+06	8833154	418297	963337	6821312	984233	5793905	3.20034e+06	2.2062e+06	4.01221e+06	1.76643e+06	7440917	5880209	1.61676e+06	8005693	7.35728e+06
94768	14517693	11065972	9042622	15140905	11281519	7.6035e+06	2.28473e+06	11954134	7.68472e+06	3.36396e+06	9179115	4.11944e+06	6.04771e+06	5236361	8.36556e+06	3.68172e+06	4.4527e+06	11707595	2.23396e+06	8044410	2.97844e+06	0	10371912	16540372	2.47641e+06	4.39926e+06	474593	324264	755741	0	10057479	12547442	12598772	693785	1.44488e+06	10123683	1.41859e+06	8719594	4400702	3.4023e+06	6.10001e+06	2.38453e+06	10710799	8543660	2.50684e+06	12173846	10665828
94806	245086130	227227060	213345090	208770220	326590100	194695730	71316870	237742450	287880770	129408110	274315650	21951462	263240110	248605920	225391120	111002424	253994500	357420540	112937560	261970260	156200400	698261	204094340	252211860	208284180	308425150	35039364	38228600	57807636	2.9862e+06	218930600	248511710	120310170	78614730	50660790	305633630	178905580	405790400	182930240	178413230	423229060	320971400	237325760	226011790	46030388	200874400	424045440
95154	5782802	5633712	8465641	5015425	6.56663e+06	12414193	14503049	6784056	6393996	13336601	5.06159e+06	12662176	4807802	7121002	12042829	12004912	8553223	3.88467e+06	13095424	5231874	13231371	142066	4118261	8198308	5.52087e+06	4634057	9632122	10932480	13057009	1.0762e+06	5784717	3.6271e+06	9220019	13493532	12096758	3.90191e+06	16909116	3.82924e+06	12875673	14518701	4483436	4.01109e+06	4378250	5.4312e+06	14808860	5324975	4.07183e+06
95371	309877600	308296100	289231520	314746270	306126300	243023260	179315600	314141380	298171420	237470450	331037000	272196670	367044930	350619800	308660300	187679260	312235550	331999800	237021550	297557440	254908770	11093500	300643170	290753820	347798080	357751520	101722056	120857464	130749600	11511695	297403100	281403360	236482350	168907140	127943640	320359800	268214080	407503400	280400400	282740830	370080060	370327940	317471230	300309280	164634370	299296400	293958530
95443	11732914	12296757	11303634	12989849	12557726	9553506	453230	12915766	13064721	9552664	12345382	10569007	12629275	12787244	10701293	6.44446e+06	11301595	909108	8254264	11144979	9741452	3.72586e+06	12302045	11570898	11887997	11896005	5240185	6365848	4628850	2.39745e+06	14033295	11268678	864070	5.60138e+06	5.14368e+06	12664789	8128777	12991556	11479497	8.18435e+06	12435466	12681810	12314650	11756965	5.66129e+06	11434349	11462416
95518	63466260	73427980	67110664	62103080	66526020	58879330	26138410	52204420	76919736	47681430	53355324	55846604	56550864	63643336	53362260	34882788	70601050	70450180	40771960	78577360	51611376	4.92192e+06	65867970	76135910	41775956	59385696	21449504	15311441	27000022	13082438	80944090	82431290	92915330	26283372	29388096	64983670	36542132	52284300	45130550	31427066	47850490	56880864	75855170	73057000	36665820	69358800	53662284
95566	2.50694e+06	2.53195e+06	2815583	2.60355e+06	2.93341e+06	4.69e+06	5859550	2.49478e+06	2.60213e+06	5.47928e+06	2327165	4602906	2.35296e+06	3.31016e+06	3383526	5405547	2.39995e+06	3.5013e+06	4.79926e+06	1.88393e+06	4.77659e+06	415846	2.03843e+06	3.10259e+06	2.88367e+06	2.42595e+06	7.04939e+06	4380002	8.07292e+06	1.12823e+06	1.85859e+06	2222029	3.33911e+06	6075597	2.40927e+06	960778	4.74227e+06	2.09628e+06	4.18054e+06	4320919	2204816	2.07075e+06	3.82803e+06	2.06333e+06	7787313	1.27813e+06	1600958
95618	11723101	4741607	3959401	9354603	5.26701e+06	9288290	1.49714e+06	8635852	8769201	11438828	14677002	6642404	2.86757e+06	6.23129e+06	6729145	1.56216e+06	6890154	10637621	2696736	10040957	3.36054e+06	514432	7.58567e+06	15317731	4685144	4.25359e+06	1.96856e+06	1.70681e+06	2.3574e+06	1.80076e+06	12125020	9722462	8506326	2.45367e+06	2.41384e+06	1.63448e+06	4389056	4.89748e+06	2.07049e+06	1628389	8267149	4545466	9393136	8.00697e+06	3.86563e+06	12509905	10237222
95718	166298720	174417520	146499920	194832940	177751400	158433180	62271744	178380270	184297440	134121580	169046610	181155550	162414750	169483380	122526664	73964710	161111260	156200940	92493420	152291570	124076330	5270643	175511250	171885520	121662740	142562140	35726796	30805976	92093416	3.34468e+06	161475380	163553400	145668560	53906016	51065636	178557330	65506720	127469000	111664680	70412970	124848490	127886296	160602910	151037490	68595960	172650860	166453810
95837	6.46194e+06	6.40168e+06	5.63757e+06	7015506	7439397	9037123	4555181	6815280	7163033	8449107	6800625	10149379	5.3987e+06	7064876	5229419	4.14283e+06	5811336	5792790	5006882	5885382	7.73243e+06	425971	7.0628e+06	8883061	5804118	5739834	3956428	2.35964e+06	4185184	1.20481e+06	6938257	6.90193e+06	7725723	3.59885e+06	4244474	6483933	4334084	4.81796e+06	5274234	4.47845e+06	4577829	4.29041e+06	6501630	6777856	5.64952e+06	6.78132e+06	5150013
95869	2.3964e+06	2.14625e+06	1.9904e+06	3.90779e+06	1.88798e+06	1.55464e+06	1.12581e+06	2244297	1.87915e+06	1326848	1.72988e+06	1.17518e+06	2833767	2.5259e+06	2.3255e+06	799763	2.39467e+06	2.23506e+06	2.20659e+06	3.66955e+06	1.70743e+06	0	2512413	2.87453e+06	2.67205e+06	2086026	484162	469793	405727	0	2.10206e+06	2.1774e+06	1.48071e+06	620164	372278	2.1919e+06	1.93129e+06	3553729	1.94052e+06	2.23755e+06	4802013	2.43673e+06	1.80449e+06	1.9249e+06	569960	1.59052e+06	2.92879e+06
95989	1.34726e+06	1309023	1.91701e+06	1330533	1.90322e+06	1.28948e+06	136568	809368	2.65358e+06	1.14465e+06	1.17422e+06	1.88832e+06	1170454	2145451	699790	402960	2.08654e+06	1.58532e+06	749745	3.73259e+06	1.22166e+06	0	1.18343e+06	3.03103e+06	727803	1.61348e+06	120239	51664.7	277280	0	1.74688e+06	4.91748e+06	1.35433e+06	77439.7	735097	4.37869e+06	359798	943478	131772	266635	1.13926e+06	1.02579e+06	2.48007e+06	2.07068e+06	1.22873e+06	3.63706e+06	4751854
96013	5.37278e+06	4.66511e+06	3.42795e+06	8776671	2.6055e+06	4.19196e+06	1.92834e+06	5.91619e+06	3.84646e+06	1721214	4602118	2.82479e+06	3.80065e+06	5.15455e+06	4.03973e+06	2.75081e+06	3.78708e+06	5.69685e+06	3.0097e+06	5655227	3.61882e+06	0	6.23653e+06	4987606	2.353e+06	2.73515e+06	1.02602e+06	757733	1.61383e+06	0	2.89471e+06	5070822	3.67921e+06	1.56117e+06	1.09917e+06	7090162	2.06634e+06	3.55588e+06	4.01266e+06	2.82161e+06	4.85224e+06	10151564	6350142	6.21785e+06	1.92597e+06	5.79537e+06	9128454
96202	98559760	94718530	96971240	101540184	86632024	53952076	24071028	111724290	74390220	51772464	109383680	69832940	117476530	105837860	77208024	33752468	102325820	96232104	46124108	85917750	85002920	66374.3	106619590	88071940	91012310	114181510	10392200	11593371	17522858	832893	66198976	85646340	70744650	19029426	11324052	77033920	43572140	107624000	48512010	44834988	100826880	107225750	92044580	81447170	16204151	82365420	70637710
96252	474859	591294	556020	689460	577187	617997	356462	919136	1101240	472415	878886	850275	458356	1.25897e+06	431288	101958	683794	484214	377092	816130	275042	0	834206	1.1948e+06	691431	502385	154685	56341.2	60149.2	0	504116	785781	563022	267160	0	500271	153026	1147574	621342	271547	1.45118e+06	774894	916772	757437	76333	612806	563855
96264	6.36668e+06	6.71276e+06	6.57118e+06	5706711	7387320	4.75827e+06	1.90674e+06	7150943	5673076	4817836	8153912	7.14607e+06	7972564	8818904	5589070	2.50733e+06	7.21706e+06	6883625	3.27584e+06	5644045	8474708	0	7.01597e+06	8322934	7.5563e+06	8474972	693668	1.17103e+06	1.44683e+06	0	5.35581e+06	6.60308e+06	6.18596e+06	1.50171e+06	1.052e+06	5.77186e+06	3.7549e+06	7.54499e+06	2.15474e+06	4395630	6855186	7059091	7085511	6.64475e+06	1.26216e+06	6485287	3.00453e+06
96511	3.23861e+06	70950830	55511184	0	62878948	3.18992e+06	240102	0	62749024	71956280	0	0	49501380	9641186	77124536	76691850	30640524	58252070	71753710	67786570	9587937	423825500	0	1.61116e+06	56502224	31248404	5462639	102037360	3.85013e+06	394438460	49432110	0	6.97041e+06	38347190	89189020	56664896	74344020	39252590	0	72490856	57005270	58660736	58559300	63310980	5.84018e+06	12940144	0
96703	6.17856e+06	5835431	5.67327e+06	5303222	6.08897e+06	15817863	6.65855e+06	6.2804e+06	3.91271e+06	13554262	7842237	4145304	5846385	6.74075e+06	5.89449e+06	11297138	4570239	5.88793e+06	11276890	3.52133e+06	4405205	0	4.49174e+06	4.08495e+06	6.537e+06	8570818	4.1883e+06	4.31273e+06	7.36837e+06	236536	2.55673e+06	3.40958e+06	8677792	8657301	2769056	3.88449e+06	4.68892e+06	11814289	4.83648e+06	23125996	9512920	10397158	4.17049e+06	3.67928e+06	3588995	3.54473e+06	4.01871e+06
96821	1.3676e+06	1.08727e+06	1.31653e+06	1.1896e+06	1.21054e+06	680661	359896	1.49184e+06	659493	807560	1301904	884250	1460010	1.76068e+06	1484156	824304	1.30318e+06	1.25808e+06	677506	557762	937096	0	1.11208e+06	797867	1.14907e+06	1.97277e+06	153629	221371	416460	0	449672	533018	549163	568678	60043.3	546692	1.14195e+06	2.38474e+06	1.09477e+06	1.2315e+06	1.96807e+06	2.62394e+06	989372	863844	194064	702669	851247
96836	2.39125e+06	2.39239e+06	2.60592e+06	2.57584e+06	2.9014e+06	4510984	5584456	2239131	2.34657e+06	5437561	2.19443e+06	4.55977e+06	2.11045e+06	3.05123e+06	3.28897e+06	5.3136e+06	2.21468e+06	3403561	4.74358e+06	1.81181e+06	4598561	415846	2.01239e+06	3.07672e+06	2635855	2.05066e+06	6.97671e+06	4194612	7915225	1.12823e+06	1.39768e+06	2222029	2.1438e+06	5993598	6311776	960778	4658812	2003182	4.0743e+06	4063680	2.90728e+06	2.04241e+06	3.70944e+06	2.37556e+06	7600897	1.21143e+06	1.47567e+06
96908	211403380	212634600	207647310	220637920	207131150	182659710	112222456	178250900	211233600	175198340	187371660	195083660	196016110	216050700	187249540	141556850	206286940	211953570	144627090	213425680	176778500	4.80844e+06	192164900	214027550	150975440	192265280	91473760	62698588	110934000	13126281	201170080	201586800	213730860	109950040	106321300	172192140	130227920	177035120	157357390	131310590	182572930	197598370	208933150	200557300	124333704	195299780	172200140
97095	552426700	506744200	498729440	549803140	496157570	424746370	373991260	566549100	486120900	424486400	606846000	452416540	590413760	583629440	512055870	394135780	524818240	556554900	422861020	557703700	473354850	15869702	531596300	512457820	574328260	599831550	246246780	294203460	295340320	54103412	521603200	570032300	441707170	352972480	286850780	548867500	485161200	673960500	503376200	534189340	648335900	646578300	529457380	498630430	320755940	540890800	492983940
97197	5.78476e+06	7489767	5.32689e+06	4650112	7.43024e+06	5644247	3857708	7.29973e+06	8.25018e+06	6790925	7.72578e+06	5797222	5.11449e+06	7551960	5276776	4.64687e+06	5033967	2.97922e+06	3.98319e+06	7328693	4.82165e+06	3395619	7.35705e+06	4.94563e+06	4557923	5388577	2.69651e+06	3.66427e+06	3.25882e+06	5.04253e+06	2.11443e+06	7796112	6.51705e+06	3.23731e+06	5536869	7.32951e+06	6.32293e+06	5774574	4.994e+06	6547201	6.66132e+06	6170163	3320009	3.94893e+06	3.86128e+06	8.10812e+06	5322576
97228	209346940	203221730	191131120	228366340	179072740	208212480	104888810	216558580	229188270	190223280	196941120	244252240	204272210	190172140	118126170	120347490	219079000	148928320	134281390	198014000	146451400	5.30815e+06	229385380	221842480	114631336	123530520	70231256	65031796	100779580	16686668	211782930	218904540	201904400	89750510	102741470	207751170	73623190	91338660	122289770	76770060	115084536	113234530	203062080	196387340	111340320	226531170	191653330
97620	3.95731e+06	5481089	4316962	4.70809e+06	6.03978e+06	6822756	4035037	5.68543e+06	2.75328e+06	4659306	5.94159e+06	5851324	4.60096e+06	5.53089e+06	2.01267e+06	3.39355e+06	4056468	5039737	3424465	3.92583e+06	4.04161e+06	425971	4.43172e+06	5133664	4270327	4474998	3.98214e+06	2.93306e+06	4199202	1.20481e+06	4394305	5155336	4.11038e+06	3081499	4057331	5374591	2.79537e+06	4.02709e+06	2.75293e+06	2.4632e+06	3.18536e+06	3.4875e+06	4.63769e+06	4996586	4.71654e+06	5098119	2.63595e+06
97748	11514334	9029623	8566882	10920376	10969164	12070538	11136644	12354910	10161732	13085109	14092954	12951691	9535633	11902086	11083265	10239152	9126144	8975895	10172913	9484832	12326151	1.59122e+06	10950314	12148375	12717591	11912967	16480489	16562454	13898271	4765824	10289062	7.74899e+06	13793326	10294473	13638722	9931692	14598891	12284172	12703414	15181984	10485896	11545029	10025957	10652833	11113281	12205025	7.43212e+06
98024	3520776	2.02124e+06	2.14395e+06	1.8245e+06	2.54936e+06	2.34141e+06	1.411e+06	1.49003e+06	1.75712e+06	1.13518e+06	1.35104e+06	1294809	3.63312e+06	1.97484e+06	2.42186e+06	2.14026e+06	2.0259e+06	2.86247e+06	1.83831e+06	5.40865e+06	1.73707e+06	0	2.51578e+06	7070950	1.88628e+06	2.92447e+06	974188	1.17541e+06	1.70919e+06	0	4941459	5.81234e+06	6016616	958032	2.86202e+06	3.5353e+06	2.32177e+06	1.37046e+06	1565845	1.26093e+06	1.83248e+06	849110	5.04905e+06	4.92164e+06	2829152	5807537	4.64731e+06
98199	21873588	24065486	21400070	19407456	23947394	17520370	112222456	20456932	22512434	13375289	22549508	19080092	19025680	19597168	16445762	142434270	24310658	25340594	146147100	24271536	176778500	4.92192e+06	22751356	24184440	12768677	24268490	92004440	65492172	117383420	13293549	25605268	30129784	28834162	110192216	111980480	19906558	131010920	18284058	157357390	131310590	19899834	21101174	23507884	22297574	131330320	25749174	16621626
98324	1.67676e+06	141035870	1.15354e+06	1570138	1.96535e+06	126388660	59698004	1987173	147839260	91505384	139556600	114200750	116457576	141949040	99981464	49101244	134802110	2.72854e+06	87130050	161451410	103273910	1.2533e+06	157584510	174844780	107646010	2.08893e+06	34334056	22888624	44127944	2.90744e+06	199019580	8290812	205793090	52167216	92805180	209029220	70999380	1.92903e+06	106932696	75470490	119532056	2644376	185697980	172135920	102162130	5.56288e+06	179766640
98468	6509466	22626868	23087436	24996350	21796724	26870856	26593548	3.62333e+06	21499094	23789388	21612756	18124572	23541040	28668530	27787012	18508568	32036376	32189594	26583216	26077114	23644532	850388	27294520	22958628	25856300	8554367	15467844	14655124	18950410	2.66681e+06	28954370	40622320	28333094	18967812	23886040	29267792	21770394	20610384	27434718	19326076	21781840	27592288	27787754	22724882	26718072	26485228	29045248
98738	6838097	5.0956e+06	6348411	4807873	5.42685e+06	449329150	258215070	6620009	4814083	3551830	6147505	4715489	7806798	8111783	7752031	307802980	7.13982e+06	6526419	362448420	5285175	5814361	9002193	6534906	5.6209e+06	5225991	9144817	199869630	190163020	267399100	26324568	4458583	6472362	4840861	281340030	237734290	4.70849e+06	352530900	5614129	438383230	360361700	6610932	6.88682e+06	6.21302e+06	5787159	264030020	7436828	5.57546e+06
99165	5.33375e+06	5450291	4.40497e+06	5.57762e+06	5430526	2.97216e+06	1.19981e+06	5.35248e+06	3.48228e+06	2.05575e+06	6744847	3.34392e+06	5.63477e+06	6166300	3.63033e+06	1.20114e+06	4971508	5254813	1.9898e+06	3.84451e+06	3.36327e+06	0	5974159	4.67155e+06	5009361	5.94121e+06	426523	458771	668420	0	3.83993e+06	4365681	3.48797e+06	810421	389234	3.1928e+06	2.0303e+06	8.06983e+06	2.86614e+06	2455501	7337830	5711809	4.02102e+06	3440427	528685	4.49543e+06	3.27368e+06
99277	6705317	85533310	165674800	0	120842240	5.43489e+06	203881	0	80230260	164953400	0	135857	93908900	18630868	178683730	229240690	58892056	62326240	158962060	148945040	30943340	493932030	0	3.68973e+06	147094940	63536740	10575407	130758400	11167661	479274850	112095680	0	20805736	119528450	143049650	134411570	120632300	62877136	0	83547624	125232320	120065976	42683948	128558530	16915276	24666990	0
99453	1.27661e+06	6077318	7541792	0	8326867	1.06435e+06	312424	0	8897376	10448478	1.21786e+06	117038	5.45626e+06	897473	9016827	8934279	5402867	3.66228e+06	8.19541e+06	6.24827e+06	1.9074e+06	42927584	0	0	8.08309e+06	4195995	1074686	6156312	390594	41035260	6087436	2.39262e+06	1.47976e+06	7.68693e+06	14331644	6.81872e+06	9891544	3.44712e+06	0	10937660	3.07627e+06	6.13531e+06	7855904	8820807	1.06156e+06	4.29251e+06	433344
99462	47848724	40237264	45244628	39598560	47491200	26403252	9119919	47314772	31062964	19848488	53716436	31585786	50808480	53824748	40745300	18279634	45322376	43108532	14907638	27184204	31962338	0	41538310	32062604	40323344	74829816	5.04732e+06	5977185	10289453	311379	27419048	38168376	23394304	12628556	4549550	33293284	31043128	82623290	33913268	32896876	74075510	86441730	37985876	34682476	7615022	39415600	39465024
99526	3.82302e+06	2.88134e+06	3.17522e+06	3079078	4.01002e+06	2489158	548984	3.51443e+06	2.7356e+06	1.96594e+06	4861419	3.3631e+06	3.59076e+06	4.61047e+06	3.01788e+06	1325665	3.46618e+06	3395202	1.21924e+06	2.01624e+06	2.98455e+06	0	3.08063e+06	2.84264e+06	3.7377e+06	5.71716e+06	259354	513267	649035	0	2.89791e+06	3920573	2550927	1.02258e+06	483392	3797474	2.68193e+06	5374411	1.66613e+06	2.97257e+06	4.82153e+06	5829828	3.35134e+06	3.38643e+06	784037	4447345	2.84389e+06
99531	564652400	491997060	485040100	541563650	513374140	424049500	325678140	572686850	481608800	407655230	635724100	472196200	609693250	552916160	474297340	368417540	553606700	582801900	398797060	551183940	452701820	15240374	551173500	515774880	582746200	618647300	226003840	279025540	6.98842e+06	52817904	541606460	564354750	454081630	324481300	265073020	593104700	451140930	691704500	479710240	507832300	632536100	636211200	557994050	514717950	297369000	569272450	513598370
99540	24175300	6.62095e+06	4.73146e+06	10825320	5933609	5474000	8931722	9811377	4.45578e+06	4468134	11809426	7.67106e+06	23878578	12158435	9988237	4268820	10887370	11171777	9541977	8.08414e+06	5.80717e+06	50126.2	13419832	12010470	22832682	10018445	1.55028e+06	3.02511e+06	3.01739e+06	170977	13771651	23728118	22133682	4656270	5059121	27207736	8648036	15370178	8535589	9876471	13715536	10050310	22400918	23518670	6.20501e+06	36454184	21110872
99782	3926675	3941556	4576878	4649090	4174599	2.49982e+06	999813	3.34281e+06	2.96745e+06	1.67899e+06	3.99774e+06	2.60433e+06	3.21353e+06	4549616	2838952	1.47657e+06	4063172	3.09786e+06	1.74544e+06	3088039	2.50059e+06	0	4746191	3376312	2918371	3.73469e+06	682462	635375	801661	53512.2	3799955	4.37944e+06	3.66771e+06	1.05451e+06	758391	3.707e+06	1.88135e+06	4924780	2.1968e+06	1.96508e+06	5.23453e+06	3.71023e+06	5.01013e+06	4.01925e+06	1.18136e+06	4.77538e+06	3.17033e+06
99841	19164092	16713301	17975080	18731524	19398988	15040677	4912715	14078595	14873651	9077305	18417932	13884294	14277917	18313024	16779040	63617600	15517249	18929812	6456886	9175674	11013932	0	9946101	8861273	14465151	24745668	5.00298e+06	5.5982e+06	7907840	2.56197e+06	9267322	7886716	8.25145e+06	8447639	19043040	8.26873e+06	15941771	25465442	17778582	16166815	25207716	23517916	6412937	5737050	2183788	5.65106e+06	5.98729e+06
99877	13613990	11220867	11753614	9328173	15672902	12210973	3668134	7735107	11303219	7.70695e+06	15675916	10178784	7916649	11742524	9897587	5.35952e+06	10442544	13051784	4699067	10394123	7.98598e+06	0	6.94963e+06	10266427	9106373	13645775	3956924	3.54626e+06	4576563	361264	14787400	13354124	12562872	6.83127e+06	6.1115e+06	16108140	13819304	18642990	11038396	12018403	15941565	16942982	13236528	12297423	6577218	11838659	11635348
100106	19769808	18601984	17421042	18278046	18135230	14738813	7668296	19191350	18316678	13239906	17833200	15958510	18293582	18540290	16154387	9855744	19644068	17496048	11438844	18138904	14958286	5914588	18240576	18040688	16717837	16913704	6.12489e+06	6.73769e+06	9651303	8397998	17982358	17416288	16426250	8494294	7190672	16132596	11712245	20100322	16468462	11814932	19888910	18250102	17707778	17775360	7.7471e+06	17014948	16702998
100116	679559940	625837440	592596160	628198460	569167800	509964500	282319040	652423040	601093300	446268000	648221800	554624800	654929300	667017860	565667200	334821380	555273900	618318400	402475140	580459300	523713440	8961434	518881700	638545150	548462200	613081500	211761540	198649600	284685000	27080040	597052800	627939460	582634050	297390200	247345700	620676700	388570460	648423040	491814620	393252260	648108700	521800030	617810300	582270100	281525950	626566900	620240960
100311	4.08687e+06	3.48164e+06	3.3319e+06	6.77315e+06	2.06446e+06	1.9041e+06	444335	6.31514e+06	2.66092e+06	1.38899e+06	3094069	2.25392e+06	1759735	2.13277e+06	2.63622e+06	2.52595e+06	2713749	1.66455e+06	2.06095e+06	3.359e+06	1856155	0	3.8258e+06	1.93936e+06	859833	2009286	655033	433713	991287	0	1.81852e+06	4032880	2.62428e+06	650579	660027	2.47823e+06	761582	1.17636e+06	5.24668e+06	775334	1.97706e+06	1726713	2277243	1.95547e+06	1.36437e+06	3.65818e+06	5.67937e+06
100413	1.21202e+06	1.11297e+06	783696	1357884	1070759	1049469	325116	1.36958e+06	1.01081e+06	822795	1.18198e+06	1.15828e+06	1004595	1.41711e+06	2.65611e+06	615396	347568	721568	694165	1.32148e+06	1.026e+06	833552	659848	905752	1.28669e+06	1.20148e+06	466622	758908	370340	1049437	1.08202e+06	839136	1241245	764902	1.86959e+06	495647	715904	727314	929610	2.13991e+06	353847	480714	870409	1.52186e+06	753583	952520	612274
100493	18603764	14292899	14530798	14239612	17140794	18247580	17837152	15318968	15049917	21020536	17805088	20768396	17652288	22343702	14907760	17925256	16830054	15316836	17051448	13134184	19355912	2.5742e+06	15361138	20764588	15818243	18440436	18480670	15828348	22344328	5400383	15502868	9211426	18691960	20348472	19027260	15451739	13162004	15545501	13410895	19260134	15406216	14871497	16879580	17782550	23576668	17449378	13151859
100667	26409572	21285980	26165000	44010980	15112017	20479866	1.66278e+06	34829756	22342498	10649253	24122312	20793270	10832751	13179552	12545765	7.82562e+06	16998664	14329060	10982700	41262756	13083656	0	29514756	23169870	4.89797e+06	12771494	3.15025e+06	1.55367e+06	4.90164e+06	135637	24731890	75233350	34767410	2.76122e+06	10494153	59149100	2.93122e+06	6027547	10125767	2.80615e+06	10174835	9844008	34543684	33371652	14490463	53843388	66868384
100880	16904416	44566136	30117716	51259320	49467396	24176246	3.43405e+06	39543296	3.28768e+06	14454707	53627156	4.34829e+06	3.94564e+06	46369244	28140886	11065383	3586660	52085130	11360792	18445600	25083922	0	48620084	3545690	28537790	52692560	3.58057e+06	3.23051e+06	7020214	229846	3.22243e+06	3.65053e+06	2790392	4544462	3771515	3.74331e+06	5520947	43841260	24670092	16451959	39489796	43786596	26612492	20467630	5829891	14857975	36239076
101061	44595880	38292256	43374896	37522828	5026600	24527760	8851986	45607336	30289168	18951184	51429510	30548348	47872650	5.17899e+06	37032684	17290952	41760270	41228850	14392254	26300012	30137272	0	39340620	29569618	37573628	7.37355e+06	4727702	5985198	10655066	311379	26182168	36659700	22048064	11875260	4.35922e+06	31973262	29584288	6695408	31764656	32443934	6.71887e+06	7.39681e+06	3955195	32737934	8670934	38024932	37363710
101195	45281876	43144028	37148984	51621524	42309884	24834848	9437991	52836708	38849960	19994964	57715052	34441840	49704830	47110676	28877982	12674012	37502120	47306804	5.21262e+06	39659090	26202146	121017	47117028	33072098	39946470	51966228	4047198	5.42059e+06	10199410	325332	37924452	12622903	27863104	9883519	5659550	48890920	22746214	19218418	27796636	27220734	17038998	57665348	36620244	36569920	9479805	34195252	44027710
101231	6.12281e+06	4.36961e+06	3.82424e+06	6348143	4.75453e+06	3426531	1.36442e+06	4.93607e+06	3.39514e+06	1.3064e+06	4.75746e+06	2.78069e+06	4.62548e+06	3.19421e+06	1.93737e+06	1.09664e+06	2.96786e+06	3.03853e+06	1.29441e+06	3.99261e+06	1.72893e+06	0	4561021	6301059	1916247	3961830	289151	129664	747852	0	4116141	6844371	5.08363e+06	553057	508879	5.05827e+06	983355	2.88787e+06	1710171	1.15033e+06	2725264	2.38231e+06	4.88571e+06	4.25703e+06	850104	5.98084e+06	5.36404e+06
101509	2.40258e+06	695439	729280	1.18563e+06	1.1328e+06	707514	0	692118	649271	293481	778564	529575	1.90828e+06	958780	885312	318165	945846	1.50932e+06	1.71705e+06	2.28143e+06	572144	0	1.53102e+06	3.29609e+06	690156	1.80799e+06	0	0	243447	0	2.2344e+06	4676712	3.01576e+06	0	361820	2853226	292835	536908	230616	167437	853334	394509	3.42064e+06	3328876	551136	4.81235e+06	3.5185e+06
101632	1.86239e+06	7881810	10480758	0	11172685	986007	595163	0	10005416	15597275	1.83602e+06	511923	5551995	2.09773e+06	12250634	15082358	7282932	6.03741e+06	12570658	7811482	2.67777e+06	9535481	0	0	10934857	4402431	581761	16899840	390594	11844218	9526119	3.36633e+06	2.39609e+06	8409910	23256646	10939510	13971409	6335675	0	15096799	7.09604e+06	7.97274e+06	10275313	11995392	2.12555e+06	5.03162e+06	861373
101778	8708708	2714964	2.54369e+06	6321548	3.38088e+06	4285244	2.28601e+06	6937357	3.17531e+06	4202376	11388457	5.14128e+06	10873400	7047350	5500252	1.04009e+06	5561368	5314228	3.51566e+06	4407106	2.6984e+06	0	6.18196e+06	7947771	11427340	7915211	968403	1263416	1.28447e+06	0	6.22559e+06	7043511	7.1597e+06	1.48354e+06	995634	8568595	3.63137e+06	6.25093e+06	2.5834e+06	3.11467e+06	10357265	6840071	7.48834e+06	6.66014e+06	1.48645e+06	10673408	8.30312e+06
101914	13362914	11472705	12100268	9549389	9584789	12342127	3.77869e+06	4.52993e+06	11303219	4.59318e+06	6.12434e+06	7.26403e+06	8150279	11492878	8.16231e+06	6033900	6430944	4.09065e+06	5112202	10539630	6645290	0	7281067	10266427	6.35738e+06	6.25304e+06	2.96204e+06	3.66279e+06	7.2816e+06	361264	15116269	13645439	12655279	6293804	6.19013e+06	16853394	12496518	7.09396e+06	12589940	10372462	7.54622e+06	8753354	13268528	12297423	6685873	11838659	11484687
102086	13151579	10733204	10126961	14401667	13052144	14849068	5.07409e+06	12757921	10953167	9039719	14542826	14441067	10084955	14343467	9827969	7.41337e+06	10235057	10287945	7.48955e+06	9472669	12515564	0	11793950	12516346	10645872	12228514	3.72892e+06	3.40264e+06	7440062	336306	9653037	11199026	10604123	6726451	2.4348e+06	9115372	9406707	10411921	11790605	10413160	10514198	11024988	8.35315e+06	8903715	2251964	10460646	10053187
102102	18024426	5929633	11508742	8.16368e+06	17509158	11422416	3.61144e+06	6.46936e+06	13718632	9946388	13621772	6.70944e+06	7.14084e+06	5352547	6770651	6.1529e+06	8271729	17019912	2.82323e+06	27486048	13016910	0	7.76528e+06	51815812	26176836	6.44401e+06	696396	890666	511713	0	4689833	4459116	9455366	1.53975e+06	2.03914e+06	5.32287e+06	2751544	2764147	1.21296e+06	2.249e+06	4.50178e+06	3.38807e+06	20854450	26808520	2311283	15730998	10844879
102203	210215100	202259660	177865440	224795870	217131890	171867490	62335172	190848430	178870960	112816780	212579420	164842160	207080320	218092130	174381060	101451624	202353470	222780080	96567336	155909470	144449390	633234	171566690	149036450	160966800	240171330	40549644	39885590	79767280	4.05582e+06	131784460	129642930	104751630	79974470	26285718	124781784	134953040	234228930	170760340	149295120	224075860	243028980	102079790	100832904	25471514	114348330	123977080
102386	3.99335e+06	3.07326e+06	3.31791e+06	3.58753e+06	3.33609e+06	5.09838e+06	16244161	3.52592e+06	3.20754e+06	5.2276e+06	2.90433e+06	4971213	3.236e+06	3.47783e+06	4041468	4931791	3340212	3.0739e+06	6.91485e+06	3.52047e+06	5694424	4261639	4183398	5183485	4298136	2773218	9616851	7.41826e+06	19123784	9290926	3.70149e+06	4.653e+06	5291653	8549358	14753808	3.54912e+06	5.49374e+06	2.34026e+06	13756159	4307678	2.81157e+06	2.94624e+06	4.9528e+06	4876996	14784402	5619567	6.3709e+06
102405	759392	4196503	2.22021e+06	2.45729e+06	1.70062e+06	1.5498e+06	3701897	198881	1.56866e+06	5894316	685331	2055306	11357152	5.89386e+06	708962	3.33346e+06	5.22977e+06	5167979	5.57388e+06	12113050	9340594	106883	5222460	7541175	1.17998e+06	3247834	187754	296226	585464	0	962620	461663	1.07291e+06	342705	1182157	1.25157e+06	449217	797324	882260	819805	964191	1.67288e+06	4742297	2.81112e+06	1.6623e+06	2.24905e+06	664574
102698	881314750	858754300	824008100	895809150	825873860	726469600	619408960	885239550	852929800	700156160	672245300	779174400	929690050	909610800	796834400	599977540	924550800	903276100	752973600	898251900	785008000	47960910	931406850	896409900	823133060	857048960	462172770	438511940	553627900	114952340	864519940	905556900	795694100	577283800	514133200	854347300	646742460	876170500	727769900	634591940	862796300	858999230	854545700	825413100	558537700	859213900	879574850
103050	206141890	203194930	177865440	227070880	217413440	172859120	62104116	191197580	181130660	112816780	212824560	165263790	200014180	220987900	175495540	101651150	204876910	224412720	94679980	914086	144610500	633234	171566690	149474910	162493090	5030991	40702580	1.93517e+06	79767280	4.20001e+06	131784460	1.06447e+06	104836300	79974470	26413046	124781784	134953040	234601140	171727020	149840820	225926240	243028980	102079790	1.33559e+06	25471514	114799190	1.30006e+06
103078	8407321	8759568	6931950	8354882	9806818	5265448	4232619	7.94176e+06	7.17828e+06	6.31681e+06	6.31143e+06	5.64075e+06	7.41849e+06	6.09006e+06	9330666	5310584	7.42582e+06	7.92879e+06	5.28445e+06	6923211	6.44378e+06	7.26654e+06	6.37618e+06	7287367	9450330	7.20252e+06	5609424	6.40776e+06	4866895	7.4006e+06	8410614	5.85734e+06	5929364	5.2953e+06	7.41246e+06	5.05616e+06	6007707	6223832	9624601	6805305	10773387	7.026e+06	8536470	7.517e+06	3.898e+06	5667767	7.35998e+06
103097	76123340	69941304	73473750	80688990	92779320	88194950	53594988	80045896	63021220	75855180	88961144	88895560	61021740	81130330	91089670	83443410	67615040	71701920	62899780	54738430	94905370	3.74408e+06	58542492	57546788	89607944	107919550	39485268	37462076	68852376	4.15939e+06	60393944	62317356	74412880	68155064	36450570	59597696	122924400	122064500	131792660	123612240	115156110	121871464	72359200	81418370	61348948	83035224	87253260
103116	14480454	10077199	2064236	3.08032e+06	3.23512e+06	5.49087e+06	3.85614e+06	15273988	10497335	4.1356e+06	13665606	5.32533e+06	9735251	13421073	3.18983e+06	4.77882e+06	10032625	9681788	3.21539e+06	9911531	5.45892e+06	260264	14690637	2.50658e+06	11250747	9697814	17492406	13826371	6338354	1534474	10104570	14565243	3.7107e+06	4975731	2.81082e+06	8976014	5935847	7.75872e+06	6734784	6297613	8.27262e+06	7.88559e+06	9818993	2.74979e+06	5778913	12329910	3.23587e+06
103182	5006075	5.8059e+06	4.11085e+06	3.59422e+06	9924728	7.27008e+06	2.44608e+06	4.71526e+06	2.66114e+06	4657082	11431539	7737629	4.16001e+06	6.92611e+06	8342082	6443583	6.90732e+06	6.37849e+06	2.68576e+06	1.954e+06	6711623	0	2.80616e+06	2.09154e+06	6529082	13864844	3.02626e+06	2.28558e+06	7.36709e+06	247099	2.49807e+06	3.06721e+06	3.92966e+06	6573398	1.17016e+06	2.67524e+06	13071996	12438815	12949834	10941838	16180334	15213780	3.34402e+06	3.90673e+06	2.62393e+06	4136719	3.84663e+06
103295	13882899	11226509	11944401	12763770	13172912	15632246	16780078	14158453	14345057	13214450	14181677	16849032	12965769	14354494	10246353	5.5158e+06	10793108	13990061	7.31838e+06	13570885	16581366	4.42187e+06	15183072	16859790	14028056	12754774	9654022	8758417	18218330	9359117	12014194	15124917	14732545	8549358	13529841	10911251	6.43924e+06	11104298	12566919	4740643	9051993	8586803	10788940	12072322	19397998	12543174	13540117
103472	4.53981e+06	3.58919e+06	4984441	3.97652e+06	4.09566e+06	2.86551e+06	1.46571e+06	5.08209e+06	2.71709e+06	3.71271e+06	4.66783e+06	4.27485e+06	5.39023e+06	5514548	4154127	2.18225e+06	4875068	4647360	2.89828e+06	2651816	5090971	0	5.265e+06	3018584	4.18553e+06	5326131	898151	814363	1.42439e+06	0	2.28e+06	2.93025e+06	3.10136e+06	2.04573e+06	445925	2.008e+06	2496966	1094653	3.36916e+06	2.50175e+06	4386053	6.22825e+06	3.61942e+06	3.33205e+06	1039189	3368377	2.52844e+06
103953	18866220	15690857	15600385	18419992	16389894	15918427	8587362	18591806	13841529	9967796	17335792	15881849	17024256	15355236	13131510	11096025	13421518	14271873	10077124	17248120	12168989	0	16711359	20228130	10703246	15776099	4221339	3.27023e+06	7629386	190258	16990344	21495014	19513712	5.33364e+06	7.65428e+06	17780036	8801449	12295807	12303276	9179493	12543832	11552081	17360434	17088556	10388504	21455448	19684694
103994	400043840	332146020	332644700	389299460	344577730	333741020	193362180	378127840	304481120	211928500	363933400	327907620	370055170	325396060	283039140	238169200	285762720	308371500	223542110	366594080	264350430	3048599	343704320	420253500	230954750	332569820	93105240	74753770	162131070	5740179	358594980	437249100	415047700	119639144	167926690	375407330	193162800	260040910	261312240	194067620	271151550	247513360	370499170	363443700	220698900	447151300	407418850
104009	3.33663e+06	2.56751e+06	2.56534e+06	3282036	2.57238e+06	2848250	1.69589e+06	3.26979e+06	2.49846e+06	1880863	3125105	2.86403e+06	2.96275e+06	2.64659e+06	2.38773e+06	2.10487e+06	2.1165e+06	2.5362e+06	1.82134e+06	3.17416e+06	2.21466e+06	0	2.84241e+06	3542373	1.91865e+06	2.6136e+06	835461	572056	1.53182e+06	0	2.91085e+06	3523419	3522852	1.03923e+06	1.38089e+06	2.92725e+06	1.57446e+06	2.17927e+06	2283903	1.57724e+06	2.27214e+06	2.14189e+06	3.09598e+06	2976486	1.98604e+06	3.72624e+06	3.42417e+06
104318	1.29278e+06	3525860	1.71701e+06	5432874	785138	1.29451e+06	1.9712e+06	964164	1.31994e+06	2.87886e+06	1.79672e+06	1.25543e+06	5116096	2802065	1.17159e+06	2.43004e+06	4.4335e+06	3.60386e+06	6980506	7.29022e+06	7056627	106883	8447096	2465315	750727	2.4829e+06	0	258580	477948	0	811903	847851	904933	299641	209524	985773	104061	855701	440867	850916	1.012e+06	1479479	3550486	809666	711306	1.90271e+06	1.12458e+06
104500	3282476	50852892	119950430	0	113698910	4949171	804715	0	92947130	199810610	0	272548	32784016	9187403	105260980	183953090	96002590	72416300	153952800	66251850	9121244	655374600	0	2.24745e+06	127222760	45761530	8116185	327376000	11605477	662235460	43373704	0	7826474	104825460	298154660	37696204	170293890	81494090	0	172228210	96311740	77683800	56206556	57370636	8946952	22694308	0
104536	1.52645e+06	5620255	9109172	0	6614294	1714093	2.44557e+06	0	6853318	14448568	2078708	1.15865e+06	3.46936e+06	1.68065e+06	8492348	10572780	4829783	4.8161e+06	9953501	5.79672e+06	2.08979e+06	54148028	0	0	10525641	3.58929e+06	5058904	17221444	953878	43452252	5.9811e+06	2.44066e+06	2.07273e+06	5821267	25819508	4.18638e+06	11674606	4897804	0	16957400	6.16588e+06	5297059	7.92367e+06	7836280	1.8418e+06	2.41303e+06	129048
104749	16580886	14818195	10352810	16771252	17061164	9782140	2.44449e+06	17059558	9806762	6.32216e+06	24146394	12859023	12042479	17230254	11462767	4.02074e+06	1.43165e+06	1.51654e+06	4.28086e+06	12154670	9393362	0	13873364	13258923	11277190	1.50912e+06	1.58787e+06	1.2967e+06	2.95947e+06	0	10834446	16048466	12323270	2.81412e+06	1.60933e+06	11349697	9397394	1.86965e+06	12250512	9607321	2.01407e+06	1.73687e+06	9617440	9180231	2.5657e+06	13500859	9171540
104811	728516300	705108000	718055040	739819840	702913600	546680900	460669220	687800060	714046500	572663550	712367100	685015940	755705860	750898700	627013600	435778460	741707900	782001500	546087940	723571000	610679500	50937.2	777584700	752289700	666780400	713996500	346961920	302080400	394033730	610736	654878200	693869600	27282404	3.75737e+06	6796888	762404860	471502600	695000060	538334700	494054720	720386100	767092800	669312400	658297700	418135550	27844276	699733760
104845	333382	123303	496962	207970	353953	431500	0	0	368570	222868	53431.1	597173	0	192990	0	0	367173	367903	52477.6	1492380	219794	0	0	902540	0	134607	0	0	0	0	821167	1.72068e+06	958519	0	382881	2.30123e+06	0	0	0	0	0	0	1486271	1.39265e+06	569988	2.60867e+06	1096492
104866	14394813	9536384	9819211	14158024	10645565	17917624	30248774	15084144	10497335	14011316	13665606	16981184	9735251	12785536	10537692	13322575	9516737	9681788	25958738	9851733	16580117	360373	13949515	14780353	10504842	9697814	23709048	18033014	33314464	2.08868e+06	9954114	13919987	15408324	27910492	19067036	8976014	13056489	7322207	16888410	12816725	7.64448e+06	7.88559e+06	9249462	10646933	28084386	11745887	12265307
104959	4491955	3.39763e+06	4916286	3.84075e+06	4.05443e+06	35438972	12615804	5012261	2563126	3.63372e+06	4.49459e+06	4.20819e+06	5.33386e+06	5.29061e+06	4.11195e+06	16970478	4850899	4.48649e+06	28623306	2.56872e+06	5.06094e+06	0	5196317	2991387	4596377	6085245	6088723	5.39707e+06	10367837	234097	2157728	2.73734e+06	3.02939e+06	10842886	6.66325e+06	1.93765e+06	2.72912e+06	3.66714e+06	3.12359e+06	20058880	4.94865e+06	6166112	3.50137e+06	3.22196e+06	11843352	3.33821e+06	2503084
105056	4.52965e+06	4.27379e+06	4487719	4.86006e+06	5.06592e+06	4488088	3158298	7789231	4545286	4.96667e+06	4956360	4884837	4.47668e+06	4783159	5143891	4.5391e+06	4588462	5191320	3.87101e+06	4576056	5448882	4514591	4495133	4.1696e+06	4852306	4.7101e+06	2.82533e+06	3572741	3.42324e+06	9476257	4.54645e+06	4.56315e+06	4221225	3965708	3.45824e+06	4567624	5.18775e+06	6004315	5598779	5.44022e+06	5.94455e+06	5.65546e+06	4362201	4706553	3.898e+06	4694142	4.67535e+06
105158	23843188	25962992	28773504	22534948	27372274	30263266	8590507	18536646	29798730	19699104	15125318	35257284	21605092	25430910	11533172	11257813	28865648	26776452	17248984	65967732	21875442	264872	21946058	57925400	9564433	16813002	7798476	4.15996e+06	12873179	592028	42710220	53666704	33293274	6663021	21838786	84021624	7126803	7.38586e+06	13443971	5.95078e+06	8221701	10450549	64286772	59240956	25187022	62120020	50080452
105274	31624836	31924200	30517610	37870520	28811386	25175098	18534228	31459912	28744200	23519474	29140390	27208288	33750376	35815724	26589126	13860995	30844620	28543784	26602832	40611490	26231222	306410	44230410	44741628	25657252	20685154	9034670	7369212	10282386	654794	41646664	36412948	37935172	10376469	12363133	36235316	11525510	22295324	17735434	12560343	25077134	17546936	39948764	36112148	15032368	36807964	32024772
105467	687912640	699636600	633139900	657244400	635560000	577495400	368379260	682886140	614253800	484435780	698706050	580409400	679809700	719732000	641419140	455376600	656679230	732675100	446717000	611563100	587487800	5.22758e+06	649753400	645051140	640725200	786218100	243706200	232449400	365379780	25604276	578569400	618527000	567444200	368906400	235266660	616155500	578420700	870266430	640513800	572677900	776989700	873696830	616090050	602710500	317978620	650754900	619758700
105848	3.17617e+06	1.87594e+06	1.5905e+06	1.97327e+06	2027105	1.88942e+06	698119	1157594	1.36851e+06	545371	902236	978044	2.34065e+06	1.32282e+06	1.22087e+06	958867	1444785	1793845	1.37948e+06	4.41995e+06	1.14707e+06	0	1.91803e+06	5908777	997711	1.64834e+06	486506	223739	686642	0	4385645	6378841	6.38222e+06	417074	1.72977e+06	4496165	913837	581187	818316	611749	619707	529302	4.77763e+06	4.56756e+06	2.20923e+06	5.99567e+06	3.60134e+06
105864	14480454	9604792	8205448	12484115	9744175	15730426	30102108	12649712	8909500	15555040	13642873	18105666	8208323	13081223	9768847	26643390	8580163	8412344	25712400	9911531	15321325	360373	13460368	14436952	9599221	10023914	23360176	17746990	33347876	2.08868e+06	7.67968e+06	13875935	13698936	27877516	19171406	10589293	13056489	7679603	13712226	12900987	8136018	8169531	8783197	9591711	28018642	14149553	10075530
105930	21225642	20975510	20964100	25273466	20814026	18992846	7.58071e+06	25705264	17748498	15112427	22568222	19465444	24140876	27955500	16957132	6.48393e+06	21342034	18122646	12905631	24774470	17917226	0	32498250	29445814	16370096	15344914	2.9416e+06	2.3856e+06	3.74201e+06	53626.3	24002760	27425872	26618062	4300938	4.84165e+06	24702032	5765275	14951286	12175757	7227954	15096170	12998449	23072266	21806506	8.11178e+06	23944160	17448796
106020	2.88457e+06	1.57129e+06	926281	2.37643e+06	720870	884847	562330	3.01886e+06	822122	197468	2.29551e+06	306553	626403	375765	1.94556e+06	404031	375270	1.20467e+06	110209	627699	164100	0	3169167	1.8934e+06	153280	569274	0	0	234619	0	1.05979e+06	3485674	1360462	0	73602.4	1.03879e+06	0	2.22182e+06	1.95296e+06	401374	745856	204086	2175742	2.16642e+06	132376	2466871	2436391
106348	11445724	9907326	9980777	12052947	11414335	6.21051e+06	7257840	13409637	7862215	4.03027e+06	11372253	7193893	10726418	12892860	8549660	3762501	10088346	9906803	3.41522e+06	6195630	8939121	0	10432241	7201798	7.3119e+06	18251562	1.04625e+06	945807	2519836	0	6.06683e+06	9103534	6.21027e+06	2.56447e+06	2612515	5900309	6.87013e+06	19207852	10429222	7670266	17125814	17319014	5.76475e+06	5.27854e+06	1230092	7.18494e+06	4.75881e+06
106434	46968884	30835452	23916464	40460324	13086778	14093740	8509674	29875976	34242680	14818020	26064338	19333602	24545360	36051760	14679304	8.20292e+06	30460912	22254906	14600075	19275420	22926886	50937.2	36966452	39353172	21754636	27185842	3.23599e+06	1.68356e+06	3.03383e+06	475167	15336513	28288344	15454427	6.91151e+06	6796888	16681145	9718476	27077562	16512171	12926130	25825722	27044604	14049741	22356144	8.23694e+06	16770640	20585674
106451	7.16926e+06	10484223	3.61181e+06	6.11919e+06	6.23659e+06	4.17465e+06	4700062	7074110	8.01781e+06	9333525	7392140	6.70931e+06	5058916	4291032	7199234	1423632	8770478	6.61244e+06	4208097	5562915	3.45824e+06	6142828	6.56834e+06	1.97622e+06	6.01222e+06	7815114	6207370	2338427	2.81039e+06	7225120	4522529	6.97325e+06	6229351	4714896	5.17092e+06	4940537	10464751	10727430	4.12957e+06	6.18086e+06	6.20606e+06	7.67372e+06	6.61575e+06	5.71754e+06	3.34483e+06	3.10748e+06	2224601
106646	32694902	18809542	20840826	22262298	11995566	16900714	15157550	18293700	22237026	20885490	31859484	27763222	16892352	19028322	20540192	21171422	15169649	21700354	25711256	17716000	29024022	23659786	32208494	29538028	11788949	14500465	30930960	18583368	14418441	16178738	15613353	18933124	33878544	28225174	16799752	12699862	17548314	16796982	38986976	17491168	14321987	21478244	16897586	15492923	35064052	25123182	32426118
106653	13110930	7492148	9550518	8532148	4466877	6.8063e+06	12395700	13334773	7778945	9323782	9905353	11482626	5497234	7237227	8952982	9604765	8075162	9364382	11707110	7122680	12481484	5.59691e+06	13445425	12077182	4992902	8617464	14220913	7056808	14488973	5283689	7611725	6938861	7467104	12149434	7050373	7502774	7.86195e+06	7143709	12202708	8622483	5127730	8825473	6925545	7.76072e+06	14648912	10765731	13225833
106654	19129806	17810136	12094785	19370554	18919558	11845210	2772915	19791880	12115820	6865427	28161658	14815685	15806376	19504928	12460822	4451882	16703861	17505008	5138349	13169909	11676091	0	16592578	14522320	12346065	25131770	1.95094e+06	1.47081e+06	3.38905e+06	0	12898153	19099390	13704716	3.79956e+06	1.77101e+06	13480052	10276236	28132414	14266723	10484085	27800632	26567180	10858045	10322231	3035982	15066191	10759917
106912	3.43283e+06	1275046	450666	2.59635e+06	4.38338e+06	1.2848e+06	1.49836e+06	2.93885e+06	794531	671069	2404673	2.3545e+06	3789985	2.8753e+06	1.57269e+06	595289	2.20564e+06	1.61411e+06	2.05538e+06	461998	1722801	0	3.11273e+06	974340	4167335	1.98615e+06	414440	446318	814161	0	405906	801974	590147	1.64198e+06	169387	757247	1.36367e+06	3.39147e+06	2.11472e+06	1.08853e+06	3563742	2.3762e+06	2325604	662264	1.45108e+06	957212	1349007
107160	36920804	17306104	12229125	26406726	14300214	11125154	3.45201e+06	16535466	9107377	3218925	12536565	8732011	29074566	15530623	13683268	9045342	12720168	17744040	7.7889e+06	24361582	9516966	0	20342420	31826948	8111103	27088872	2.08334e+06	1.68431e+06	5673965	0	21405568	45453944	31340960	2.63895e+06	4644958	25651752	8928172	17481288	11468489	7.55467e+06	16741747	11746832	29052392	25045120	7473552	40461388	32395766
107216	169354200	57291124	65587772	70220184	67522680	37715696	14875249	85388130	42783264	32877192	80252300	118335380	87851224	107554540	62221650	51794536	74888660	73374070	28555348	48899640	64591868	420159	93815016	60190050	55740690	109192616	7685205	6492563	15622469	1.0529e+06	43512764	76707624	51646300	18937272	6944441	44847680	26931868	82270860	57244600	30893460	89142400	94949590	52046500	45453224	11816048	61219544	44429536
107226	8371357	31802132	31398528	0	33795612	11635978	9293778	0	34710776	45742820	4835199	4.02214e+06	21356334	4753291	38302636	10001346	21288402	26716822	41745824	29109374	10766317	65285068	0	56688.2	25178974	15486884	5.29497e+06	60743444	5.14375e+06	62377510	28510690	5344826	7767320	21953906	26065736	22780918	37572296	14493266	0	42404090	15192685	18505742	25614740	35121036	8126782	6548640	2.50916e+06
107263	88971780	71707160	67414970	115646744	62982564	79044330	6964671	73956584	76585940	36675732	70761540	86268630	40546350	67191020	35331816	21509932	64317316	73366590	29247862	146803460	47760096	55365.6	81614280	147397520	17330218	63522456	8.28599e+06	3.40466e+06	17508486	336479	106636290	218817820	130310990	8162873	26305768	190500670	10544443	29371380	22625742	9226219	35071376	35359840	144923090	129730770	39930348	207251470	186777620
107414	5876198	3.54034e+06	3.68577e+06	17438640	4.98829e+06	10676631	4.44816e+06	4.94031e+06	9065051	2.54619e+06	5170148	5.43279e+06	5.49444e+06	9767296	4.13512e+06	5368034	4.37368e+06	4538422	9066799	2.54256e+06	5.3721e+06	0	5.4321e+06	5.06214e+06	3.45818e+06	8.18823e+06	2.08875e+06	1.70467e+06	3.42971e+06	0	8850265	21981030	3.66418e+06	3.78027e+06	2.96408e+06	10940352	3.77081e+06	4.66003e+06	7.74526e+06	2219649	5.28195e+06	5373870	3307822	3291842	4.4138e+06	4.21848e+06	15544777
107464	466827840	506246660	401546080	472954270	521258980	371984670	262315330	431984960	413133920	45969908	497254720	421239170	71913740	498358560	415879330	296156740	450693920	502572320	290017630	34674104	394315550	3.75985e+06	66975444	461557200	435585760	598074100	177284320	154471860	235641620	20246780	35296660	50738260	37535796	284462240	5.66563e+06	42971510	398001540	534731520	378884960	419785950	565287000	617753000	25570760	383762050	6.71443e+06	57335748	47928012
107546	81626190	221385630	198926480	256189010	188172960	146315680	61177876	273917920	169029700	107729100	239216420	61538628	257307310	253675490	169301840	23589820	223228430	214222340	125522900	181596960	191110700	462997	282267000	219000290	160136860	227087060	28029432	22635806	56443028	1542069	167340320	258568380	207670000	48376730	31867750	185487680	57558164	181880030	142399950	75882000	197567100	193384670	202882370	156209390	56340804	239861840	211639020
107679	15294695	392438370	675831400	0	545629060	11753220	1.79849e+06	0	113056630	578168900	93517.7	1.60498e+06	292726300	37785204	444698100	380778140	145981600	386753800	505379330	408830900	58376396	736386050	0	9147993	521925700	150311840	13105550	697639230	25238464	819237760	319254200	0	31826378	402683650	1147674500	342184320	647814850	455826780	0	611858240	339229570	441889000	476254820	464611970	59157640	55481970	0
107691	47332744	36797692	29582448	29320190	13371821	26481278	9882791	30883382	34961250	18572948	27814346	19701474	24880094	14321082	26256872	7.37662e+06	35792840	22601958	20347320	23833336	27718122	0	36450676	50205650	22054784	18993910	3.01639e+06	1.5333e+06	2.84427e+06	0	19204466	13792866	31844048	6.69385e+06	1422747	19118142	12061340	35178370	26029218	8093025	31181512	31770240	14389322	12378847	8995350	19733344	20936932
107694	16663341	14960695	8544595	19021610	10312711	16792472	13485167	14208845	8909500	10779779	14470422	16142369	8641738	13813730	9768847	14187938	8580163	15123250	10455083	10665619	15321325	0	12719246	17439838	10038435	10807491	525889	498298	12720570	0	9495177	16224104	14200945	13062221	961375	10589293	11132951	8.03261e+06	15231820	10297834	8798493	15620765	10567367	11445763	13547707	3.98856e+06	12115619
107875	0	0	0	5.22568e+06	0	0	0	0	0	0	0	0	0	0	0	0	0	0	0	0	0	0	0	0	0	0	0	0	325717	0	0	0	0	0	0	0	0	0	0	0	0	0	0	0	0	0	1.16547e+06
108061	9247134	30006786	28937724	0	14555279	15591542	5055899	0	13555137	57654316	4120971	7.32302e+06	7417515	4.85422e+06	36073390	81635240	11543232	25806714	25123932	28340160	4586784	55342240	0	56688.2	32251656	14271885	7607056	73119330	3.72658e+06	63723110	28510690	7.55627e+06	5166436	23268346	26065216	27345832	37401316	20164474	0	57281932	9608846	21364982	27738970	32504810	2.96467e+06	5039703	4269114
108182	27947516	10920526	6.2868e+06	24860402	7.15972e+06	8597448	3.03575e+06	18156006	3.36208e+06	1652315	13873519	669781	1.30561e+06	892293	8.05804e+06	5752417	429212	12185556	297143	1.93993e+06	479012	0	16235652	25105604	330907	535944	0	0	283929	0	5.36236e+06	17736534	11163625	175901	500887	8519925	62013.1	7.43335e+06	10754785	4.38125e+06	7.32932e+06	241025	8442465	7424133	1.63986e+06	13767212	19230690
108279	107991970	92869360	75496770	123547720	76921784	58540104	20604892	96728120	61318052	34831404	100450504	54093860	106756456	121599980	67160450	24396514	87146910	87436840	46674532	97551510	70015470	51838.7	132159880	122717420	57278150	90746470	8.02906e+06	7000350	15362972	335279	89736180	128651440	102648744	15807094	12638838	88043440	29382744	99110780	52266124	30911192	98977560	80446770	104616760	86698770	22276750	136284500	111339910
108550	67360050	64685108	65633530	81504696	66435348	42261504	14135595	86121510	47397484	25322880	82027736	46718710	70020470	83802990	53012292	25140662	62444044	67052284	22736930	41606760	53070920	0	66716470	49907108	48423030	120528340	6.97996e+06	6.72926e+06	17702078	411665	39362536	59076150	43186132	17968178	5.22905e+06	39976040	42297132	123014824	70416056	47712708	115361330	114895120	37433492	31879772	7.7486e+06	50662860	43479564
108588	5357245	4450236	3749893	5.79334e+06	5.09567e+06	3.52085e+06	1.21038e+06	6.18468e+06	3103309	2.15862e+06	5830708	5.05198e+06	4046205	8061548	3.49419e+06	1.91742e+06	3.75643e+06	4.19151e+06	1.71176e+06	2.93084e+06	4767061	0	4848587	5.20969e+06	2.68111e+06	8941856	515460	495981	1.2157e+06	0	2.67343e+06	5195667	4102840	1385907	487064	2.89371e+06	3.14541e+06	6391901	3416529	3.64845e+06	7.06105e+06	6293973	2.51784e+06	2.26588e+06	719433	4167243	2.9362e+06
108607	3.50146e+06	1.30326e+06	450666	2.59635e+06	4499110	1.40789e+06	1.70056e+06	2.93885e+06	794531	671069	2362235	2.49412e+06	3.46337e+06	2.91465e+06	1.60934e+06	595289	2.2558e+06	1.6563e+06	2.01572e+06	461998	1.75314e+06	0	3.14123e+06	1.01223e+06	4365885	1948969	506165	446318	1.42657e+06	0	405906	771468	590147	1.81646e+06	169387	730894	1.33773e+06	3.36559e+06	2.08136e+06	1.20667e+06	3.91938e+06	2.32251e+06	2325604	662264	1.45108e+06	957212	1.17148e+06
108838	2.01306e+06	1.82119e+06	2082948	2.23517e+06	1.84386e+06	1.79172e+06	450667	2.75444e+06	1.2214e+06	841772	1.95877e+06	1.32802e+06	2.31826e+06	3.16266e+06	1.62799e+06	904884	2.15967e+06	3.02698e+06	1.0576e+06	1465033	1.29471e+06	0	2656560	1.88327e+06	1.51775e+06	3317131	64746.5	118879	522853	0	1.56278e+06	2652574	1.76706e+06	579939	124788	1.80875e+06	1.04522e+06	3.24048e+06	2.0129e+06	1.95908e+06	3.26224e+06	3500174	2.09281e+06	1767813	528958	2.50545e+06	2.30304e+06
109067	13421908	14269532	10001601	17280226	12840994	10779758	4327605	22128728	9409927	8850494	14661069	18519332	13872975	22517612	10037678	5471873	11536203	12045435	9291520	11260294	14991073	0	20252396	22404230	7205655	15952409	2.08875e+06	1.70467e+06	3.46812e+06	0	9399502	22904462	19880494	3.91862e+06	3.00364e+06	11810303	3.75153e+06	9143849	7758311	5.24907e+06	11631869	8566948	11371771	8.29569e+06	4383301	17341894	15598703
109081	217405040	231612750	205648720	264851650	198023140	150929630	62245484	285439300	175943840	112001910	253897470	191526670	274272930	271592400	176602300	77597130	236522300	229336500	128324184	187122640	198554530	462997	298883900	230451410	166311340	237041900	28241964	22843008	57851412	1542069	173744110	274374270	218961070	49828684	32538758	195520580	59273730	191578100	145678640	77800640	210387500	201232940	211241970	161434370	57444950	250503500	219558850
109375	2758320	2.07666e+06	1171343	2786644	2.16527e+06	1.7587e+06	454834	2.13107e+06	1.08394e+06	511601	2.63127e+06	1.5642e+06	4.10461e+06	1814497	2.18817e+06	1.1664e+06	1.9216e+06	2.62243e+06	822017	2.6492e+06	1.05275e+06	0	2182693	3768251	1.01411e+06	5.2969e+06	194417	183509	1.07424e+06	0	2.31559e+06	6.04426e+06	5888363	514281	420877	3.49544e+06	1.25228e+06	2.52819e+06	1.51758e+06	909976	3.22834e+06	2.39476e+06	3.21224e+06	2.06874e+06	904305	7.08742e+06	4.2873e+06
109504	2.84179e+06	2.60345e+06	2.14584e+06	4.70462e+06	2394153	2.63949e+06	742877	4.78956e+06	2.38958e+06	607799	3.19065e+06	1.62995e+06	1.81697e+06	1.59631e+06	1.27997e+06	578057	1.13366e+06	1.75816e+06	655214	3.37464e+06	1.0382e+06	0	2.5062e+06	4.64455e+06	634396	2.09534e+06	107104	0	348443	0	3152290	8792268	5933578	184515	704594	6.05874e+06	353682	1.51367e+06	1.46621e+06	475967	1.49583e+06	1.11225e+06	4860883	3.29162e+06	1.3705e+06	9925015	9847992
109511	12832227	36475868	29058236	0	40972684	22702744	9186015	0	33822524	62528440	8396712	8774380	18580242	10705912	22318044	10001346	34474496	16021614	48991724	11723640	13288731	75841630	0	56688.2	11802756	22076778	14457597	81519420	5037336	62551244	25954446	28913082	15695559	30489456	28897796	29961004	88059840	37507504	0	66150596	19970440	21245314	9678837	24890274	8.21366e+06	14107936	4760676
109545	5.27376e+06	3.74345e+06	3414312	5.41242e+06	2.07548e+06	3.22429e+06	681270	5120076	1.94971e+06	530578	2.50765e+06	1.46287e+06	2.88156e+06	2.35899e+06	1749359	500162	1.15574e+06	2.04177e+06	768854	2789100	982714	0	4825994	4.43887e+06	759579	2.08395e+06	55012.3	0	338139	0	3.69407e+06	7.7822e+06	4753967	192437	436451	5990240	293205	1.15924e+06	1.73716e+06	395840	1.57442e+06	1.22589e+06	4.00865e+06	2848191	1.23732e+06	9968798	10215791
109552	2825957	1.21885e+06	496792	3441162	5.98755e+06	1.34233e+06	2384067	2.47242e+06	962384	626633	2.6945e+06	2055106	3.40536e+06	2.4143e+06	1.46865e+06	592771	1.97086e+06	1.42527e+06	1803520	556728	1.45989e+06	0	2.6669e+06	1.06937e+06	2.43754e+06	2.30892e+06	188023	364738	724725	0	571124	1.71515e+06	1.18311e+06	1.05894e+06	52343.1	1.87728e+06	647802	1709114	1.41509e+06	1.88719e+06	2923666	2.3954e+06	4.0789e+06	635512	1.4937e+06	1.59716e+06	2.98699e+06
110020	5756086	37205200	4.39844e+06	32554646	18959248	25145118	518978	8084944	22424922	7447526	47417716	25756130	34606524	8530380	20897076	8463972	5439727	35138270	13397711	3740581	29039528	0	5654594	26602250	3.92799e+06	53080790	2.61086e+06	1.87197e+06	6.80045e+06	0	26963872	41451384	29166702	11286097	110967	5865659	11904607	50209172	13631780	4.02103e+06	6401409	10357855	5128404	2943141	3663570	39905644	38230064
110385	14957304	24015328	11036775	15800424	8665337	10319036	2.22784e+06	21776326	13867444	11374474	14521509	18960248	26697378	17794486	16580844	3.31705e+06	13241518	18570468	10095125	21534798	9804857	0	15557774	12500077	7.78291e+06	23777308	940562	1.07785e+06	2.79626e+06	0	11643878	15651784	16152544	1.16555e+06	2.37231e+06	24073752	6543098	26659600	17279568	4518636	23683874	11647140	16468505	8963403	3.85424e+06	13777234	13001439
110430	67166670	64390732	65540900	81075400	5718347	42261504	14210925	85812060	47220548	25322880	7289524	46407004	5.71916e+06	83508210	52748884	25140662	62303210	66895076	22891564	41638520	52952308	0	66590976	49907108	48508924	120096660	7.19699e+06	6814715	17806392	411665	39362536	59278904	43129812	18239216	5323624	40194596	42165004	122558170	70321176	47868330	11082553	114579050	37433492	31910616	7941668	50871036	43479564
110484	13132589	488092580	1258046100	0	1038737500	8996215	863686	0	1182994200	775738940	452159	2.75018e+06	391306370	42700030	475323140	121409016	502532060	517985120	235828640	492417820	53564290	642376200	0	1.89339e+06	869672800	183192910	23569810	1177943800	26420684	944326340	751505800	0	14983768	246851280	548318900	453813600	1200560600	612092200	0	1115759200	771860540	831175740	415466100	564953340	11540507	85649160	0
110801	7.63774e+06	3.66972e+06	1.92909e+06	5444764	4112908	3.9186e+06	539773	4.74729e+06	2.40822e+06	1.06621e+06	5.31367e+06	2.57529e+06	8.07205e+06	5.40099e+06	5.15238e+06	1.62995e+06	3353260	5969323	1.41641e+06	4635292	2045460	0	5203764	9809478	2.95315e+06	14332572	487541	537510	1.90713e+06	0	6754445	18631728	11993439	987920	1056654	9557710	3102955	6472691	2.75639e+06	2.25895e+06	9620433	5.27136e+06	7545020	5220651	1490039	19470742	15934825
111585	28934786	17224664	22001488	26110828	16827882	9139183	4161593	35278692	9455224	10002328	19667730	12376661	24749654	40200820	22729606	8542163	22551736	19233772	9950849	17727826	17648486	0	33074904	16577157	14937533	36941396	1.91704e+06	2.14527e+06	5007097	0	12405253	23794178	15707390	5468964	2.46412e+06	24034238	12748598	34192336	16205670	9746264	55320668	35648940	16931802	20828466	3363044	21833532	18277944
111640	1.85228e+06	1.74551e+06	1.39145e+06	1.71592e+06	1.58442e+06	799247	0	1.49925e+06	862491	589344	1.90391e+06	897979	1.94275e+06	2.83224e+06	1.22827e+06	385599	1.41975e+06	1.72271e+06	662786	1.48241e+06	1.11406e+06	0	2.28026e+06	1796169	885572	1.88766e+06	0	0	124597	0	1.2852e+06	2.01398e+06	1.41736e+06	132150	51340.1	1.47699e+06	337913	2.02471e+06	731404	383539	2.79021e+06	1.76751e+06	1.67096e+06	1.2427e+06	81986.8	1.93125e+06	1191909
112070	19230936	15813587	15243350	17615992	14284946	9211410	184575860	26036042	10057615	7.32356e+06	20425346	14854790	23085862	28348282	15753807	166051220	15722931	19030464	6.473e+06	12482583	12947796	3.80131e+06	27435588	14863386	9849913	27165406	96638810	84322880	153963460	5.35913e+06	11146567	24897602	18792886	131319410	162231340	14995965	5425252	21057998	12567919	6248211	25473500	23260146	17278052	13483711	211211840	23523064	15210771
112337	14921734	469810080	711232500	0	589235700	20273320	853801	0	664651300	1199215000	811811	2.90366e+06	238988530	47972724	463395100	320559780	1087100000	619634800	81624420	454119740	58652540	650492200	0	3.86384e+06	1333073300	94435020	12966305	608215400	20034908	1063834100	1084088700	0	38053376	192582860	591529150	426757600	294330980	1057207360	0	589085100	451242530	474403700	1125192100	697962600	17032652	99349840	0
112352	1.4678e+06	620953	172832	896558	478095	948038	1.48254e+06	837476	220622	537244	1.69624e+06	593536	1.11641e+06	1.017e+06	828150	527163	511898	797670	635386	293135	773978	138202	1.22245e+06	1.00064e+06	659773	2552130	1.15986e+06	383573	1.06143e+06	0	308036	857646	629023	1097928	349335	469560	1.90037e+06	964823	988262	394280	3.11954e+06	2.44902e+06	256535	182272	884642	549327	1.08783e+06
112420	6.69024e+06	3.91989e+06	3359796	7.10594e+06	2187416	3598632	1.71855e+06	6.92513e+06	3.27459e+06	1.34558e+06	2.50497e+06	2.72891e+06	4.95115e+06	7039136	1250619	1.30754e+06	3371170	2030881	1.44191e+06	4295613	1883640	0	5576191	6725102	1.25548e+06	2.80844e+06	374512	309096	3863189	0	966513	4721503	2.47466e+06	1.98674e+06	178601	1377424	1.06184e+06	932473	2.70782e+06	487586	982008	2206730	2648041	2447963	733190	5.4365e+06	14781788
112659	11145059	6.01524e+06	7973006	11484366	7.43873e+06	6.38304e+06	1.43433e+06	6.84646e+06	6.96586e+06	2.89985e+06	10328417	7.64667e+06	4972508	9040168	3.31717e+06	2.0022e+06	5.27047e+06	3.67996e+06	1.66428e+06	6781757	2.9971e+06	0	10781268	8816906	933229	3897238	462189	336614	2.44822e+06	0	2.83371e+06	8721682	4794186	1.85314e+06	548047	5640231	906602	1.91243e+06	2816080	1.10791e+06	4.55447e+06	2.77874e+06	4113459	3.37695e+06	1.0252e+06	7.75676e+06	12377449
112750	23395508	14253500	7322621	23956604	10467552	8329939	1.97088e+06	15720974	6494845	2.2999e+06	12748341	7317034	21956202	11708521	8.06023e+06	4002193	7209653	10645132	4.3789e+06	18191822	5.31485e+06	0	17736458	26262612	4.50565e+06	17073454	845554	744088	2.4908e+06	0	13814499	49182052	28644882	1.53536e+06	2.8844e+06	22909050	3037106	7133794	5700973	3.037e+06	11303659	8.11136e+06	18942710	14139901	4644396	41982930	32632024
112798	0	5654324	3199915	0	1.24619e+06	8579860	21990996	0	16702773	238816	0	1.47461e+06	1.93538e+06	12557623	630588	792941	2.92407e+06	11375191	2.14145e+06	6.48813e+06	583742	1200242	0	5.25727e+06	9986246	21027068	68413190	1.06338e+06	30091082	8524820	42547320	0	12761586	23473072	7502859	1.20101e+06	9658307	17202032	0	566052	11361817	405638	9049276	10620195	14997674	22559736	0
113267	19623116	53871330	44425420	0	61068084	37621396	38714492	0	51900960	98232230	16362144	24952390	30192936	18858898	50361044	33218042	51898028	45489870	96302990	29135018	21443436	35745880	0	261096	30130946	33667764	9478907	176448670	6.22465e+06	67363940	34671970	21241130	25469622	51333550	119469820	48996132	12153130	43917816	0	105641660	41875696	31901498	48720220	47549388	6139657	24079740	4.84026e+06
113290	11935346	62446364	19994410	0	14242409	90707200	14515672	0	19060856	21654814	1.65797e+06	3.07432e+06	54388572	29157184	73601430	120517960	9328934	58093972	87530180	36601316	17548336	25204810	0	38946760	20001590	14356938	67166504	50589900	18529068	15671224	11320259	0	28088650	43244904	20748342	35200188	51181496	6929288	0	34273904	63231964	56746384	16215424	20232366	110113770	86909900	0
113528	5315944	3.68215e+06	2021894	4982092	1.32591e+06	2.02933e+06	69422.8	5336952	1.22735e+06	603313	5837607	1.20977e+06	3766587	6216726	2.35489e+06	512310	1.614e+06	3.07079e+06	1.41072e+06	3.08482e+06	1.96294e+06	0	2.15105e+06	1.82663e+06	1384356	7735021	0	0	265402	0	2.45581e+06	3481791	2.74071e+06	376521	0	2606055	2.51766e+06	4.89443e+06	3.00144e+06	1.20166e+06	3942159	8949726	2.91342e+06	1.94699e+06	68549.3	4727536	1.75128e+06
113603	2.01908e+06	3.81226e+06	0	0	3.38963e+06	6.17522e+06	7.84219e+06	0	9846757	955888	4301763	12076324	1.33691e+06	4804395	5.26522e+06	2.12303e+06	4.04254e+06	3488393	5670017	1.99824e+06	11661319	2461081	0	0	0	3.42869e+06	6036505	3.00843e+06	2.23873e+06	3986721	1.2374e+06	3.78187e+06	7.03395e+06	34591704	1.94288e+06	3.46769e+06	0	169183	0	5166435	169847	7837859	0	69591.1	1.2146e+06	4.38169e+06	489441
113890	12176469	13293906	11829872	13495369	12088506	9217496	6264206	14026034	11624679	8926592	11462811	12845602	14648669	13322894	10331445	5.38616e+06	14236135	12632352	8.15403e+06	12507330	10415049	2.13106e+06	14064317	13250587	13099510	12046654	3.38754e+06	5.18648e+06	4765646	9631627	11295646	13640135	11967445	5448243	5363219	12159095	6.62859e+06	10709549	10592311	7.67374e+06	10470116	10445146	13304882	10392099	7128330	13773761	12774416
113917	570682400	582066900	491502750	637772200	474625920	414184580	215009860	644853760	474420930	337360830	562845760	496424500	601407500	627063300	473373950	204585570	486019840	576271940	363399600	564767800	349982050	4.11987e+06	661600960	559610200	399596400	468615360	110819120	94940190	186145920	5888540	419014000	649386050	526039360	169165900	185188590	536544580	225593890	375669760	340096600	205520180	423118180	359976000	539855900	470770180	218793740	630246140	443013100
114074	25648290	20349354	20128624	26163220	23888852	29612358	17831880	26962542	13184358	24851392	26596118	35107810	24485614	9491024	28709172	16165589	15442969	16511522	25881850	20230950	21899074	283298	8282723	26972232	11024757	7490581	9384413	8727987	17886374	188431	14761275	8528248	33525898	14568160	15731229	20562294	11142211	16636021	24499302	13758237	30070152	11520952	16691850	4.70594e+06	19914670	8759728	10008845
114330	694479	705637	641412	1.14168e+06	799287	833856	314608	435734	498862	237450	665531	842150	737808	1.08757e+06	476407	234663	673091	579205	461530	544231	949362	0	945432	497929	214954	755972	242638	107184	285690	0	442561	620383	288923	77870.2	195392	480328	183217	328040	397540	496218	517754	336749	907845	790475	328373	360087	469327
114660	2.45459e+06	50600.9	0	795324	2.48089e+06	117156	326153	0	0	0	708661	966934	319499	50758.4	5.41666e+06	0	0	106440	2935542	118171	58337.1	9509829	626674	836667	0	423093	272704	0	894162	0	0	5.85701e+06	179433	1.26741e+06	33941540	0	0	0	0	124446	639313	0	4.8906e+06	52830.4	175305	177752	744905
114672	25648290	21308588	7.37368e+06	27493264	19322014	29710242	18007790	16051432	13391107	25083028	28167018	27799950	23364490	31045064	9049228	10401186	11402857	16511522	13068085	20627684	24434998	2.43751e+06	29976064	27723586	11645176	23637322	20931856	10591276	14140176	1.43412e+06	14807791	32963448	15449999	12825982	14049048	20562294	8890307	14486067	24527310	8414620	14016664	25128208	17265280	5.83127e+06	10347130	27096102	10058774
114893	4.4942e+06	6628495	2.92864e+06	8045052	2.26489e+06	2.19136e+06	752706	4566095	2.60957e+06	1.39485e+06	3.905e+06	2.72799e+06	6468518	4.01653e+06	2401470	1.04899e+06	1.58453e+06	2.61171e+06	1.00559e+06	3.76615e+06	2.33941e+06	0	7.76541e+06	3.82549e+06	1.75267e+06	2.17292e+06	199407	115776	412289	0	4369855	3810247	2.50968e+06	762415	447300	3.41347e+06	954194	5.22158e+06	2.00371e+06	1.12519e+06	3.71981e+06	4.11692e+06	2.16326e+06	1787192	582135	3.77511e+06	7.42291e+06
115051	2.46155e+06	143132700	280694300	0	194077470	3.50626e+06	841737	0	260743620	238145060	379146	463704	94627460	6.07399e+06	41807256	53710710	342310900	206441400	73981150	71377370	23332342	473686270	0	4542564	442650560	20796688	5849852	333370300	3.62712e+06	1134583400	266283730	0	4.96069e+06	39194584	299287550	40299930	137821180	345420160	0	204935570	123078480	125947540	259171230	280383600	4962453	26905198	0
115106	8.34722e+06	22496418	19448546	0	27049438	14678666	20000064	0	30336924	23771174	3.21158e+06	12293007	13641322	12640268	17108584	21623514	25647120	20693412	31580756	16910704	14597377	76393710	0	326737	24397126	14262737	41770170	13581254	9951951	73409304	18729706	8966396	13711104	31673162	32611054	20927604	21390292	16940990	0	33624668	12167618	16450538	21440828	22135992	9502836	9747400	2592700
115140	36132436	36848910	23901284	40564850	22209312	19892352	3.395e+06	31927788	25622768	10784339	30018846	26382262	26908462	28517646	13391578	6.14807e+06	16830656	25612586	16573801	48730136	14195107	0	41351020	45122876	6599363	18680884	1.68214e+06	1.21735e+06	3.92246e+06	0	25015916	66339956	39150452	3.98029e+06	5258209	48765290	3.34112e+06	10970415	4.76647e+06	4252702	13227147	16657471	40171876	31553180	9706196	75444130	55357276
115501	8954919	7.35362e+06	5324803	0	5892776	13263962	7.57687e+06	0	5.34379e+06	7906266	10666196	2136748	7.18046e+06	6371739	10800529	9061711	3.25875e+06	5883591	8989368	9053996	10791386	21119550	0	4.89551e+06	2.63941e+06	6.23914e+06	3.08705e+06	3.67898e+06	6.28946e+06	4837106	1.69701e+06	8550507	5.73482e+06	5256590	4830349	8705495	8975594	2385425	0	3.17248e+06	5.67211e+06	7.30559e+06	5.21226e+06	3.10227e+06	4.6996e+06	11793298	57548.4
115513	3751918	3.60513e+06	1225647	0	2.9316e+06	3576591	16454174	0	5943293	4.36735e+06	4292977	11865626	5.76643e+06	9667943	4245966	2.51248e+06	4.11367e+06	2.26301e+06	2.09901e+06	4468042	11826086	25374308	0	8.22427e+06	3.88256e+06	13551002	10368905	6993813	3.33891e+06	8988427	6.10386e+06	1942748	11145973	5.22057e+06	2.87509e+06	8978006	4678705	7744680	0	5.21537e+06	8001058	9071213	3350403	947284	21800074	7669851	0
115672	0	3.61035e+06	3.16608e+06	0	1400868	4.36794e+06	15651044	0	9711791	578440	0	917991	1.68744e+06	6.711e+06	478311	682379	3.57972e+06	6664062	2.05798e+06	4160463	1.51918e+06	2948652	0	7.01869e+06	6.25622e+06	9316429	19456842	1.82253e+06	21926114	13690884	20678954	0	6559654	11549452	14769423	2.8362e+06	6.98194e+06	9415051	0	1541881	6560273	464214	5.22792e+06	9523650	10078366	8982536	0
115695	7677403	47880420	32881948	0	34088400	37047480	23708494	0	34587990	20151066	3.36841e+06	3.7538e+06	42693824	14430435	48964416	85679480	19842394	59620988	30555652	34919556	12269968	60048452	0	29716664	22363224	10993922	90389544	61413300	26750018	20881110	18765422	0	16995756	37266092	16691962	31283516	142127760	20224026	0	54511040	49746930	45282244	32300984	34572130	69136180	46086348	0
115899	9485852	11291533	9914288	11445547	8467632	5.4396e+06	1804071	13567924	6.17623e+06	4411109	10612173	7847437	12230301	12011568	7688361	3.20473e+06	6753854	9242861	3.94333e+06	6069512	5766192	0	10376421	6.75691e+06	6.18496e+06	14090987	931015	1.08351e+06	2.46562e+06	0	4607915	8881443	6.63498e+06	2523971	1.1535e+06	7.66432e+06	4.14465e+06	15221538	7.40285e+06	5916593	16918056	17602038	7196466	5.83508e+06	1.11832e+06	11473807	8.32429e+06
116046	10023889	8444924	6967441	8.2839e+06	8285908	20644960	11431829	7825156	6.28792e+06	20290506	7461324	24069332	12456353	22804914	12401492	17041028	6724828	9283826	17771080	8358788	21949248	2672712	8897700	11891001	12321472	23327208	26352858	26629566	19836552	1530535	6.56348e+06	26151704	8999811	18553284	21025438	8469354	13848358	6351913	19438104	15898438	9194550	7.32984e+06	8082632	6.9845e+06	20090986	22965944	8.13687e+06
116196	213100	136704	477613	363678	278156	332880	89345.7	316734	141036	295299	242679	216571	115541	452199	199376	278059	443230	202928	359119	321516	220886	52407.2	381219	223005	152349	193343	347652	116856	440763	0	274915	272865	146904	297791	82038.9	267145	183217	179651	518140	131450	195430	340940	120288	153139	101456	143762	415739
116380	867139700	926874050	841942700	939464060	809091260	704747260	433340200	896246800	827903200	627098240	786894500	723303200	959898940	951066900	773225150	439757730	845513900	936000800	696593200	896159900	718711800	26047508	927111800	920895100	706071800	870300740	324167140	335369250	397796500	30507408	881164100	1027826200	802091500	416158240	462921900	890101900	514150050	789012700	691513340	527195330	843200800	752434560	908492350	806095900	483494100	944605630	856313340
116528	4.18745e+06	5.05845e+06	729956	5568330	5.07118e+06	7.00632e+06	4956803	4212536	3625249	3.37417e+06	4.85093e+06	5638865	6512468	4838357	7.05636e+06	5.17781e+06	8593710	3.47392e+06	6.78839e+06	2.18546e+06	5356787	3965082	5.20095e+06	6462022	4917713	3.59002e+06	6907803	6.62645e+06	3.89037e+06	1.25467e+06	6878687	5.32172e+06	4866726	6249679	5.17475e+06	4.74936e+06	3949991	4.06498e+06	3.64955e+06	3.1458e+06	5276504	5070770	6929349	1.726e+06	7415596	8033155	4.77526e+06
116941	4.29977e+06	502644	987743	1.72725e+06	5.61064e+06	988658	27466458	1.27352e+06	783075	412276	3.19886e+06	3.04207e+06	784619	723406	798845	1.83014e+06	785856	372071	2.03567e+06	413185	653410	135615	1.60012e+06	996203	439044	684009	1.03889e+06	1.45625e+06	6.20398e+06	0	303718	538653	647655	2.92852e+06	938411	289721	4509839	720745	2.20486e+06	3.39845e+06	873097	1.03136e+06	2.77052e+06	4.86936e+06	3.39902e+06	622131	4.53747e+06
116988	21081288	21707850	17427790	25481192	22829236	21241160	11573449	25101548	17796134	21695954	21468760	25392176	21326796	28068332	18907928	17183266	12080606	18702732	18388130	23784170	22867488	2672712	28900132	29965456	12228245	18017348	26600056	10591276	19836552	1530535	16875928	30946914	24378718	28577982	18881480	21598646	11869670	11886861	17989192	15506891	19049020	16938622	21963772	18858872	20377476	27351670	14396576
117026	899013	1.24393e+06	139788	3181978	18592838	1253926	1149905	3.8928e+06	814360	320975	344753	4.53363e+06	1090461	440841	777119	457221	488933	135706	1749923	254398	469935	0	2.40095e+06	296150	674364	350556	140264	403294	915060	0	0	79526.3	59930.2	1.25362e+06	230659	114448	603599	626418	650151	3.54982e+06	691172	730232	8875090	1661578	2.98721e+06	109054	622453
117512	5.73521e+06	30859694	167904210	0	134634180	1.99761e+06	1.67487e+06	0	100279550	150848160	850103	1.57065e+06	29140508	14108112	25594732	49739136	461295070	74003240	39860730	65479910	19158600	268193020	0	6.12129e+06	364912400	30915334	3199439	29248426	1.73362e+06	1248775700	210988780	0	3.0909e+06	53484744	30891774	56322764	199835040	279823940	0	53278190	34503292	39241256	174820050	205897340	2.93697e+06	7.86045e+06	0
117698	6.97384e+06	7.24667e+06	14045259	0	25028566	14218450	12584978	0	43388424	16324659	7.31241e+06	14588643	14564322	12294466	14753451	13377882	46402668	24088410	30834284	10294658	15773950	35478200	0	344117	38356350	15555518	16634838	42299224	3.40135e+06	66033890	8.36688e+06	2.86461e+06	13978329	50771740	11615031	13425246	19261336	9913378	0	33580428	4.13186e+06	7574710	8318985	10030037	8911169	9660191	1076240
117804	8210034	9922967	9441703	9671298	10735569	4781273	1.12697e+06	10596538	5776664	5.07912e+06	8753597	9220432	11667905	13663403	7.28327e+06	2320756	4.57176e+06	8.08755e+06	3.05726e+06	6570587	6.85437e+06	0	10573089	8843428	4.88191e+06	10584218	865595	1.08931e+06	1.65386e+06	0	4.47709e+06	10368623	6.88038e+06	1.34763e+06	1.44046e+06	7493583	3.63285e+06	9709597	4.41782e+06	5814291	14734870	13705060	8523105	6589350	1.30184e+06	12128111	4.50153e+06
117816	99643270	109634600	108120696	133686470	101080800	48776508	15397582	148322380	67120536	45372584	100761870	77319470	123614420	121760216	78274090	25241414	74163784	99744530	38802096	69394850	58868380	0	127491310	79257370	63153130	131197430	7.98497e+06	9911960	19033798	203795	56762540	104198290	67975420	17574088	11987501	75842664	41077676	151276820	88473620	56664028	157775620	152969390	89344990	70543544	12129759	121125736	87531650
118075	0	5.18943e+06	4431961	0	2.96749e+06	8485090	10070595	0	19297432	3042254	0	3.97499e+06	5069427	8289982	901402	879695	8.29444e+06	13059641	3652593	4845010	4083273	7130835	0	8815443	12023555	14579143	17454926	8030621	14987791	5364482	73639420	0	3313223	25886566	26828760	5.17571e+06	13048193	5712867	0	5.70334e+06	8636909	906403	10958223	21744928	12060285	13460361	0
118444	7.78563e+06	7.24667e+06	14045259	0	14570692	15766276	11396772	0	44478130	16324659	8147502	16159725	16881464	12294466	16484978	13077782	64440036	28147726	33966940	10294658	17659392	24704502	0	344117	40721224	17781654	17886924	43978156	3212617	52724104	8.36688e+06	2.86461e+06	15848379	52005396	11110403	22276680	21652246	13492823	0	37001788	4.13186e+06	7574710	9275178	22557950	8674763	11306960	1076240
118711	14282603	9895931	17689836	21747672	17864218	7986895	1.65408e+06	11417339	12202740	7.42587e+06	16156237	13927735	7.55447e+06	9885315	4.87996e+06	1459873	5.22549e+06	5.92092e+06	2.87158e+06	14472791	5.32627e+06	0	19164852	13123852	1.95585e+06	3.36132e+06	421710	396212	1.05314e+06	0	7203375	13398991	7306785	1.09004e+06	1.66105e+06	15556617	860372	2632443	2.37135e+06	1.92459e+06	7.38953e+06	3.60687e+06	9019759	6.23829e+06	1.4218e+06	9537163	10124400
119088	98599460	193527790	107153976	0	193002800	173368590	42161864	0	215486480	167893740	14990219	19834188	183132640	68036490	202926350	247953490	219973700	303930620	209317250	160009100	111148390	101679810	0	103471760	84988376	43121424	182105040	141111520	104853440	60342252	167530930	0	87432360	124907900	111127660	118711860	337521920	173180780	0	252502480	200191700	196629470	127005544	354037100	213746990	196897360	0
119117	50889140	59894800	56169696	80305490	58264596	24840794	5993435	72797150	35325270	20567718	51328480	40265750	68754720	62452190	38958716	8675639	38176856	62632136	17280098	48651204	26953406	0	84296640	55828520	34421300	38650500	4.53376e+06	4354932	6234482	0	42710804	54860056	32239296	5.63256e+06	5.62692e+06	43240428	11047510	52179040	30942988	16243727	66623650	48872500	54125664	49415340	6100860	62810550	60504896
119195	7.35797e+06	9709423	9233514	12436496	9189493	3.61053e+06	703732	10758606	5.81279e+06	3.71781e+06	7089507	5.62105e+06	9772379	9946891	5.97073e+06	1.33304e+06	5.61867e+06	8720331	2.04297e+06	6551550	4.08201e+06	0	14202484	8618776	5.12077e+06	5983885	467386	561539	740404	0	5.91412e+06	6.89021e+06	4.95213e+06	611263	624206	5690493	1.76453e+06	8.16561e+06	4.56591e+06	2.45452e+06	10041883	8941214	6.68088e+06	6383821	792412	6592044	6781989
119308	7.09756e+06	19422856	10038993	0	28516230	13549038	11041892	0	38512324	10829519	7524241	13161038	17448496	9689133	13837898	6971328	57848930	29725710	27916792	8139842	13826432	7293757	0	662976	40050750	16743462	14307065	35651628	5042024	37139948	5039854	6.98648e+06	14759930	45701780	23301846	19316026	16932384	28623614	0	31693682	2969916	16264401	12794394	17210362	6.07305e+06	11113006	996090
119364	13786311	12042684	13618093	13997062	12648273	5.72901e+06	643914	9979219	7.87518e+06	3.70731e+06	8227595	4.5235e+06	18146288	24013700	11745911	2.56787e+06	11959859	17363576	4395320	15116423	7.55481e+06	0	17894918	13170319	11219349	18100856	1.05572e+06	1.75697e+06	1.94656e+06	0	12507527	12451346	5.74894e+06	1.82556e+06	1.29533e+06	11203050	4.41817e+06	15345132	10653888	4266835	15148359	12727507	10883954	7.20265e+06	1.34041e+06	13626714	15513817
119606	194869	0	157315	0	0	0	0	0	188844	0	0	0	0	0	0	0	0	0	113807	0	0	0	177018	266854	0	0	0	1.5895e+06	11305457	0	0	0	0	2.84352e+06	0	0	0	0	0	0	0	122470	110841	0	0	0	9888443
119790	38830012	47446284	39874130	54838080	34241930	17696858	4.51369e+06	64037708	31924062	18060424	31076318	34214640	48187820	47521784	22209750	6.54532e+06	31817454	40860644	12726459	35586410	17489852	0	68382664	36003600	27492030	39997560	3.58899e+06	3.00143e+06	4.00632e+06	0	26617140	58004188	19322624	4328632	3.6466e+06	28324896	9739335	37667576	27069292	14905926	50108320	39334960	43485770	44870340	6359925	45763468	47006290
119810	3.53918e+06	4821408	4.60398e+06	4119515	5.79446e+06	1.85943e+06	230618	7.02509e+06	2.58919e+06	2113836	4.28677e+06	5935789	5453969	5.96425e+06	2703580	321318	4312412	5.91183e+06	1.19558e+06	3610109	2.97114e+06	0	6310822	4975334	2.80166e+06	4.00807e+06	126131	110051	332592	0	3.60819e+06	7.42504e+06	2.71672e+06	54177.8	339903	4.31138e+06	990652	5.75089e+06	1.06153e+06	1.53452e+06	5175107	4337193	5.13499e+06	5327097	646140	5377156	4954574
120392	8.23414e+06	4.31462e+06	5816734	9819311	7800608	3.23289e+06	1.60563e+06	7729611	5161351	4148819	7845145	4.46591e+06	10875627	11816406	5.68898e+06	1.66372e+06	7.50389e+06	13161115	1.70455e+06	9009512	4445244	59245.1	10462201	10304635	8728397	8586835	551511	1.33578e+06	1.20235e+06	0	6.16836e+06	11280168	4330915	2.07785e+06	2206245	8996607	3606238	6.93212e+06	5349612	2.96388e+06	8980065	6603457	12447793	8.21853e+06	2508863	7.29261e+06	17865428
120520	3.88789e+06	5.89417e+06	4747732	8171282	5654758	2.11957e+06	371208	5.82384e+06	2.72177e+06	1.48133e+06	3.72044e+06	3.03508e+06	5569969	6113735	2908534	684169	4077164	5.37545e+06	1.27287e+06	4849028	2.03132e+06	0	7447230	6028980	2.85047e+06	3.61329e+06	247497	290777	343479	0	4.12739e+06	4.61578e+06	2.60826e+06	422714	184812	3.14393e+06	1.26595e+06	5.79803e+06	2811712	1.71258e+06	6.19225e+06	4658459	4.05078e+06	3368130	246421	4.7394e+06	4731777
120565	8836461	14297538	6.15985e+06	0	10602161	15108460	9082340	0	9929860	14534810	20236138	5.41568e+06	7.79953e+06	10809620	19485960	19103230	3.59989e+06	4473082	20955150	16203548	11294539	15830602	0	2499060	5.9251e+06	5575883	0	5239108	14315258	1.17728e+06	983949	19396092	15639303	7.64255e+06	9314258	11686004	4191333	5.80363e+06	0	2.08981e+06	4387392	6233738	16951820	0	11609904	10437274	110186
120605	43716604	13124654	13235718	0	1.74976e+06	28908904	19766724	0	9694884	30135788	18958746	8.04776e+06	8971203	5175515	53031220	45786396	6.09188e+06	10772299	37669268	35325610	30244476	17218840	55786.2	16322305	2.06506e+06	71392.4	23935680	36359120	31878240	5.17854e+06	12870065	932655	43490540	12703648	17359904	20531762	12629455	12933055	0	20572586	27294460	30142072	1615146	6439149	1.24197e+06	8383713	789020
121313	16513806	14448280	12212065	0	19461444	19965186	15112086	0	7787380	22865694	19092020	9331457	6617023	10185939	26183594	24086034	6.76627e+06	6102045	14409554	17667476	22082108	20912850	390477	3.7351e+06	19904646	13982633	395110	6.95727e+06	20486218	1.10956e+06	1.62713e+06	17414860	20802694	13651334	15788964	9258518	10669874	9027522	0	3.26889e+06	5667165	11382661	17541996	159303	19788622	10437274	711483
121314	363710700	249949920	86233490	0	289300860	420944100	161527280	0	179896140	186416820	573647500	98239710	223317600	135942600	352555420	324028300	136940130	149594740	341680420	250245360	252630770	238050080	0	56916156	189148510	176953550	14471790	78927070	222089950	91926950	47878170	256936030	275053700	192438500	178001220	263861490	125018150	154514140	0	65760000	105297864	182601680	272595100	56655216	157340340	102302350	1.13372e+06
121377	4594711	6130442	6.60031e+06	16090499	5.79794e+06	2.36748e+06	685338	12208654	4.59099e+06	1.94858e+06	5.35813e+06	4946016	3.96016e+06	7986697	1.61274e+06	713186	6092941	8094818	1.35187e+06	5.14504e+06	1661486	0	12324043	5.48701e+06	1.56633e+06	5.57545e+06	249289	233883	1337471	0	4286671	6.42746e+06	2534669	540567	554106	3.94928e+06	861383	4.5349e+06	2.86721e+06	1.45158e+06	4.90301e+06	2.67832e+06	10820075	6.05455e+06	872347	9448071	20706300
121431	7382554	4.40783e+06	5920886	10541477	8085242	3.23289e+06	1.52327e+06	7509646	5661443	4363146	7896507	4.46591e+06	3995738	12123234	6109901	1.66372e+06	7.54616e+06	13534768	1.70455e+06	9169010	4813009	0	7275395	10888894	8919604	3304431	551511	1.33578e+06	1.20235e+06	0	5.59784e+06	11023064	4.42305e+06	1.40655e+06	2206245	13029606	3606238	2.70223e+06	5443104	2.96388e+06	9530111	7.08145e+06	11571785	9594662	2508863	6.8693e+06	21407634
121545	19877486	15473353	14373426	0	4.12576e+06	11457208	28954888	0	9075691	19253196	14299245	10338660	8513045	6.97938e+06	33412420	29381350	9241819	10182942	27983368	13527959	27871026	19972882	55786.2	30823224	3161923	289762	36123790	43439532	42930650	9338836	24068190	3.01696e+06	18317006	18786476	33584610	14270840	25538208	19213724	0	34482760	16455524	14645882	1615146	7323321	1.00612e+06	7961205	2.59236e+06
121660	593408450	412123940	377994880	0	35104280	441796830	304818800	0	220009520	345977700	231281140	127522630	112304120	77525900	521526400	468477440	171356850	242534020	433666530	389544220	319973820	225665490	0	306501630	48682956	8980412	318173600	378310720	426672480	133510220	230223260	4.51724e+06	230937490	258285580	369741700	357184400	290323230	172521340	0	306003070	141938420	348188220	34029320	79837510	5729341	116722824	12568601
121965	4853731	7.12362e+06	8263502	21559328	9970749	3380489	1.47846e+06	24759402	5588389	3.78211e+06	7218512	13178821	10537259	14757392	3.61146e+06	932435	10647202	9859527	2554431	4.89914e+06	5192745	0	26446840	11235774	10663837	8.18343e+06	1.08371e+06	837424	1.12229e+06	0	6914011	14073170	3.42723e+06	1.11878e+06	825334	4.72979e+06	2.68914e+06	10461567	5987565	4542392	10711259	7.84498e+06	14100110	15566296	2.05524e+06	11654302	19189826
121966	85103160	106010960	111042184	192421950	96488030	42676948	17404538	220630500	70163016	39693216	98223410	106684660	131694104	139280620	64774224	15978513	123014744	127071680	39788440	69408740	57504456	0	217430960	101435940	103083930	111912184	9969112	9713797	12068520	518874	79108680	115740220	44002224	13078389	8.27165e+06	65008828	30311554	122373150	90181816	50050476	126376510	104337190	129867860	129913944	18847736	124445760	156399900
122070	240891	251854	255783	826557	477517	115756	167206	587051	237770	0	302793	78394.4	303966	303159	53142.5	0	253317	487412	0	190625	54632.5	0	605845	332662	229869	407243	0	0	0	0	294883	413361	167348	0	0	215707	0	263209	86747	108835	324349	241040	345680	230832	0	290494	524039
122086	10176480	13240014	12873723	46803976	16632304	17265720	20592920	49603170	14921182	17400006	13357769	28389732	14595584	17799446	11084865	13816296	16198019	13550515	13783230	14403148	15630211	19021256	44218708	19777174	17938858	11564637	19955474	19647324	18994512	16953274	16282619	27252466	14409795	22358358	19561092	11169685	16397194	13589085	58325090	20840194	16139833	13960336	18955436	26954382	27781762	18290524	40314572
122301	10272053	20809606	15737867	0	42097080	46174050	17716892	0	5.19911e+06	32719546	27580650	6925450	7368908	15667590	16207289	28421000	13018450	8318498	52574596	31823358	59659784	14019616	390477	8614063	41092960	31474334	1.30486e+06	9983780	15781852	12860693	4902465	28388424	36722276	28067688	28519720	10897458	22066726	22272924	0	4559639	14489326	13675590	54218576	1.08227e+06	37962732	13960491	644199
122306	13573698	20119510	13862683	0	6707289	13710648	34609520	0	22858034	13383760	6.02765e+06	6590246	16552155	9478917	17896156	23005070	13679530	13869206	18255022	34296836	32070354	22926230	55786.2	37645824	3161923	1.02484e+06	64654348	63963540	76721660	19791256	22537706	15402694	13892266	12854472	52450990	14270840	42181280	27456486	0	52297270	35749176	40418796	1615146	10311256	2.31415e+06	10719884	3.28128e+06
122458	504271780	381636300	189652320	0	500695420	667401660	195532200	0	98727730	408872900	777103700	174085330	392597220	171880350	501740580	460860220	266915250	249123660	492073470	409240100	227380260	217998270	0	93750100	395237000	364578780	33298288	108383560	199030300	231214830	35243984	153994340	461834100	360934660	284615550	438146660	269125220	338804860	0	79956360	152480640	300370900	481750500	48155348	269059230	185695580	2.53682e+06
122500	670871400	503328830	408968220	0	70862920	204153570	346086460	0	227039620	451138050	176440060	197536910	243917980	31723952	585189600	408230700	284040030	397508450	309281100	471385150	194758720	127538296	0	491320300	67494940	17447162	490342300	521994980	239313820	234284380	423243780	112938216	434149950	172056980	476194880	436203200	403441630	295042560	0	438251300	313670560	467911200	41088240	138833680	16057114	120262640	12890595
122623	9677769	14116179	12873723	46803976	16632304	16731592	19882046	49603170	13839232	13790146	12983371	27549710	12168533	16270362	10108120	13468077	12909296	13216185	11494049	13478224	14876651	18348128	42948710	17654884	17938858	11564637	19955474	18066710	18569694	14624977	15785615	25744502	11999875	18605820	19014548	11169685	15917402	13589085	53219144	16793810	16139833	12495942	17514664	22814648	25955858	18290524	36729748
122933	44131148	76212830	58211580	167465820	80191016	29399468	5.0805e+06	136923970	38606156	26287964	26349402	55209144	78837640	104368184	54643830	19507368	107897304	94818580	24857216	53170776	38368890	237006	168955820	90649490	59538704	89499400	9470686	10186683	12599016	1.06501e+06	103375740	114598520	64807716	10635148	11079373	57401404	28918028	75860136	119053390	32459294	89669610	38735132	75729790	104018904	33814016	94646200	88568870
123269	3.94305e+06	5.87494e+06	3.48243e+06	10669358	5143697	1.79575e+06	143945	10307356	4.80093e+06	1.20185e+06	3.20218e+06	4752835	4809294	3767013	656553	109964	3.72047e+06	4283419	499289	5.34906e+06	758161	0	7227469	5180773	3.04282e+06	3.11354e+06	49889.6	0	57364.1	0	6914709	6.86954e+06	1.06512e+06	56948.5	544454	3.99935e+06	176304	4910459	3659537	501444	5141774	3.53896e+06	5.03407e+06	5606055	999388	11052508	8126406
123583	1.13098e+06	1759597	1.39658e+06	11462393	2140844	780687	282970	11357027	1.44789e+06	1102289	727664	2207950	3.19434e+06	2.89311e+06	380827	588156	4.01892e+06	748636	343094	2.07006e+06	528663	0	5902964	2.40122e+06	857540	1.97667e+06	0	0	0	0	840274	3.64422e+06	1.20201e+06	0	177844	912709	286708	512708	2234007	219455	644412	590728	2.09724e+06	2.69301e+06	187933	2.3856e+06	5.28823e+06
123637	793623740	174225470	443348900	0	529770850	1022364300	215924060	0	374539650	591989500	1189628800	280987140	618619140	382584670	830623200	588882300	134558130	392826880	646848000	538929800	495993300	495587300	0	157588820	602375100	301286460	31834634	176967410	588115460	419725860	137421360	143182660	108936910	330229800	305151200	551971300	374273730	548578600	0	140114800	175681310	444685280	523451800	84476510	406829980	471395300	3.55725e+06
123655	24801736	28966774	25023320	0	60914908	93407190	14272673	0	8790791	52241640	45059520	42532984	38796264	73798930	34514964	24616426	28225832	22685694	6.70463e+06	28125286	7573509	15442630	359483	11398933	70916460	43717270	1.74529e+06	6.91641e+06	47050584	30276282	6936304	14113386	34921064	42033628	45675260	34913084	33585350	38215870	0	5.97725e+06	20850330	29320234	60590404	1684962	60247092	39636970	963691
123674	28909840	8286914	30272794	0	5442417	17047824	17627140	0	13950291	26263642	10196590	47538932	14408525	5.53164e+06	39529548	12826838	29757200	40426084	7.07973e+06	29649764	30546964	35809628	0	79830450	2.06541e+06	1.57814e+06	102761100	100886230	26213448	27229820	74024280	36243216	16846468	40873470	87137736	34211160	38451496	25350970	0	91661110	56592264	8926424	3.66852e+06	31928986	6271584	29717658	10034467
123699	11237374	1.88072e+06	4.667e+06	0	2396754	13171470	844130	0	1137930	2.20428e+06	15487148	22591540	2553413	12642077	24595486	502440	50037.5	2.42266e+06	2.93562e+06	558951	429180	55986.3	53079210	1.28654e+06	15749808	6785780	10566875	18416636	2.22144e+06	3.13432e+06	0	67850020	5399291	1.46758e+06	1.78704e+06	2609177	1.74641e+06	2.6544e+06	0	817664	30324930	625941	0	3.25583e+06	16049994	46568852	104409336
123825	251664	147250	215261	3.10412e+06	263856	0	0	2796598	56474	0	268973	542743	217991	352918	0	0	313094	231230	0	54595.7	0	0	1473081	202037	265814	231454	0	0	0	0	52713.7	653143	0	0	0	57906.7	0	263886	1.50947e+06	0	341996	120871	65740.9	397230	0	345814	1.02062e+06
123854	1192984400	174413660	786145540	0	111601450	91704110	265356700	0	117988504	523272000	98410776	159650020	357282560	120414904	1093383200	545291260	145588210	189705920	552931100	542977660	287192000	165371500	0	770797630	91246850	57475884	486095330	540327700	859074700	387582370	501608640	166844420	474252740	505428960	461638850	545975940	520226980	687867000	0	527175580	624947900	577756600	24167772	194458020	46503750	317012700	50741090
123899	1.54189e+06	143947	237583	2.53002e+06	581188	53083.4	153268	3.27516e+06	348471	56840.4	478820	964708	405077	412119	102228	0	296000	526167	0	250422	195532	0	2.07664e+06	470287	720372	447768	97824.3	0	50334.8	0	523888	1.18539e+06	216089	142804	0	430598	971046	585748	853165	706011	719536	329854	1.04763e+06	4867938	423649	698939	1.16395e+06
124173	63251.4	0	220477	0	789788	255331	0	0	0	0	3419783	2435647	542732	2302888	182185	152325	0	0	0	346305	0	0	6.13759e+06	90082.1	2.25931e+06	59012.1	2.42516e+06	0	221289	0	0	17114106	0	0	0	145542	0	0	0	0	2.40606e+06	0	0	3.31581e+06	1.45386e+06	8139087	10868926
124417	27420848	41583068	23208088	131271670	24616890	14339341	1.14688e+06	79164960	20432180	11036870	18371410	22696478	40335580	53263960	30804294	8330574	43284180	14543610	12877803	24640090	20266424	0	73264024	33130476	34332212	35203560	3.36012e+06	6.40708e+06	3293912	259686	31033946	35159636	16858728	3.88212e+06	3.06459e+06	23061176	12109657	32920190	69947020	13231711	56576776	27564872	28464960	30146924	6258828	33571636	11638300
124426	2235941	3.58768e+06	1.93939e+06	12095075	2135145	1.20582e+06	144238	6957625	1.52003e+06	982103	1.43503e+06	2009773	3.3947e+06	4542881	2.47931e+06	575791	3649782	1.19083e+06	1.06231e+06	2.11723e+06	1.67261e+06	0	6670913	2830496	2798976	2.90422e+06	206079	502910	147146	0	2667308	2.84303e+06	1396439	268300	175502	1786164	988027	2.70132e+06	6.42361e+06	1.05142e+06	2.74015e+06	2.20472e+06	2.28951e+06	2.61676e+06	517138	2773652	1.4016e+06
124482	161727060	85224184	142666530	138430580	57197680	51481116	532542340	289402100	87922020	12686191	383212450	89495290	54889090	63952744	44060188	87267080	75022480	118851800	68047064	70120720	34509730	3.29264e+06	133795490	162410850	70419176	51338610	102161656	116646000	243454460	6367828	42890060	235182080	45639030	186197820	135562620	146144900	98337530	60668876	262373310	64018640	59764744	105473976	98561930	54916516	250797360	179569020	622080000
124679	1.83455e+06	2.85816e+06	2.69034e+06	16471367	3182581	1.43441e+06	132733	14081340	2.07352e+06	1.22112e+06	6193142	5.18826e+06	3.04147e+06	4362065	1.75544e+06	534962	2.61344e+06	3509519	903623	1.84123e+06	1.31554e+06	0	14292473	2.64372e+06	2.77346e+06	3.13586e+06	113957	67470.7	0	0	2.28863e+06	3.50115e+06	1.54705e+06	131062	55127.9	1.39909e+06	813815	4099684	5.84127e+06	1.2704e+06	6679319	3704425	3.54549e+06	5.17209e+06	237277	4.01784e+06	4954526
124968	169196380	345207700	214702860	0	237670420	597586560	174467820	0	477016060	405743970	122922380	142728260	690284800	305900060	218488690	482854000	385802080	292508740	500452100	294007300	486296200	406973280	0	42462068	606062660	540092160	15485855	76809816	217592880	649212300	49679456	99339150	108936910	387804130	142651470	347971400	281799550	132674750	0	35797824	119715400	412534900	241914530	28811366	55037204	85030600	2.01061e+06
125294	993686	0	1.07121e+06	409005	59575.1	188014	0	0	54108.9	319282	1.54985e+06	498710	403148	0	183324	193103	82941.4	0	0	0	388247	104581	7.78912e+06	0	820102	0	648349	0	0	0	361938	2.16135e+06	247013	0	1.1303e+06	0	0	0	0	0	655720	152456	279677	2.31693e+06	830162	934471	3492059
125308	1387739	1.21607e+06	1.45971e+06	5.71927e+06	310019	1.00793e+06	525956	2.50644e+06	1.19512e+06	273973	1178665	1.28144e+06	1291477	693129	1.71631e+06	1.46505e+06	120703	794183	661709	1.2863e+06	349006	1.36118e+06	8466231	2.06315e+06	1.21669e+06	124046	1.55893e+06	931435	744003	512883	610642	9306613	556887	297934	1.74372e+06	377362	417923	309512	0	409733	2.02009e+06	384141	922609	3.33408e+06	366338	544426	2170338
125321	100571180	447901020	370725600	0	162173890	139652110	277224700	0	662779260	258706320	92353710	234741200	302983780	93392540	153130110	479576740	121169140	436479650	247178820	288497440	380031780	337340260	0	194719150	23221706	139503040	143971600	680258100	455424860	408781820	474516930	53884040	198668770	172357400	283531100	505706620	391837200	69262616	0	639047300	262924420	216363380	37487124	102908424	55357452	143460300	31851684
125433	6315889	13430577	10122679	0	27661676	33260068	9085570	0	60322050	17436860	19548926	10357586	21324756	20317220	7375119	17035578	15194912	8731646	11669888	15082142	13906998	8503037	0	2147145	14977180	18283980	201077	2800907	9714693	12222602	2.41589e+06	1065193	16536355	19917270	6.1062e+06	18127914	8878075	12070161	0	1.46499e+06	5.71544e+06	13949456	31865516	750305	1.8362e+06	7.18551e+06	0
125621	11029578	21219184	26949556	0	7.95982e+06	9059110	13864658	0	16441776	13360112	10745977	14433651	9704800	3666670	11369477	16944164	15287638	22588866	10948356	18439916	14272759	9707698	0	49516536	1.24068e+06	9870250	43475748	42140460	22726440	8.25147e+06	35251908	4366098	14916831	12647128	14610237	19923408	23158780	7.83447e+06	0	34760852	16831702	26763476	2267978	6805655	3.64401e+06	13205077	5404307
125701	3554694	5106780	5859892	26547114	7.38564e+06	3.57854e+06	999076	23069278	4.38148e+06	2.05781e+06	5.80923e+06	3557954	8409879	7.56528e+06	5.00839e+06	2.62584e+06	5170232	5641713	2.40122e+06	6.52352e+06	1.08467e+06	0	12644593	6.25135e+06	8940172	7152467	885154	1.61152e+06	1.25428e+06	0	6683796	11261399	5.01955e+06	669216	2.2807e+06	7.43684e+06	2.94832e+06	5950002	18448726	3.86199e+06	7.1589e+06	6091279	9721389	10946657	2.54027e+06	12612088	11590527
125805	0	0	0	605208	50980.2	0	0	538751	52998.7	0	170013	0	0	54241	0	0	0	63487.4	0	360077	0	0	396704	249403	0	207622	0	0	0	0	396721	1.25708e+06	0	0	54080.1	2.07274e+06	0	117038	115833	0	175385	0	2388897	2713738	0	1.4372e+06	1.8924e+06
125830	8092416	5.99517e+06	3.52273e+06	0	7893172	6.24988e+06	3.95307e+06	0	3.09932e+06	5263959	17397444	13565253	3.80915e+06	9264470	8712061	5.79703e+06	0	3.07989e+06	4906778	1.06597e+06	513190	0	9983717	3.51701e+06	8758506	5.5708e+06	10299020	11972403	2.89323e+06	3.91076e+06	0	35605216	5.37234e+06	2.2234e+06	53136.7	8807079	2.97356e+06	2.93186e+06	0	571462	17332544	2904321	0	7420181	12277143	21834076	52682210
125831	0	0	64799.6	0	0	0	0	0	892645	0	0	0	0	0	0	59772.7	207026	62091.6	0	58369.1	0	0	0	997975	197775	0	65171.5	59670.8	0	0	184278	0	0	0	0	0	78446.3	980879	0	4.02838e+06	1.62086e+06	120686	56444.7	0	2.23118e+06	226447	0
125834	7.23249e+06	79213510	4.15805e+06	9733213	54401680	49328084	613141700	15618074	83202220	12509372	17931052	86279960	52102416	60007080	39252212	77463600	71903280	110397896	63083492	66506570	33204390	3324286	9414504	156459470	65296190	47711548	99513624	111593450	214612370	6.40427e+06	39277164	4.6415e+06	41418536	6484822	127972070	140051660	89232970	59264040	11787120	60768696	57448960	100298696	96139470	50833080	7722470	3.93031e+06	538477500
125983	8966098	14096696	14779729	44392040	15658673	3.23359e+06	15958947	59629336	3.02989e+06	11022534	5410112	14129728	6228285	11971617	10840502	20316042	2947195	2.89614e+06	10960528	8765825	11306633	17626518	27765458	14566542	3.95357e+06	9431620	22490046	10159866	5179656	8812261	11975662	9685493	4.93981e+06	9530007	23764806	4699062	9035137	8851367	80098720	13102330	11899979	11559282	9219243	9490948	8475154	8.18718e+06	11996828
126031	3022479	4805426	2.89376e+06	4950035	4.16049e+06	1.64878e+06	269898	3.24808e+06	1197118	1.96018e+06	3759618	1611578	1.96282e+06	1.96219e+06	4296100	3977129	4361793	1.63757e+06	1.37666e+06	1.27154e+06	2.75649e+06	0	3.13012e+06	1.31802e+06	2.1958e+06	2357609	498214	2698452	619936	0	413290	1.50386e+06	162397	514169	1565218	964225	2.92026e+06	1.87816e+06	3.39492e+06	1.40359e+06	3.59372e+06	1.65688e+06	1881440	348660	0	2168929	1989820
126398	1.22851e+06	1.70638e+06	2.44619e+06	10549114	2.33702e+06	536257	0	13330617	745098	358436	2.16531e+06	1264405	1.22384e+06	1.69497e+06	542470	133731	985239	949441	226636	1.13294e+06	704889	0	10709163	1.65723e+06	1.57553e+06	1.04348e+06	0	0	53799.9	0	909124	1.80499e+06	339315	0	0	455427	306614	1.00369e+06	3.69871e+06	947476	2234338	1.89175e+06	3315744	2343570	0	1.24176e+06	3.39398e+06
126409	7.88391e+06	12674771	8787296	0	33532092	23393884	11724961	0	20208676	18037782	18635608	4329453	24187022	20009158	7.70566e+06	19575648	18593744	9344805	15923874	15957235	21464152	10481486	0	2147145	20392224	7.76307e+06	54207.3	1.33406e+06	8518890	4375293	338028	1065193	17362452	16224362	8886866	12974955	12804281	20977756	0	1.44964e+06	1237889	7967449	51518596	716628	2.84997e+06	5.7627e+06	0
126477	24607340	32155120	37261244	72055790	31010000	11394158	3.11027e+06	97850984	18429516	9112399	35416184	24179378	29064970	31551920	14455162	4828654	23921872	25891826	7714383	20430518	13699944	0	60448120	24397538	22745138	28346258	1541249	1.93003e+06	2.86657e+06	0	18031344	21176816	9527236	2.11692e+06	2.11239e+06	13114294	8128843	27286074	35967104	13389260	38426124	35827716	34206804	25364434	1.59634e+06	21859190	25468140
126655	17489778	16284890	4.13321e+06	2.29751e+06	16143473	21039268	12771586	667115	13172343	15078264	26470070	26980020	15986241	27048894	21141796	18403060	5366134	32720846	16964720	4.7184e+06	3985770	1.32179e+06	4393086	2735647	19615032	29108636	25145170	27773152	11413474	24240950	5209771	23901106	16431980	6.01434e+06	2694170	9466306	7.30467e+06	10799085	551355	1.256e+06	24574974	14657328	3676040	8900572	29663250	31009882	32192196
126669	8125052	6215164	3.37452e+06	0	9952583	2668688	4446887	0	3.09932e+06	7428934	19906032	17410000	3.6535e+06	9469867	8712061	9404394	0	5653741	5534895	1.06597e+06	513190	0	8761744	3.48674e+06	8023780	6911623	10328798	15836560	3237115	6909868	0	19625168	2.34768e+06	4.00927e+06	53136.7	8906271	2.91196e+06	2503352	0	571462	23218244	4.09439e+06	0	6.65089e+06	11795346	19414898	58664570
126769	11331030	26132882	21933004	109156	9038149	3698466	11770755	0	6162606	17895340	9270956	15046427	3.9868e+06	2.71199e+06	14274283	23188700	11229900	25643650	17653692	24479296	24400910	11040873	804902	42649870	1.50169e+06	6.34201e+06	27657144	30169466	9221280	11702688	13452301	5032303	18315710	10267457	10657175	13736300	19908834	9245438	0	50271980	13664030	18349360	2267978	7.39473e+06	3.64401e+06	11074558	5434227
127151	25546592	5557992	37292150	23725372	18114986	13565330	526582	0	7.82756e+06	29342454	13054256	37279492	31040684	2.56153e+06	25509258	29213704	21122464	14878735	15302058	8446603	23557794	26074624	89966810	2603783	35001600	9060334	36079452	14799615	810367	1.02383e+06	28548854	9821844	32746666	13833447	28159306	9434919	3.36848e+06	0	0	0	34598350	20080250	11676018	56414804	28897934	29625066	48751360
127262	2841281	7.4391e+06	5633253	8.01476e+06	6.54692e+06	1.76651e+06	373875	13077631	2.70829e+06	1.91908e+06	4720738	3919156	4770776	5010811	2167277	938330	5.89714e+06	3.008e+06	1.44552e+06	4139172	2.43802e+06	0	8674237	4.77102e+06	2.83745e+06	4.9467e+06	0	197438	349400	0	3.97994e+06	3.20266e+06	2.33818e+06	122248	305544	2.50106e+06	1340655	3.40906e+06	4.80472e+06	1.97533e+06	3876903	4.13058e+06	8421013	4.05436e+06	278474	4.73852e+06	4.97396e+06
127280	5.78096e+06	7933990	4.13321e+06	2.29751e+06	15124010	16745652	6.87009e+06	667115	12639758	15078264	11119180	28615478	17343032	11848329	19265522	21446830	5366134	7475145	22981034	4.7184e+06	3985770	1.32179e+06	12820701	2735647	10995434	17647040	26167162	15099631	7.6519e+06	23796800	3.16077e+06	10046742	6.59899e+06	15921356	2694170	23003010	21042144	11206091	551355	892010	21407280	12656247	3.17701e+06	8900572	30003062	13844326	28926884
127636	563759550	143546830	384109400	765224770	68339900	305786080	427454900	434912700	369464260	198373840	508604030	177697180	210098780	193210900	379586980	274761300	17253794	240109940	269127100	400233000	326246800	331716220	437893500	378787140	319800060	51793296	558615800	110134600	304822940	88137390	257743200	601757800	138137440	460416770	152818140	129424450	13652360	288760320	12349414	160915330	284252740	533157600	220159650	342945820	254755870	191120050	427659070
127894	3328312	4400532	2.11345e+06	4801716	5.99706e+06	1.32017e+06	61686.6	4.88951e+06	308347	969225	4729929	1.22203e+06	6.67168e+06	5033388	4.1185e+06	948232	7141984	2.74201e+06	939343	1473595	1720389	0	6.079e+06	1.66945e+06	4.97047e+06	8789386	0	680069	732743	0	2.23178e+06	3034339	1.49861e+06	158043	272584	1.78806e+06	2.35341e+06	4.96117e+06	7281497	2.14882e+06	7.32634e+06	4804153	4.93876e+06	2.02543e+06	159244	3.2786e+06	3731153
128065	9482640	7.92495e+06	7551156	542856	3.95031e+06	3.49413e+06	6.26567e+06	0	4.82813e+06	10712416	6207038	2.62615e+06	5210490	3.51577e+06	6852908	5702046	22090216	6.05969e+06	12254343	5.61313e+06	7951986	8702447	1640990	12748457	2757270	2.95519e+06	3496277	5.65052e+06	9725985	6575574	21139886	6188428	5.35575e+06	3.60369e+06	6496200	7694688	11345747	8986424	0	19897770	2.18198e+06	7.05204e+06	2.36127e+06	2.71963e+06	3061427	4620663	4822019
128193	5769531	2.97912e+06	1.11802e+06	0	5.96536e+06	3.02448e+06	2.81295e+06	0	2.26722e+06	7932946	5793952	6.05645e+06	5.62881e+06	10503026	10457234	11520905	0	15729926	4237791	606599	587354	0	2.07755e+06	1.56101e+06	5.24104e+06	8658282	4.15399e+06	10645733	2279012	6.36566e+06	0	6.50878e+06	2.44149e+06	5920494	51867.6	10194019	7.07771e+06	2503352	0	513297	6374213	2.55526e+06	0	2.2036e+06	13730495	14961325	10528339
128368	103353480	115793210	51708520	0	13302102	14876171	82251160	0	35911060	81917630	27060846	6.34276e+06	191533020	8900544	98863384	99366960	72207784	58627090	96953570	43161720	24694764	187282290	0	103071420	7434255	5420986	32072702	75113704	90113010	40665940	83826620	746223	77775770	20170674	58040784	37039896	28371852	35540484	0	48095656	38333710	75026690	18927768	4.89362e+06	2.26532e+06	23021174	0
128436	75767630	884491	1.97799e+06	4334977	11284411	624866	624510	2.51128e+06	1.04115e+06	216915	2.694e+06	8808348	1.19669e+06	4738815	260614	885016	803098	1.34144e+06	8568098	873763	368567	0	5.01672e+06	1.68841e+06	393760	3783209	1.00879e+06	279082	1.58079e+06	0	920820	2559273	747082	2.81506e+06	111963	495972	40309760	998615	8852708	13291722	3.09312e+06	1.5053e+06	34743530	5907522	3.30214e+06	2977719	10992328
128517	0	0	0	0	0	0	0	0	470118	0	0	0	0	0	0	0	386532	0	0	0	0	0	0	234912	174943	0	51406.4	0	0	0	191130	0	0	0	0	0	78446.3	2219782	0	1104658	125058	0	0	0	1.6109e+06	0	0
128574	19441416	18637490	10427190	0	13882879	14153290	14941062	0	14478952	21791570	20572564	10771101	10818342	16684952	21051524	27785046	7208051	13887364	25880284	12945841	4.0981e+06	11635194	2.50094e+06	7414238	18088780	8580546	11869844	27887868	17280334	10450987	5802669	16439773	19565654	13854003	5.46705e+06	12352473	27221712	6.21365e+06	0	11503640	23504816	16681765	2.32643e+06	2.09953e+06	6.75229e+06	11765485	16338005
128650	51126410	74267000	64792764	0	94603700	8309225	27026508	0	62778756	104645930	13308555	43639400	36106700	6807876	39930324	91064744	81479110	106992080	116257530	84168590	179800930	71682190	478509	39374652	35838770	40765252	127344344	141055940	73721170	118504690	253589630	19119048	145455420	45932668	35562164	69877260	57099452	71833896	0	87977990	35997452	67816620	10731132	43864244	64642336	56128224	3.66762e+06
128743	21997314	23382178	10427190	0	13797863	8665449	14302010	0	16859730	18069246	13275308	14138916	16857072	18688114	19897150	9462041	7050522	15331153	18333780	13440444	3.92178e+06	12471018	2.50094e+06	16072186	17824650	8745572	12396124	38772120	18062184	10450987	5802669	17780834	13327882	15868001	6718078	18146242	16145823	6.21365e+06	0	10927282	9003199	17950008	1.65652e+06	2.09953e+06	6.27446e+06	11765485	15102374
129246	33688980	16353235	3.31489e+06	0	10499485	17976088	10063592	0	19124942	15507634	15223202	10850168	7624577	23909430	16389782	26165098	1.40042e+06	26946266	19111052	5.60999e+06	2.60938e+06	3.86601e+06	8461281	2762439	11260664	12523506	15299598	12055098	10484732	16126111	1.1428e+06	18686190	15741036	15297129	1.84705e+06	16706330	20323036	6414083	0	2.87946e+06	18089026	13219268	1.29287e+06	2.46257e+06	7163774	16096171	18226776
129360	0	26520200	31546096	0	52118070	31511476	1.99934e+06	57621.3	41517988	10963522	0	56008600	21621584	667490	1.89729e+06	16662990	11436723	12880632	19591846	25265208	945644	13416659	0	14396388	52562536	18531014	28836208	15305129	39537720	4291009	38269630	0	15619020	36453140	44390012	2229626	1.51972e+06	13956232	0	64436616	17964812	7331815	65601204	48440740	6.85439e+06	26955300	0
129490	4.0209e+06	4911467	4.52685e+06	6373234	3947039	1.46582e+06	204777	4629370	1.99224e+06	1.64724e+06	3.6398e+06	2205338	4.20375e+06	5280123	3.14511e+06	824069	2.92264e+06	3.15042e+06	961592	2.71459e+06	1.40263e+06	0	5485452	2.83416e+06	2.14813e+06	2929229	0	57024.2	129656	0	2199363	2.26346e+06	1.05912e+06	0	0	1.29025e+06	810666	3.85018e+06	1.46123e+06	913327	4.71391e+06	3.81728e+06	2.10216e+06	1.12259e+06	0	1.57865e+06	1.82743e+06
129714	76504860	884491	1.97799e+06	4334977	11244520	624866	624510	2.51128e+06	1.04115e+06	216915	2.694e+06	8713803	1.19669e+06	4738815	260614	885016	803098	1.34144e+06	8527730	873763	368567	0	5.01672e+06	1.68841e+06	393760	3783209	1.00879e+06	279082	1.58079e+06	0	920820	2559273	747082	2.81506e+06	111963	495972	40563776	998615	8708559	13214478	3.09312e+06	1.5053e+06	34965890	106283960	3.30214e+06	2977719	10992328
129802	117400090	12791994	52592944	51967.2	90872320	106004540	47685412	0	59433760	38134452	108600950	5217045	57447244	85181250	117511010	93321080	51947440	46291590	72362540	95290080	42023336	17077174	702446	8.04794e+06	25814880	49360450	2.23915e+06	20973388	99892670	41560970	14951012	47994476	80425890	76694200	61375420	112471860	85508500	29890076	0	7829269	14458611	23266610	118798824	917282	31659348	15366320	3.43788e+06
129939	33372146	38970828	34433860	56444252	38742076	14818504	3.17587e+06	41224736	17803664	11824266	36307060	23631292	39649036	42102290	25223252	6471516	27284832	32581602	10546091	30933322	11504029	0	46244588	30382886	18051324	23137306	1459541	1.90222e+06	3.31102e+06	0	28586728	31321750	15535068	2.37932e+06	2.17848e+06	21028750	6512719	28839272	14429451	7.98487e+06	34065908	24407770	27647608	14841168	2291105	27413908	31422204
130295	3.64958e+06	2.78385e+06	1.4993e+06	4.55974e+06	1.82122e+06	1.80251e+06	2.08902e+06	10318181	1468746	1.4619e+06	3.86029e+06	1.46086e+06	2.86376e+06	2.52702e+06	2976758	2.29586e+06	1906124	7382171	1.91581e+06	4.89609e+06	1.30819e+06	944976	7.69761e+06	1.32442e+06	2.10459e+06	1.19251e+06	737179	1.43531e+06	1.37197e+06	662276	3.85035e+06	11413129	2.25182e+06	958465	1.40712e+06	3.41126e+06	1.55004e+06	2.23451e+06	5245947	1.55899e+06	2.02128e+06	2.22987e+06	18501154	2.10354e+06	1.73272e+06	4044935	7252724
130878	9324266	10269863	9338419	15754078	8969722	3.36925e+06	663620	10770960	4.90823e+06	3.08595e+06	9055784	5.6437e+06	10127161	11406694	5.57024e+06	1.40865e+06	7968044	8458195	2.7873e+06	8.17596e+06	2.87533e+06	0	13396223	8662725	4.68288e+06	6.18669e+06	131041	374743	585200	0	7.27753e+06	9227997	3.8994e+06	515735	456608	4780917	1.93459e+06	8.10054e+06	3752628	2.17133e+06	8.32008e+06	6231728	8400146	4505228	509518	7.73714e+06	8.27027e+06
131187	138303520	29787418	98124920	51967.2	86902140	178770130	147204820	0	76750460	131292616	156121120	5.93721e+06	183507150	195427740	61960896	128562824	98596540	28497354	148741740	173365540	123130776	135369200	366856	7131731	53278784	63696016	935850	16625861	128811304	66136304	21679136	43698452	104300750	96543096	73384400	143367420	92684490	59067440	0	8975664	9422595	23266610	125513530	3225196	5.55034e+06	10912882	922960
131253	56828516	69173510	63401076	133350070	77181060	40168044	39965136	83409530	55545530	71785010	83068240	9569404	49958508	71824220	67958970	79037576	62509252	36000692	46923416	60528200	27921916	43458084	75043690	62767468	23075796	55585370	12202579	39585324	61168560	38219444	18450854	85440060	10212652	46857310	75323120	37567064	73072670	49125556	56066960	14344369	61396330	58236550	40113470	20889568	12663338	40619384	127028960
131543	13788943	10590546	3.58533e+06	0	16890160	15046164	7030325	0	5457442	10338201	7356833	3.05329e+06	18043664	33542928	19104306	6.71795e+06	12885285	5.58086e+06	12512496	7799905	8871013	10839364	0	518692	7.16893e+06	14136530	0	1.44198e+06	11498746	5.4956e+06	377809	4.20661e+06	10871652	4941187	8.25412e+06	15705884	7.4924e+06	13349009	0	600680	856562	14696015	46832252	0	2.81474e+06	1.78818e+06	0
131884	81036070	118724840	9479528	0	168568750	117494780	92669180	0	32001472	59908750	78050216	8732785	61943390	113775480	47697416	62933024	119046904	38537656	100137270	92256830	69119500	50447364	0	13967055	30305108	63696016	3.52629e+06	12866011	132043500	64983920	22162954	32477060	150200240	45786590	59025416	114105130	80554140	60653852	0	20820408	17813916	23266610	125513530	3225196	21446950	12692969	1.09709e+06
132381	50378910	17788602	13932626	96045440	17793020	30644396	33147284	87029704	36282930	36810584	31180676	32460038	30934886	21139364	45214590	44270930	10429093	37775892	36730348	35756028	26359434	30126250	84766080	29806078	29852520	12182494	30710632	18122158	39879916	21278400	17611284	91222400	11891914	41474188	27245560	23681444	13673497	32098408	78364960	32787990	31913928	44529884	43265668	27493828	31853032	30105012	84441576
132431	30872606	31020116	17710338	77606860	15487483	57456276	47153590	83842780	12718473	23107850	44796916	9569404	28348136	39042390	33816640	19743914	29617260	30144748	13102925	26600664	57838810	32614406	75795890	15536143	9189797	26534692	5233090	39359940	3.7593e+06	29425278	65246264	49987896	56957612	19999942	33064814	26243844	33564970	5.52484e+06	29616462	29132282	27693052	27266708	22286488	59741108	13096371	27727820	53695180
132912	7523119	8418689	1.79082e+06	8760479	3.40962e+06	4609795	2.65848e+06	4667836	2459069	3.22419e+06	18812148	4398371	4.77645e+06	8292411	13468335	5.0634e+06	2982959	4238093	3.26186e+06	2.00149e+06	2.72102e+06	4519050	8502688	2.48516e+06	2.11347e+06	3.04413e+06	4.5285e+06	4.27535e+06	3793221	3.63499e+06	2.25183e+06	22929026	2.68157e+06	1.7599e+06	4.07608e+06	4.08101e+06	2.53729e+06	1727670	12360584	5789656	2.58492e+06	4026620	6.6254e+06	2206150	4.55088e+06	2990820	8920453
133116	31941638	23582168	22904276	0	4.44968e+06	2.08217e+06	14245802	0	7719968	36691476	3.7629e+06	1.29407e+06	5.06509e+06	6538905	34079420	33046378	12699486	51787908	30353178	20157470	22873768	6623432	597749	43037348	610162	607591	7.56772e+06	50689724	34213870	7.69655e+06	17483868	1.56025e+06	16485992	4.70461e+06	43441724	5197620	33621156	10604048	0	31929368	4486102	29368498	2.02951e+06	3095433	459585	1.46227e+06	729528
133215	33502382	8322049	1.20355e+06	0	6.52035e+06	7.63009e+06	10342124	0	14436773	14855866	6449427	12372050	8871379	31619214	21364256	21110718	1479738	34107964	13024442	845780	1.13979e+06	0	2.27141e+06	4.19063e+06	8944187	12082715	11803899	12565127	5906008	6913073	0	10342964	13583278	9860748	56124.9	19920130	17185486	4.9425e+06	0	1.61489e+06	6301998	3971644	0	3322028	22761792	16455375	26397466
133259	8068423	32047172	24658458	0	33292690	7328053	27480280	0	16404861	15484901	10876503	29890312	22297280	14151503	15338698	18498872	18636144	12830611	23525974	42534110	24264920	47099490	55528.7	46587380	134069120	44464932	58599508	4886752	9887657	13028279	63868372	10609673	30533840	17796580	20766820	23221966	9120529	27439532	0	19651500	9877893	27007076	6062645	130425120	18625372	22460362	3.3796e+06
133387	25786858	29787418	50311412	0	33057806	49753548	89754264	0	129296700	49339532	19209264	10006599	36301864	64332104	41063480	29436748	171424240	92037910	55072630	48362844	49169536	50447364	0	24003598	46089700	40648936	3.93942e+06	16710212	101798260	40924750	22025002	11202120	61025948	158858900	31489302	63332310	40768420	158114430	0	24506868	37863236	14135440	56602790	11088126	30428372	27159860	1.09709e+06
133509	255131410	299893120	287009500	0	12057681	9993792	234788660	0	107287704	248108940	8235612	64428108	153060140	58978348	276683520	218176850	133241120	271451680	276320670	264113920	233663620	56945596	0	236593660	11119862	2.33091e+06	32176288	290961500	298110750	85145140	320305730	1.06447e+06	271016000	110786400	293169440	38562204	257629820	239307740	0	226439730	65643372	51667356	44989690	37683556	12582811	8882853	0
133658	5021696	5304325	3.58013e+06	10153244	4446015	1.38377e+06	56432.8	11858920	2.76635e+06	1.92893e+06	6185356	2.8316e+06	5.9329e+06	7.09461e+06	3.44199e+06	716444	3923191	4713061	1408840	2919551	1.39901e+06	0	11308507	3.08551e+06	2.88206e+06	4.61492e+06	0	0	63598.6	0	2.54875e+06	6.60437e+06	1473359	53773	0	2.33325e+06	828012	4.71744e+06	2.5572e+06	1068789	3.83511e+06	3966669	5.30711e+06	2.4391e+06	0	2.98521e+06	6791141
134160	47562996	8.07951e+06	3.89338e+06	0	7031605	12322068	6.68139e+06	0	4.87747e+06	16820584	35919216	23656770	11967996	47568784	38213916	20057492	921995	5.90054e+06	16411673	2.35266e+06	4.78804e+06	473878	15476784	2338496	15229909	10234210	9248020	25055630	9708237	399276	0	99413590	11068792	9361390	196729	15142373	17991012	24492008	0	1.53792e+06	24893542	5308658	0	2317919	40625020	33986836	79307176
134270	16823558	3.98249e+06	1.65275e+06	407861	8.0488e+06	6389324	3.41694e+06	0	3.39393e+06	13840332	16778532	4.27709e+06	2.34355e+06	13103952	28696102	10769662	1.64851e+06	8077614	3701447	3.66123e+06	2748042	5151613	3.82871e+06	5515953	4356439	1.71174e+06	4383998	5.09294e+06	4637239	6525816	2.49156e+06	28048930	2290849	3715555	2.19209e+06	9651263	11850768	6218065	0	1.8959e+06	7306135	1.64449e+06	938296	469621	7.74087e+06	11710856	24463118
134399	90094670	100455700	126019270	0	12057681	9993792	74220050	0	26963356	113328190	7902322	16467136	108515950	58978348	47293144	102765900	115058560	124923700	64773868	95055270	99477816	40286690	0	144441390	11119862	2.33091e+06	32176288	123513980	143213650	67077388	137513440	1.06447e+06	114408130	32229830	100273830	173252430	87434280	64373610	0	48160140	65643372	51667356	44989690	36795360	12582811	8882853	0
134443	17814764	11242358	2358713	0	4.44968e+06	806930	11453430	0	5.30004e+06	26492204	2249248	1.29407e+06	5.06509e+06	4.17337e+06	20741222	24892018	28679764	17067662	6.20698e+06	4840765	6764563	4688079	597749	23545894	775066	607591	7.56772e+06	32558210	29785982	6713214	17483868	1.56025e+06	16485992	4.70461e+06	18191878	13831205	23067290	10604048	0	11507641	1.21431e+06	14427737	2.02951e+06	3095433	934120	1.16664e+06	729528
134636	14260968	80712380	171085760	0	73684280	76394140	55187170	0	114958490	36977030	1.84695e+06	51900710	49191544	17403706	17700978	14595696	143176160	73423496	12724107	318425800	148469150	149402880	0	129401330	74931384	17693696	20727564	22496534	49906320	57669732	108511784	0	221129570	80468600	21483476	201648930	31024996	158114900	811842	208205070	152859100	46129140	31743790	44184412	93108630	175368020	0
134646	11599326	12523410	8567686	55285896	17876074	12049046	12712486	59747464	10562857	16817346	20344514	7948076	10884832	17427186	12770505	20455964	8625517	9825411	17952458	8735267	11162106	15715694	161933840	5.85838e+06	9779829	4459371	4045359	21362748	18945342	14476040	8857832	41920436	7976490	12897712	14783393	10708962	14250330	7373175	64057836	16536959	4.46013e+06	7.35859e+06	20703022	9669138	33250928	6.9883e+06	42651800
134900	14851437	9491404	2358713	0	4.44968e+06	806930	10432457	0	4591227	25082186	2249248	1.29407e+06	32858920	3.46826e+06	17372384	22771832	12699486	14907308	6.20698e+06	4840765	5741547	3.73822e+06	597749	23545894	775066	607591	7075310	30012520	28111426	6016889	45282236	1.56025e+06	15706370	4.70461e+06	16523018	5197620	23067290	22353744	0	11507641	1.21431e+06	12596256	2.02951e+06	3095433	934120	1.56284e+06	729528
135054	29155720	23647596	11274618	59376850	26496778	13635932	21540126	19251114	16060414	25397478	39762856	14919120	19883922	30992590	23755706	28089482	16044205	20418224	14569312	20050424	20678152	19450642	53945800	16175610	2.83471e+06	1.73869e+06	19448570	21569042	18560002	6188857	21434576	57058250	11091768	15547417	14376377	11005689	22284464	22859604	49302084	16160305	11509967	24547356	27043418	19624298	25086062	12918350	48160116
135133	25246338	10638874	7647024	0	3817540	13797543	5231679	0	5339762	19362710	33721724	4.59155e+06	10702630	12061015	16247720	25682836	10320625	7781655	8096659	6159474	8538581	6.26947e+06	1.58868e+06	8895577	1.03448e+06	2.00868e+06	3.97097e+06	3.67781e+06	7567747	3.61026e+06	3.96735e+06	6.04081e+06	10316245	3724318	11172553	3.93979e+06	20258602	7898774	0	15128687	4334439	7.52473e+06	3313588	4758399	2.43301e+06	4.43129e+06	10747605
135296	11621421	3.98249e+06	1.28099e+06	183956	7.31534e+06	6389324	3.19807e+06	0	3.39393e+06	12392988	10627121	4.27709e+06	2.34355e+06	12921347	7965847	10769662	1.23635e+06	8077614	3701447	3.09413e+06	1.2459e+06	2667742	3.14442e+06	3.08567e+06	4356439	25165336	4383998	5.09294e+06	4637239	6525816	1.36308e+06	14524068	2290849	3715555	1.59892e+06	4.12469e+06	10765357	6134672	0	1.8959e+06	5.33334e+06	1.64449e+06	938296	728259	7.74087e+06	3.40606e+06	21731204
135481	16906842	2915184	4.92883e+06	21556236	11342533	4.36012e+06	1.32198e+06	16395412	4387871	4.32861e+06	9713482	3.59261e+06	12965603	13221049	17671996	4.00059e+06	8177952	15087172	3.0086e+06	3.84826e+06	2.15232e+06	54873.1	23013600	6450756	11260866	8439982	1.29965e+06	1.30882e+06	3.36453e+06	145391	11601436	20830928	8698141	1.71409e+06	2.76353e+06	11238832	9538392	16093475	11197812	5663750	16454159	8721942	21506256	7161032	3.45517e+06	5128151	21113862
135581	3.8814e+06	63751356	66062084	131072880	38323104	0	81600370	122239160	2.26919e+06	0	204846610	19855396	2308107	49999372	36762096	82664.6	0	176384	209250	4730804	22891348	330533	109001810	58813064	24089212	569046	1.91034e+06	41967510	174830820	3.82085e+06	15029277	126771624	998962	72537176	0	3472463	24150752	0	79358800	17296778	16406692	1.36553e+06	179297	20045778	60751344	4.35196e+06	369391800
135586	63136428	52824704	31937040	0	9434317	45809436	33745036	0	11368285	41354268	155804430	21890020	11679120	19813902	61537480	58729204	50912364	25815646	44453720	36957880	32916190	50876996	0	46245788	7.93443e+06	600948	8609672	24232056	19256808	32032098	21912114	325025	48008110	11333084	45167548	27206218	58925130	43447600	0	41463628	38335370	19448310	7901334	15381293	409810	7147304	0

## Sheet: Positive-annotation-serum
id	compound_name	adduct	score	precursor_mz	rt	mol_formula	smiles	inchi	inchi_key	method
536	Pipecolic acid	[M+H]+	0.783	130.086	7.66957	C6H11NO2	O=C(O)C1NCCCC1	InChI=1S/C6H11NO2/c8-6(9)5-3-1-2-4-7-5/h5,7H,1-4H2,(H,8,9)	HXEACLLIILLPRG-UHFFFAOYSA-N	spectral_library_annotation
536	PIPECOLATE	[M+H]+	0.782	130.086		C6H11NO2	OC(=O)C1CCCCN1	InChI=1S/C6H11NO2/c8-6(9)5-3-1-2-4-7-5/h5,7H,1-4H2,(H,8,9)	HXEACLLIILLPRG-UHFFFAOYSA-N	spectral_library_annotation
536	PIPECOLATE	[M+H]+	0.775	130.086	2.55881	C6H11NO2	C1CCN[C@@H](C1)C(=O)O	InChI=1S/C6H11NO2/c8-6(9)5-3-1-2-4-7-5/h5,7H,1-4H2,(H,8,9)/t5-/m0/s1	HXEACLLIILLPRG-YFKPBYRVSA-N	spectral_library_annotation
536	PIPECOLATE	[M+H]+	0.77	130.086		C6H11NO2	OC(=O)[C@@H]1CCCCN1	InChI=1S/C6H11NO2/c8-6(9)5-3-1-2-4-7-5/h5,7H,1-4H2,(H,8,9)/t5-/m0/s1	HXEACLLIILLPRG-YFKPBYRVSA-N	spectral_library_annotation
536	PIPECOLIC ACID	[M+H]+	0.737	130.086		C6H11NO2	O=C(O)C1NCCCC1	InChI=1S/C6H11NO2/c8-6(9)5-3-1-2-4-7-5/h5,7H,1-4H2,(H,8,9)/t5-/m0/s1	HXEACLLIILLPRG-YFKPBYRVSA-N	spectral_library_annotation
536	PIPECOLATE - 30.0 eV	[M+H]+	0.735	130.086			OC(=O)[C@@H]1CCCCN1	N/A	N/A	spectral_library_annotation
536	PIPECOLATE - 40.0 eV	[M+H]+	0.733	130.086			OC(=O)[C@@H]1CCCCN1	N/A	N/A	spectral_library_annotation
536	L-PIPECOLIC ACID - 20.0 eV	[M+H]+	0.727	130.086			OC(=O)[C@@H]1CCCCN1	N/A	N/A	spectral_library_annotation
536	PIPECOLATE - 50.0 eV	[M+H]+	0.725	130.086			OC(=O)[C@@H]1CCCCN1	N/A	N/A	spectral_library_annotation
536	L-PIPECOLIC ACID - 50.0 eV	[M+H]+	0.724	130.086			OC(=O)[C@@H]1CCCCN1	N/A	N/A	spectral_library_annotation
610	L-lysine, (2S)-2,6-diaminohexanoic acid	[M+H]+	0.814	147.113		C6H14N2O2	NCCCC[C@H](N)C(=O)O	InChI=1S/C6H14N2O2/c7-4-2-1-3-5(8)6(9)10/h5H,1-4,7-8H2,(H,9,10)/t5-/m0/s1	KDXKERNSBIXSRK-YFKPBYRVSA-N	spectral_library_annotation
610	LYSINE	[M+H]+	0.811	147.113		C6H14N2O2	O=C(O)C(N)CCCCN	InChI=1S/C6H14N2O2/c7-4-2-1-3-5(8)6(9)10/h5H,1-4,7-8H2,(H,9,10)/t5-/m0/s1	KDXKERNSBIXSRK-YFKPBYRVSA-N	spectral_library_annotation
610	LYSINE	[M+H]+	0.804	147.113		C6H14N2O2	O=C(O)C(N)CCCCN	InChI=1S/C6H14N2O2/c7-4-2-1-3-5(8)6(9)10/h5H,1-4,7-8H2,(H,9,10)/t5-/m0/s1	KDXKERNSBIXSRK-YFKPBYRVSA-N	spectral_library_annotation
610	Lysine	[M+H]+	0.804	147.113	13.2197	C6H14N2O2	C(CCN)C[C@@H](C(=O)O)N			spectral_library_annotation
610	L-LYSINE	[M+H]+	0.799	147.113	10.8833	C6H14N2O2	C(CCN)C[C@@H](C(=O)O)N	InChI=1S/C6H14N2O2/c7-4-2-1-3-5(8)6(9)10/h5H,1-4,7-8H2,(H,9,10)/t5-/m0/s1	KDXKERNSBIXSRK-YFKPBYRVSA-N	spectral_library_annotation
610	LYSINE	[M+H]+	0.798	147.113		C6H14N2O2	O=C(O)C(N)CCCCN	InChI=1S/C6H14N2O2/c7-4-2-1-3-5(8)6(9)10/h5H,1-4,7-8H2,(H,9,10)/t5-/m0/s1	KDXKERNSBIXSRK-YFKPBYRVSA-N	spectral_library_annotation
610	LYSINE	[M+H]+	0.798	147.113		C6H14N2O2	NCCCC[C@H](N)C(O)=O	InChI=1S/C6H14N2O2/c7-4-2-1-3-5(8)6(9)10/h5H,1-4,7-8H2,(H,9,10)/t5-/m0/s1	KDXKERNSBIXSRK-YFKPBYRVSA-N	spectral_library_annotation
610	Lysine	[M+H]+	0.794	147.113		C6H14N2O2	C(CCN)CC(C(=O)O)N	InChI=1S/C6H14N2O2/c7-4-2-1-3-5(8)6(9)10/h5H,1-4,7-8H2,(H,9,10)	KDXKERNSBIXSRK-UHFFFAOYSA-N	spectral_library_annotation
610	Lysine	[M+H]+	0.794	147.113			C(CCN)CC(C(=O)O)N			spectral_library_annotation
610	LYSINE	[M+H]+	0.792	147.113		C6H14N2O2	NCCCC[C@H](N)C(O)=O	InChI=1S/C6H14N2O2/c7-4-2-1-3-5(8)6(9)10/h5H,1-4,7-8H2,(H,9,10)/t5-/m0/s1	KDXKERNSBIXSRK-YFKPBYRVSA-N	spectral_library_annotation
681	Arginine	[M+H]+	0.974	175.119	12.9291	C6H14N4O2	C(C[C@@H](C(=O)O)N)CNC(=N)N			spectral_library_annotation
681	ARGININE	[M+H]+	0.97	175.119		C6H14N4O2	O=C(O)C(N)CCCNC(=N)N	InChI=1S/C6H14N4O2/c7-4(5(11)12)2-1-3-10-6(8)9/h4H,1-3,7H2,(H,11,12)(H4,8,9,10)/t4-/m0/s1	ODKSFYDXXFIFQN-BYPYZUCNSA-N	spectral_library_annotation
681	Arginine	[M+H]+	0.97	175.119	9.4359	C6H14N4O2	O=C(O)C(N)CCCNC(=N)N	InChI=1S/C6H14N4O2/c7-4(5(11)12)2-1-3-10-6(8)9/h4H,1-3,7H2,(H,11,12)(H4,8,9,10)/t4-/m0/s1	ODKSFYDXXFIFQN-BYPYZUCNSA-N	spectral_library_annotation
681	ARGININE	[M+H]+	0.97	175.119		C6H14N4O2	N[C@@H](CCCN=C(N)N)C(O)=O	InChI=1S/C6H14N4O2/c7-4(5(11)12)2-1-3-10-6(8)9/h4H,1-3,7H2,(H,11,12)(H4,8,9,10)/t4-/m0/s1	ODKSFYDXXFIFQN-BYPYZUCNSA-N	spectral_library_annotation
681	ARGININE	[M+H]+	0.967	175.119		C6H14N4O2	O=C(O)C(N)CCCNC(=N)N	InChI=1S/C6H14N4O2/c7-4(5(11)12)2-1-3-10-6(8)9/h4H,1-3,7H2,(H,11,12)(H4,8,9,10)/t4-/m0/s1	ODKSFYDXXFIFQN-BYPYZUCNSA-N	spectral_library_annotation
681	L-Arginine	[M+H]+	0.965	175.119		C6H14N4O2	O=C(O)C(N)CCCNC(=N)N	InChI=1S/C6H14N4O2/c7-4(5(11)12)2-1-3-10-6(8)9/h4H,1-3,7H2,(H,11,12)(H4,8,9,10)/t4-/m0/s1	ODKSFYDXXFIFQN-BYPYZUCNSA-N	spectral_library_annotation
681	Arginine	[M+H]+	0.964	175.119		C6H14N4O2	C(CC(C(=O)O)N)CN=C(N)N	InChI=1S/C6H14N4O2/c7-4(5(11)12)2-1-3-10-6(8)9/h4H,1-3,7H2,(H,11,12)(H4,8,9,10)	ODKSFYDXXFIFQN-UHFFFAOYSA-N	spectral_library_annotation
681	Arginine	[M+H]+	0.964	175.119			C(CC(C(=O)O)N)CN=C(N)N			spectral_library_annotation
681	L-Arginine	[M+H]+	0.964	175.119		C6H14N4O2	O=C(O)C(N)CCCNC(=N)N	1S/C6H14N4O2/c7-4(5(11)12)2-1-3-10-6(8)9/h4H,1-3,7H2,(H,11,12)(H4,8,9,10)	ODKSFYDXXFIFQN-UHFFFAOYSA-N	spectral_library_annotation
681	ARGININE	[M+H]+	0.963	175.119		C6H14N4O2	O=C(O)C(N)CCCNC(=N)N	InChI=1S/C6H14N4O2/c7-4(5(11)12)2-1-3-10-6(8)9/h4H,1-3,7H2,(H,11,12)(H4,8,9,10)/t4-/m0/s1	ODKSFYDXXFIFQN-BYPYZUCNSA-N	spectral_library_annotation
2439	BETAINE	[M+Na]+	0.962	140.068	1.2778	C5H11NO2	C[N+](C)(C)CC(=O)[O-]	InChI=1S/C5H11NO2/c1-6(2,3)4-5(7)8/h4H2,1-3H3	KWIUHFFTVRNATP-UHFFFAOYSA-N	spectral_library_annotation
2439	BETAINE	[M+Na]+	0.909	140.068		C5H11NO2	O=C([O-])C[N+](C)(C)C	InChI=1S/C5H11NO2/c1-6(2,3)4-5(7)8/h4H2,1-3H3	KWIUHFFTVRNATP-UHFFFAOYSA-N	spectral_library_annotation
2439	BETAINE	[M+Na]+	0.88	140.068		C5H11NO2	C[N+](C)(C)CC([O-])=O	InChI=1S/C5H11NO2/c1-6(2,3)4-5(7)8/h4H2,1-3H3	KWIUHFFTVRNATP-UHFFFAOYSA-N	spectral_library_annotation
2439	NORVALINE	[M+Na]+	0.813	140.068		C5H11NO2	CCC[C@@H](N)C(O)=O	InChI=1S/C5H11NO2/c1-2-3-4(6)5(7)8/h4H,2-3,6H2,1H3,(H,7,8)/t4-/m1/s1	SNDPXSYFESPGGJ-SCSAIBSYSA-N	spectral_library_annotation
2439	METHYL 4-AMINOBUTYRATE	[M+Na]+	0.786	140.068		C5H11NO2	COC(CCCN)=O	InChI=1S/C5H11NO2/c1-8-5(7)3-2-4-6/h2-4,6H2,1H3	KVQGGLZHHFGHPU-UHFFFAOYSA-N	spectral_library_annotation
2439	5-AMINOPENTANOATE	[M+Na]+	0.783	140.068		C5H11NO2	NCCCCC(O)=O	InChI=1S/C5H11NO2/c6-4-2-1-3-5(7)8/h1-4,6H2,(H,7,8)	JJMDCOVWQOJGCB-UHFFFAOYSA-N	spectral_library_annotation
2439	VALINE	[M+Na]+	0.776	140.068		C5H11NO2	CC(C)[C@H](N)C(O)=O	InChI=1S/C5H11NO2/c1-3(2)4(6)5(7)8/h3-4H,6H2,1-2H3,(H,7,8)/t4-/m0/s1	KZSNJWFQEVHDMF-BYPYZUCNSA-N	spectral_library_annotation
2767	L-Glutamine	[M+H]+	0.89	147.076		C5H10N2O3	O=C(O)C(N)CCC(=N)O	InChI=1S/C5H10N2O3/c6-3(5(9)10)1-2-4(7)8/h3H,1-2,6H2,(H2,7,8)(H,9,10)/t3-/m0/s1	ZDXPYRJPNDTMRX-VKHMYHEASA-N	spectral_library_annotation
2767	GLUTAMINE	[M+H]+	0.888	147.076		C5H10N2O3	O=C(O)C(N)CCC(=N)O	InChI=1S/C5H10N2O3/c6-3(5(9)10)1-2-4(7)8/h3H,1-2,6H2,(H2,7,8)(H,9,10)/t3-/m0/s1	ZDXPYRJPNDTMRX-VKHMYHEASA-N	spectral_library_annotation
2767	GLUTAMINE	[M+H]+	0.886	147.076		C5H10N2O3	O=C(O)C(N)CCC(=N)O	InChI=1S/C5H10N2O3/c6-3(5(9)10)1-2-4(7)8/h3H,1-2,6H2,(H2,7,8)(H,9,10)/t3-/m0/s1	ZDXPYRJPNDTMRX-VKHMYHEASA-N	spectral_library_annotation
2767	Glutamine	[M+H]+	0.883	147.076	9.88658	C5H10N2O3	C(CC(=O)N)C(C(=O)O)N			spectral_library_annotation
2767	L-GLUTAMINE	[M+H]+	0.882	147.076	6.18964	C5H10N2O3	C(CC(=O)N)[C@@H](C(=O)O)N	InChI=1S/C5H10N2O3/c6-3(5(9)10)1-2-4(7)8/h3H,1-2,6H2,(H2,7,8)(H,9,10)/t3-/m0/s1	ZDXPYRJPNDTMRX-VKHMYHEASA-N	spectral_library_annotation
2767	L-Glutamine	[M+H]+	0.881	147.076		C5H10N2O3	O=C(O)C(N)CCC(=N)O	InChI=1S/C5H10N2O3/c6-3(5(9)10)1-2-4(7)8/h3H,1-2,6H2,(H2,7,8)(H,9,10)/t3-/m0/s1	ZDXPYRJPNDTMRX-VKHMYHEASA-N	spectral_library_annotation
2767	L-Glutamine	[M+H]+	0.88	147.076		C5H10N2O3	O=C(O)C(N)CCC(=N)O	InChI=1S/C5H10N2O3/c6-3(5(9)10)1-2-4(7)8/h3H,1-2,6H2,(H2,7,8)(H,9,10)/t3-/m0/s1	ZDXPYRJPNDTMRX-VKHMYHEASA-N	spectral_library_annotation
2767	GLUTAMINE	[M+H]+	0.876	147.076		C5H10N2O3	O=C(O)C(N)CCC(=N)O	InChI=1S/C5H10N2O3/c6-3(5(9)10)1-2-4(7)8/h3H,1-2,6H2,(H2,7,8)(H,9,10)/t3-/m0/s1	ZDXPYRJPNDTMRX-VKHMYHEASA-N	spectral_library_annotation
2767	GLUTAMINE	[M+H]+	0.875	147.076		C5H10N2O3	N[C@@H](CCC(N)=O)C(O)=O	InChI=1S/C5H10N2O3/c6-3(5(9)10)1-2-4(7)8/h3H,1-2,6H2,(H2,7,8)(H,9,10)/t3-/m0/s1	ZDXPYRJPNDTMRX-VKHMYHEASA-N	spectral_library_annotation
2767	Glutamine	[M+H]+	0.871	147.076		C5H10N2O3	C(CC(=N)O)[C@@H](C(=O)O)N	InChI=1S/C5H10N2O3/c6-3(5(9)10)1-2-4(7)8/h3H,1-2,6H2,(H2,7,8)(H,9,10)/t3-/m0/s1	ZDXPYRJPNDTMRX-VKHMYHEASA-N	spectral_library_annotation
3018	Taurine	[M+H]+	0.962	126.022	7.67358	C2H7NO3S	O=S(=O)(O)CCN	InChI=1S/C2H7NO3S/c3-1-2-7(4,5)6/h1-3H2,(H,4,5,6)	XOAAWQZATWQOTB-UHFFFAOYSA-N	spectral_library_annotation
3068	CHOLINE	[M]+	0.961	104.108		[C5H14NO]+	OCC[N+](C)(C)C	InChI=1S/C5H14NO/c1-6(2,3)4-5-7/h7H,4-5H2,1-3H3/q+1	OEYIOHPDSNJKLS-UHFFFAOYSA-N	spectral_library_annotation
3068	CHOLINE	[M]+	0.958	104.108		[C5H14NO]+	OCC[N+](C)(C)C	InChI=1S/C5H14NO/c1-6(2,3)4-5-7/h7H,4-5H2,1-3H3/q+1	OEYIOHPDSNJKLS-UHFFFAOYSA-N	spectral_library_annotation
3068	4-AMINOBUTANOATE - 70.0 eV	[M+H]+	0.899	104.107			NCCCC(O)=O	N/A	N/A	spectral_library_annotation
3068	4-AMINOBUTANOATE - 50.0 eV	[M+H]+	0.898	104.107			NCCCC(O)=O	N/A	N/A	spectral_library_annotation
3068	4-AMINOBUTANOATE - 30.0 eV	[M+H]+	0.897	104.107			NCCCC(O)=O	N/A	N/A	spectral_library_annotation
3068	4-AMINOBUTANOATE - 40.0 eV	[M+H]+	0.896	104.107			NCCCC(O)=O	N/A	N/A	spectral_library_annotation
3068	Choline	[M]+	0.877	104.107		[C5H14NO]+	C[N+](C)(C)CCO	InChI=1S/C5H14NO/c1-6(2,3)4-5-7/h7H,4-5H2,1-3H3/q+1	OEYIOHPDSNJKLS-UHFFFAOYSA-N	spectral_library_annotation
3101	Carnitine	[M+H]+	0.991	162.113	6.81062	C7H15NO3	C[N+](C)(C)CC(CC(=O)[O-])O			spectral_library_annotation
3101	CARNITINE	[M+H]+	0.991	162.112		C7H15NO3	O=C([O-])CC(O)C[N+](C)(C)C	InChI=1S/C7H15NO3/c1-8(2,3)5-6(9)4-7(10)11/h6,9H,4-5H2,1-3H3/t6-/m1/s1	PHIQHXFUZVPYII-ZCFIWIBFSA-N	spectral_library_annotation
3101	CARNITINE	[M+H]+	0.99	162.112		C7H15NO3	O=C([O-])CC(O)C[N+](C)(C)C	InChI=1S/C7H15NO3/c1-8(2,3)5-6(9)4-7(10)11/h6,9H,4-5H2,1-3H3/t6-/m1/s1	PHIQHXFUZVPYII-ZCFIWIBFSA-N	spectral_library_annotation
3101	CARNITINE	[M+H]+	0.99	162.112		C7H15NO3	O=C([O-])CC(O)C[N+](C)(C)C	InChI=1S/C7H15NO3/c1-8(2,3)5-6(9)4-7(10)11/h6,9H,4-5H2,1-3H3/t6-/m1/s1	PHIQHXFUZVPYII-ZCFIWIBFSA-N	spectral_library_annotation
3101	L-CARNITINE		0.989	162.113						spectral_library_annotation
3101	CARNITINE	[M+H]+	0.988	162.112		C7H15NO3	O=C([O-])CC(O)C[N+](C)(C)C	InChI=1S/C7H15NO3/c1-8(2,3)5-6(9)4-7(10)11/h6,9H,4-5H2,1-3H3/t6-/m1/s1	PHIQHXFUZVPYII-ZCFIWIBFSA-N	spectral_library_annotation
3101	CARNITINE	[M+H]+	0.988	162.112		C7H15NO3	O=C([O-])CC(O)C[N+](C)(C)C	InChI=1S/C7H15NO3/c1-8(2,3)5-6(9)4-7(10)11/h6,9H,4-5H2,1-3H3/t6-/m1/s1	PHIQHXFUZVPYII-ZCFIWIBFSA-N	spectral_library_annotation
3101	CARNITINE	[M+H]+	0.988	162.112		C7H15NO3	O=C([O-])CC(O)C[N+](C)(C)C	InChI=1S/C7H15NO3/c1-8(2,3)5-6(9)4-7(10)11/h6,9H,4-5H2,1-3H3/t6-/m1/s1	PHIQHXFUZVPYII-ZCFIWIBFSA-N	spectral_library_annotation
3101	CARNITINE	[M+H]+	0.988	162.112		C7H15NO3	O=C([O-])CC(O)C[N+](C)(C)C	InChI=1S/C7H15NO3/c1-8(2,3)5-6(9)4-7(10)11/h6,9H,4-5H2,1-3H3/t6-/m1/s1	PHIQHXFUZVPYII-ZCFIWIBFSA-N	spectral_library_annotation
3101	CARNITINE	[M+H]+	0.988	162.112		C7H15NO3	O=C([O-])CC(O)C[N+](C)(C)C	InChI=1S/C7H15NO3/c1-8(2,3)5-6(9)4-7(10)11/h6,9H,4-5H2,1-3H3/t6-/m1/s1	PHIQHXFUZVPYII-ZCFIWIBFSA-N	spectral_library_annotation
3416	FRUCTOSE	[M+Na]+	0.865	203.053		C6H12O6	OC[C@H]1O[C@](O)(CO)[C@@H](O)[C@@H]1O	InChI=1S/C6H12O6/c7-1-3-4(9)5(10)6(11,2-8)12-3/h3-5,7-11H,1-2H2/t3-,4-,5+,6-/m1/s1	RFSUNEUAIZKAJO-ARQDHWQXSA-N	spectral_library_annotation
3416	FRUCTOSE	[M+Na]+	0.865	203.053			OC[C@H]1O[C@](O)(CO)[C@@H](O)[C@@H]1O	"InChI=1S/C6H12O6/c7-1-3-4(9)5(10)6(11,2-8)12-3/h3-5,7-11H,1-2H2/t3-,4-,5+,6-/m1/s1"	N/A	spectral_library_annotation
4053	SN-GLYCERO-3-PHOSPHOCHOLINE	[M+H]+	0.983	258.11		C8H20NO6P	O=P([O-])(OCC[N+](C)(C)C)OCC(O)CO	InChI=1S/C8H20NO6P/c1-9(2,3)4-5-14-16(12,13)15-7-8(11)6-10/h8,10-11H,4-7H2,1-3H3/t8-/m0/s1	SUHOQUVVVLNYQR-QMMMGPOBSA-N	spectral_library_annotation
4053	SN-GLYCERO-3-PHOSPHOCHOLINE	[M+H]+	0.975	258.11		C8H20NO6P	O=P([O-])(OCC[N+](C)(C)C)OCC(O)CO	InChI=1S/C8H20NO6P/c1-9(2,3)4-5-14-16(12,13)15-7-8(11)6-10/h8,10-11H,4-7H2,1-3H3/t8-/m1/s1	SUHOQUVVVLNYQR-MRVPVSSYSA-N	spectral_library_annotation
4053	SN-GLYCERO-3-PHOSPHOCHOLINE	[M+H]+	0.966	258.11		C8H20NO6P	O=P([O-])(OCC[N+](C)(C)C)OCC(O)CO	InChI=1S/C8H20NO6P/c1-9(2,3)4-5-14-16(12,13)15-7-8(11)6-10/h8,10-11H,4-7H2,1-3H3/t8-/m0/s1	SUHOQUVVVLNYQR-QMMMGPOBSA-N	spectral_library_annotation
4053	Glycerophosphocholine	[M+H]+	0.929	258.11	10.0362	C8H20NO6P	C[N+](C)(C)CCOP(=O)([O-])OC[C@@H](CO)O			spectral_library_annotation
4053	sn-Glycero-3-phosphocholine, L-alpha-Glycerophosphorylcholine, L-alpha-Glycerol Phosphorylcholine, Choline Alphoscerate	[M]+	0.874	258.111		[C8H21NO6P]+	OCC(O)COP(O)(=O)OCC[N+1](C)(C)C	InChI=1S/C8H20NO6P/c1-9(2,3)4-5-14-16(12,13)15-7-8(11)6-10/h8,10-11H,4-7H2,1-3H3/p+1/t8-/m1/s1	SUHOQUVVVLNYQR-MRVPVSSYSA-O	spectral_library_annotation
4053	sn-Glycero-3-phosphocholine 1:1 cadmium chloride adduct , L-alpha-Glycerophosphorylcholine, L-alpha-Glycerol Phosphorylcholine, Choline Alphoscerate, 2-[[(2R)-2,3-dihydroxypropoxy]-hydroxyphosphoryl]oxyethyl-trimethylazanium		0.874	258.111		[C8H21NO6P]+	C[N+](C)(C)CCOP(=O)(O)OCC(CO)O	InChI=1/C8H20NO6P/c1-9(2,3)4-5-14-16(12,13)15-7-8(11)6-10/h8,10-11H,4-7H2,1-3H3/p+1/t8-/m1/s1/fC8H21NO6P/h12H/q+1	SUHOQUVVVLNYQR-MRVPVSSYSA-O	spectral_library_annotation
4053	SN-GLYCERO-3-PHOSPHOCHOLINE	[M+H]+	0.72	258.11		C8H20NO6P	O=P([O-])(OCC[N+](C)(C)C)OCC(O)CO	InChI=1S/C8H20NO6P/c1-9(2,3)4-5-14-16(12,13)15-7-8(11)6-10/h8,10-11H,4-7H2,1-3H3/t8-/m0/s1	SUHOQUVVVLNYQR-QMMMGPOBSA-N	spectral_library_annotation
4233	Stachydrine	[M+H]+	0.942	144.102	0.26	C7H13NO2	C[N+]1(C)CCC[C@H]1C(=O)[O-]		CMUNUTVVOOHQPW-LURJTMIESA-N	spectral_library_annotation
4233	proline_betaine	[M+H]+	0.93	144.102		C7H13NO2	C[N+]1(CCCC1C(=O)[O-])C	InChI=1S/C7H13NO2/c1-8(2)5-3-4-6(8)7(9)10/h6H,3-5H2,1-2H3/t6-/m0/s1	CMUNUTVVOOHQPW-LURJTMIESA-N	spectral_library_annotation
4233	Stachydrine Hydrochloride	[M+H]+	0.925	144.102	0.27	C7H13NO2	C[N+]1(C)CCC[C@H]1C(=O)[O-]		CMUNUTVVOOHQPW-LURJTMIESA-N	spectral_library_annotation
4233	proline_betaine	[M+H]+	0.91	144.102		C7H13NO2	C[N+]1(CCCC1C(=O)[O-])C	InChI=1S/C7H13NO2/c1-8(2)5-3-4-6(8)7(9)10/h6H,3-5H2,1-2H3/t6-/m0/s1	CMUNUTVVOOHQPW-LURJTMIESA-N	spectral_library_annotation
4233	proline_betaine	[M+H]+	0.906	144.102		C7H13NO2	C[N+]1(CCCC1C(=O)[O-])C	InChI=1S/C7H13NO2/c1-8(2)5-3-4-6(8)7(9)10/h6H,3-5H2,1-2H3/t6-/m0/s1	CMUNUTVVOOHQPW-LURJTMIESA-N	spectral_library_annotation
4233	proline_betaine	[M+H]+	0.906	144.102		C7H13NO2	C[N+]1(CCCC1C(=O)[O-])C	InChI=1S/C7H13NO2/c1-8(2)5-3-4-6(8)7(9)10/h6H,3-5H2,1-2H3/t6-/m0/s1	CMUNUTVVOOHQPW-LURJTMIESA-N	spectral_library_annotation
4233	proline_betaine	[M+H]+	0.903	144.102		C7H13NO2	C[N+]1(CCCC1C(=O)[O-])C	InChI=1S/C7H13NO2/c1-8(2)5-3-4-6(8)7(9)10/h6H,3-5H2,1-2H3/t6-/m0/s1	CMUNUTVVOOHQPW-LURJTMIESA-N	spectral_library_annotation
4233	Proline betaine	[M+H]+	0.742	144.102	7.21952	C7H13NO2	C[N+]1(C)CCC[C@H]1C(=O)[O-]	InChI=1S/C7H13NO2/c1-8(2)5-3-4-6(8)7(9)10/h6H,3-5H2,1-2H3/t6-/m0/s1	CMUNUTVVOOHQPW-LURJTMIESA-N	spectral_library_annotation
4926	Carnitine	[M+H]+	0.97	162.113	6.81062	C7H15NO3	C[N+](C)(C)CC(CC(=O)[O-])O			spectral_library_annotation
4926	CARNITINE	[M+H]+	0.969	162.112		C7H15NO3	O=C([O-])CC(O)C[N+](C)(C)C	InChI=1S/C7H15NO3/c1-8(2,3)5-6(9)4-7(10)11/h6,9H,4-5H2,1-3H3/t6-/m1/s1	PHIQHXFUZVPYII-ZCFIWIBFSA-N	spectral_library_annotation
4926	CARNITINE	[M+H]+	0.969	162.112		C7H15NO3	O=C([O-])CC(O)C[N+](C)(C)C	InChI=1S/C7H15NO3/c1-8(2,3)5-6(9)4-7(10)11/h6,9H,4-5H2,1-3H3/t6-/m1/s1	PHIQHXFUZVPYII-ZCFIWIBFSA-N	spectral_library_annotation
4926	CARNITINE	[M+H]+	0.969	162.112		C7H15NO3	O=C([O-])CC(O)C[N+](C)(C)C	InChI=1S/C7H15NO3/c1-8(2,3)5-6(9)4-7(10)11/h6,9H,4-5H2,1-3H3/t6-/m1/s1	PHIQHXFUZVPYII-ZCFIWIBFSA-N	spectral_library_annotation
4926	L-CARNITINE		0.968	162.113						spectral_library_annotation
4926	CARNITINE	[M+H]+	0.967	162.112		C7H15NO3	O=C([O-])CC(O)C[N+](C)(C)C	InChI=1S/C7H15NO3/c1-8(2,3)5-6(9)4-7(10)11/h6,9H,4-5H2,1-3H3/t6-/m1/s1	PHIQHXFUZVPYII-ZCFIWIBFSA-N	spectral_library_annotation
4926	CARNITINE	[M+H]+	0.967	162.112		C7H15NO3	O=C([O-])CC(O)C[N+](C)(C)C	InChI=1S/C7H15NO3/c1-8(2,3)5-6(9)4-7(10)11/h6,9H,4-5H2,1-3H3/t6-/m1/s1	PHIQHXFUZVPYII-ZCFIWIBFSA-N	spectral_library_annotation
4926	CARNITINE	[M+H]+	0.967	162.112		C7H15NO3	O=C([O-])CC(O)C[N+](C)(C)C	InChI=1S/C7H15NO3/c1-8(2,3)5-6(9)4-7(10)11/h6,9H,4-5H2,1-3H3/t6-/m1/s1	PHIQHXFUZVPYII-ZCFIWIBFSA-N	spectral_library_annotation
4926	CARNITINE	[M+H]+	0.967	162.112		C7H15NO3	O=C([O-])CC(O)C[N+](C)(C)C	InChI=1S/C7H15NO3/c1-8(2,3)5-6(9)4-7(10)11/h6,9H,4-5H2,1-3H3/t6-/m1/s1	PHIQHXFUZVPYII-ZCFIWIBFSA-N	spectral_library_annotation
4926	CARNITINE	[M+H]+	0.966	162.112		C7H15NO3	O=C([O-])CC(O)C[N+](C)(C)C	InChI=1S/C7H15NO3/c1-8(2,3)5-6(9)4-7(10)11/h6,9H,4-5H2,1-3H3/t6-/m1/s1	PHIQHXFUZVPYII-ZCFIWIBFSA-N	spectral_library_annotation
4947	Proline	[M+H]+	0.944	116.071		C5H9NO2	C1C[C@H](NC1)C(=O)O	InChI=1S/C5H9NO2/c7-5(8)4-2-1-3-6-4/h4,6H,1-3H2,(H,7,8)/t4-/m0/s1	ONIBWKKTOPOVIA-BYPYZUCNSA-N	spectral_library_annotation
4947	Proline	[M+H]+	0.944	116.071			C1C[C@H](NC1)C(=O)O			spectral_library_annotation
4947	L-Proline	[M+H]+	0.94	116.071		C5H9NO2	O=C(O)C1NCCC1	InChI=1S/C5H9NO2/c7-5(8)4-2-1-3-6-4/h4,6H,1-3H2,(H,7,8)/t4-/m0/s1	ONIBWKKTOPOVIA-BYPYZUCNSA-N	spectral_library_annotation
4947	L-PROLINE	[M+H]+	0.934	116.071	4.83075	C5H9NO2	C1C[C@H](NC1)C(=O)O	InChI=1S/C5H9NO2/c7-5(8)4-2-1-3-6-4/h4,6H,1-3H2,(H,7,8)/t4-/m0/s1	ONIBWKKTOPOVIA-BYPYZUCNSA-N	spectral_library_annotation
4947	PROLINE	[M+H]+	0.869	116.071		C5H9NO2	OC(=O)[C@@H]1CCCN1	InChI=1S/C5H9NO2/c7-5(8)4-2-1-3-6-4/h4,6H,1-3H2,(H,7,8)/t4-/m0/s1	ONIBWKKTOPOVIA-BYPYZUCNSA-N	spectral_library_annotation
4947	L-Proline	[M+H]+	0.856	116.071		C5H9NO2	O=C(O)C1NCCC1	InChI=1S/C5H9NO2/c7-5(8)4-2-1-3-6-4/h4,6H,1-3H2,(H,7,8)/t4-/m0/s1	ONIBWKKTOPOVIA-BYPYZUCNSA-N	spectral_library_annotation
4947	proline	[M+H]+	0.759	116.071						spectral_library_annotation
4947	L-Proline	[M+H]+	0.712	116.071		C5H9NO2	O=C(O)C1NCCC1	InChI=1S/C5H9NO2/c7-5(8)4-2-1-3-6-4/h4,6H,1-3H2,(H,7,8)/t4-/m0/s1	ONIBWKKTOPOVIA-BYPYZUCNSA-N	spectral_library_annotation
4990	CREATINE	[M+H]+	0.761	132.077		C4H9N3O2	CN(CC(O)=O)C(N)=N	InChI=1S/C4H9N3O2/c1-7(4(5)6)2-3(8)9/h2H2,1H3,(H3,5,6)(H,8,9)	CVSVTCORWBXHQV-UHFFFAOYSA-N	spectral_library_annotation
4990	CREATINE	[M+H]+	0.757	132.077		C4H9N3O2	O=C(O)CN(C(=N)N)C	InChI=1S/C4H9N3O2/c1-7(4(5)6)2-3(8)9/h2H2,1H3,(H3,5,6)(H,8,9)	CVSVTCORWBXHQV-UHFFFAOYSA-N	spectral_library_annotation
4990	CREATINE	[M+H]+	0.755	132.077		C4H9N3O2	O=C(O)CN(C(=N)N)C	InChI=1S/C4H9N3O2/c1-7(4(5)6)2-3(8)9/h2H2,1H3,(H3,5,6)(H,8,9)	CVSVTCORWBXHQV-UHFFFAOYSA-N	spectral_library_annotation
4990	CREATINE	[M+H]+	0.754	132.077		C4H9N3O2	O=C(O)CN(C(=N)N)C	InChI=1S/C4H9N3O2/c1-7(4(5)6)2-3(8)9/h2H2,1H3,(H3,5,6)(H,8,9)	CVSVTCORWBXHQV-UHFFFAOYSA-N	spectral_library_annotation
4990	CREATINE	[M+H]+	0.753	132.077		C4H9N3O2	O=C(O)CN(C(=N)N)C	InChI=1S/C4H9N3O2/c1-7(4(5)6)2-3(8)9/h2H2,1H3,(H3,5,6)(H,8,9)	CVSVTCORWBXHQV-UHFFFAOYSA-N	spectral_library_annotation
4990	CREATINE	[M+H]+	0.751	132.077		C4H9N3O2	O=C(O)CN(C(=N)N)C	InChI=1S/C4H9N3O2/c1-7(4(5)6)2-3(8)9/h2H2,1H3,(H3,5,6)(H,8,9)	CVSVTCORWBXHQV-UHFFFAOYSA-N	spectral_library_annotation
4990	Creatine	[M+H]+	0.75	132.077	8.0294	C4H9N3O2	O=C(O)CN(C(=N)N)C	InChI=1S/C4H9N3O2/c1-7(4(5)6)2-3(8)9/h2H2,1H3,(H3,5,6)(H,8,9)	CVSVTCORWBXHQV-UHFFFAOYSA-N	spectral_library_annotation
4990	CREATINE	[M+H]+	0.75	132.077	3.27041	C4H9N3O2	CN(CC(=O)O)C(=N)N	InChI=1S/C4H9N3O2/c1-7(4(5)6)2-3(8)9/h2H2,1H3,(H3,5,6)(H,8,9)	CVSVTCORWBXHQV-UHFFFAOYSA-N	spectral_library_annotation
4990	5,6-DIHYDROURACIL	[M+NH4]+	0.75	132.077	3.27041	C4H6N2O2	C1CNC(=O)NC1=O	InChI=1S/C4H6N2O2/c7-3-1-2-5-4(8)6-3/h1-2H2,(H2,5,6,7,8)	OIVLITBTBDPEFK-UHFFFAOYSA-N	spectral_library_annotation
4990	CREATINE - 20.0 eV	[M+H]+	0.738	132.077			CN(CC(O)=O)C(N)=N	N/A	N/A	spectral_library_annotation
5055	ACETYL-CARNITINE	[M+H]+	0.978	204.123		C9H17NO4	O=C(OC(CC(=O)[O-])C[N+](C)(C)C)C	InChI=1S/C9H17NO4/c1-7(11)14-8(5-9(12)13)6-10(2,3)4/h8H,5-6H2,1-4H3/t8-/m1/s1	RDHQFKQIGNGIED-MRVPVSSYSA-N	spectral_library_annotation
5055	ACETYL-CARNITINE	[M+H]+	0.977	204.123		C9H17NO4	O=C(OC(CC(=O)[O-])C[N+](C)(C)C)C	InChI=1S/C9H17NO4/c1-7(11)14-8(5-9(12)13)6-10(2,3)4/h8H,5-6H2,1-4H3/t8-/m1/s1	RDHQFKQIGNGIED-MRVPVSSYSA-N	spectral_library_annotation
5055	Acetylcarnitine	[M]+	0.976	204.123	7.19358	C9H18NO4+	O=C(OC(CC(=O)O)C[N+](C)(C)C)C	InChI=1S/C9H17NO4/c1-7(11)14-8(5-9(12)13)6-10(2,3)4/h8H,5-6H2,1-4H3/p+1/t8-/m1/s1	RDHQFKQIGNGIED-MRVPVSSYSA-O	spectral_library_annotation
5055	O-ACETYLCARNITINE	[M+H]+	0.976	204.123		C9H17NO4	CC(=O)OC(CC([O-])=O)C[N+](C)(C)C	InChI=1S/C9H17NO4/c1-7(11)14-8(5-9(12)13)6-10(2,3)4/h8H,5-6H2,1-4H3	RDHQFKQIGNGIED-UHFFFAOYSA-N	spectral_library_annotation
5055	Acetylcarnitine	[M+H]+	0.973	204.123	4.75094	C9H17NO4	CC(=O)OC(CC(=O)[O-])C[N+](C)(C)C	InChI=1S/C9H17NO4/c1-7(11)14-8(5-9(12)13)6-10(2,3)4/h8H,5-6H2,1-4H3	RDHQFKQIGNGIED-UHFFFAOYSA-N	spectral_library_annotation
5055	Acetylcarnitine	[M+H]+	0.97	204.123	4.10141	C9H17NO4	CC(=O)OC(CC([O-])=O)C[N+](C)(C)C		RDHQFKQIGNGIED-UHFFFAOYSA-N	spectral_library_annotation
5055	Ethyl acrylate (Hydration, Nitro Reduction, Oxidation, Acetylation, Glycine Conjugation)	[M+H]+	0.968	204.123	1.01044					spectral_library_annotation
5055	ACETYL-CARNITINE	[M+H]+	0.968	204.123		C9H17NO4	O=C(OC(CC(=O)[O-])C[N+](C)(C)C)C	InChI=1S/C9H17NO4/c1-7(11)14-8(5-9(12)13)6-10(2,3)4/h8H,5-6H2,1-4H3/t8-/m1/s1	RDHQFKQIGNGIED-MRVPVSSYSA-N	spectral_library_annotation
5055	O-ACETYLCARNITINE		0.958	204.123						spectral_library_annotation
5055	Acetylcarnitine	[M+H]+	0.957	204.123		C9H17NO4	CC(=O)O[C@H](CC(=O)[O-])C[N+](C)(C)C	InChI=1S/C9H17NO4/c1-7(11)14-8(5-9(12)13)6-10(2,3)4/h8H,5-6H2,1-4H3/t8-/m1/s1	RDHQFKQIGNGIED-MRVPVSSYSA-N	spectral_library_annotation
5553	L-Tyrosine, (2S)-2-Azaniumyl-3-(4-hydroxyphenyl)propanoate	[M+H]+	0.997	182.081		C9H11NO3	c1cc(ccc1C[C@@H](C(=O)O)N)O	InChI=1S/C9H11NO3/c10-8(9(12)13)5-6-1-3-7(11)4-2-6/h1-4,8,11H,5,10H2,(H,12,13)/t8-/m0/s1	OUYCCCASQSFEME-QMMMGPOBSA-N	spectral_library_annotation
5553	Tyrosine	[M+H]+	0.995	182.081		C9H11NO3	C1=CC(=CC=C1CC(C(=O)O)N)O	InChI=1S/C9H11NO3/c10-8(9(12)13)5-6-1-3-7(11)4-2-6/h1-4,8,11H,5,10H2,(H,12,13)	OUYCCCASQSFEME-UHFFFAOYSA-N	spectral_library_annotation
5553	Tyrosine	[M+H]+	0.995	182.081			C1=CC(=CC=C1CC(C(=O)O)N)O			spectral_library_annotation
5553	TYROSINE	[M+H]+	0.983	182.081		C9H11NO3	O=C(O)C(N)CC1=CC=C(O)C=C1	InChI=1S/C9H11NO3/c10-8(9(12)13)5-6-1-3-7(11)4-2-6/h1-4,8,11H,5,10H2,(H,12,13)/t8-/m0/s1	OUYCCCASQSFEME-QMMMGPOBSA-N	spectral_library_annotation
5553	TYROSINE	[M+H]+	0.976	182.081		C9H11NO3	N[C@@H](CC1=CC=C(O)C=C1)C(O)=O	InChI=1S/C9H11NO3/c10-8(9(12)13)5-6-1-3-7(11)4-2-6/h1-4,8,11H,5,10H2,(H,12,13)/t8-/m0/s1	OUYCCCASQSFEME-QMMMGPOBSA-N	spectral_library_annotation
5553	L-TYROSINE	[M+H]+	0.97	182.081	4.49383	C9H11NO3	C1=CC(=CC=C1C[C@@H](C(=O)O)N)O	InChI=1S/C9H11NO3/c10-8(9(12)13)5-6-1-3-7(11)4-2-6/h1-4,8,11H,5,10H2,(H,12,13)/t8-/m0/s1	OUYCCCASQSFEME-QMMMGPOBSA-N	spectral_library_annotation
5553	Tyrosine	[M+H]+	0.965	182.081		C9H11NO3	c1cc(ccc1C[C@@H](C(=O)O)N)O	InChI=1S/C9H11NO3/c10-8(9(12)13)5-6-1-3-7(11)4-2-6/h1-4,8,11H,5,10H2,(H,12,13)/t8-/m0/s1	OUYCCCASQSFEME-QMMMGPOBSA-N	spectral_library_annotation
5553	L-Tyrosine	[M+H]+	0.965	182.081		C9H11NO3	O=C(O)C(N)CC1=CC=C(O)C=C1	InChI=1S/C9H11NO3/c10-8(9(12)13)5-6-1-3-7(11)4-2-6/h1-4,8,11H,5,10H2,(H,12,13)/t8-/m0/s1	OUYCCCASQSFEME-QMMMGPOBSA-N	spectral_library_annotation
5553	L-Tyrosine	[M+H]+	0.962	182.081		C9H11NO3	O=C(O)C(N)CC1=CC=C(O)C=C1	InChI=1S/C9H11NO3/c10-8(9(12)13)5-6-1-3-7(11)4-2-6/h1-4,8,11H,5,10H2,(H,12,13)/t8-/m0/s1	OUYCCCASQSFEME-QMMMGPOBSA-N	spectral_library_annotation
5553	L-TYROSINE	[M+H]+	0.956	182.081	4.66034	C9H11NO3	C1=CC(=CC=C1C[C@@H](C(=O)O)N)O	InChI=1S/C9H11NO3/c10-8(9(12)13)5-6-1-3-7(11)4-2-6/h1-4,8,11H,5,10H2,(H,12,13)/t8-/m0/s1	OUYCCCASQSFEME-QMMMGPOBSA-N	spectral_library_annotation
5899	P-OCTOPAMINE	[M-H2O+H]+	0.918	136.075		C8H11NO2	NC[C@H](O)C1=CC=C(O)C=C1	InChI=1S/C8H11NO2/c9-5-8(11)6-1-3-7(10)4-2-6/h1-4,8,10-11H,5,9H2/t8-/m0/s1	QHGUCRYDKWKLMG-QMMMGPOBSA-N	spectral_library_annotation
5899	P-OCTOPAMINE		0.914	136.076						spectral_library_annotation
5899	P-OCTOPAMINE		0.887	136.076						spectral_library_annotation
5900	possibly - gamma-Valerobetaine see jones Nat Metabolism 2021	[M+H]+	0.889	160.133						spectral_library_annotation
5900	5-Aminovaleric acid betaine	[M+H]+	0.784	160.133	6.01026	C8H17NO2	C[N+](C)(C)CCCCC(=O)[O-]	InChI=1S/C8H17NO2/c1-9(2,3)7-5-4-6-8(10)11/h4-7H2,1-3H3	CDLVFVFTRQPQFU-UHFFFAOYSA-N	spectral_library_annotation
5900	4-aminovaleric acid betaine	[M+H]+	0.778	160.133	5.94555	C8H17NO2	CC(CCC(=O)[O-])[N+](C)(C)C	InChI=1S/C8H17NO2/c1-7(9(2,3)4)5-6-8(10)11/h7H,5-6H2,1-4H3	RXHVPPWXTMHWGY-UHFFFAOYSA-N	spectral_library_annotation
5900	4-aminovaleric acid betaine	[M+H]+	0.766	160.133	5.94555	C8H17NO2	CC(CCC(=O)[O-])[N+](C)(C)C	InChI=1S/C8H17NO2/c1-7(9(2,3)4)5-6-8(10)11/h7H,5-6H2,1-4H3	RXHVPPWXTMHWGY-UHFFFAOYSA-N	spectral_library_annotation
5900	Valine betaine	[M+H]+	0.756	160.133	5.98757	C8H17NO2	CC(C)C(C(=O)[O-])[N+](C)(C)C	InChI=1S/C8H17NO2/c1-6(2)7(8(10)11)9(3,4)5/h6-7H,1-5H3	REWYJJRDEOKNBQ-UHFFFAOYSA-N	spectral_library_annotation
6517	L-NORVALINE	[M+H]+	0.933	118.086	2.74592	C5H11NO2	CCC[C@@H](C(=O)O)N	InChI=1S/C5H11NO2/c1-2-3-4(6)5(7)8/h4H,2-3,6H2,1H3,(H,7,8)/t4-/m0/s1	SNDPXSYFESPGGJ-BYPYZUCNSA-N	spectral_library_annotation
6517	L-VALINE	[M+H]+	0.914	118.086	3.12932	C5H11NO2	CC(C)[C@@H](C(=O)O)N	InChI=1S/C5H11NO2/c1-3(2)4(6)5(7)8/h3-4H,6H2,1-2H3,(H,7,8)/t4-/m0/s1	KZSNJWFQEVHDMF-BYPYZUCNSA-N	spectral_library_annotation
6517	L-VALINE - 50.0 eV	[M+H]+	0.911	118.086			CC(C)[C@H](N)C(O)=O	N/A	N/A	spectral_library_annotation
6517	L-VALINE - 40.0 eV	[M+H]+	0.908	118.086			CC(C)[C@H](N)C(O)=O	N/A	N/A	spectral_library_annotation
6517	L-NORVALINE - 60.0 eV	[M+H]+	0.908	118.086			CCC[C@@H](N)C(O)=O	N/A	N/A	spectral_library_annotation
6517	L-VALINE - 30.0 eV	[M+H]+	0.907	118.086			CC(C)[C@H](N)C(O)=O	N/A	N/A	spectral_library_annotation
6517	L-VALINE - 20.0 eV	[M+H]+	0.907	118.086			CC(C)[C@H](N)C(O)=O	N/A	N/A	spectral_library_annotation
6517	L-VALINE - 60.0 eV	[M+H]+	0.906	118.086			CC(C)[C@H](N)C(O)=O	N/A	N/A	spectral_library_annotation
6517	L-NORVALINE - 30.0 eV	[M+H]+	0.903	118.086			CCC[C@@H](N)C(O)=O	N/A	N/A	spectral_library_annotation
6517	L-NORVALINE - 20.0 eV	[M+H]+	0.901	118.086			CCC[C@@H](N)C(O)=O	N/A	N/A	spectral_library_annotation
6559	ARGININE	[M+H]+	0.909	175.119		C6H14N4O2	O=C(O)C(N)CCCNC(=N)N	InChI=1S/C6H14N4O2/c7-4(5(11)12)2-1-3-10-6(8)9/h4H,1-3,7H2,(H,11,12)(H4,8,9,10)/t4-/m0/s1	ODKSFYDXXFIFQN-BYPYZUCNSA-N	spectral_library_annotation
6559	Arginine	[M+H]+	0.908	175.119	12.9291	C6H14N4O2	C(C[C@@H](C(=O)O)N)CNC(=N)N			spectral_library_annotation
6559	Arginine	[M+H]+	0.908	175.119	9.4359	C6H14N4O2	O=C(O)C(N)CCCNC(=N)N	InChI=1S/C6H14N4O2/c7-4(5(11)12)2-1-3-10-6(8)9/h4H,1-3,7H2,(H,11,12)(H4,8,9,10)/t4-/m0/s1	ODKSFYDXXFIFQN-BYPYZUCNSA-N	spectral_library_annotation
6559	ARGININE	[M+H]+	0.907	175.119		C6H14N4O2	N[C@@H](CCCN=C(N)N)C(O)=O	InChI=1S/C6H14N4O2/c7-4(5(11)12)2-1-3-10-6(8)9/h4H,1-3,7H2,(H,11,12)(H4,8,9,10)/t4-/m0/s1	ODKSFYDXXFIFQN-BYPYZUCNSA-N	spectral_library_annotation
6559	L-Arginine	[M+H]+	0.904	175.119		C6H14N4O2	O=C(O)C(N)CCCNC(=N)N	InChI=1S/C6H14N4O2/c7-4(5(11)12)2-1-3-10-6(8)9/h4H,1-3,7H2,(H,11,12)(H4,8,9,10)/t4-/m0/s1	ODKSFYDXXFIFQN-BYPYZUCNSA-N	spectral_library_annotation
6559	ARGININE	[M+H]+	0.903	175.119		C6H14N4O2	O=C(O)C(N)CCCNC(=N)N	InChI=1S/C6H14N4O2/c7-4(5(11)12)2-1-3-10-6(8)9/h4H,1-3,7H2,(H,11,12)(H4,8,9,10)/t4-/m0/s1	ODKSFYDXXFIFQN-BYPYZUCNSA-N	spectral_library_annotation
6559	Arginine	[M+H]+	0.903	175.119		C6H14N4O2	C(CC(C(=O)O)N)CN=C(N)N	InChI=1S/C6H14N4O2/c7-4(5(11)12)2-1-3-10-6(8)9/h4H,1-3,7H2,(H,11,12)(H4,8,9,10)	ODKSFYDXXFIFQN-UHFFFAOYSA-N	spectral_library_annotation
6559	Arginine	[M+H]+	0.903	175.119			C(CC(C(=O)O)N)CN=C(N)N			spectral_library_annotation
6559	L-Arginine	[M+H]+	0.903	175.119		C6H14N4O2	O=C(O)C(N)CCCNC(=N)N	1S/C6H14N4O2/c7-4(5(11)12)2-1-3-10-6(8)9/h4H,1-3,7H2,(H,11,12)(H4,8,9,10)	ODKSFYDXXFIFQN-UHFFFAOYSA-N	spectral_library_annotation
6559	ARGININE	[M+H]+	0.902	175.119		C6H14N4O2	O=C(O)C(N)CCCNC(=N)N	InChI=1S/C6H14N4O2/c7-4(5(11)12)2-1-3-10-6(8)9/h4H,1-3,7H2,(H,11,12)(H4,8,9,10)/t4-/m0/s1	ODKSFYDXXFIFQN-BYPYZUCNSA-N	spectral_library_annotation
6842	DL-Norvaline	[M+H]+	0.937	118.086	0.24	C5H11NO2	CCC[C@H](N)C(=O)O		SNDPXSYFESPGGJ-BYPYZUCNSA-N	spectral_library_annotation
6842	L-NORVALINE	[M+H]+	0.928	118.086	2.74592	C5H11NO2	CCC[C@@H](C(=O)O)N	InChI=1S/C5H11NO2/c1-2-3-4(6)5(7)8/h4H,2-3,6H2,1H3,(H,7,8)/t4-/m0/s1	SNDPXSYFESPGGJ-BYPYZUCNSA-N	spectral_library_annotation
6842	BETAINE	[M+H]+	0.925	118.086		C5H11NO2	C[N+](C)(C)CC([O-])=O	InChI=1S/C5H11NO2/c1-6(2,3)4-5(7)8/h4H2,1-3H3	KWIUHFFTVRNATP-UHFFFAOYSA-N	spectral_library_annotation
6842	L-NORVALINE - 60.0 eV	[M+H]+	0.921	118.086			CCC[C@@H](N)C(O)=O	N/A	N/A	spectral_library_annotation
6842	L-VALINE - 30.0 eV	[M+H]+	0.917	118.086			CC(C)[C@H](N)C(O)=O	N/A	N/A	spectral_library_annotation
6842	Valine	[M+H]+	0.917	118.086	7.13953	C5H11NO2	O=C(O)C(N)C(C)C	InChI=1S/C5H11NO2/c1-3(2)4(6)5(7)8/h3-4H,6H2,1-2H3,(H,7,8)/t4-/m0/s1	KZSNJWFQEVHDMF-BYPYZUCNSA-N	spectral_library_annotation
6842	L-VALINE - 40.0 eV	[M+H]+	0.917	118.086			CC(C)[C@H](N)C(O)=O	N/A	N/A	spectral_library_annotation
6842	L-VALINE - 50.0 eV	[M+H]+	0.917	118.086			CC(C)[C@H](N)C(O)=O	N/A	N/A	spectral_library_annotation
6842	L-VALINE - 20.0 eV	[M+H]+	0.916	118.086			CC(C)[C@H](N)C(O)=O	N/A	N/A	spectral_library_annotation
6842	L-NORVALINE - 30.0 eV	[M+H]+	0.915	118.086			CCC[C@@H](N)C(O)=O	N/A	N/A	spectral_library_annotation
6883	UROCANATE	[M+H]+	0.884	139.051		C6H6N2O2	O=C(O)C=CC1=CN=CN1	InChI=1S/C6H6N2O2/c9-6(10)2-1-5-3-7-4-8-5/h1-4H,(H,7,8)(H,9,10)/b2-1+	LOIYMIARKYCTBW-OWOJBTEDSA-N	spectral_library_annotation
6883	UROCANATE	[M+H]+	0.828	139.051		C6H6N2O2	C1=C(NC=N1)/C=C/C(=O)O	InChI=1S/C6H6N2O2/c9-6(10)2-1-5-3-7-4-8-5/h1-4H,(H,7,8)(H,9,10)/b2-1+	LOIYMIARKYCTBW-OWOJBTEDSA-N	spectral_library_annotation
6927	SN-GLYCERO-3-PHOSPHOCHOLINE	[M+H]+	0.984	258.11		C8H20NO6P	O=P([O-])(OCC[N+](C)(C)C)OCC(O)CO	InChI=1S/C8H20NO6P/c1-9(2,3)4-5-14-16(12,13)15-7-8(11)6-10/h8,10-11H,4-7H2,1-3H3/t8-/m0/s1	SUHOQUVVVLNYQR-QMMMGPOBSA-N	spectral_library_annotation
6927	SN-GLYCERO-3-PHOSPHOCHOLINE	[M+H]+	0.975	258.11		C8H20NO6P	O=P([O-])(OCC[N+](C)(C)C)OCC(O)CO	InChI=1S/C8H20NO6P/c1-9(2,3)4-5-14-16(12,13)15-7-8(11)6-10/h8,10-11H,4-7H2,1-3H3/t8-/m1/s1	SUHOQUVVVLNYQR-MRVPVSSYSA-N	spectral_library_annotation
6927	SN-GLYCERO-3-PHOSPHOCHOLINE	[M+H]+	0.966	258.11		C8H20NO6P	O=P([O-])(OCC[N+](C)(C)C)OCC(O)CO	InChI=1S/C8H20NO6P/c1-9(2,3)4-5-14-16(12,13)15-7-8(11)6-10/h8,10-11H,4-7H2,1-3H3/t8-/m0/s1	SUHOQUVVVLNYQR-QMMMGPOBSA-N	spectral_library_annotation
6927	Glycerophosphocholine	[M+H]+	0.93	258.11	10.0362	C8H20NO6P	C[N+](C)(C)CCOP(=O)([O-])OC[C@@H](CO)O			spectral_library_annotation
6927	sn-Glycero-3-phosphocholine, L-alpha-Glycerophosphorylcholine, L-alpha-Glycerol Phosphorylcholine, Choline Alphoscerate	[M]+	0.874	258.111		[C8H21NO6P]+	OCC(O)COP(O)(=O)OCC[N+1](C)(C)C	InChI=1S/C8H20NO6P/c1-9(2,3)4-5-14-16(12,13)15-7-8(11)6-10/h8,10-11H,4-7H2,1-3H3/p+1/t8-/m1/s1	SUHOQUVVVLNYQR-MRVPVSSYSA-O	spectral_library_annotation
6927	sn-Glycero-3-phosphocholine 1:1 cadmium chloride adduct , L-alpha-Glycerophosphorylcholine, L-alpha-Glycerol Phosphorylcholine, Choline Alphoscerate, 2-[[(2R)-2,3-dihydroxypropoxy]-hydroxyphosphoryl]oxyethyl-trimethylazanium		0.874	258.111		[C8H21NO6P]+	C[N+](C)(C)CCOP(=O)(O)OCC(CO)O	InChI=1/C8H20NO6P/c1-9(2,3)4-5-14-16(12,13)15-7-8(11)6-10/h8,10-11H,4-7H2,1-3H3/p+1/t8-/m1/s1/fC8H21NO6P/h12H/q+1	SUHOQUVVVLNYQR-MRVPVSSYSA-O	spectral_library_annotation
6927	SN-GLYCERO-3-PHOSPHOCHOLINE	[M+H]+	0.721	258.11		C8H20NO6P	O=P([O-])(OCC[N+](C)(C)C)OCC(O)CO	InChI=1S/C8H20NO6P/c1-9(2,3)4-5-14-16(12,13)15-7-8(11)6-10/h8,10-11H,4-7H2,1-3H3/t8-/m0/s1	SUHOQUVVVLNYQR-QMMMGPOBSA-N	spectral_library_annotation
7346	L-Glutamine	[M+H]+	0.744	147.076		C5H10N2O3	O=C(O)C(N)CCC(=N)O	InChI=1S/C5H10N2O3/c6-3(5(9)10)1-2-4(7)8/h3H,1-2,6H2,(H2,7,8)(H,9,10)/t3-/m0/s1	ZDXPYRJPNDTMRX-VKHMYHEASA-N	spectral_library_annotation
7346	L-Glutamine	[M+H]+	0.743	147.076		C5H10N2O3	O=C(O)C(N)CCC(=N)O	InChI=1S/C5H10N2O3/c6-3(5(9)10)1-2-4(7)8/h3H,1-2,6H2,(H2,7,8)(H,9,10)/t3-/m0/s1	ZDXPYRJPNDTMRX-VKHMYHEASA-N	spectral_library_annotation
7346	L-Glutamine	[M+H]+	0.742	147.076		C5H10N2O3	O=C(O)C(N)CCC(=N)O	InChI=1S/C5H10N2O3/c6-3(5(9)10)1-2-4(7)8/h3H,1-2,6H2,(H2,7,8)(H,9,10)/t3-/m0/s1	ZDXPYRJPNDTMRX-VKHMYHEASA-N	spectral_library_annotation
7346	L-Glutamine	[M+H]+	0.723	147.076		C5H10N2O3	O=C(O)C(N)CCC(=N)O	InChI=1S/C5H10N2O3/c6-3(5(9)10)1-2-4(7)8/h3H,1-2,6H2,(H2,7,8)(H,9,10)/t3-/m0/s1	ZDXPYRJPNDTMRX-VKHMYHEASA-N	spectral_library_annotation
7346	GLUTAMINE	[M+H]+	0.701	147.076		C5H10N2O3	O=C(O)C(N)CCC(=N)O	InChI=1S/C5H10N2O3/c6-3(5(9)10)1-2-4(7)8/h3H,1-2,6H2,(H2,7,8)(H,9,10)/t3-/m0/s1	ZDXPYRJPNDTMRX-VKHMYHEASA-N	spectral_library_annotation
7346	GLUTAMINE	[M+H]+	0.701	147.076		C5H10N2O3	O=C(O)C(N)CCC(=N)O	InChI=1S/C5H10N2O3/c6-3(5(9)10)1-2-4(7)8/h3H,1-2,6H2,(H2,7,8)(H,9,10)/t3-/m0/s1	ZDXPYRJPNDTMRX-VKHMYHEASA-N	spectral_library_annotation
8216	GLUTAMATE		0.734	130.05						spectral_library_annotation
8462	DIACETYL	[M+H]+	0.82	87.0445	18.6319	C4H6O2	CC(=O)C(=O)C	InChI=1S/C4H6O2/c1-3(5)4(2)6/h1-2H3	QSJXEFYPDANLFS-UHFFFAOYSA-N	spectral_library_annotation
8464	URACIL	[M+H]+	0.963	113.035		C4H4N2O2	OC1=NC=CC(O)=N1	InChI=1S/C4H4N2O2/c7-3-1-2-5-4(8)6-3/h1-2H,(H2,5,6,7,8)	ISAKRJDGNUQOIC-UHFFFAOYSA-N	spectral_library_annotation
8464	Uracil	[M+H]+	0.957	113.035	2.39837	C4H4N2O2	OC1=NC=CC(O)=N1	InChI=1S/C4H4N2O2/c7-3-1-2-5-4(8)6-3/h1-2H,(H2,5,6,7,8)	ISAKRJDGNUQOIC-UHFFFAOYSA-N	spectral_library_annotation
8464	Uracil	[M+H]+	0.944	113.035	2.65199	C4H4N2O2	c1cnc(nc1O)O	InChI=1S/C4H4N2O2/c7-3-1-2-5-4(8)6-3/h1-2H,(H2,5,6,7,8)	ISAKRJDGNUQOIC-UHFFFAOYSA-N	spectral_library_annotation
8464	URACIL	[M+H]+	0.892	113.035		C4H4N2O2	O=C1NC=CC(=O)N1	InChI=1S/C4H4N2O2/c7-3-1-2-5-4(8)6-3/h1-2H,(H2,5,6,7,8)	ISAKRJDGNUQOIC-UHFFFAOYSA-N	spectral_library_annotation
8464	Uracil	[M+H]+	0.785	113.035		C4H4N2O2	c1cnc(nc1O)O	InChI=1S/C4H4N2O2/c7-3-1-2-5-4(8)6-3/h1-2H,(H2,5,6,7,8)	ISAKRJDGNUQOIC-UHFFFAOYSA-N	spectral_library_annotation
8552	URATE		0.917	169.036						spectral_library_annotation
8552	Uric acid	[M+H]+	0.906	169.036		C5H4N4O3	c12c([nH]c(n2)O)nc(nc1O)O	InChI=1S/C5H4N4O3/c10-3-1-2(7-4(11)6-1)8-5(12)9-3/h(H4,6,7,8,9,10,11,12)	LEHOTFFKMJEONL-UHFFFAOYSA-N	spectral_library_annotation
8552	URATE	[M+H]+	0.903	169.036		C5H4N4O3	O=C1NC2=C(N1)C(=O)NC(=O)N2	InChI=1S/C5H4N4O3/c10-3-1-2(7-4(11)6-1)8-5(12)9-3/h(H4,6,7,8,9,10,11,12)	LEHOTFFKMJEONL-UHFFFAOYSA-N	spectral_library_annotation
8552	URATE - 40.0 eV	[M+H]+	0.899	169.036			O=C1NC2=C(N1)C(=O)NC(=O)N2	N/A	N/A	spectral_library_annotation
8552	Uric acid	[M+H]+	0.891	169.036	6.34873	C5H4N4O3	c12c([nH]c(n2)O)nc(nc1O)O	InChI=1S/C5H4N4O3/c10-3-1-2(7-4(11)6-1)8-5(12)9-3/h(H4,6,7,8,9,10,11,12)	LEHOTFFKMJEONL-UHFFFAOYSA-N	spectral_library_annotation
8552	URATE - 50.0 eV	[M+H]+	0.877	169.036			O=C1NC2=C(N1)C(=O)NC(=O)N2	N/A	N/A	spectral_library_annotation
8552	URATE - 30.0 eV	[M+H]+	0.871	169.036			O=C1NC2=C(N1)C(=O)NC(=O)N2	N/A	N/A	spectral_library_annotation
8552	URATE - 20.0 eV	[M+H]+	0.865	169.036			O=C1NC2=C(N1)C(=O)NC(=O)N2	N/A	N/A	spectral_library_annotation
8552	Uric acid	[M+H]+	0.854	169.036	6.34873	C5H4N4O3	c12c([nH]c(n2)O)nc(nc1O)O	InChI=1S/C5H4N4O3/c10-3-1-2(7-4(11)6-1)8-5(12)9-3/h(H4,6,7,8,9,10,11,12)	LEHOTFFKMJEONL-UHFFFAOYSA-N	spectral_library_annotation
8552	URATE - 60.0 eV	[M+H]+	0.829	169.036			O=C1NC2=C(N1)C(=O)NC(=O)N2	N/A	N/A	spectral_library_annotation
8647	possibly - gamma-Valerobetaine see jones Nat Metabolism 2021	[M+H]+	0.818	160.133						spectral_library_annotation
8647	5-Aminovaleric acid betaine	[M+H]+	0.742	160.133	6.01026	C8H17NO2	C[N+](C)(C)CCCCC(=O)[O-]	InChI=1S/C8H17NO2/c1-9(2,3)7-5-4-6-8(10)11/h4-7H2,1-3H3	CDLVFVFTRQPQFU-UHFFFAOYSA-N	spectral_library_annotation
8647	4-aminovaleric acid betaine	[M+H]+	0.733	160.133	5.94555	C8H17NO2	CC(CCC(=O)[O-])[N+](C)(C)C	InChI=1S/C8H17NO2/c1-7(9(2,3)4)5-6-8(10)11/h7H,5-6H2,1-4H3	RXHVPPWXTMHWGY-UHFFFAOYSA-N	spectral_library_annotation
8647	4-aminovaleric acid betaine	[M+H]+	0.722	160.133	5.94555	C8H17NO2	CC(CCC(=O)[O-])[N+](C)(C)C	InChI=1S/C8H17NO2/c1-7(9(2,3)4)5-6-8(10)11/h7H,5-6H2,1-4H3	RXHVPPWXTMHWGY-UHFFFAOYSA-N	spectral_library_annotation
8647	Valine betaine	[M+H]+	0.717	160.133	5.98757	C8H17NO2	CC(C)C(C(=O)[O-])[N+](C)(C)C	InChI=1S/C8H17NO2/c1-6(2)7(8(10)11)9(3,4)5/h6-7H,1-5H3	REWYJJRDEOKNBQ-UHFFFAOYSA-N	spectral_library_annotation
8677	possibly - gamma-Valerobetaine see jones Nat Metabolism 2021	[M+H]+	0.754	160.133						spectral_library_annotation
8682	Niacinamide, Nicotinamide, pyridine-3-carboxamide	[M+H]+	0.909	123.055		C6H6N2O	NC(=O)C1=CC=CN=C1	InChI=1S/C6H6N2O/c7-6(9)5-2-1-3-8-4-5/h1-4H,(H2,7,9)	DFPAKSUCGFBDDF-UHFFFAOYSA-N	spectral_library_annotation
8682	Niacinamide, Nicotinamide, pyridine-3-carboxamide	[M+H]+	0.908	123.055		C6H6N2O	NC(=O)C1=CC=CN=C1	InChI=1S/C6H6N2O/c7-6(9)5-2-1-3-8-4-5/h1-4H,(H2,7,9)	DFPAKSUCGFBDDF-UHFFFAOYSA-N	spectral_library_annotation
8682	NICOTINAMIDE	[M+H]+	0.908	123.055		C6H6N2O	N=C(O)C=1C=NC=CC1	InChI=1S/C6H6N2O/c7-6(9)5-2-1-3-8-4-5/h1-4H,(H2,7,9)	DFPAKSUCGFBDDF-UHFFFAOYSA-N	spectral_library_annotation
8682	Niacinamide, Nicotinamide, pyridine-3-carboxamide	[M+H]+	0.907	123.055		C6H6N2O	NC(=O)C1=CC=CN=C1	InChI=1S/C6H6N2O/c7-6(9)5-2-1-3-8-4-5/h1-4H,(H2,7,9)	DFPAKSUCGFBDDF-UHFFFAOYSA-N	spectral_library_annotation
8682	NICOTINAMIDE	[M+H]+	0.907	123.055		C6H6N2O	N=C(O)C=1C=NC=CC1	InChI=1S/C6H6N2O/c7-6(9)5-2-1-3-8-4-5/h1-4H,(H2,7,9)	DFPAKSUCGFBDDF-UHFFFAOYSA-N	spectral_library_annotation
8682	Nicotinamide	[M+H]+	0.907	123.055	1.75615	C6H6N2O	N=C(O)C=1C=NC=CC1	InChI=1S/C6H6N2O/c7-6(9)5-2-1-3-8-4-5/h1-4H,(H2,7,9)	DFPAKSUCGFBDDF-UHFFFAOYSA-N	spectral_library_annotation
8682	NICOTINAMIDE	[M+H]+	0.905	123.055		C6H6N2O	N=C(O)C=1C=NC=CC1	InChI=1S/C6H6N2O/c7-6(9)5-2-1-3-8-4-5/h1-4H,(H2,7,9)	DFPAKSUCGFBDDF-UHFFFAOYSA-N	spectral_library_annotation
8682	nicotinamide, pyridine-3-carboxamide	[M+H]+	0.905	123.055		C6H6N2O	N=C(O)c1cccnc1	InChI=1S/C6H6N2O/c7-6(9)5-2-1-3-8-4-5/h1-4H,(H2,7,9)	DFPAKSUCGFBDDF-UHFFFAOYSA-N	spectral_library_annotation
8682	Nicotinamide, pyridine-3-carboxamide	[M+H]+	0.901	123.055		C6H6N2O	c1cc(cnc1)C(=O)N	InChI=1S/C6H6N2O/c7-6(9)5-2-1-3-8-4-5/h1-4H,(H2,7,9)	DFPAKSUCGFBDDF-UHFFFAOYSA-N	spectral_library_annotation
8682	NICOTINAMIDE	[M+H]+	0.9	123.055	1.18648	C6H6N2O	C1=CC(=CN=C1)C(=O)N	InChI=1S/C6H6N2O/c7-6(9)5-2-1-3-8-4-5/h1-4H,(H2,7,9)	DFPAKSUCGFBDDF-UHFFFAOYSA-N	spectral_library_annotation
8763	ADENOSINE	[M+H]+	0.947	268.104		C10H13N5O4	NC1=NC=NC2=C1N=CN2[C@@H]1O[C@H](CO)[C@@H](O)[C@H]1O	InChI=1S/C10H13N5O4/c11-8-5-9(13-2-12-8)15(3-14-5)10-7(18)6(17)4(1-16)19-10/h2-4,6-7,10,16-18H,1H2,(H2,11,12,13)/t4-,6-,7-,10-/m1/s1	OIRDTQYFTABQOQ-KQYNXXCUSA-N	spectral_library_annotation
8763	Adenosine	[M+H]+	0.941	268.103	4.76758	C10H13N5O4	OCC1OC(N2C=NC=3C(=NC=NC32)N)C(O)C1O	InChI=1S/C10H13N5O4/c11-8-5-9(13-2-12-8)15(3-14-5)10-7(18)6(17)4(1-16)19-10/h2-4,6-7,10,16-18H,1H2,(H2,11,12,13)/t4-,6-,7-,10-/m1/s1	OIRDTQYFTABQOQ-KQYNXXCUSA-N	spectral_library_annotation
8763	ADENOSINE	[M+H]+	0.931	268.104		C10H13N5O4	OCC1OC(N2C=NC=3C(=NC=NC32)N)C(O)C1O	InChI=1S/C10H13N5O4/c11-8-5-9(13-2-12-8)15(3-14-5)10-7(18)6(17)4(1-16)19-10/h2-4,6-7,10,16-18H,1H2,(H2,11,12,13)/t4-,6-,7-,10-/m1/s1	OIRDTQYFTABQOQ-KQYNXXCUSA-N	spectral_library_annotation
8763	Adenosine, (2R,3R,4S,5R)-2-(6-aminopurin-9-yl)-5-(hydroxymethyl)oxolane-3,4-diol	[M+H]+	0.931	268.104		C10H13N5O4	C1=NC(=C2C(=N1)N(C=N2)[C@H]3[C@@H]([C@@H]([C@H](O3)CO)O)O)N	InChI=1S/C10H13N5O4/c11-8-5-9(13-2-12-8)15(3-14-5)10-7(18)6(17)4(1-16)19-10/h2-4,6-7,10,16-18H,1H2,(H2,11,12,13)/t4-,6-,7-,10-/m1/s1	OIRDTQYFTABQOQ-KQYNXXCUSA-N	spectral_library_annotation
8763	Adenosine, (2R,3R,4S,5R)-2-(6-aminopurin-9-yl)-5-(hydroxymethyl)oxolane-3,4-diol	[M+H]+	0.928	268.104		C10H13N5O4	NC1=C2N=CN([C@@H]3O[C@H](CO)[C@@H](O)[C@H]3O)C2=NC=N1	InChI=1S/C10H13N5O4/c11-8-5-9(13-2-12-8)15(3-14-5)10-7(18)6(17)4(1-16)19-10/h2-4,6-7,10,16-18H,1H2,(H2,11,12,13)/t4-,6-,7-,10-/m1/s1	OIRDTQYFTABQOQ-KQYNXXCUSA-N	spectral_library_annotation
8763	Adenosine	[M+H]+	0.923	268.104	6.562	C10H13N5O4	C([C@@H]1[C@H]([C@H]([C@H](n2cnc3c(N)ncnc23)O1)O)O)O	InChI=1S/C10H13N5O4/c11-8-5-9(13-2-12-8)15(3-14-5)10-7(18)6(17)4(1-16)19-10/h2-4,6-7,10,16-18H,1H2,(H2,11,12,13)/t4-,6-,7-,10-/m1/s1	OIRDTQYFTABQOQ-KQYNXXCUSA-N	spectral_library_annotation
8763	Adenosine, (2R,3R,4S,5R)-2-(6-aminopurin-9-yl)-5-(hydroxymethyl)oxolane-3,4-diol	[M+H]+	0.9	268.104		C10H13N5O4	C1=NC(=C2C(=N1)N(C=N2)[C@H]3[C@@H]([C@@H]([C@H](O3)CO)O)O)N	InChI=1S/C10H13N5O4/c11-8-5-9(13-2-12-8)15(3-14-5)10-7(18)6(17)4(1-16)19-10/h2-4,6-7,10,16-18H,1H2,(H2,11,12,13)/t4-,6-,7-,10-/m1/s1	OIRDTQYFTABQOQ-KQYNXXCUSA-N	spectral_library_annotation
8763	Adenosine	[M+H]+	0.897	268.103		C10H13N5O4	C1=NC(=C2C(=N1)N(C=N2)C3C(C(C(O3)CO)O)O)N	InChI=1S/C10H13N5O4/c11-8-5-9(13-2-12-8)15(3-14-5)10-7(18)6(17)4(1-16)19-10/h2-4,6-7,10,16-18H,1H2,(H2,11,12,13)/t4-,6-,7-,10-/m1/s1	OIRDTQYFTABQOQ-KQYNXXCUSA-N	spectral_library_annotation
8763	Adenosine	[M+H]+	0.897	268.103			C1=NC(=C2C(=N1)N(C=N2)[C@H]3[C@@H]([C@@H]([C@H](O3)CO)O)O)N	1S/C10H13N5O4/c11-8-5-9(13-2-12-8)15(3-14-5)10-7(18)6(17)4(1-16)19-10/h2-4,6-7,10,16-18H,1H2,(H2,11,12,13)/t4-,6-,7-,10-/m1/s1		spectral_library_annotation
8763	Adenosine	[M+H]+	0.801	268.104	6.562	C10H13N5O4	C([C@@H]1[C@H]([C@H]([C@H](n2cnc3c(N)ncnc23)O1)O)O)O	InChI=1S/C10H13N5O4/c11-8-5-9(13-2-12-8)15(3-14-5)10-7(18)6(17)4(1-16)19-10/h2-4,6-7,10,16-18H,1H2,(H2,11,12,13)/t4-,6-,7-,10-/m1/s1	OIRDTQYFTABQOQ-KQYNXXCUSA-N	spectral_library_annotation
8913	ACETYL-CARNITINE	[M+H]+	0.94	204.123		C9H17NO4	O=C(OC(CC(=O)[O-])C[N+](C)(C)C)C	InChI=1S/C9H17NO4/c1-7(11)14-8(5-9(12)13)6-10(2,3)4/h8H,5-6H2,1-4H3/t8-/m1/s1	RDHQFKQIGNGIED-MRVPVSSYSA-N	spectral_library_annotation
8913	ACETYL-CARNITINE	[M+H]+	0.938	204.123		C9H17NO4	O=C(OC(CC(=O)[O-])C[N+](C)(C)C)C	InChI=1S/C9H17NO4/c1-7(11)14-8(5-9(12)13)6-10(2,3)4/h8H,5-6H2,1-4H3/t8-/m1/s1	RDHQFKQIGNGIED-MRVPVSSYSA-N	spectral_library_annotation
8913	O-ACETYLCARNITINE	[M+H]+	0.938	204.123		C9H17NO4	CC(=O)OC(CC([O-])=O)C[N+](C)(C)C	InChI=1S/C9H17NO4/c1-7(11)14-8(5-9(12)13)6-10(2,3)4/h8H,5-6H2,1-4H3	RDHQFKQIGNGIED-UHFFFAOYSA-N	spectral_library_annotation
8913	Acetylcarnitine	[M]+	0.938	204.123	7.19358	C9H18NO4+	O=C(OC(CC(=O)O)C[N+](C)(C)C)C	InChI=1S/C9H17NO4/c1-7(11)14-8(5-9(12)13)6-10(2,3)4/h8H,5-6H2,1-4H3/p+1/t8-/m1/s1	RDHQFKQIGNGIED-MRVPVSSYSA-O	spectral_library_annotation
8913	Acetylcarnitine	[M+H]+	0.935	204.123	4.75094	C9H17NO4	CC(=O)OC(CC(=O)[O-])C[N+](C)(C)C	InChI=1S/C9H17NO4/c1-7(11)14-8(5-9(12)13)6-10(2,3)4/h8H,5-6H2,1-4H3	RDHQFKQIGNGIED-UHFFFAOYSA-N	spectral_library_annotation
8913	Acetylcarnitine	[M+H]+	0.934	204.123	4.10141	C9H17NO4	CC(=O)OC(CC([O-])=O)C[N+](C)(C)C		RDHQFKQIGNGIED-UHFFFAOYSA-N	spectral_library_annotation
8913	Ethyl acrylate (Hydration, Nitro Reduction, Oxidation, Acetylation, Glycine Conjugation)	[M+H]+	0.932	204.123	1.01044					spectral_library_annotation
8913	ACETYL-CARNITINE	[M+H]+	0.93	204.123		C9H17NO4	O=C(OC(CC(=O)[O-])C[N+](C)(C)C)C	InChI=1S/C9H17NO4/c1-7(11)14-8(5-9(12)13)6-10(2,3)4/h8H,5-6H2,1-4H3/t8-/m1/s1	RDHQFKQIGNGIED-MRVPVSSYSA-N	spectral_library_annotation
8913	O-ACETYLCARNITINE		0.921	204.123						spectral_library_annotation
8913	Acetylcarnitine	[M+H]+	0.919	204.123		C9H17NO4	CC(=O)O[C@H](CC(=O)[O-])C[N+](C)(C)C	InChI=1S/C9H17NO4/c1-7(11)14-8(5-9(12)13)6-10(2,3)4/h8H,5-6H2,1-4H3/t8-/m1/s1	RDHQFKQIGNGIED-MRVPVSSYSA-N	spectral_library_annotation
9136	L-Methionine	[M+H]+	0.818	150.058		C5H11NO2S	O=C(O)C(N)CCSC	InChI=1S/C5H11NO2S/c1-9-3-2-4(6)5(7)8/h4H,2-3,6H2,1H3,(H,7,8)/t4-/m0/s1	FFEARJCKVFRZRR-BYPYZUCNSA-N	spectral_library_annotation
9136	METHIONINE	[M+H]+	0.807	150.058		C5H11NO2S	CSCC[C@H](N)C(O)=O	InChI=1S/C5H11NO2S/c1-9-3-2-4(6)5(7)8/h4H,2-3,6H2,1H3,(H,7,8)/t4-/m0/s1	FFEARJCKVFRZRR-BYPYZUCNSA-N	spectral_library_annotation
9136	METHIONINE	[M+H]+	0.798	150.058		C5H11NO2S	O=C(O)C(N)CCSC	InChI=1S/C5H11NO2S/c1-9-3-2-4(6)5(7)8/h4H,2-3,6H2,1H3,(H,7,8)/t4-/m0/s1	FFEARJCKVFRZRR-BYPYZUCNSA-N	spectral_library_annotation
9136	Methionine	[M+H]+	0.798	150.058	6.03617	C5H11NO2S	CSCC[C@@H](C(=O)O)N			spectral_library_annotation
9136	Methionine	[M+H]+	0.798	150.058		C5H11NO2S	CSCCC(C(=O)O)N	InChI=1S/C5H11NO2S/c1-9-3-2-4(6)5(7)8/h4H,2-3,6H2,1H3,(H,7,8)	FFEARJCKVFRZRR-UHFFFAOYSA-N	spectral_library_annotation
9136	Methionine	[M+H]+	0.798	150.058			CSCCC(C(=O)O)N			spectral_library_annotation
9136	L-Methionine	[M+H]+	0.797	150.058		C5H11NO2S	O=C(O)C(N)CCSC	InChI=1S/C5H11NO2S/c1-9-3-2-4(6)5(7)8/h4H,2-3,6H2,1H3,(H,7,8)/t4-/m0/s1	FFEARJCKVFRZRR-BYPYZUCNSA-N	spectral_library_annotation
9136	METHIONINE	[M+H]+	0.794	150.058		C5H11NO2S	O=C(O)C(N)CCSC	InChI=1S/C5H11NO2S/c1-9-3-2-4(6)5(7)8/h4H,2-3,6H2,1H3,(H,7,8)/t4-/m0/s1	FFEARJCKVFRZRR-BYPYZUCNSA-N	spectral_library_annotation
9136	L-METHIONINE	[M+H]+	0.789	150.058	3.44097	C5H11NO2S	CSCC[C@@H](C(=O)O)N	InChI=1S/C5H11NO2S/c1-9-3-2-4(6)5(7)8/h4H,2-3,6H2,1H3,(H,7,8)/t4-/m0/s1	FFEARJCKVFRZRR-BYPYZUCNSA-N	spectral_library_annotation
9136	METHIONINE	[M+H]+	0.789	150.058		C5H11NO2S	O=C(O)C(N)CCSC	InChI=1S/C5H11NO2S/c1-9-3-2-4(6)5(7)8/h4H,2-3,6H2,1H3,(H,7,8)/t4-/m0/s1	FFEARJCKVFRZRR-BYPYZUCNSA-N	spectral_library_annotation
9565	N-Acetyl-Asp-Glu	[M+H]+	0.949	305.098	8.10853	C11H16N2O8	O=C(O)CCC(N=C(O)C(N=C(O)C)CC(=O)O)C(=O)O	InChI=1S/C11H16N2O8/c1-5(14)12-7(4-9(17)18)10(19)13-6(11(20)21)2-3-8(15)16/h6-7H,2-4H2,1H3,(H,12,14)(H,13,19)(H,15,16)(H,17,18)(H,20,21)/t6-,7-/m0/s1	OPVPGKGADVGKTG-BQBZGAKWSA-N	spectral_library_annotation
9652	L-Tyrosine, (2S)-2-Azaniumyl-3-(4-hydroxyphenyl)propanoate	[M+H]+	0.972	182.081		C9H11NO3	c1cc(ccc1C[C@@H](C(=O)O)N)O	InChI=1S/C9H11NO3/c10-8(9(12)13)5-6-1-3-7(11)4-2-6/h1-4,8,11H,5,10H2,(H,12,13)/t8-/m0/s1	OUYCCCASQSFEME-QMMMGPOBSA-N	spectral_library_annotation
9652	Tyrosine	[M+H]+	0.97	182.081		C9H11NO3	C1=CC(=CC=C1CC(C(=O)O)N)O	InChI=1S/C9H11NO3/c10-8(9(12)13)5-6-1-3-7(11)4-2-6/h1-4,8,11H,5,10H2,(H,12,13)	OUYCCCASQSFEME-UHFFFAOYSA-N	spectral_library_annotation
9652	Tyrosine	[M+H]+	0.97	182.081			C1=CC(=CC=C1CC(C(=O)O)N)O			spectral_library_annotation
9652	TYROSINE	[M+H]+	0.959	182.081		C9H11NO3	O=C(O)C(N)CC1=CC=C(O)C=C1	InChI=1S/C9H11NO3/c10-8(9(12)13)5-6-1-3-7(11)4-2-6/h1-4,8,11H,5,10H2,(H,12,13)/t8-/m0/s1	OUYCCCASQSFEME-QMMMGPOBSA-N	spectral_library_annotation
9652	TYROSINE	[M+H]+	0.954	182.081		C9H11NO3	N[C@@H](CC1=CC=C(O)C=C1)C(O)=O	InChI=1S/C9H11NO3/c10-8(9(12)13)5-6-1-3-7(11)4-2-6/h1-4,8,11H,5,10H2,(H,12,13)/t8-/m0/s1	OUYCCCASQSFEME-QMMMGPOBSA-N	spectral_library_annotation
9652	L-Tyrosine	[M+H]+	0.95	182.081		C9H11NO3	O=C(O)C(N)CC1=CC=C(O)C=C1	InChI=1S/C9H11NO3/c10-8(9(12)13)5-6-1-3-7(11)4-2-6/h1-4,8,11H,5,10H2,(H,12,13)/t8-/m0/s1	OUYCCCASQSFEME-QMMMGPOBSA-N	spectral_library_annotation
9652	L-TYROSINE	[M+H]+	0.949	182.081	4.49383	C9H11NO3	C1=CC(=CC=C1C[C@@H](C(=O)O)N)O	InChI=1S/C9H11NO3/c10-8(9(12)13)5-6-1-3-7(11)4-2-6/h1-4,8,11H,5,10H2,(H,12,13)/t8-/m0/s1	OUYCCCASQSFEME-QMMMGPOBSA-N	spectral_library_annotation
9652	L-Tyrosine	[M+H]+	0.948	182.081		C9H11NO3	O=C(O)C(N)CC1=CC=C(O)C=C1	InChI=1S/C9H11NO3/c10-8(9(12)13)5-6-1-3-7(11)4-2-6/h1-4,8,11H,5,10H2,(H,12,13)/t8-/m0/s1	OUYCCCASQSFEME-QMMMGPOBSA-N	spectral_library_annotation
9652	Tyrosine	[M+H]+	0.941	182.081		C9H11NO3	c1cc(ccc1C[C@@H](C(=O)O)N)O	InChI=1S/C9H11NO3/c10-8(9(12)13)5-6-1-3-7(11)4-2-6/h1-4,8,11H,5,10H2,(H,12,13)/t8-/m0/s1	OUYCCCASQSFEME-QMMMGPOBSA-N	spectral_library_annotation
9652	L-Tyrosine	[M+H]+	0.934	182.081		C9H11NO3	O=C(O)C(N)CC1=CC=C(O)C=C1	InChI=1S/C9H11NO3/c10-8(9(12)13)5-6-1-3-7(11)4-2-6/h1-4,8,11H,5,10H2,(H,12,13)/t8-/m0/s1	OUYCCCASQSFEME-QMMMGPOBSA-N	spectral_library_annotation
9658	P-OCTOPAMINE		0.869	136.076						spectral_library_annotation
9658	P-OCTOPAMINE	[M-H2O+H]+	0.864	136.075		C8H11NO2	NC[C@H](O)C1=CC=C(O)C=C1	InChI=1S/C8H11NO2/c9-5-8(11)6-1-3-7(10)4-2-6/h1-4,8,10-11H,5,9H2/t8-/m0/s1	QHGUCRYDKWKLMG-QMMMGPOBSA-N	spectral_library_annotation
9658	P-OCTOPAMINE		0.823	136.076						spectral_library_annotation
9658	2-PHENYLACETAMIDE	[M+H]+	0.727	136.076		C8H9NO	N=C(O)CC=1C=CC=CC1	InChI=1S/C8H9NO/c9-8(10)6-7-4-2-1-3-5-7/h1-5H,6H2,(H2,9,10)	LSBDFXRDZJMBSC-UHFFFAOYSA-N	spectral_library_annotation
9973	Carnitine	[M+H]+	0.999	162.113	6.81062	C7H15NO3	C[N+](C)(C)CC(CC(=O)[O-])O			spectral_library_annotation
9973	CARNITINE	[M+H]+	0.999	162.112		C7H15NO3	O=C([O-])CC(O)C[N+](C)(C)C	InChI=1S/C7H15NO3/c1-8(2,3)5-6(9)4-7(10)11/h6,9H,4-5H2,1-3H3/t6-/m1/s1	PHIQHXFUZVPYII-ZCFIWIBFSA-N	spectral_library_annotation
9973	CARNITINE	[M+H]+	0.999	162.112		C7H15NO3	O=C([O-])CC(O)C[N+](C)(C)C	InChI=1S/C7H15NO3/c1-8(2,3)5-6(9)4-7(10)11/h6,9H,4-5H2,1-3H3/t6-/m1/s1	PHIQHXFUZVPYII-ZCFIWIBFSA-N	spectral_library_annotation
9973	CARNITINE	[M+H]+	0.999	162.112		C7H15NO3	O=C([O-])CC(O)C[N+](C)(C)C	InChI=1S/C7H15NO3/c1-8(2,3)5-6(9)4-7(10)11/h6,9H,4-5H2,1-3H3/t6-/m1/s1	PHIQHXFUZVPYII-ZCFIWIBFSA-N	spectral_library_annotation
9973	L-CARNITINE		0.998	162.113						spectral_library_annotation
9973	CARNITINE	[M+H]+	0.997	162.112		C7H15NO3	O=C([O-])CC(O)C[N+](C)(C)C	InChI=1S/C7H15NO3/c1-8(2,3)5-6(9)4-7(10)11/h6,9H,4-5H2,1-3H3/t6-/m1/s1	PHIQHXFUZVPYII-ZCFIWIBFSA-N	spectral_library_annotation
9973	CARNITINE	[M+H]+	0.997	162.112		C7H15NO3	O=C([O-])CC(O)C[N+](C)(C)C	InChI=1S/C7H15NO3/c1-8(2,3)5-6(9)4-7(10)11/h6,9H,4-5H2,1-3H3/t6-/m1/s1	PHIQHXFUZVPYII-ZCFIWIBFSA-N	spectral_library_annotation
9973	CARNITINE	[M+H]+	0.997	162.112		C7H15NO3	O=C([O-])CC(O)C[N+](C)(C)C	InChI=1S/C7H15NO3/c1-8(2,3)5-6(9)4-7(10)11/h6,9H,4-5H2,1-3H3/t6-/m1/s1	PHIQHXFUZVPYII-ZCFIWIBFSA-N	spectral_library_annotation
9973	CARNITINE	[M+H]+	0.997	162.112		C7H15NO3	O=C([O-])CC(O)C[N+](C)(C)C	InChI=1S/C7H15NO3/c1-8(2,3)5-6(9)4-7(10)11/h6,9H,4-5H2,1-3H3/t6-/m1/s1	PHIQHXFUZVPYII-ZCFIWIBFSA-N	spectral_library_annotation
9973	CARNITINE	[M+H]+	0.996	162.112		C7H15NO3	O=C([O-])CC(O)C[N+](C)(C)C	InChI=1S/C7H15NO3/c1-8(2,3)5-6(9)4-7(10)11/h6,9H,4-5H2,1-3H3/t6-/m1/s1	PHIQHXFUZVPYII-ZCFIWIBFSA-N	spectral_library_annotation
10153	CHOLINE	[M]+	0.899	104.108		[C5H14NO]+	OCC[N+](C)(C)C	InChI=1S/C5H14NO/c1-6(2,3)4-5-7/h7H,4-5H2,1-3H3/q+1	OEYIOHPDSNJKLS-UHFFFAOYSA-N	spectral_library_annotation
10153	CHOLINE	[M]+	0.896	104.108		[C5H14NO]+	OCC[N+](C)(C)C	InChI=1S/C5H14NO/c1-6(2,3)4-5-7/h7H,4-5H2,1-3H3/q+1	OEYIOHPDSNJKLS-UHFFFAOYSA-N	spectral_library_annotation
10153	4-AMINOBUTANOATE - 70.0 eV	[M+H]+	0.833	104.107			NCCCC(O)=O	N/A	N/A	spectral_library_annotation
10153	4-AMINOBUTANOATE - 50.0 eV	[M+H]+	0.83	104.107			NCCCC(O)=O	N/A	N/A	spectral_library_annotation
10153	4-AMINOBUTANOATE - 30.0 eV	[M+H]+	0.829	104.107			NCCCC(O)=O	N/A	N/A	spectral_library_annotation
10153	Choline	[M]+	0.828	104.107		[C5H14NO]+	C[N+](C)(C)CCO	InChI=1S/C5H14NO/c1-6(2,3)4-5-7/h7H,4-5H2,1-3H3/q+1	OEYIOHPDSNJKLS-UHFFFAOYSA-N	spectral_library_annotation
10153	4-AMINOBUTANOATE - 40.0 eV	[M+H]+	0.827	104.107			NCCCC(O)=O	N/A	N/A	spectral_library_annotation
10597	4-Aminosalicylic acid	[M+H]+	0.711	154.05	1.30249	C7H7NO3	c1cc(c(cc1N)O)C(=O)O	InChI=1S/C7H7NO3/c8-4-1-2-5(7(10)11)6(9)3-4/h1-3,9H,8H2,(H,10,11)	WUBBRNOQWQTFEX-UHFFFAOYSA-N	spectral_library_annotation
10597	3-AMINO-4-HYDROXYBENZOIC ACID	[M+H]+	0.706	154.05		C7H7NO3	O=C(O)C1=CC=C(O)C(N)=C1	InChI=1S/C7H7NO3/c8-5-3-4(7(10)11)1-2-6(5)9/h1-3,9H,8H2,(H,10,11)	MRBKRZAPGUCWOS-UHFFFAOYSA-N	spectral_library_annotation
10597	3-AMINO-4-HYDROXYBENZOIC ACID	[M+H]+	0.702	154.05		C7H7NO3	O=C(O)C1=CC=C(O)C(N)=C1	InChI=1S/C7H7NO3/c8-5-3-4(7(10)11)1-2-6(5)9/h1-3,9H,8H2,(H,10,11)	MRBKRZAPGUCWOS-UHFFFAOYSA-N	spectral_library_annotation
11174	229 TMAP based onhttps://pubs.acs.org/doi/abs/10.1021/acs.analchem.1c04378	[M+H]+	0.846	229.155						spectral_library_annotation
11175	Isoleucine	[M+H]+	0.8	132.102		C6H13NO2	CCC(C)C(C(=O)O)N	InChI=1S/C6H13NO2/c1-3-4(2)5(7)6(8)9/h4-5H,3,7H2,1-2H3,(H,8,9)	AGPKZVBTJJNPAG-UHFFFAOYSA-N	spectral_library_annotation
11175	Isoleucine	[M+H]+	0.8	132.102			CCC(C)C(C(=O)O)N			spectral_library_annotation
11233	XANTHOSINE	[M+H]+	0.773	285.083		C10H12N4O6	OC=1N=C(O)C=2N=CN(C2N1)C3OC(CO)C(O)C3O	InChI=1S/C10H12N4O6/c15-1-3-5(16)6(17)9(20-3)14-2-11-4-7(14)12-10(19)13-8(4)18/h2-3,5-6,9,15-17H,1H2,(H2,12,13,18,19)/t3-,5-,6-,9-/m1/s1	UBORTCNDUKBEOP-UUOKFMHZSA-N	spectral_library_annotation
11233	XANTHOSINE	[M+H]+	0.772	285.083		C10H12N4O6	OC=1N=C(O)C=2N=CN(C2N1)C3OC(CO)C(O)C3O	InChI=1S/C10H12N4O6/c15-1-3-5(16)6(17)9(20-3)14-2-11-4-7(14)12-10(19)13-8(4)18/h2-3,5-6,9,15-17H,1H2,(H2,12,13,18,19)/t3-,5-,6-,9-/m1/s1	UBORTCNDUKBEOP-UUOKFMHZSA-N	spectral_library_annotation
11233	XANTHOSINE	[M+H]+	0.757	285.083		C10H12N4O6	OC=1N=C(O)C=2N=CN(C2N1)C3OC(CO)C(O)C3O	InChI=1S/C10H12N4O6/c15-1-3-5(16)6(17)9(20-3)14-2-11-4-7(14)12-10(19)13-8(4)18/h2-3,5-6,9,15-17H,1H2,(H2,12,13,18,19)/t3-,5-,6-,9-/m1/s1	UBORTCNDUKBEOP-UUOKFMHZSA-N	spectral_library_annotation
11233	Xanthosine	[M+H]+	0.75	285.083	7.3014	C10H12N4O6	OC=1N=C(O)C=2N=CN(C2N1)C3OC(CO)C(O)C3O	InChI=1S/C10H12N4O6/c15-1-3-5(16)6(17)9(20-3)14-2-11-4-7(14)12-10(19)13-8(4)18/h2-3,5-6,9,15-17H,1H2,(H2,12,13,18,19)/t3-,5-,6-,9-/m1/s1	UBORTCNDUKBEOP-UUOKFMHZSA-N	spectral_library_annotation
11233	Xanthosine	[M+H]+	0.743	285.083		C10H12N4O6	C([C@@H]1[C@H]([C@H]([C@H](n2cnc3c2nc(nc3O)O)O1)O)O)O	InChI=1S/C10H12N4O6/c15-1-3-5(16)6(17)9(20-3)14-2-11-4-7(14)12-10(19)13-8(4)18/h2-3,5-6,9,15-17H,1H2,(H2,12,13,18,19)/t3-,5-,6-,9-/m1/s1	UBORTCNDUKBEOP-UUOKFMHZSA-N	spectral_library_annotation
11920	PROPIONYLCARNITINE	[M+H]+	0.875	218.139		C10H19NO4	O=C([O-])CC(OC(=O)CC)C[N+](C)(C)C	InChI=1S/C10H19NO4/c1-5-10(14)15-8(6-9(12)13)7-11(2,3)4/h8H,5-7H2,1-4H3	UFAHZIUFPNSHSL-UHFFFAOYSA-N	spectral_library_annotation
11920	Propionylcarnitine	[M+H]+	0.873	218.139	6.55613	C10H19NO4	O=C([O-])CC(OC(=O)CC)C[N+](C)(C)C	InChI=1S/C10H19NO4/c1-5-10(14)15-8(6-9(12)13)7-11(2,3)4/h8H,5-7H2,1-4H3	UFAHZIUFPNSHSL-UHFFFAOYSA-N	spectral_library_annotation
11920	Propionyl-carnitine	[M+H]+	0.857	218.139		C10H19NO4	CCC(=O)O[C@H](CC(=O)[O-])C[N+](C)(C)C	InChI=1S/C10H19NO4/c1-5-10(14)15-8(6-9(12)13)7-11(2,3)4/h8H,5-7H2,1-4H3/t8-/m1/s1	UFAHZIUFPNSHSL-MRVPVSSYSA-N	spectral_library_annotation
11920	Propionyl-carnitine; AIF; CE10; MS2Dec	[M+H]+	0.819	218.139	3.78998	C10H19NO4	O=C([O-])CC(OC(=O)CC)C[N+](C)(C)C	InChI=1S/C10H19NO4/c1-5-10(14)15-8(6-9(12)13)7-11(2,3)4/h8H,5-7H2,1-4H3/t8-/m1/s1	UFAHZIUFPNSHSL-MRVPVSSYSA-N	spectral_library_annotation
11920	Propionylcarnitine - 30.00 eV	[M+H]+	0.809	218.139			CCC(=O)O[C@H](CC(O)=O)C[N+](C)(C)C	N/A	N/A	spectral_library_annotation
11920	Propionylcarnitine - 20.00 eV	[M+H]+	0.806	218.139			CCC(=O)O[C@H](CC(O)=O)C[N+](C)(C)C	N/A	N/A	spectral_library_annotation
11920	Propionyl-carnitine; AIF; CE10; CorrDec	[M+H]+	0.803	218.139	3.78883	C10H19NO4	O=C([O-])CC(OC(=O)CC)C[N+](C)(C)C	InChI=1S/C10H19NO4/c1-5-10(14)15-8(6-9(12)13)7-11(2,3)4/h8H,5-7H2,1-4H3/t8-/m1/s1	UFAHZIUFPNSHSL-MRVPVSSYSA-N	spectral_library_annotation
11920	Propionylcarnitine - 40.00 eV	[M+H]+	0.785	218.139			CCC(=O)O[C@H](CC(O)=O)C[N+](C)(C)C	N/A	N/A	spectral_library_annotation
12308	DIACETYL	[M+H]+	0.73	87.0445	18.6319	C4H6O2	CC(=O)C(=O)C	InChI=1S/C4H6O2/c1-3(5)4(2)6/h1-2H3	QSJXEFYPDANLFS-UHFFFAOYSA-N	spectral_library_annotation
12781	SEROTONIN		0.872	160.076						spectral_library_annotation
12781	INDOLEACETALDEHYDE		0.752	160.076						spectral_library_annotation
12781	INDOLEACETALDEHYDE		0.743	160.076						spectral_library_annotation
12781	INDOLE-3-ACETALDEHYDE - 20.0 eV	[M+H]+	0.702	160.076			O=CCC1=CNC2=CC=CC=C12	N/A	N/A	spectral_library_annotation
12782	Serotonin	[M+H]+	0.936	177.102		C10H12N2O	c1cc2c(cc1O)c(CCN)c[nH]2	InChI=1S/C10H12N2O/c11-4-3-7-6-12-10-2-1-8(13)5-9(7)10/h1-2,5-6,12-13H,3-4,11H2	QZAYGJVTTNCVMB-UHFFFAOYSA-N	spectral_library_annotation
12782	SEROTONIN	[M+H]+	0.912	177.102		C10H12N2O	OC=1C=CC=2NC=C(C2C1)CCN	InChI=1S/C10H12N2O/c11-4-3-7-6-12-10-2-1-8(13)5-9(7)10/h1-2,5-6,12-13H,3-4,11H2	QZAYGJVTTNCVMB-UHFFFAOYSA-N	spectral_library_annotation
12782	SEROTONIN	[M+H]+	0.892	177.102		C10H12N2O	OC=1C=CC=2NC=C(C2C1)CCN	InChI=1S/C10H12N2O/c11-4-3-7-6-12-10-2-1-8(13)5-9(7)10/h1-2,5-6,12-13H,3-4,11H2	QZAYGJVTTNCVMB-UHFFFAOYSA-N	spectral_library_annotation
12782	serotonin	[M+H]+	0.891	177.102		C10H12N2O	C1=CC2=C(C=C1O)C(=CN2)CCN	InChI=1S/C10H12N2O/c11-4-3-7-6-12-10-2-1-8(13)5-9(7)10/h1-2,5-6,12-13H,3-4,11H2	QZAYGJVTTNCVMB-UHFFFAOYSA-N	spectral_library_annotation
12782	SEROTONIN	[M+H]+	0.89	177.102	1.24267	C10H12N2O	C1=CC2=C(C=C1O)C(=CN2)CCN	InChI=1S/C10H12N2O/c11-4-3-7-6-12-10-2-1-8(13)5-9(7)10/h1-2,5-6,12-13H,3-4,11H2	QZAYGJVTTNCVMB-UHFFFAOYSA-N	spectral_library_annotation
12782	SEROTONIN	[M+H]+	0.879	177.102		C10H12N2O	NCCC1=CNC2=CC=C(O)C=C12	InChI=1S/C10H12N2O/c11-4-3-7-6-12-10-2-1-8(13)5-9(7)10/h1-2,5-6,12-13H,3-4,11H2	QZAYGJVTTNCVMB-UHFFFAOYSA-N	spectral_library_annotation
12782	serotonin	[M+H]+	0.852	177.102		C10H12N2O	C1=CC2=C(C=C1O)C(=CN2)CCN	InChI=1S/C10H12N2O/c11-4-3-7-6-12-10-2-1-8(13)5-9(7)10/h1-2,5-6,12-13H,3-4,11H2	QZAYGJVTTNCVMB-UHFFFAOYSA-N	spectral_library_annotation
12782	SEROTONIN - 60.0 eV	[M+H]+	0.846	177.102			NCCC1=CNC2=CC=C(O)C=C12	N/A	N/A	spectral_library_annotation
12782	SEROTONIN - 60.0 eV	[M+H]+	0.846	177.102			NCCC1=CNC2=CC=C(O)C=C12	N/A	N/A	spectral_library_annotation
12782	SEROTONIN - 50.0 eV	[M+H]+	0.841	177.102			NCCC1=CNC2=CC=C(O)C=C12	N/A	N/A	spectral_library_annotation
14172	PHENYLALANINE	[M+H]+	0.98	166.086		C9H11NO2	O=C(O)C(N)CC=1C=CC=CC1	InChI=1S/C9H11NO2/c10-8(9(11)12)6-7-4-2-1-3-5-7/h1-5,8H,6,10H2,(H,11,12)/t8-/m0/s1	COLNVLDHVKWLRT-QMMMGPOBSA-N	spectral_library_annotation
14172	PHENYLALANINE	[M+H]+	0.98	166.086		C9H11NO2	O=C(O)C(N)CC=1C=CC=CC1	InChI=1S/C9H11NO2/c10-8(9(11)12)6-7-4-2-1-3-5-7/h1-5,8H,6,10H2,(H,11,12)/t8-/m0/s1	COLNVLDHVKWLRT-QMMMGPOBSA-N	spectral_library_annotation
14172	PHENYLALANINE	[M+H]+	0.98	166.086		C9H11NO2	O=C(O)C(N)CC=1C=CC=CC1	InChI=1S/C9H11NO2/c10-8(9(11)12)6-7-4-2-1-3-5-7/h1-5,8H,6,10H2,(H,11,12)/t8-/m0/s1	COLNVLDHVKWLRT-QMMMGPOBSA-N	spectral_library_annotation
14172	PHENYLALANINE	[M+H]+	0.98	166.086		C9H11NO2	O=C(O)C(N)CC=1C=CC=CC1	InChI=1S/C9H11NO2/c10-8(9(11)12)6-7-4-2-1-3-5-7/h1-5,8H,6,10H2,(H,11,12)/t8-/m0/s1	COLNVLDHVKWLRT-QMMMGPOBSA-N	spectral_library_annotation
14172	Phenylalanine	[M+H]+	0.978	166.086		C9H11NO2	C1=CC=C(C=C1)C[C@@H](C(=O)O)N	InChI=1S/C9H11NO2/c10-8(9(11)12)6-7-4-2-1-3-5-7/h1-5,8H,6,10H2,(H,11,12)/t8-/m0/s1	COLNVLDHVKWLRT-QMMMGPOBSA-N	spectral_library_annotation
14172	Phenylalanine	[M+H]+	0.978	166.086			C1=CC=C(C=C1)C[C@@H](C(=O)O)N			spectral_library_annotation
14172	L-Phenylalanine	[M+H]+	0.978	166.086		C9H11NO2	O=C(O)C(N)CC=1C=CC=CC1	InChI=1S/C9H11NO2/c10-8(9(11)12)6-7-4-2-1-3-5-7/h1-5,8H,6,10H2,(H,11,12)/t8-/m0/s1	COLNVLDHVKWLRT-QMMMGPOBSA-N	spectral_library_annotation
14172	L-Phenylalanine, (2S)-2-Azaniumyl-3-phenylpropanoate	[M+H]+	0.976	166.086		C9H11NO2	c1ccc(cc1)C[C@@H](C(=O)O)N	InChI=1S/C9H11NO2/c10-8(9(11)12)6-7-4-2-1-3-5-7/h1-5,8H,6,10H2,(H,11,12)/t8-/m0/s1	COLNVLDHVKWLRT-QMMMGPOBSA-N	spectral_library_annotation
14172	PHENYLALANINE	[M+H]+	0.976	166.086		C9H11NO2	N[C@@H](CC1=CC=CC=C1)C(O)=O	InChI=1S/C9H11NO2/c10-8(9(11)12)6-7-4-2-1-3-5-7/h1-5,8H,6,10H2,(H,11,12)/t8-/m0/s1	COLNVLDHVKWLRT-QMMMGPOBSA-N	spectral_library_annotation
14172	PHENYLALANINE	[M+H]+	0.975	166.086		C9H11NO2	O=C(O)C(N)CC=1C=CC=CC1	InChI=1S/C9H11NO2/c10-8(9(11)12)6-7-4-2-1-3-5-7/h1-5,8H,6,10H2,(H,11,12)/t8-/m0/s1	COLNVLDHVKWLRT-QMMMGPOBSA-N	spectral_library_annotation
14198	DIACETYL	[M+H]+	0.829	87.0445	18.6319	C4H6O2	CC(=O)C(=O)C	InChI=1S/C4H6O2/c1-3(5)4(2)6/h1-2H3	QSJXEFYPDANLFS-UHFFFAOYSA-N	spectral_library_annotation
14510	THYMINE	[M+H]+	0.783	127.047		C5H6N2O2	OC1=NC=C(C(O)=N1)C	InChI=1S/C5H6N2O2/c1-3-2-6-5(9)7-4(3)8/h2H,1H3,(H2,6,7,8,9)	RWQNBRDOKXIBIV-UHFFFAOYSA-N	spectral_library_annotation
14510	THYMINE	[M+H]+	0.714	127.047		C5H6N2O2	OC1=NC=C(C(O)=N1)C	InChI=1S/C5H6N2O2/c1-3-2-6-5(9)7-4(3)8/h2H,1H3,(H2,6,7,8,9)	RWQNBRDOKXIBIV-UHFFFAOYSA-N	spectral_library_annotation
14541	4-Acetamidobutyric acid	[M-H]-	0.734	144.066	2.32548	C6H11NO3	O=C(O)CCCN=C(O)C	InChI=1S/C6H11NO3/c1-5(8)7-4-2-3-6(9)10/h2-4H2,1H3,(H,7,8)(H,9,10)	UZTFMUBKZQVKLK-UHFFFAOYSA-N	spectral_library_annotation
14541	4-ACETAMIDOBUTANOATE	[M-H]-	0.727	144.066		C6H11NO3	O=C(NCCCC(=O)O)C	InChI=1S/C6H11NO3/c1-5(8)7-4-2-3-6(9)10/h2-4H2,1H3,(H,7,8)(H,9,10)	UZTFMUBKZQVKLK-UHFFFAOYSA-N	spectral_library_annotation
14541	4-ACETAMIDOBUTANOATE	[M-H]-	0.727	144.065	5.55484	C6H11NO3	CC(=O)NCCCC(=O)O	InChI=1S/C6H11NO3/c1-5(8)7-4-2-3-6(9)10/h2-4H2,1H3,(H,7,8)(H,9,10)	UZTFMUBKZQVKLK-UHFFFAOYSA-N	spectral_library_annotation
15870	PANTOTHENATE	[M+Na]+	0.987	242.1		C9H17NO5	CC(C)(CO)C(O)C(=O)NCCC(O)=O	InChI=1S/C9H17NO5/c1-9(2,5-11)7(14)8(15)10-4-3-6(12)13/h7,11,14H,3-5H2,1-2H3,(H,10,15)(H,12,13)	GHOKWGTUZJEAQD-UHFFFAOYSA-N	spectral_library_annotation
15913	gamma-Glutamylmethionine	[M+H]+	0.899	279.101	8.42817	C10H18N2O5S	O=C(O)C(N=C(O)CCC(N)C(=O)O)CCSC	InChI=1S/C10H18N2O5S/c1-18-5-4-7(10(16)17)12-8(13)3-2-6(11)9(14)15/h6-7H,2-5,11H2,1H3,(H,12,13)(H,14,15)(H,16,17)/t6-,7-/m0/s1	RQNSKRXMANOPQY-BQBZGAKWSA-N	spectral_library_annotation
15914	(2-oxo-2,3-dihydro-1H-indol-3-yl)acetic acid	[M+H]+	0.709	192.065	2.01908	C10H9NO3	O=C(O)CC1C(O)=NC=2C=CC=CC21	InChI=1S/C10H9NO3/c12-9(13)5-7-6-3-1-2-4-8(6)11-10(7)14/h1-4,7H,5H2,(H,11,14)(H,12,13)	ILGMGHZPXRDCCS-UHFFFAOYSA-N	spectral_library_annotation
16013	Kynurenine	[M+H]+	0.924	209.092	6.86772	C10H12N2O3	O=C(O)C(N)CC(=O)C=1C=CC=CC1N	InChI=1S/C10H12N2O3/c11-7-4-2-1-3-6(7)9(13)5-8(12)10(14)15/h1-4,8H,5,11-12H2,(H,14,15)/t8-/m0/s1	YGPSJZOEDVAXAB-QMMMGPOBSA-N	spectral_library_annotation
16013	KYNURENINE	[M+H]+	0.923	209.092	2.89979	C10H12N2O3	C1=CC=C(C(=C1)C(=O)CC(C(=O)O)N)N	InChI=1S/C10H12N2O3/c11-7-4-2-1-3-6(7)9(13)5-8(12)10(14)15/h1-4,8H,5,11-12H2,(H,14,15)	YGPSJZOEDVAXAB-UHFFFAOYSA-N	spectral_library_annotation
16013	L-KYNURENINE	[M+H]+	0.92	209.092	2.84914	C10H12N2O3	C1=CC=C(C(=C1)C(=O)C[C@@H](C(=O)O)N)N	InChI=1S/C10H12N2O3/c11-7-4-2-1-3-6(7)9(13)5-8(12)10(14)15/h1-4,8H,5,11-12H2,(H,14,15)/t8-/m0/s1	YGPSJZOEDVAXAB-QMMMGPOBSA-N	spectral_library_annotation
16013	KYNURENINE	[M+H]+	0.915	209.092		C10H12N2O3	O=C(O)C(N)CC(=O)C=1C=CC=CC1N	InChI=1S/C10H12N2O3/c11-7-4-2-1-3-6(7)9(13)5-8(12)10(14)15/h1-4,8H,5,11-12H2,(H,14,15)	YGPSJZOEDVAXAB-UHFFFAOYSA-N	spectral_library_annotation
16013	KYNURENINE	[M+H]+	0.904	209.092		C10H12N2O3	O=C(O)C(N)CC(=O)C=1C=CC=CC1N	InChI=1S/C10H12N2O3/c11-7-4-2-1-3-6(7)9(13)5-8(12)10(14)15/h1-4,8H,5,11-12H2,(H,14,15)	YGPSJZOEDVAXAB-UHFFFAOYSA-N	spectral_library_annotation
16013	Kynurenine	[M+H]+	0.899	209.092		C10H12N2O3	c1ccc(c(c1)C(=O)C[C@@H](C(=O)O)N)N	InChI=1S/C10H12N2O3/c11-7-4-2-1-3-6(7)9(13)5-8(12)10(14)15/h1-4,8H,5,11-12H2,(H,14,15)/t8-/m0/s1	YGPSJZOEDVAXAB-QMMMGPOBSA-N	spectral_library_annotation
16013	L-kynurenine	[M+H]+	0.876	209.092		C10H12N2O3	O=C(O)C(N)CC(=O)C=1C=CC=CC1N	InChI=1S/C10H12N2O3/c11-7-4-2-1-3-6(7)9(13)5-8(12)10(14)15/h1-4,8H,5,11-12H2,(H,14,15)/t8-/m0/s1	YGPSJZOEDVAXAB-QMMMGPOBSA-N	spectral_library_annotation
16013	Kynurenine	[M+H]+	0.874	209.092		C10H12N2O3	O=C(O)C(N)CC(=O)C=1C=CC=CC1N	InChI=1S/C10H12N2O3/c11-7-4-2-1-3-6(7)9(13)5-8(12)10(14)15/h1-4,8H,5,11-12H2,(H,14,15)	YGPSJZOEDVAXAB-UHFFFAOYSA-N	spectral_library_annotation
16013	KYNURENINE	[M+H]+	0.872	209.093		C10H12N2O3	O=C(O)C(N)CC(=O)C=1C=CC=CC1N	InChI=1S/C10H12N2O3/c11-7-4-2-1-3-6(7)9(13)5-8(12)10(14)15/h1-4,8H,5,11-12H2,(H,14,15)	YGPSJZOEDVAXAB-UHFFFAOYSA-N	spectral_library_annotation
16013	KYNURENINE		0.865	209.092						spectral_library_annotation
16383	Phenylalanine	[M+H]+	0.959	166.086		C9H11NO2	C1=CC=C(C=C1)C[C@@H](C(=O)O)N	InChI=1S/C9H11NO2/c10-8(9(11)12)6-7-4-2-1-3-5-7/h1-5,8H,6,10H2,(H,11,12)/t8-/m0/s1	COLNVLDHVKWLRT-QMMMGPOBSA-N	spectral_library_annotation
16383	Phenylalanine	[M+H]+	0.959	166.086			C1=CC=C(C=C1)C[C@@H](C(=O)O)N			spectral_library_annotation
16383	L-Phenylalanine	[M+H]+	0.952	166.086		C9H11NO2	O=C(O)C(N)CC=1C=CC=CC1	InChI=1S/C9H11NO2/c10-8(9(11)12)6-7-4-2-1-3-5-7/h1-5,8H,6,10H2,(H,11,12)/t8-/m0/s1	COLNVLDHVKWLRT-QMMMGPOBSA-N	spectral_library_annotation
16383	PHENYLALANINE	[M+H]+	0.947	166.086		C9H11NO2	O=C(O)C(N)CC=1C=CC=CC1	InChI=1S/C9H11NO2/c10-8(9(11)12)6-7-4-2-1-3-5-7/h1-5,8H,6,10H2,(H,11,12)/t8-/m0/s1	COLNVLDHVKWLRT-QMMMGPOBSA-N	spectral_library_annotation
16383	PHENYLALANINE	[M+H]+	0.947	166.086		C9H11NO2	O=C(O)C(N)CC=1C=CC=CC1	InChI=1S/C9H11NO2/c10-8(9(11)12)6-7-4-2-1-3-5-7/h1-5,8H,6,10H2,(H,11,12)/t8-/m0/s1	COLNVLDHVKWLRT-QMMMGPOBSA-N	spectral_library_annotation
16383	PHENYLALANINE	[M+H]+	0.947	166.086		C9H11NO2	O=C(O)C(N)CC=1C=CC=CC1	InChI=1S/C9H11NO2/c10-8(9(11)12)6-7-4-2-1-3-5-7/h1-5,8H,6,10H2,(H,11,12)/t8-/m0/s1	COLNVLDHVKWLRT-QMMMGPOBSA-N	spectral_library_annotation
16383	PHENYLALANINE	[M+H]+	0.947	166.086		C9H11NO2	O=C(O)C(N)CC=1C=CC=CC1	InChI=1S/C9H11NO2/c10-8(9(11)12)6-7-4-2-1-3-5-7/h1-5,8H,6,10H2,(H,11,12)/t8-/m0/s1	COLNVLDHVKWLRT-QMMMGPOBSA-N	spectral_library_annotation
16383	L-Phenylalanine, (2S)-2-Azaniumyl-3-phenylpropanoate	[M+H]+	0.945	166.086		C9H11NO2	c1ccc(cc1)C[C@@H](C(=O)O)N	InChI=1S/C9H11NO2/c10-8(9(11)12)6-7-4-2-1-3-5-7/h1-5,8H,6,10H2,(H,11,12)/t8-/m0/s1	COLNVLDHVKWLRT-QMMMGPOBSA-N	spectral_library_annotation
16383	PHENYLALANINE	[M+H]+	0.945	166.086		C9H11NO2	N[C@@H](CC1=CC=CC=C1)C(O)=O	InChI=1S/C9H11NO2/c10-8(9(11)12)6-7-4-2-1-3-5-7/h1-5,8H,6,10H2,(H,11,12)/t8-/m0/s1	COLNVLDHVKWLRT-QMMMGPOBSA-N	spectral_library_annotation
16383	PHENYLALANINE	[M+H]+	0.942	166.086		C9H11NO2	O=C(O)C(N)CC=1C=CC=CC1	InChI=1S/C9H11NO2/c10-8(9(11)12)6-7-4-2-1-3-5-7/h1-5,8H,6,10H2,(H,11,12)/t8-/m0/s1	COLNVLDHVKWLRT-QMMMGPOBSA-N	spectral_library_annotation
16401	PHENYLETHANOLAMINE		0.979	120.081						spectral_library_annotation
16401	PHENYLETHANOLAMINE	[M-H2O+H]+	0.949	120.08		C8H11NO	NCC(O)C1=CC=CC=C1	InChI=1S/C8H11NO/c9-6-8(10)7-4-2-1-3-5-7/h1-5,8,10H,6,9H2	ULSIYEODSMZIPX-UHFFFAOYSA-N	spectral_library_annotation
16401	Indoline, 2,3-dihydro-1H-indole	[M+H]+	0.926	120.081		C8H9N	C1CC2=CC=CC=C2N1	InChI=1S/C8H9N/c1-2-4-8-7(3-1)5-6-9-8/h1-4,9H,5-6H2	LPAGFVYQRIESJQ-UHFFFAOYSA-N	spectral_library_annotation
16461	Kynurenine	[M+H]+	0.926	209.092	6.86772	C10H12N2O3	O=C(O)C(N)CC(=O)C=1C=CC=CC1N	InChI=1S/C10H12N2O3/c11-7-4-2-1-3-6(7)9(13)5-8(12)10(14)15/h1-4,8H,5,11-12H2,(H,14,15)/t8-/m0/s1	YGPSJZOEDVAXAB-QMMMGPOBSA-N	spectral_library_annotation
16461	KYNURENINE	[M+H]+	0.925	209.092	2.89979	C10H12N2O3	C1=CC=C(C(=C1)C(=O)CC(C(=O)O)N)N	InChI=1S/C10H12N2O3/c11-7-4-2-1-3-6(7)9(13)5-8(12)10(14)15/h1-4,8H,5,11-12H2,(H,14,15)	YGPSJZOEDVAXAB-UHFFFAOYSA-N	spectral_library_annotation
16461	L-KYNURENINE	[M+H]+	0.923	209.092	2.84914	C10H12N2O3	C1=CC=C(C(=C1)C(=O)C[C@@H](C(=O)O)N)N	InChI=1S/C10H12N2O3/c11-7-4-2-1-3-6(7)9(13)5-8(12)10(14)15/h1-4,8H,5,11-12H2,(H,14,15)/t8-/m0/s1	YGPSJZOEDVAXAB-QMMMGPOBSA-N	spectral_library_annotation
16461	KYNURENINE	[M+H]+	0.918	209.092		C10H12N2O3	O=C(O)C(N)CC(=O)C=1C=CC=CC1N	InChI=1S/C10H12N2O3/c11-7-4-2-1-3-6(7)9(13)5-8(12)10(14)15/h1-4,8H,5,11-12H2,(H,14,15)	YGPSJZOEDVAXAB-UHFFFAOYSA-N	spectral_library_annotation
16461	KYNURENINE	[M+H]+	0.906	209.092		C10H12N2O3	O=C(O)C(N)CC(=O)C=1C=CC=CC1N	InChI=1S/C10H12N2O3/c11-7-4-2-1-3-6(7)9(13)5-8(12)10(14)15/h1-4,8H,5,11-12H2,(H,14,15)	YGPSJZOEDVAXAB-UHFFFAOYSA-N	spectral_library_annotation
16461	Kynurenine	[M+H]+	0.9	209.092		C10H12N2O3	c1ccc(c(c1)C(=O)C[C@@H](C(=O)O)N)N	InChI=1S/C10H12N2O3/c11-7-4-2-1-3-6(7)9(13)5-8(12)10(14)15/h1-4,8H,5,11-12H2,(H,14,15)/t8-/m0/s1	YGPSJZOEDVAXAB-QMMMGPOBSA-N	spectral_library_annotation
16461	L-kynurenine	[M+H]+	0.874	209.092		C10H12N2O3	O=C(O)C(N)CC(=O)C=1C=CC=CC1N	InChI=1S/C10H12N2O3/c11-7-4-2-1-3-6(7)9(13)5-8(12)10(14)15/h1-4,8H,5,11-12H2,(H,14,15)/t8-/m0/s1	YGPSJZOEDVAXAB-QMMMGPOBSA-N	spectral_library_annotation
16461	Kynurenine	[M+H]+	0.873	209.092		C10H12N2O3	O=C(O)C(N)CC(=O)C=1C=CC=CC1N	InChI=1S/C10H12N2O3/c11-7-4-2-1-3-6(7)9(13)5-8(12)10(14)15/h1-4,8H,5,11-12H2,(H,14,15)	YGPSJZOEDVAXAB-UHFFFAOYSA-N	spectral_library_annotation
16461	KYNURENINE	[M+H]+	0.871	209.093		C10H12N2O3	O=C(O)C(N)CC(=O)C=1C=CC=CC1N	InChI=1S/C10H12N2O3/c11-7-4-2-1-3-6(7)9(13)5-8(12)10(14)15/h1-4,8H,5,11-12H2,(H,14,15)	YGPSJZOEDVAXAB-UHFFFAOYSA-N	spectral_library_annotation
16461	KYNURENINE		0.862	209.092						spectral_library_annotation
16567	PHENYLETHANOLAMINE		0.975	120.081						spectral_library_annotation
16567	Indoline, 2,3-dihydro-1H-indole	[M+H]+	0.924	120.081		C8H9N	C1CC2=CC=CC=C2N1	InChI=1S/C8H9N/c1-2-4-8-7(3-1)5-6-9-8/h1-4,9H,5-6H2	LPAGFVYQRIESJQ-UHFFFAOYSA-N	spectral_library_annotation
16888	gamma-Glutamyltyrosine	[M+H]+	0.976	311.124	8.52013	C14H18N2O6	O=C(O)C(N=C(O)CCC(N)C(=O)O)CC1=CC=C(O)C=C1	InChI=1S/C14H18N2O6/c15-10(13(19)20)5-6-12(18)16-11(14(21)22)7-8-1-3-9(17)4-2-8/h1-4,10-11,17H,5-7,15H2,(H,16,18)(H,19,20)(H,21,22)/t10-,11-/m0/s1	VVLXCWVSSLFQDS-QWRGUYRKSA-N	spectral_library_annotation
16888	Glutamyltyrosine	[M+H]+	0.815	311.124	2.36	C14H18N2O6	O=C(O)C(N)CCC(=O)NC(C(=O)O)CC1=CC=C(O)C=C1	InChI=1S/C14H18N2O6/c15-10(13(19)20)5-6-12(18)16-11(14(21)22)7-8-1-3-9(17)4-2-8/h1-4,10-11,17H,5-7,15H2,(H,16,18)(H,19,20)(H,21,22)	VVLXCWVSSLFQDS-UHFFFAOYSA-N	spectral_library_annotation
17215	Adipoyl-carnitine; AIF; CE10; CorrDec	[M+H]+	0.912	290.16	5.74258	C13H23NO6	O=C([O-])CC(OC(=O)CCCCC(=O)O)C[N+](C)(C)C	InChI=1S/C13H23NO6/c1-14(2,3)9-10(8-12(17)18)20-13(19)7-5-4-6-11(15)16/h10H,4-9H2,1-3H3,(H-,15,16,17,18)/t10-/m1/s1	BSVHAXJKBCWVDA-SNVBAGLBSA-N	spectral_library_annotation
17402	1,2,4-Trimethylbenzene (Oxidation, Oxidation, Oxidation, Glutamine Conjugation)	[M+H]+	0.792	297.145	3.89847					spectral_library_annotation
17402	4-(2,5-Diethoxy-4-nitrophenyl)morpholine	[M+H]+	0.706	297.144		C14H20N2O5	CCOC1=CC(=C(OCC)C=C1N1CCOCC1)[N+]([O-])=O	InChI=1S/C14H20N2O5/c1-3-20-13-10-12(16(17)18)14(21-4-2)9-11(13)15-5-7-19-8-6-15/h9-10H,3-8H2,1-2H3	KNHGNICBXADRMC-UHFFFAOYSA-N	spectral_library_annotation
17585	PANTOTHENATE	[M+Na]+	0.984	242.1		C9H17NO5	CC(C)(CO)C(O)C(=O)NCCC(O)=O	InChI=1S/C9H17NO5/c1-9(2,5-11)7(14)8(15)10-4-3-6(12)13/h7,11,14H,3-5H2,1-2H3,(H,10,15)(H,12,13)	GHOKWGTUZJEAQD-UHFFFAOYSA-N	spectral_library_annotation
17586	Pantothenic acid	[M+H]+	0.967	220.118	3.50163	C9H17NO5	O=C(O)CCN=C(O)C(O)C(C)(C)CO	InChI=1S/C9H17NO5/c1-9(2,5-11)7(14)8(15)10-4-3-6(12)13/h7,11,14H,3-5H2,1-2H3,(H,10,15)(H,12,13)/t7-/m0/s1	GHOKWGTUZJEAQD-ZETCQYMHSA-N	spectral_library_annotation
17586	PANTOTHENIC ACID	[M+H]+	0.966	220.118		C9H17NO5	O=C(O)CCN=C(O)C(O)C(C)(C)CO	InChI=1S/C9H17NO5/c1-9(2,5-11)7(14)8(15)10-4-3-6(12)13/h7,11,14H,3-5H2,1-2H3,(H,10,15)(H,12,13)/t7-/m0/s1	GHOKWGTUZJEAQD-ZETCQYMHSA-N	spectral_library_annotation
17586	PANTOTHENATE	[M+H]+	0.964	220.118		C9H17NO5	CC(C)(CO)C(O)C(=O)NCCC(O)=O	InChI=1S/C9H17NO5/c1-9(2,5-11)7(14)8(15)10-4-3-6(12)13/h7,11,14H,3-5H2,1-2H3,(H,10,15)(H,12,13)	GHOKWGTUZJEAQD-UHFFFAOYSA-N	spectral_library_annotation
17586	PANTOTHENIC ACID	[M+H]+	0.964	220.118		C9H17NO5	O=C(O)CCN=C(O)C(O)C(C)(C)CO	InChI=1S/C9H17NO5/c1-9(2,5-11)7(14)8(15)10-4-3-6(12)13/h7,11,14H,3-5H2,1-2H3,(H,10,15)(H,12,13)	GHOKWGTUZJEAQD-UHFFFAOYSA-N	spectral_library_annotation
17586	Pantothenate, Pantothenic acid, 3-[[(2R)-2,4-dihydroxy-3,3-dimethylbutanoyl]amino]propanoic acid	[M+H]+	0.959	220.118		C9H17NO5	CC(C)(CO)[C@@H](O)C(=O)NCCC(O)=O	InChI=1S/C9H17NO5/c1-9(2,5-11)7(14)8(15)10-4-3-6(12)13/h7,11,14H,3-5H2,1-2H3,(H,10,15)(H,12,13)/t7-/m0/s1	GHOKWGTUZJEAQD-ZETCQYMHSA-N	spectral_library_annotation
17586	Pantothenate, Pantothenic acid, 3-[[(2R)-2,4-dihydroxy-3,3-dimethylbutanoyl]amino]propanoic acid	[M+H]+	0.956	220.118		C9H17NO5	CC(C)(CO)[C@@H](O)C(=O)NCCC(O)=O	InChI=1S/C9H17NO5/c1-9(2,5-11)7(14)8(15)10-4-3-6(12)13/h7,11,14H,3-5H2,1-2H3,(H,10,15)(H,12,13)/t7-/m0/s1	GHOKWGTUZJEAQD-ZETCQYMHSA-N	spectral_library_annotation
17586	Pantothenic acid	[M+H]+	0.953	220.118	1.63002	C9H17NO5	CC(C)(CO)[C@H](C(=O)NCCC(=O)O)O			spectral_library_annotation
17586	D-PANTOTHENIC ACID	[M+H]+	0.947	220.118	5.73938	C9H17NO5	CC(C)(CO)[C@H](C(=O)NCCC(=O)O)O	InChI=1S/C9H17NO5/c1-9(2,5-11)7(14)8(15)10-4-3-6(12)13/h7,11,14H,3-5H2,1-2H3,(H,10,15)(H,12,13)/t7-/m0/s1	GHOKWGTUZJEAQD-ZETCQYMHSA-N	spectral_library_annotation
17586	D-PANTOTHENIC ACID - 30.0 eV	[M+H]+	0.921	220.118			CC(C)(CO)C(O)C(=O)NCCC(O)=O	N/A	N/A	spectral_library_annotation
17586	PANTOTHENATE		0.914	220.118						spectral_library_annotation
17618	Panthenol	[M+H]+	0.902	206.139	1.631	C9H19NO4	CC(C)(CO)C(C(=O)NCCCO)O	InChI=1S/C9H19NO4/c1-9(2,6-12)7(13)8(14)10-4-3-5-11/h7,11-13H,3-6H2,1-2H3,(H,10,14)	SNPLKNRPJHDVJA-UHFFFAOYSA-N	spectral_library_annotation
17618	Pantothenol; AIF; CE10; MS2Dec	[M+H]+	0.862	206.139	2.09681	C9H19NO4	OC(=NCCCO)C(O)C(C)(C)CO	InChI=1S/C9H19NO4/c1-9(2,6-12)7(13)8(14)10-4-3-5-11/h7,11-13H,3-6H2,1-2H3,(H,10,14)/t7-/m0/s1	SNPLKNRPJHDVJA-ZETCQYMHSA-N	spectral_library_annotation
19909	Benzyl chloride (Hydration, Oxidative Dechlorination, Cysteine Conjugation 2)	[M+H]+	0.937	248.095	7.92569					spectral_library_annotation
19932	Butyryl-carnitine; AIF; CE10; CorrDec	[M+H]+	0.988	232.154	3.36725	C11H21NO4	O=C([O-])CC(OC(=O)CCC)C[N+](C)(C)C	InChI=1S/C11H21NO4/c1-5-6-11(15)16-9(7-10(13)14)8-12(2,3)4/h9H,5-8H2,1-4H3/t9-/m1/s1	QWYFHHGCZUCMBN-SECBINFHSA-N	spectral_library_annotation
19932	Butyryl-carnitine; AIF; CE10; MS2Dec	[M+H]+	0.939	232.154	3.35694	C11H21NO4	O=C([O-])CC(OC(=O)CCC)C[N+](C)(C)C	InChI=1S/C11H21NO4/c1-5-6-11(15)16-9(7-10(13)14)8-12(2,3)4/h9H,5-8H2,1-4H3/t9-/m1/s1	QWYFHHGCZUCMBN-SECBINFHSA-N	spectral_library_annotation
19932	Isobutyryl-carnitine; AIF; CE10; MS2Dec	[M+H]+	0.936	232.154	3.37604	C11H21NO4	O=C([O-])CC(OC(=O)C(C)C)C[N+](C)(C)C	InChI=1S/C11H21NO4/c1-8(2)11(15)16-9(6-10(13)14)7-12(3,4)5/h8-9H,6-7H2,1-5H3/t9-/m1/s1	LRCNOZRCYBNMEP-SECBINFHSA-N	spectral_library_annotation
19932	Isobutyryl-carnitine; AIF; CE10; CorrDec	[M+H]+	0.906	232.154	3.38002	C11H21NO4	O=C([O-])CC(OC(=O)C(C)C)C[N+](C)(C)C	InChI=1S/C11H21NO4/c1-8(2)11(15)16-9(6-10(13)14)7-12(3,4)5/h8-9H,6-7H2,1-5H3/t9-/m1/s1	LRCNOZRCYBNMEP-SECBINFHSA-N	spectral_library_annotation
19932	Butyrylcarnitine - 30.00 eV	[M+H]+	0.901	232.154			CCCC(=O)O[C@H](CC([O-])=O)C[N+](C)(C)C	N/A	N/A	spectral_library_annotation
19932	Butyrylcarnitine - 20.00 eV	[M+H]+	0.899	232.154			CCCC(=O)O[C@H](CC([O-])=O)C[N+](C)(C)C	N/A	N/A	spectral_library_annotation
19932	Butyrylcarnitine - 40.00 eV	[M+H]+	0.836	232.154			CCCC(=O)O[C@H](CC([O-])=O)C[N+](C)(C)C	N/A	N/A	spectral_library_annotation
20347	Butyryl-carnitine; AIF; CE10; CorrDec	[M+H]+	0.951	232.154	3.36725	C11H21NO4	O=C([O-])CC(OC(=O)CCC)C[N+](C)(C)C	InChI=1S/C11H21NO4/c1-5-6-11(15)16-9(7-10(13)14)8-12(2,3)4/h9H,5-8H2,1-4H3/t9-/m1/s1	QWYFHHGCZUCMBN-SECBINFHSA-N	spectral_library_annotation
20347	Butyryl-carnitine; AIF; CE10; MS2Dec	[M+H]+	0.903	232.154	3.35694	C11H21NO4	O=C([O-])CC(OC(=O)CCC)C[N+](C)(C)C	InChI=1S/C11H21NO4/c1-5-6-11(15)16-9(7-10(13)14)8-12(2,3)4/h9H,5-8H2,1-4H3/t9-/m1/s1	QWYFHHGCZUCMBN-SECBINFHSA-N	spectral_library_annotation
20347	Isobutyryl-carnitine; AIF; CE10; MS2Dec	[M+H]+	0.899	232.154	3.37604	C11H21NO4	O=C([O-])CC(OC(=O)C(C)C)C[N+](C)(C)C	InChI=1S/C11H21NO4/c1-8(2)11(15)16-9(6-10(13)14)7-12(3,4)5/h8-9H,6-7H2,1-5H3/t9-/m1/s1	LRCNOZRCYBNMEP-SECBINFHSA-N	spectral_library_annotation
20347	Butyrylcarnitine - 30.00 eV	[M+H]+	0.878	232.154			CCCC(=O)O[C@H](CC([O-])=O)C[N+](C)(C)C	N/A	N/A	spectral_library_annotation
20347	Butyrylcarnitine - 20.00 eV	[M+H]+	0.876	232.154			CCCC(=O)O[C@H](CC([O-])=O)C[N+](C)(C)C	N/A	N/A	spectral_library_annotation
20347	Isobutyryl-carnitine; AIF; CE10; CorrDec	[M+H]+	0.87	232.154	3.38002	C11H21NO4	O=C([O-])CC(OC(=O)C(C)C)C[N+](C)(C)C	InChI=1S/C11H21NO4/c1-8(2)11(15)16-9(6-10(13)14)7-12(3,4)5/h8-9H,6-7H2,1-5H3/t9-/m1/s1	LRCNOZRCYBNMEP-SECBINFHSA-N	spectral_library_annotation
20347	Butyrylcarnitine - 40.00 eV	[M+H]+	0.826	232.154			CCCC(=O)O[C@H](CC([O-])=O)C[N+](C)(C)C	N/A	N/A	spectral_library_annotation
20478	Benzyl chloride (Hydration, Oxidative Dechlorination, Cysteine Conjugation 2)	[M+H]+	0.94	248.095	7.92569					spectral_library_annotation
21442	4-Hydroxy-6-methyl-2-pyrone	[M+H]+	0.931	127.039	1.46938	C6H6O3	O=C1OC(=CC(O)=C1)C	InChI=1S/C6H6O3/c1-4-2-5(7)3-6(8)9-4/h2-3,7H,1H3	NSYSSMYQPLSPOD-UHFFFAOYSA-N	spectral_library_annotation
21442	Maltol	[M+H]+	0.905	127.039	1.32285	C6H6O3	O=C1C=COC(=C1O)C	InChI=1S/C6H6O3/c1-4-6(8)5(7)2-3-9-4/h2-3,8H,1H3	XPCTZQVDEJYUGT-UHFFFAOYSA-N	spectral_library_annotation
21442	Catechol (Oxidation)	[M+H]+	0.887	127.039	5.135					spectral_library_annotation
21442	4-Hydroxy-6-Methylpyran-2-One	[M+H]+	0.836	127.039		C6H6O3	O=C1OC(=CC(O)=C1)C	InChI=1S/C6H6O3/c1-4-2-5(7)3-6(8)9-4/h2-3,7H,1H3	NSYSSMYQPLSPOD-UHFFFAOYSA-N	spectral_library_annotation
21442	4-Hydroxy-6-Methylpyran-2-One	[M+H]+	0.834	127.039		C6H6O3	O=C1OC(=CC(O)=C1)C	InChI=1S/C6H6O3/c1-4-2-5(7)3-6(8)9-4/h2-3,7H,1H3	NSYSSMYQPLSPOD-UHFFFAOYSA-N	spectral_library_annotation
21442	3-METHYLGLUTACONATE		0.826	127.039						spectral_library_annotation
21442	3-METHYLGLUTACONATE		0.795	127.039						spectral_library_annotation
21442	4-Hydroxy-6-Methylpyran-2-One	[M+H]+	0.768	127.039		C6H6O3	O=C1OC(=CC(O)=C1)C	InChI=1S/C6H6O3/c1-4-2-5(7)3-6(8)9-4/h2-3,7H,1H3	NSYSSMYQPLSPOD-UHFFFAOYSA-N	spectral_library_annotation
21653	tryptophan	[2M+H]+	0.775	409.187		C11H12N2O2	C1=CC=C2C(=C1)C(=CN2)CC(C(=O)O)N	InChI=1S/C11H12N2O2/c12-9(11(14)15)5-7-6-13-10-4-2-1-3-8(7)10/h1-4,6,9,13H,5,12H2,(H,14,15)/t9-/m0/s1	QIVBCDIJIAJPQS-VIFPVBQESA-N	spectral_library_annotation
21653	tryptophan	[2M+H]+	0.758	409.187		C11H12N2O2	C1=CC=C2C(=C1)C(=CN2)CC(C(=O)O)N	InChI=1S/C11H12N2O2/c12-9(11(14)15)5-7-6-13-10-4-2-1-3-8(7)10/h1-4,6,9,13H,5,12H2,(H,14,15)/t9-/m0/s1	QIVBCDIJIAJPQS-VIFPVBQESA-N	spectral_library_annotation
21653	tryptophan	[2M+H]+	0.734	409.187		C11H12N2O2	C1=CC=C2C(=C1)C(=CN2)CC(C(=O)O)N	InChI=1S/C11H12N2O2/c12-9(11(14)15)5-7-6-13-10-4-2-1-3-8(7)10/h1-4,6,9,13H,5,12H2,(H,14,15)/t9-/m0/s1	QIVBCDIJIAJPQS-VIFPVBQESA-N	spectral_library_annotation
21730	IS_4-CHLORO-PHENYLALANINE	[M+H]+	0.934	200.047		C9H10ClNO2	O=C(O)C(N)CC1=CC=C(Cl)C=C1	InChI=1S/C9H10ClNO2/c10-7-3-1-6(2-4-7)5-8(11)9(12)13/h1-4,8H,5,11H2,(H,12,13)/t8-/m0/s1	NIGWMJHCCYYCSF-QMMMGPOBSA-N	spectral_library_annotation
21730	IS_4-CHLORO-PHENYLALANINE	[M+H]+	0.927	200.047		C9H10ClNO2	O=C(O)C(N)CC1=CC=C(Cl)C=C1	InChI=1S/C9H10ClNO2/c10-7-3-1-6(2-4-7)5-8(11)9(12)13/h1-4,8H,5,11H2,(H,12,13)/t8-/m0/s1	NIGWMJHCCYYCSF-QMMMGPOBSA-N	spectral_library_annotation
21730	IS_4-CHLORO-PHENYLALANINE	[M+H]+	0.849	200.047		C9H10ClNO2	O=C(O)C(N)CC1=CC=C(Cl)C=C1	InChI=1S/C9H10ClNO2/c10-7-3-1-6(2-4-7)5-8(11)9(12)13/h1-4,8H,5,11H2,(H,12,13)/t8-/m0/s1	NIGWMJHCCYYCSF-QMMMGPOBSA-N	spectral_library_annotation
21730	IS_4-CHLORO-PHENYLALANINE	[M+H]+	0.782	200.047		C9H10ClNO2	O=C(O)C(N)CC1=CC=C(Cl)C=C1	InChI=1S/C9H10ClNO2/c10-7-3-1-6(2-4-7)5-8(11)9(12)13/h1-4,8H,5,11H2,(H,12,13)/t8-/m0/s1	NIGWMJHCCYYCSF-QMMMGPOBSA-N	spectral_library_annotation
21740	L-Tryptophan, (2S)-2-Azaniumyl-3-(1H-indol-3-yl)propanoate	[M+H]+	0.959	205.097		C11H12N2O2	c1ccc2c(c1)c(c[nH]2)C[C@@H](C(=O)O)N	InChI=1S/C11H12N2O2/c12-9(11(14)15)5-7-6-13-10-4-2-1-3-8(7)10/h1-4,6,9,13H,5,12H2,(H,14,15)/t9-/m0/s1	QIVBCDIJIAJPQS-VIFPVBQESA-N	spectral_library_annotation
21740	L-Tryptophan	[M+H]+	0.958	205.097			C1=CC=C2C(=C1)C(=CN2)C[C@@H](C(=O)O)N	InChI=1S/C11H12N2O2/c12-9(11(14)15)5-7-6-13-10-4-2-1-3-8(7)10/h1-4,6,9,13H,5,12H2,(H,14,15)/t9-/m0/s1	N/A	spectral_library_annotation
21740	TRYPTOPHAN	[M+H]+	0.947	205.097		C11H12N2O2	O=C(O)C(N)CC1=CNC=2C=CC=CC21	InChI=1S/C11H12N2O2/c12-9(11(14)15)5-7-6-13-10-4-2-1-3-8(7)10/h1-4,6,9,13H,5,12H2,(H,14,15)/t9-/m0/s1	QIVBCDIJIAJPQS-VIFPVBQESA-N	spectral_library_annotation
21740	Tryptophane-emf	[M+H]+	0.946	205.097			C1=CC=C2C(=C1)C(=CN2)C[C@@H](C(=O)O)N	InChI=1S/C11H12N2O2/c12-9(11(14)15)5-7-6-13-10-4-2-1-3-8(7)10/h1-4,6,9,13H,5,12H2,(H,14,15)/t9-/m0/s1	N/A	spectral_library_annotation
21740	L-TRYPTOPHAN	[M+H]+	0.943	205.097	3.00093	C11H12N2O2	C1=CC=C2C(=C1)C(=CN2)C[C@@H](C(=O)O)N	InChI=1S/C11H12N2O2/c12-9(11(14)15)5-7-6-13-10-4-2-1-3-8(7)10/h1-4,6,9,13H,5,12H2,(H,14,15)/t9-/m0/s1	QIVBCDIJIAJPQS-VIFPVBQESA-N	spectral_library_annotation
21740	D-TRYPTOPHAN	[M+H]+	0.941	205.097	3.28376	C11H12N2O2	C1=CC=C2C(=C1)C(=CN2)C[C@H](C(=O)O)N	InChI=1S/C11H12N2O2/c12-9(11(14)15)5-7-6-13-10-4-2-1-3-8(7)10/h1-4,6,9,13H,5,12H2,(H,14,15)/t9-/m1/s1	QIVBCDIJIAJPQS-SECBINFHSA-N	spectral_library_annotation
21740	L-Tryptophan	[M+H]+	0.938	205.097		C11H12N2O2	O=C(O)C(N)CC1=CNC=2C=CC=CC21	InChI=1S/C11H12N2O2/c12-9(11(14)15)5-7-6-13-10-4-2-1-3-8(7)10/h1-4,6,9,13H,5,12H2,(H,14,15)/t9-/m0/s1	QIVBCDIJIAJPQS-VIFPVBQESA-N	spectral_library_annotation
21740	TRYPTOPHAN	[M+H]+	0.937	205.097		C11H12N2O2	O=C(O)C(N)CC1=CNC=2C=CC=CC21	InChI=1S/C11H12N2O2/c12-9(11(14)15)5-7-6-13-10-4-2-1-3-8(7)10/h1-4,6,9,13H,5,12H2,(H,14,15)/t9-/m0/s1	QIVBCDIJIAJPQS-VIFPVBQESA-N	spectral_library_annotation
21740	L-Tryptophan	[M+H]+	0.936	205.097		C11H12N2O2	O=C(O)C(N)CC1=CNC=2C=CC=CC21	InChI=1S/C11H12N2O2/c12-9(11(14)15)5-7-6-13-10-4-2-1-3-8(7)10/h1-4,6,9,13H,5,12H2,(H,14,15)/t9-/m0/s1	QIVBCDIJIAJPQS-VIFPVBQESA-N	spectral_library_annotation
21740	Tryptophan	[M+H]+	0.934	205.097	6.81913	C11H12N2O2	O=C(O)C(N)CC1=CNC=2C=CC=CC21	InChI=1S/C11H12N2O2/c12-9(11(14)15)5-7-6-13-10-4-2-1-3-8(7)10/h1-4,6,9,13H,5,12H2,(H,14,15)/t9-/m0/s1	QIVBCDIJIAJPQS-VIFPVBQESA-N	spectral_library_annotation
21746	3-Formylindole, Indole-3-Carboxaldehyde, 1H-indole-3-carbaldehyde	[M+H]+	0.984	146.06		C9H7NO	c1ccc2c(c1)c(c[nH]2)C=O	InChI=1S/C9H7NO/c11-6-7-5-10-9-4-2-1-3-8(7)9/h1-6,10H	OLNJUISKUQQNIM-UHFFFAOYSA-N	spectral_library_annotation
21746	Indole-3-carboxaldehyde	[M+H]+	0.978	146.06	1.1616	C9H7NO	O=CC1=CNC=2C=CC=CC12	InChI=1S/C9H7NO/c11-6-7-5-10-9-4-2-1-3-8(7)9/h1-6,10H	OLNJUISKUQQNIM-UHFFFAOYSA-N	spectral_library_annotation
21746	Indole-3-carboxaldehyde	[M+H]+	0.862	146.06		C9H7NO	C1=CC=C2C(=C1)C(=CN2)C=O	InChI=1S/C9H7NO/c11-6-7-5-10-9-4-2-1-3-8(7)9/h1-6,10H	OLNJUISKUQQNIM-UHFFFAOYSA-N	spectral_library_annotation
21746	Indole-3-carboxaldehyde	[M+H]+	0.862	146.06						spectral_library_annotation
21746	Indole-3-carboxaldehyde	[M+H]+	0.862	146.06			C1=CC=C2C(=C1)C(=CN2)C=O			spectral_library_annotation
21746	8-Hydroxyquinoline, quinolin-8-ol	[M+H]+	0.846	146.06		C9H7NO	OC1=CC=CC2=CC=CN=C12	InChI=1S/C9H7NO/c11-8-5-1-3-7-4-2-6-10-9(7)8/h1-6,11H	MCJGNVYPOGVAJF-UHFFFAOYSA-N	spectral_library_annotation
21746	6-Quinolinol, 6-Hydroxyquinoline, Quinolin-6-ol	[M+H]+	0.812	146.06		C9H7NO	c1cc2cc(ccc2nc1)O	InChI=1S/C9H7NO/c11-8-3-4-9-7(6-8)2-1-5-10-9/h1-6,11H	OVYWMEWYEJLIER-UHFFFAOYSA-N	spectral_library_annotation
21746	8-Hydroxyquinoline, quinolin-8-ol	[M+H]+	0.798	146.06		C9H7NO	OC1=CC=CC2=CC=CN=C12	InChI=1S/C9H7NO/c11-8-5-1-3-7-4-2-6-10-9(7)8/h1-6,11H	MCJGNVYPOGVAJF-UHFFFAOYSA-N	spectral_library_annotation
21746	2-Hydroxyquinoline, 1H-quinolin-2-one	[M+H]+	0.735	146.06		C9H7NO	OC1=NC2=CC=CC=C2C=C1	InChI=1S/C9H7NO/c11-9-6-5-7-3-1-2-4-8(7)10-9/h1-6H,(H,10,11)	LISFMEBWQUVKPJ-UHFFFAOYSA-N	spectral_library_annotation
21746	4-Hydroxyquinoline, 1H-quinolin-4-one	[M+H]+	0.735	146.06		C9H7NO	OC1=CC=NC2=CC=CC=C12	InChI=1S/C9H7NO/c11-9-5-6-10-8-4-2-1-3-7(8)9/h1-6H,(H,10,11)	PMZDQRJGMBOQBF-UHFFFAOYSA-N	spectral_library_annotation
21776	INDOLE-3-ETHANOL	[M-H2O+H]+	0.884	144.08		C10H11NO	OCCC1=CNC2=CC=CC=C12	InChI=1S/C10H11NO/c12-6-5-8-7-11-10-4-2-1-3-9(8)10/h1-4,7,11-12H,5-6H2	MBBOMCVGYCRMEA-UHFFFAOYSA-N	spectral_library_annotation
21776	tryptophol	[M-H2O+H]+	0.857	144.08		C10H11NO	C1=CC=C2C(=C1)C(=CN2)CCO	InChI=1S/C10H11NO/c12-6-5-8-7-11-10-4-2-1-3-9(8)10/h1-4,7,11-12H,5-6H2	MBBOMCVGYCRMEA-UHFFFAOYSA-N	spectral_library_annotation
21776	tryptophol	[M-H2O+H]+	0.832	144.08		C10H11NO	C1=CC=C2C(=C1)C(=CN2)CCO	InChI=1S/C10H11NO/c12-6-5-8-7-11-10-4-2-1-3-9(8)10/h1-4,7,11-12H,5-6H2	MBBOMCVGYCRMEA-UHFFFAOYSA-N	spectral_library_annotation
21776	tryptophol	[M-H2O+H]+	0.748	144.08		C10H11NO	C1=CC=C2C(=C1)C(=CN2)CCO	InChI=1S/C10H11NO/c12-6-5-8-7-11-10-4-2-1-3-9(8)10/h1-4,7,11-12H,5-6H2	MBBOMCVGYCRMEA-UHFFFAOYSA-N	spectral_library_annotation
21792	TRYPTOPHAN		0.76	188.071						spectral_library_annotation
21812	1,5-Naphthalenediamine, naphthalene-1,5-diamine	[M+H]+	0.791	159.092		C10H10N2	NC1=CC=CC2=C(N)C=CC=C12	InChI=1S/C10H10N2/c11-9-5-1-3-7-8(9)4-2-6-10(7)12/h1-6H,11-12H2	KQSABULTKYLFEV-UHFFFAOYSA-N	spectral_library_annotation
21812	1,5-Naphthalenediamine, naphthalene-1,5-diamine	[M+H]+	0.768	159.092		C10H10N2	NC1=CC=CC2=C(N)C=CC=C12	InChI=1S/C10H10N2/c11-9-5-1-3-7-8(9)4-2-6-10(7)12/h1-6H,11-12H2	KQSABULTKYLFEV-UHFFFAOYSA-N	spectral_library_annotation
21812	1,5-Naphthalenediamine, naphthalene-1,5-diamine	[M+H]+	0.766	159.092		C10H10N2	NC1=CC=CC2=C(N)C=CC=C12	InChI=1S/C10H10N2/c11-9-5-1-3-7-8(9)4-2-6-10(7)12/h1-6H,11-12H2	KQSABULTKYLFEV-UHFFFAOYSA-N	spectral_library_annotation
21812	1,5-Naphthalenediamine, naphthalene-1,5-diamine	[M+H]+	0.757	159.092		C10H10N2	NC1=CC=CC2=C(N)C=CC=C12	InChI=1S/C10H10N2/c11-9-5-1-3-7-8(9)4-2-6-10(7)12/h1-6H,11-12H2	KQSABULTKYLFEV-UHFFFAOYSA-N	spectral_library_annotation
22959	N-ACETYL-METHIONINE	[M-H]-	0.869	190.054		C7H13NO3S	O=C(O)C(N=C(O)C)CCSC	InChI=1S/C7H13NO3S/c1-5(9)8-6(7(10)11)3-4-12-2/h6H,3-4H2,1-2H3,(H,8,9)(H,10,11)	XUYPXLNMDZIRQH-UHFFFAOYSA-N	spectral_library_annotation
22959	N-Acetyl-methionine	[M-H]-	0.856	190.054	3.31732	C7H13NO3S	CC(=O)NC(CCSC)C(=O)O			spectral_library_annotation
22959	N-ACETYL-METHIONINE	[M-H]-	0.738	190.054		C7H13NO3S	O=C(O)C(N=C(O)C)CCSC	InChI=1S/C7H13NO3S/c1-5(9)8-6(7(10)11)3-4-12-2/h6H,3-4H2,1-2H3,(H,8,9)(H,10,11)	XUYPXLNMDZIRQH-UHFFFAOYSA-N	spectral_library_annotation
23029	gamma-Glutamylleucine	[M+H]+	0.979	261.144	8.01312	C11H20N2O5	O=C(O)C(N=C(O)CCC(N)C(=O)O)CC(C)C	InChI=1S/C11H20N2O5/c1-6(2)5-8(11(17)18)13-9(14)4-3-7(12)10(15)16/h6-8H,3-5,12H2,1-2H3,(H,13,14)(H,15,16)(H,17,18)/t7-,8-/m0/s1	MYFMARDICOWMQP-YUMQZZPRSA-N	spectral_library_annotation
23205	Butadiene (Hydration, Reduction, Acetylation, Ornitine Conjugation)	[M+H]+	0.806	231.17	1.7858					spectral_library_annotation
23205	Ethyl acetate (Nitro Reduction, Oxidation, Acetylation, Ornitine Conjugation)	[M+H]+	0.735	231.17	1.5379					spectral_library_annotation
24220	6-Quinolinol, 6-Hydroxyquinoline, Quinolin-6-ol	[M+H]+	0.966	146.06		C9H7NO	c1cc2cc(ccc2nc1)O	InChI=1S/C9H7NO/c11-8-3-4-9-7(6-8)2-1-5-10-9/h1-6,11H	OVYWMEWYEJLIER-UHFFFAOYSA-N	spectral_library_annotation
24220	8-Hydroxyquinoline, quinolin-8-ol	[M+H]+	0.958	146.06		C9H7NO	OC1=CC=CC2=CC=CN=C12	InChI=1S/C9H7NO/c11-8-5-1-3-7-4-2-6-10-9(7)8/h1-6,11H	MCJGNVYPOGVAJF-UHFFFAOYSA-N	spectral_library_annotation
24220	8-Hydroxyquinoline, quinolin-8-ol	[M+H]+	0.948	146.06		C9H7NO	OC1=CC=CC2=CC=CN=C12	InChI=1S/C9H7NO/c11-8-5-1-3-7-4-2-6-10-9(7)8/h1-6,11H	MCJGNVYPOGVAJF-UHFFFAOYSA-N	spectral_library_annotation
24220	4-Hydroxyquinoline	[M+H]+	0.92	146.06	1.69245	C9H7NO	O=C1C=CNC=2C=CC=CC12	InChI=1S/C9H7NO/c11-9-5-6-10-8-4-2-1-3-7(8)9/h1-6H,(H,10,11)	PMZDQRJGMBOQBF-UHFFFAOYSA-N	spectral_library_annotation
24220	4-Hydroxyquinoline	[M+H]+	0.911	146.06	2.93205	C9H7NO	O=C1C=CNC2=CC=CC=C12	InChI=1S/C9H7NO/c11-9-5-6-10-8-4-2-1-3-7(8)9/h1-6H,(H,10,11)	PMZDQRJGMBOQBF-UHFFFAOYSA-N	spectral_library_annotation
24220	2-Hydroxyquinoline, 1H-quinolin-2-one	[M+H]+	0.879	146.06		C9H7NO	OC1=NC2=CC=CC=C2C=C1	InChI=1S/C9H7NO/c11-9-6-5-7-3-1-2-4-8(7)10-9/h1-6H,(H,10,11)	LISFMEBWQUVKPJ-UHFFFAOYSA-N	spectral_library_annotation
24220	4-Hydroxyquinoline, 1H-quinolin-4-one	[M+H]+	0.879	146.06		C9H7NO	OC1=CC=NC2=CC=CC=C12	InChI=1S/C9H7NO/c11-9-5-6-10-8-4-2-1-3-7(8)9/h1-6H,(H,10,11)	PMZDQRJGMBOQBF-UHFFFAOYSA-N	spectral_library_annotation
24220	2-Hydroxyquinoline, 1H-quinolin-2-one	[M+H]+	0.879	146.06		C9H7NO	OC1=NC2=CC=CC=C2C=C1	InChI=1S/C9H7NO/c11-9-6-5-7-3-1-2-4-8(7)10-9/h1-6H,(H,10,11)	LISFMEBWQUVKPJ-UHFFFAOYSA-N	spectral_library_annotation
24220	4-Hydroxyquinoline, 1H-quinolin-4-one	[M+H]+	0.879	146.06		C9H7NO	OC1=CC=NC2=CC=CC=C12	InChI=1S/C9H7NO/c11-9-5-6-10-8-4-2-1-3-7(8)9/h1-6H,(H,10,11)	PMZDQRJGMBOQBF-UHFFFAOYSA-N	spectral_library_annotation
24220	2-Hydroxyquinoline, 1H-quinolin-2-one	[M+H]+	0.878	146.06		C9H7NO	OC1=NC2=CC=CC=C2C=C1	InChI=1S/C9H7NO/c11-9-6-5-7-3-1-2-4-8(7)10-9/h1-6H,(H,10,11)	LISFMEBWQUVKPJ-UHFFFAOYSA-N	spectral_library_annotation
24224	5-HYDROXYINDOLEACETATE	[M+H]+	0.862	192.066		C10H9NO3	OC(=O)CC1=CNC2=CC=C(O)C=C12	InChI=1S/C10H9NO3/c12-7-1-2-9-8(4-7)6(5-11-9)3-10(13)14/h1-2,4-5,11-12H,3H2,(H,13,14)	DUUGKQCEGZLZNO-UHFFFAOYSA-N	spectral_library_annotation
24224	5-HYDROXYINDOLEACETATE	[M+H]+	0.862	192.066			OC(=O)CC1=CNC2=CC=C(O)C=C12	"InChI=1S/C10H9NO3/c12-7-1-2-9-8(4-7)6(5-11-9)3-10(13)14/h1-2,4-5,11-12H,3H2,(H,13,14)"	N/A	spectral_library_annotation
24224	5-Hydroxy-3-indoleacetic acid	[M+H]+	0.838	192.065	1.77507	C10H9NO3	O=C(O)CC1=CNC=2C=CC(O)=CC21	InChI=1S/C10H9NO3/c12-7-1-2-9-8(4-7)6(5-11-9)3-10(13)14/h1-2,4-5,11-12H,3H2,(H,13,14)	DUUGKQCEGZLZNO-UHFFFAOYSA-N	spectral_library_annotation
24224	5-Hydroxyindole-3-acetic acid, 2-(5-hydroxy-1H-indol-3-yl)acetic acid	[M+H]+	0.835	192.065		C10H9NO3	OC(=O)CC1=CNC2=C1C=C(O)C=C2	InChI=1S/C10H9NO3/c12-7-1-2-9-8(4-7)6(5-11-9)3-10(13)14/h1-2,4-5,11-12H,3H2,(H,13,14)	DUUGKQCEGZLZNO-UHFFFAOYSA-N	spectral_library_annotation
24224	5-HYDROXYINDOLEACETATE - 40.0 eV	[M+H]+	0.825	192.066			OC(=O)CC1=CNC2=CC=C(O)C=C12	N/A	N/A	spectral_library_annotation
24224	5-HYDROXYINDOLEACETATE - 30.0 eV	[M+H]+	0.823	192.066			OC(=O)CC1=CNC2=CC=C(O)C=C12	N/A	N/A	spectral_library_annotation
24224	5-HYDROXYINDOLEACETATE - 20.0 eV	[M+H]+	0.8	192.066			OC(=O)CC1=CNC2=CC=C(O)C=C12	N/A	N/A	spectral_library_annotation
24224	5-HYDROXYINDOLEACETATE - 50.0 eV	[M+H]+	0.795	192.066			OC(=O)CC1=CNC2=CC=C(O)C=C12	N/A	N/A	spectral_library_annotation
24224	5-Hydroxyindole-3-acetic acid, 2-(5-hydroxy-1H-indol-3-yl)acetic acid	[M+H]+	0.765	192.065		C10H9NO3	OC(=O)CC1=CNC2=C1C=C(O)C=C2	InChI=1S/C10H9NO3/c12-7-1-2-9-8(4-7)6(5-11-9)3-10(13)14/h1-2,4-5,11-12H,3H2,(H,13,14)	DUUGKQCEGZLZNO-UHFFFAOYSA-N	spectral_library_annotation
24224	5-HYDROXYINDOLEACETATE - 60.0 eV	[M+H]+	0.757	192.066			OC(=O)CC1=CNC2=CC=C(O)C=C12	N/A	N/A	spectral_library_annotation
25243	Jineol	[M+H]+	0.906	162.055	1.49	C9H7NO2	Oc1cnc2c(O)cccc2c1		IGDFDIZIHMFYGR-UHFFFAOYSA-N	spectral_library_annotation
25243	2,8-Quinolinediol	[M+H]+	0.869	162.055	1.52718	C9H7NO2	OC=1N=C2C(O)=CC=CC2=CC1	InChI=1S/C9H7NO2/c11-7-3-1-2-6-4-5-8(12)10-9(6)7/h1-5,11H,(H,10,12)	ZXZKYYHTWHJHFT-UHFFFAOYSA-N	spectral_library_annotation
25243	2,8-Quinolinediol	[M+H]+	0.818	162.055	1.60263	C9H7NO2	OC=1N=C2C(O)=CC=CC2=CC1	InChI=1S/C9H7NO2/c11-7-3-1-2-6-4-5-8(12)10-9(6)7/h1-5,11H,(H,10,12)	ZXZKYYHTWHJHFT-UHFFFAOYSA-N	spectral_library_annotation
25243	Indole-3-carboxylic acid	[M+H]+	0.762	162.055	1.406	C9H7NO2	O=C(O)C1=CNC=2C=CC=CC21	InChI=1S/C9H7NO2/c11-9(12)7-5-10-8-4-2-1-3-6(7)8/h1-5,10H,(H,11,12)	KMAKOBLIOCQGJP-UHFFFAOYSA-N	spectral_library_annotation
25243	INDOLE-3-CARBOXYLIC ACID	[M+H]+	0.726	162.055		C9H7NO2	O=C(O)C1=CNC=2C=CC=CC21	InChI=1S/C9H7NO2/c11-9(12)7-5-10-8-4-2-1-3-6(7)8/h1-5,10H,(H,11,12)	KMAKOBLIOCQGJP-UHFFFAOYSA-N	spectral_library_annotation
25610	8-Hydroxyquinoline, quinolin-8-ol	[M+H]+	0.985	146.06		C9H7NO	OC1=CC=CC2=CC=CN=C12	InChI=1S/C9H7NO/c11-8-5-1-3-7-4-2-6-10-9(7)8/h1-6,11H	MCJGNVYPOGVAJF-UHFFFAOYSA-N	spectral_library_annotation
25610	8-Hydroxyquinoline, quinolin-8-ol	[M+H]+	0.976	146.06		C9H7NO	OC1=CC=CC2=CC=CN=C12	InChI=1S/C9H7NO/c11-8-5-1-3-7-4-2-6-10-9(7)8/h1-6,11H	MCJGNVYPOGVAJF-UHFFFAOYSA-N	spectral_library_annotation
25610	6-Quinolinol, 6-Hydroxyquinoline, Quinolin-6-ol	[M+H]+	0.963	146.06		C9H7NO	c1cc2cc(ccc2nc1)O	InChI=1S/C9H7NO/c11-8-3-4-9-7(6-8)2-1-5-10-9/h1-6,11H	OVYWMEWYEJLIER-UHFFFAOYSA-N	spectral_library_annotation
25610	Isoquinolone, 1-Hydroxyisoquinoline, 2H-isoquinolin-1-one	[M+H]+	0.951	146.06		C9H7NO	c1ccc2c(c1)ccnc2O	InChI=1S/C9H7NO/c11-9-8-4-2-1-3-7(8)5-6-10-9/h1-6H,(H,10,11)	VDBNYAPERZTOOF-UHFFFAOYSA-N	spectral_library_annotation
25610	4-Hydroxyquinoline	[M+H]+	0.937	146.06	1.69245	C9H7NO	O=C1C=CNC=2C=CC=CC12	InChI=1S/C9H7NO/c11-9-5-6-10-8-4-2-1-3-7(8)9/h1-6H,(H,10,11)	PMZDQRJGMBOQBF-UHFFFAOYSA-N	spectral_library_annotation
25610	4-Hydroxyquinoline	[M+H]+	0.936	146.06	2.93205	C9H7NO	O=C1C=CNC2=CC=CC=C12	InChI=1S/C9H7NO/c11-9-5-6-10-8-4-2-1-3-7(8)9/h1-6H,(H,10,11)	PMZDQRJGMBOQBF-UHFFFAOYSA-N	spectral_library_annotation
25610	2-Hydroxyquinoline, 1H-quinolin-2-one	[M+H]+	0.913	146.06		C9H7NO	OC1=NC2=CC=CC=C2C=C1	InChI=1S/C9H7NO/c11-9-6-5-7-3-1-2-4-8(7)10-9/h1-6H,(H,10,11)	LISFMEBWQUVKPJ-UHFFFAOYSA-N	spectral_library_annotation
25610	4-Hydroxyquinoline, 1H-quinolin-4-one	[M+H]+	0.913	146.06		C9H7NO	OC1=CC=NC2=CC=CC=C12	InChI=1S/C9H7NO/c11-9-5-6-10-8-4-2-1-3-7(8)9/h1-6H,(H,10,11)	PMZDQRJGMBOQBF-UHFFFAOYSA-N	spectral_library_annotation
25610	2-Hydroxyquinoline, 1H-quinolin-2-one	[M+H]+	0.903	146.06		C9H7NO	OC1=NC2=CC=CC=C2C=C1	InChI=1S/C9H7NO/c11-9-6-5-7-3-1-2-4-8(7)10-9/h1-6H,(H,10,11)	LISFMEBWQUVKPJ-UHFFFAOYSA-N	spectral_library_annotation
25610	4-Hydroxyquinoline, 1H-quinolin-4-one	[M+H]+	0.903	146.06		C9H7NO	OC1=CC=NC2=CC=CC=C12	InChI=1S/C9H7NO/c11-9-5-6-10-8-4-2-1-3-7(8)9/h1-6H,(H,10,11)	PMZDQRJGMBOQBF-UHFFFAOYSA-N	spectral_library_annotation
25985	Isovalerylcarnitine - 30.00 eV	[M+H]+	0.858	246.17			CC(C)CC(=O)OC(CC([O-])=O)C[N+](C)(C)C	N/A	N/A	spectral_library_annotation
25985	Isovalerylcarnitine - 20.00 eV	[M+H]+	0.857	246.17			CC(C)CC(=O)OC(CC([O-])=O)C[N+](C)(C)C	N/A	N/A	spectral_library_annotation
25985	Valeryl-carnitine; AIF; CE10; MS2Dec	[M+H]+	0.857	246.17	2.97742	C12H23NO4	O=C([O-])CC(OC(=O)CCCC)C[N+](C)(C)C	InChI=1S/C12H23NO4/c1-5-6-7-12(16)17-10(8-11(14)15)9-13(2,3)4/h10H,5-9H2,1-4H3/t10-/m1/s1	VSNFQQXVMPSASB-SNVBAGLBSA-N	spectral_library_annotation
25985	Valeryl-carnitine; AIF; CE10; CorrDec	[M+H]+	0.85	246.17	2.98194	C12H23NO4	O=C([O-])CC(OC(=O)CCCC)C[N+](C)(C)C	InChI=1S/C12H23NO4/c1-5-6-7-12(16)17-10(8-11(14)15)9-13(2,3)4/h10H,5-9H2,1-4H3/t10-/m1/s1	VSNFQQXVMPSASB-SNVBAGLBSA-N	spectral_library_annotation
25985	Isovalerylcarnitine - 40.00 eV	[M+H]+	0.759	246.17			CC(C)CC(=O)OC(CC([O-])=O)C[N+](C)(C)C	N/A	N/A	spectral_library_annotation
26133	Hippuric acid, 2-benzamidoacetic acid	[M+H]+	0.876	180.065		C9H9NO3	OC(=O)CNC(=O)c1ccccc1	InChI=1S/C9H9NO3/c11-8(12)6-10-9(13)7-4-2-1-3-5-7/h1-5H,6H2,(H,10,13)(H,11,12)	QIAFMBKCNZACKA-UHFFFAOYSA-N	spectral_library_annotation
26133	HIPPURATE - 20.0 eV	[M+H]+	0.875	180.066			OC(=O)CNC(=O)C1=CC=CC=C1	N/A	N/A	spectral_library_annotation
26133	HIPPURATE - 20.0 eV	[M+H]+	0.875	180.066			OC(=O)CNC(=O)C1=CC=CC=C1	N/A	N/A	spectral_library_annotation
26133	HIPPURATE - 30.0 eV	[M+H]+	0.872	180.066			OC(=O)CNC(=O)C1=CC=CC=C1	N/A	N/A	spectral_library_annotation
26133	HIPPURATE - 30.0 eV	[M+H]+	0.872	180.066			OC(=O)CNC(=O)C1=CC=CC=C1	N/A	N/A	spectral_library_annotation
26133	HIPPURIC ACID	[M+H]+	0.851	180.066		C9H9NO3	O=C(O)CN=C(O)C=1C=CC=CC1	InChI=1S/C9H9NO3/c11-8(12)6-10-9(13)7-4-2-1-3-5-7/h1-5H,6H2,(H,10,13)(H,11,12)	QIAFMBKCNZACKA-UHFFFAOYSA-N	spectral_library_annotation
26133	HIPPURATE - 40.0 eV	[M+H]+	0.847	180.066			OC(=O)CNC(=O)C1=CC=CC=C1	N/A	N/A	spectral_library_annotation
26133	HIPPURATE - 40.0 eV	[M+H]+	0.847	180.066			OC(=O)CNC(=O)C1=CC=CC=C1	N/A	N/A	spectral_library_annotation
26133	HIPPURATE - 50.0 eV	[M+H]+	0.845	180.066			OC(=O)CNC(=O)C1=CC=CC=C1	N/A	N/A	spectral_library_annotation
26133	HIPPURATE - 50.0 eV	[M+H]+	0.845	180.066			OC(=O)CNC(=O)C1=CC=CC=C1	N/A	N/A	spectral_library_annotation
26720	Lycopsamine N-oxide, [(7R,8R)-7-hydroxy-4-oxido-5,6,7,8-tetrahydro-3H-pyrrolizin-4-ium-1-yl]methyl (2S)-2-hydroxy-2-[(1S)-1-hydroxyethyl]-3-methylbutanoate	[M+H]+	0.739	316.175		C15H25NO6	C[C@@H]([C@@](C(C)C)(C(=O)OCC1=CC[N+]2([C@H]1[C@@H](CC2)O)[O-])O)O	InChI=1S/C15H25NO6/c1-9(2)15(20,10(3)17)14(19)22-8-11-4-6-16(21)7-5-12(18)13(11)16/h4,9-10,12-13,17-18,20H,5-8H2,1-3H3/t10-,12+,13+,15-,16?/m0/s1	DNAWGBOKUFFVMB-FVZLBROTSA-N	spectral_library_annotation
26720	Intermedine N-oxide, [(7R,8R)-7-hydroxy-4-oxido-5,6,7,8-tetrahydro-3H-pyrrolizin-4-ium-1-yl]methyl (2S)-2-hydroxy-2-[(1R)-1-hydroxyethyl]-3-methylbutanoate	[M+H]+	0.732	316.175		C15H25NO6	C[C@H]([C@@](C(C)C)(C(=O)OCC1=CC[N+]2([C@H]1[C@@H](CC2)O)[O-])O)O	InChI=1S/C15H25NO6/c1-9(2)15(20,10(3)17)14(19)22-8-11-4-6-16(21)7-5-12(18)13(11)16/h4,9-10,12-13,17-18,20H,5-8H2,1-3H3/t10-,12-,13-,15+,16?/m1/s1	DNAWGBOKUFFVMB-JXSDSIQZSA-N	spectral_library_annotation
27603	Isovalerylcarnitine - 30.00 eV	[M+H]+	0.799	246.17			CC(C)CC(=O)OC(CC([O-])=O)C[N+](C)(C)C	N/A	N/A	spectral_library_annotation
27603	Isovalerylcarnitine - 20.00 eV	[M+H]+	0.798	246.17			CC(C)CC(=O)OC(CC([O-])=O)C[N+](C)(C)C	N/A	N/A	spectral_library_annotation
27603	Valeryl-carnitine; AIF; CE10; MS2Dec	[M+H]+	0.795	246.17	2.97742	C12H23NO4	O=C([O-])CC(OC(=O)CCCC)C[N+](C)(C)C	InChI=1S/C12H23NO4/c1-5-6-7-12(16)17-10(8-11(14)15)9-13(2,3)4/h10H,5-9H2,1-4H3/t10-/m1/s1	VSNFQQXVMPSASB-SNVBAGLBSA-N	spectral_library_annotation
27603	Valeryl-carnitine; AIF; CE10; CorrDec	[M+H]+	0.788	246.17	2.98194	C12H23NO4	O=C([O-])CC(OC(=O)CCCC)C[N+](C)(C)C	InChI=1S/C12H23NO4/c1-5-6-7-12(16)17-10(8-11(14)15)9-13(2,3)4/h10H,5-9H2,1-4H3/t10-/m1/s1	VSNFQQXVMPSASB-SNVBAGLBSA-N	spectral_library_annotation
27603	Isovalerylcarnitine - 40.00 eV	[M+H]+	0.701	246.17			CC(C)CC(=O)OC(CC([O-])=O)C[N+](C)(C)C	N/A	N/A	spectral_library_annotation
29066	PHENYLACETYLGLYCINE	[M+H]+	0.728	194.081		C10H11NO3	O=C(O)CN=C(O)CC=1C=CC=CC1	InChI=1S/C10H11NO3/c12-9(11-7-10(13)14)6-8-4-2-1-3-5-8/h1-5H,6-7H2,(H,11,12)(H,13,14)	UTYVDVLMYQPLQB-UHFFFAOYSA-N	spectral_library_annotation
30224	(2-oxo-2,3-dihydro-1H-indol-3-yl)acetic acid	[M+H]+	0.883	192.065	2.01908	C10H9NO3	O=C(O)CC1C(O)=NC=2C=CC=CC21	InChI=1S/C10H9NO3/c12-9(13)5-7-6-3-1-2-4-8(6)11-10(7)14/h1-4,7H,5H2,(H,11,14)(H,12,13)	ILGMGHZPXRDCCS-UHFFFAOYSA-N	spectral_library_annotation
30224	5-HYDROXYINDOLEACETATE - 40.0 eV	[M+H]+	0.805	192.066			OC(=O)CC1=CNC2=CC=C(O)C=C12	N/A	N/A	spectral_library_annotation
30224	5-HYDROXYINDOLEACETATE - 50.0 eV	[M+H]+	0.799	192.066			OC(=O)CC1=CNC2=CC=C(O)C=C12	N/A	N/A	spectral_library_annotation
30224	5-HYDROXYINDOLEACETATE - 60.0 eV	[M+H]+	0.781	192.066			OC(=O)CC1=CNC2=CC=C(O)C=C12	N/A	N/A	spectral_library_annotation
30224	5-HYDROXYINDOLEACETATE - 70.0 eV	[M+H]+	0.758	192.066			OC(=O)CC1=CNC2=CC=C(O)C=C12	N/A	N/A	spectral_library_annotation
30224	5-HYDROXYINDOLEACETATE	[M+H]+	0.728	192.066		C10H9NO3	O=C(O)CC1=CNC=2C=CC(O)=CC21	InChI=1S/C10H9NO3/c12-7-1-2-9-8(4-7)6(5-11-9)3-10(13)14/h1-2,4-5,11-12H,3H2,(H,13,14)	DUUGKQCEGZLZNO-UHFFFAOYSA-N	spectral_library_annotation
30224	5-HYDROXYINDOLEACETATE	[M+H]+	0.716	192.066		C10H9NO3	C1=CC2=C(C=C1O)C(=CN2)CC(=O)O	InChI=1S/C10H9NO3/c12-7-1-2-9-8(4-7)6(5-11-9)3-10(13)14/h1-2,4-5,11-12H,3H2,(H,13,14)	DUUGKQCEGZLZNO-UHFFFAOYSA-N	spectral_library_annotation
30224	5-HYDROXYINDOLEACETATE - 20.0 eV	[M+H]+	0.708	192.066			OC(=O)CC1=CNC2=CC=C(O)C=C12	N/A	N/A	spectral_library_annotation
30384	8-Hydroxyquinoline, quinolin-8-ol	[M+H]+	0.99	146.06		C9H7NO	OC1=CC=CC2=CC=CN=C12	InChI=1S/C9H7NO/c11-8-5-1-3-7-4-2-6-10-9(7)8/h1-6,11H	MCJGNVYPOGVAJF-UHFFFAOYSA-N	spectral_library_annotation
30384	8-Hydroxyquinoline, quinolin-8-ol	[M+H]+	0.972	146.06		C9H7NO	OC1=CC=CC2=CC=CN=C12	InChI=1S/C9H7NO/c11-8-5-1-3-7-4-2-6-10-9(7)8/h1-6,11H	MCJGNVYPOGVAJF-UHFFFAOYSA-N	spectral_library_annotation
30384	6-Quinolinol, 6-Hydroxyquinoline, Quinolin-6-ol	[M+H]+	0.959	146.06		C9H7NO	c1cc2cc(ccc2nc1)O	InChI=1S/C9H7NO/c11-8-3-4-9-7(6-8)2-1-5-10-9/h1-6,11H	OVYWMEWYEJLIER-UHFFFAOYSA-N	spectral_library_annotation
30384	4-Hydroxyquinoline	[M+H]+	0.918	146.06	1.69245	C9H7NO	O=C1C=CNC=2C=CC=CC12	InChI=1S/C9H7NO/c11-9-5-6-10-8-4-2-1-3-7(8)9/h1-6H,(H,10,11)	PMZDQRJGMBOQBF-UHFFFAOYSA-N	spectral_library_annotation
30384	4-Hydroxyquinoline	[M+H]+	0.917	146.06	2.93205	C9H7NO	O=C1C=CNC2=CC=CC=C12	InChI=1S/C9H7NO/c11-9-5-6-10-8-4-2-1-3-7(8)9/h1-6H,(H,10,11)	PMZDQRJGMBOQBF-UHFFFAOYSA-N	spectral_library_annotation
30384	2-Hydroxyquinoline, 1H-quinolin-2-one	[M+H]+	0.904	146.06		C9H7NO	OC1=NC2=CC=CC=C2C=C1	InChI=1S/C9H7NO/c11-9-6-5-7-3-1-2-4-8(7)10-9/h1-6H,(H,10,11)	LISFMEBWQUVKPJ-UHFFFAOYSA-N	spectral_library_annotation
30384	4-Hydroxyquinoline, 1H-quinolin-4-one	[M+H]+	0.904	146.06		C9H7NO	OC1=CC=NC2=CC=CC=C12	InChI=1S/C9H7NO/c11-9-5-6-10-8-4-2-1-3-7(8)9/h1-6H,(H,10,11)	PMZDQRJGMBOQBF-UHFFFAOYSA-N	spectral_library_annotation
30384	2-Hydroxyquinoline, 1H-quinolin-2-one	[M+H]+	0.888	146.06		C9H7NO	OC1=NC2=CC=CC=C2C=C1	InChI=1S/C9H7NO/c11-9-6-5-7-3-1-2-4-8(7)10-9/h1-6H,(H,10,11)	LISFMEBWQUVKPJ-UHFFFAOYSA-N	spectral_library_annotation
30384	4-Hydroxyquinoline, 1H-quinolin-4-one	[M+H]+	0.888	146.06		C9H7NO	OC1=CC=NC2=CC=CC=C12	InChI=1S/C9H7NO/c11-9-5-6-10-8-4-2-1-3-7(8)9/h1-6H,(H,10,11)	PMZDQRJGMBOQBF-UHFFFAOYSA-N	spectral_library_annotation
30384	2-Hydroxyquinoline, 1H-quinolin-2-one	[M+H]+	0.884	146.06		C9H7NO	OC1=NC2=CC=CC=C2C=C1	InChI=1S/C9H7NO/c11-9-6-5-7-3-1-2-4-8(7)10-9/h1-6H,(H,10,11)	LISFMEBWQUVKPJ-UHFFFAOYSA-N	spectral_library_annotation
30641	1,2,3-Trimethylbenzene (Hydration, Oxidation, Cysteine Conjugation 2)	[M+H]+	0.922	276.126	6.86716					spectral_library_annotation
30915	N-Acetylleucine	[M+H]+	0.86	174.113	1.52334	C8H15NO3	CC(C)CC(C(=O)O)NC(=O)C			spectral_library_annotation
30915	N-ACETYL-L-LEUCINE - 40.00 eV	[M+H]+	0.772	174.112			CC(C)C[C@H](NC(C)=O)C(O)=O	N/A	N/A	spectral_library_annotation
30915	N-ACETYL-L-LEUCINE - 50.00 eV	[M+H]+	0.739	174.112			CC(C)C[C@H](NC(C)=O)C(O)=O	N/A	N/A	spectral_library_annotation
30915	N-Acetylleucine	[M+H]+	0.724	174.112	2.29193	C8H15NO3	O=C(O)C(N=C(O)C)CC(C)C	InChI=1S/C8H15NO3/c1-5(2)4-7(8(11)12)9-6(3)10/h5,7H,4H2,1-3H3,(H,9,10)(H,11,12)/t7-/m0/s1	WXNXCEHXYPACJF-ZETCQYMHSA-N	spectral_library_annotation
30915	N-ACETYL-L-LEUCINE - 20.00 eV	[M+H]+	0.723	174.112			CC(C)C[C@H](NC(C)=O)C(O)=O	N/A	N/A	spectral_library_annotation
32012	SEBACATE	[M+Na]+	0.811	225.11		C10H18O4	C(CCCCC(=O)O)CCCC(=O)O	InChI=1S/C10H18O4/c11-9(12)7-5-3-1-2-4-6-8-10(13)14/h1-8H2,(H,11,12)(H,13,14)	CXMXRPHRNRROMY-UHFFFAOYSA-N	spectral_library_annotation
32012	SEBACATE	[M+Na]+	0.811	225.11			C(CCCCC(=O)O)CCCC(=O)O	"InChI=1S/C10H18O4/c11-9(12)7-5-3-1-2-4-6-8-10(13)14/h1-8H2,(H,11,12)(H,13,14)"	N/A	spectral_library_annotation
32162	Methimazole (Reduction, Glucuronide Conjugation, Glycine Conjugation)	[M-H]-	0.945	348.086	7.81738					spectral_library_annotation
32444	P-Coumaric acid	[M+H]+	0.965	165.055	3.30177	C9H8O3	O=C(O)C=CC1=CC=C(O)C=C1		NGSWKAQJJWESNS-ZZXKWVIFSA-N	spectral_library_annotation
32444	P-Coumaric acid	[M+H]+	0.962	165.055		C9H8O3	C1=CC(=CC=C1C=CC(=O)O)O	InChI=1S/C9H8O3/c10-8-4-1-7(2-5-8)3-6-9(11)12/h1-6,10H,(H,11,12)/b6-3+	NGSWKAQJJWESNS-ZZXKWVIFSA-N	spectral_library_annotation
32444	P-Coumaric acid	[M+H]+	0.962	165.055			C1=CC(=CC=C1C=CC(=O)O)O	InChI=1S/C9H8O3/c10-8-4-1-7(2-5-8)3-6-9(11)12/h1-6,10H,(H,11,12)/b6-3+		spectral_library_annotation
32444	P-COUMARIC ACID	[M+H]+	0.958	165.055		C9H8O3	O=C(O)C=CC1=CC=C(O)C=C1	InChI=1S/C9H8O3/c10-8-4-1-7(2-5-8)3-6-9(11)12/h1-6,10H,(H,11,12)/b6-3+	NGSWKAQJJWESNS-ZZXKWVIFSA-N	spectral_library_annotation
32444	4-Coumaric acid, p-Coumaric acid, trans-4-hydroxycinnamic acid	[M+H]+	0.957	165.055		C9H8O3	OC(=O)C=Cc(c1)ccc(O)c1	InChI=1S/C9H8O3/c10-8-4-1-7(2-5-8)3-6-9(11)12/h1-6,10H,(H,11,12)/b6-3+	NGSWKAQJJWESNS-ZZXKWVIFSA-N	spectral_library_annotation
32444	4-Coumaric acid, trans-4-hydroxycinnamic acid, (E)-3-(4-hydroxyphenyl)prop-2-enoic acid	[M+H]+	0.957	165.055		C9H8O3	C1=CC(=CC=C1C=CC(=O)O)O	InChI=1/C9H8O3/c10-8-4-1-7(2-5-8)3-6-9(11)12/h1-6,10H,(H,11,12)/b6-3+/f/h11H	NGSWKAQJJWESNS-ZZXKWVIFSA-N	spectral_library_annotation
32444	P-COUMARIC ACID	[M+H]+	0.957	165.055		C9H8O3	O=C(O)C=CC1=CC=C(O)C=C1	InChI=1S/C9H8O3/c10-8-4-1-7(2-5-8)3-6-9(11)12/h1-6,10H,(H,11,12)/b6-3+	NGSWKAQJJWESNS-ZZXKWVIFSA-N	spectral_library_annotation
32444	4-COUMARATE	[M+H]+	0.941	165.055		C9H8O3	OC(=O)\C=C\C1=CC=C(O)C=C1	InChI=1S/C9H8O3/c10-8-4-1-7(2-5-8)3-6-9(11)12/h1-6,10H,(H,11,12)/b6-3+	NGSWKAQJJWESNS-ZZXKWVIFSA-N	spectral_library_annotation
32444	p-Coumaric acid, (E)-3-(4-hydroxyphenyl)prop-2-enoic acid	[M+H]+	0.907	165.055		C9H8O3	c1cc(ccc1/C=C/C(=O)O)O	InChI=1S/C9H8O3/c10-8-4-1-7(2-5-8)3-6-9(11)12/h1-6,10H,(H,11,12)/b6-3+	NGSWKAQJJWESNS-ZZXKWVIFSA-N	spectral_library_annotation
32444	p-Coumaric acid	[M+H]+	0.888	165.054			C1=CC(=CC=C1/C=C/C(=O)O)O	1S/C9H8O3/c10-8-4-1-7(2-5-8)3-6-9(11)12/h1-6,10H,(H,11,12)/b6-3+	NGSWKAQJJWESNS-ZZXKWVIFSA-N	spectral_library_annotation
34711	8-Hydroxyquinoline, quinolin-8-ol	[M+H]+	0.996	146.06		C9H7NO	OC1=CC=CC2=CC=CN=C12	InChI=1S/C9H7NO/c11-8-5-1-3-7-4-2-6-10-9(7)8/h1-6,11H	MCJGNVYPOGVAJF-UHFFFAOYSA-N	spectral_library_annotation
34711	6-Quinolinol, 6-Hydroxyquinoline, Quinolin-6-ol	[M+H]+	0.988	146.06		C9H7NO	c1cc2cc(ccc2nc1)O	InChI=1S/C9H7NO/c11-8-3-4-9-7(6-8)2-1-5-10-9/h1-6,11H	OVYWMEWYEJLIER-UHFFFAOYSA-N	spectral_library_annotation
34711	8-Hydroxyquinoline, quinolin-8-ol	[M+H]+	0.983	146.06		C9H7NO	OC1=CC=CC2=CC=CN=C12	InChI=1S/C9H7NO/c11-8-5-1-3-7-4-2-6-10-9(7)8/h1-6,11H	MCJGNVYPOGVAJF-UHFFFAOYSA-N	spectral_library_annotation
34711	4-Hydroxyquinoline	[M+H]+	0.969	146.06	1.69245	C9H7NO	O=C1C=CNC=2C=CC=CC12	InChI=1S/C9H7NO/c11-9-5-6-10-8-4-2-1-3-7(8)9/h1-6H,(H,10,11)	PMZDQRJGMBOQBF-UHFFFAOYSA-N	spectral_library_annotation
34711	4-Hydroxyquinoline	[M+H]+	0.964	146.06	2.93205	C9H7NO	O=C1C=CNC2=CC=CC=C12	InChI=1S/C9H7NO/c11-9-5-6-10-8-4-2-1-3-7(8)9/h1-6H,(H,10,11)	PMZDQRJGMBOQBF-UHFFFAOYSA-N	spectral_library_annotation
34711	2-Hydroxyquinoline, 1H-quinolin-2-one	[M+H]+	0.926	146.06		C9H7NO	OC1=NC2=CC=CC=C2C=C1	InChI=1S/C9H7NO/c11-9-6-5-7-3-1-2-4-8(7)10-9/h1-6H,(H,10,11)	LISFMEBWQUVKPJ-UHFFFAOYSA-N	spectral_library_annotation
34711	4-Hydroxyquinoline, 1H-quinolin-4-one	[M+H]+	0.926	146.06		C9H7NO	OC1=CC=NC2=CC=CC=C12	InChI=1S/C9H7NO/c11-9-5-6-10-8-4-2-1-3-7(8)9/h1-6H,(H,10,11)	PMZDQRJGMBOQBF-UHFFFAOYSA-N	spectral_library_annotation
34711	2-Hydroxyquinoline, 1H-quinolin-2-one	[M+H]+	0.926	146.06		C9H7NO	OC1=NC2=CC=CC=C2C=C1	InChI=1S/C9H7NO/c11-9-6-5-7-3-1-2-4-8(7)10-9/h1-6H,(H,10,11)	LISFMEBWQUVKPJ-UHFFFAOYSA-N	spectral_library_annotation
34711	4-Hydroxyquinoline, 1H-quinolin-4-one	[M+H]+	0.926	146.06		C9H7NO	OC1=CC=NC2=CC=CC=C12	InChI=1S/C9H7NO/c11-9-5-6-10-8-4-2-1-3-7(8)9/h1-6H,(H,10,11)	PMZDQRJGMBOQBF-UHFFFAOYSA-N	spectral_library_annotation
34711	2-Hydroxyquinoline, 1H-quinolin-2-one	[M+H]+	0.92	146.06		C9H7NO	OC1=NC2=CC=CC=C2C=C1	InChI=1S/C9H7NO/c11-9-6-5-7-3-1-2-4-8(7)10-9/h1-6H,(H,10,11)	LISFMEBWQUVKPJ-UHFFFAOYSA-N	spectral_library_annotation
34949	Possible lac-Ile/Leu	[M+H]+	0.887	204.123						spectral_library_annotation
36248	Phenylalanine	[M+H]+	0.886	166.086		C9H11NO2	C1=CC=C(C=C1)C[C@@H](C(=O)O)N	InChI=1S/C9H11NO2/c10-8(9(11)12)6-7-4-2-1-3-5-7/h1-5,8H,6,10H2,(H,11,12)/t8-/m0/s1	COLNVLDHVKWLRT-QMMMGPOBSA-N	spectral_library_annotation
36248	Phenylalanine	[M+H]+	0.886	166.086			C1=CC=C(C=C1)C[C@@H](C(=O)O)N			spectral_library_annotation
36248	L-Phenylalanine	[M+H]+	0.873	166.086		C9H11NO2	O=C(O)C(N)CC=1C=CC=CC1	InChI=1S/C9H11NO2/c10-8(9(11)12)6-7-4-2-1-3-5-7/h1-5,8H,6,10H2,(H,11,12)/t8-/m0/s1	COLNVLDHVKWLRT-QMMMGPOBSA-N	spectral_library_annotation
36248	PHENYLALANINE	[M+H]+	0.861	166.086		C9H11NO2	O=C(O)C(N)CC=1C=CC=CC1	InChI=1S/C9H11NO2/c10-8(9(11)12)6-7-4-2-1-3-5-7/h1-5,8H,6,10H2,(H,11,12)/t8-/m0/s1	COLNVLDHVKWLRT-QMMMGPOBSA-N	spectral_library_annotation
36248	PHENYLALANINE	[M+H]+	0.861	166.086		C9H11NO2	O=C(O)C(N)CC=1C=CC=CC1	InChI=1S/C9H11NO2/c10-8(9(11)12)6-7-4-2-1-3-5-7/h1-5,8H,6,10H2,(H,11,12)/t8-/m0/s1	COLNVLDHVKWLRT-QMMMGPOBSA-N	spectral_library_annotation
36248	PHENYLALANINE	[M+H]+	0.861	166.086		C9H11NO2	O=C(O)C(N)CC=1C=CC=CC1	InChI=1S/C9H11NO2/c10-8(9(11)12)6-7-4-2-1-3-5-7/h1-5,8H,6,10H2,(H,11,12)/t8-/m0/s1	COLNVLDHVKWLRT-QMMMGPOBSA-N	spectral_library_annotation
36248	PHENYLALANINE	[M+H]+	0.861	166.086		C9H11NO2	O=C(O)C(N)CC=1C=CC=CC1	InChI=1S/C9H11NO2/c10-8(9(11)12)6-7-4-2-1-3-5-7/h1-5,8H,6,10H2,(H,11,12)/t8-/m0/s1	COLNVLDHVKWLRT-QMMMGPOBSA-N	spectral_library_annotation
36248	L-Phenylalanine	[M+H]+	0.86	166.086		C9H11NO2	O=C(O)C(N)CC=1C=CC=CC1	InChI=1S/C9H11NO2/c10-8(9(11)12)6-7-4-2-1-3-5-7/h1-5,8H,6,10H2,(H,11,12)/t8-/m0/s1	COLNVLDHVKWLRT-QMMMGPOBSA-N	spectral_library_annotation
36248	L-Phenylalanine	[M+H]+	0.859	166.086		C9H11NO2	O=C(O)C(N)CC=1C=CC=CC1	InChI=1S/C9H11NO2/c10-8(9(11)12)6-7-4-2-1-3-5-7/h1-5,8H,6,10H2,(H,11,12)/t8-/m0/s1	COLNVLDHVKWLRT-QMMMGPOBSA-N	spectral_library_annotation
36248	PHENYLALANINE	[M+H]+	0.857	166.086		C9H11NO2	N[C@@H](CC1=CC=CC=C1)C(O)=O	InChI=1S/C9H11NO2/c10-8(9(11)12)6-7-4-2-1-3-5-7/h1-5,8H,6,10H2,(H,11,12)/t8-/m0/s1	COLNVLDHVKWLRT-QMMMGPOBSA-N	spectral_library_annotation
36267	N-ACETYL-PHENYLALANINE	[M+H]+	0.958	208.097		C11H13NO3	O=C(O)C(N=C(O)C)CC=1C=CC=CC1	InChI=1S/C11H13NO3/c1-8(13)12-10(11(14)15)7-9-5-3-2-4-6-9/h2-6,10H,7H2,1H3,(H,12,13)(H,14,15)/t10-/m0/s1	CBQJSKKFNMDLON-JTQLQIEISA-N	spectral_library_annotation
36267	N-Acetylphenylalanine	[M+H]+	0.937	208.097	2.71015	C11H13NO3	O=C(O)C(N=C(O)C)CC=1C=CC=CC1	InChI=1S/C11H13NO3/c1-8(13)12-10(11(14)15)7-9-5-3-2-4-6-9/h2-6,10H,7H2,1H3,(H,12,13)(H,14,15)/t10-/m0/s1	CBQJSKKFNMDLON-JTQLQIEISA-N	spectral_library_annotation
36267	N-ACETYL-PHENYLALANINE	[M+H]+	0.922	208.097		C11H13NO3	O=C(O)C(N=C(O)C)CC=1C=CC=CC1	InChI=1S/C11H13NO3/c1-8(13)12-10(11(14)15)7-9-5-3-2-4-6-9/h2-6,10H,7H2,1H3,(H,12,13)(H,14,15)/t10-/m0/s1	CBQJSKKFNMDLON-JTQLQIEISA-N	spectral_library_annotation
36267	N-ACETYL-L-PHENYLALANINE - 30.0 eV	[M+H]+	0.901	208.097			CC(=O)N[C@@H](CC1=CC=CC=C1)C(O)=O	N/A	N/A	spectral_library_annotation
36267	N-ACETYL-L-PHENYLALANINE - 30.0 eV	[M+H]+	0.901	208.097			CC(=O)N[C@@H](CC1=CC=CC=C1)C(O)=O	N/A	N/A	spectral_library_annotation
36267	N-ACETYL-L-PHENYLALANINE - 40.0 eV	[M+H]+	0.879	208.097			CC(=O)N[C@@H](CC1=CC=CC=C1)C(O)=O	N/A	N/A	spectral_library_annotation
36267	N-ACETYL-L-PHENYLALANINE - 40.0 eV	[M+H]+	0.879	208.097			CC(=O)N[C@@H](CC1=CC=CC=C1)C(O)=O	N/A	N/A	spectral_library_annotation
36267	N-ACETYLPHENYLALANINE	[M+H]+	0.872	208.097		C11H13NO3	CC(=O)N[C@@H](CC1=CC=CC=C1)C(O)=O	InChI=1S/C11H13NO3/c1-8(13)12-10(11(14)15)7-9-5-3-2-4-6-9/h2-6,10H,7H2,1H3,(H,12,13)(H,14,15)/t10-/m0/s1	CBQJSKKFNMDLON-JTQLQIEISA-N	spectral_library_annotation
36267	N-ACETYL-L-PHENYLALANINE - 20.0 eV	[M+H]+	0.861	208.097			CC(=O)N[C@@H](CC1=CC=CC=C1)C(O)=O	N/A	N/A	spectral_library_annotation
36267	N-ACETYL-L-PHENYLALANINE - 20.0 eV	[M+H]+	0.861	208.097			CC(=O)N[C@@H](CC1=CC=CC=C1)C(O)=O	N/A	N/A	spectral_library_annotation
36268	PHENYLETHANOLAMINE		0.958	120.081						spectral_library_annotation
36268	PHENYLETHANOLAMINE	[M-H2O+H]+	0.935	120.08		C8H11NO	NCC(O)C1=CC=CC=C1	InChI=1S/C8H11NO/c9-6-8(10)7-4-2-1-3-5-7/h1-5,8,10H,6,9H2	ULSIYEODSMZIPX-UHFFFAOYSA-N	spectral_library_annotation
36268	Indoline, 2,3-dihydro-1H-indole	[M+H]+	0.912	120.081		C8H9N	C1CC2=CC=CC=C2N1	InChI=1S/C8H9N/c1-2-4-8-7(3-1)5-6-9-8/h1-4,9H,5-6H2	LPAGFVYQRIESJQ-UHFFFAOYSA-N	spectral_library_annotation
36360	FERULIC ACID	[M+H]+	0.944	195.065	3.5438	C10H10O4	O=C(O)C=CC1=CC=C(O)C(OC)=C1		KSEBMYQBYZTDHS-HWKANZROSA-N	spectral_library_annotation
36360	FERULIC ACID	[M+H]+	0.924	195.065		C10H10O4	O=C(O)C=CC1=CC=C(O)C(OC)=C1	InChI=1S/C10H10O4/c1-14-9-6-7(2-4-8(9)11)3-5-10(12)13/h2-6,11H,1H3,(H,12,13)/b5-3+	KSEBMYQBYZTDHS-HWKANZROSA-N	spectral_library_annotation
36360	FERULIC ACID	[M+H]+	0.923	195.065		C10H10O4	O=C(O)C=CC1=CC=C(O)C(OC)=C1	InChI=1S/C10H10O4/c1-14-9-6-7(2-4-8(9)11)3-5-10(12)13/h2-6,11H,1H3,(H,12,13)/b5-3+	KSEBMYQBYZTDHS-HWKANZROSA-N	spectral_library_annotation
36360	Ferulic acid	[M+H]+	0.869	195.065			COC1=C(C=CC(=C1)/C=C/C(=O)O)O	1S/C10H10O4/c1-14-9-6-7(2-4-8(9)11)3-5-10(12)13/h2-6,11H,1H3,(H,12,13)/b5-3+	KSEBMYQBYZTDHS-HWKANZROSA-N	spectral_library_annotation
36360	Ferulic acid	[M+H]+	0.862	195.065	1.41782	C10H10O4	O=C(O)C=CC1=CC=C(O)C(OC)=C1	InChI=1S/C10H10O4/c1-14-9-6-7(2-4-8(9)11)3-5-10(12)13/h2-6,11H,1H3,(H,12,13)/b5-3+	KSEBMYQBYZTDHS-HWKANZROSA-N	spectral_library_annotation
36360	Ferulic acid	[M+H]+	0.848	195.064	1.30788	C10H10O4	O=C(O)C=CC1=CC=C(O)C(OC)=C1	InChI=1S/C10H10O4/c1-14-9-6-7(2-4-8(9)11)3-5-10(12)13/h2-6,11H,1H3,(H,12,13)/b5-3+	KSEBMYQBYZTDHS-UHFFFAOYSA-N	spectral_library_annotation
36360	FERULATE - 40.0 eV	[M+H]+	0.847	195.065			COC1=C(O)C=CC(\C=C\C(O)=O)=C1	N/A	N/A	spectral_library_annotation
36360	FERULATE - 40.0 eV	[M+H]+	0.847	195.065			COC1=C(O)C=CC(\C=C\C(O)=O)=C1	N/A	N/A	spectral_library_annotation
36360	FERULATE - 30.0 eV	[M+H]+	0.846	195.065			COC1=C(O)C=CC(\C=C\C(O)=O)=C1	N/A	N/A	spectral_library_annotation
36360	FERULATE - 30.0 eV	[M+H]+	0.846	195.065			COC1=C(O)C=CC(\C=C\C(O)=O)=C1	N/A	N/A	spectral_library_annotation
36396	FERULATE	[M-H2O+H]+	0.928	177.054		C10H10O4	COC1=C(O)C=CC(\C=C\C(O)=O)=C1	InChI=1S/C10H10O4/c1-14-9-6-7(2-4-8(9)11)3-5-10(12)13/h2-6,11H,1H3,(H,12,13)/b5-3+	KSEBMYQBYZTDHS-HWKANZROSA-N	spectral_library_annotation
36396	FERULATE		0.866	177.055						spectral_library_annotation
36396	trans-Ferulic acid; [M+H-H2O]+	[M-H2O+H]+	0.787	177.055	1.3902	C10H10O4	COc1cc(ccc1O)/C=C/C(=O)O	InChI=1S/C10H10O4/c1-14-9-6-7(2-4-8(9)11)3-5-10(12)13/h2-6,11H,1H3,(H,12,13)/b5-3+	KSEBMYQBYZTDHS-HWKANZROSA-N	spectral_library_annotation
36396	TransFerulicAcid	[M-H2O+H]+	0.773	177.054		C10H10O4	COC1=C(C=CC(=C1)C=CC(=O)O)O	InChI=1S/C10H10O4/c1-14-9-6-7(2-4-8(9)11)3-5-10(12)13/h2-6,11H,1H3,(H,12,13)/b5-3+	KSEBMYQBYZTDHS-HWKANZROSA-N	spectral_library_annotation
36396	trans-Ferulic acid; [M+H-H2O]+	[M-H2O+H]+	0.733	177.055	1.3902	C10H10O4	COc1cc(ccc1O)/C=C/C(=O)O	InChI=1S/C10H10O4/c1-14-9-6-7(2-4-8(9)11)3-5-10(12)13/h2-6,11H,1H3,(H,12,13)/b5-3+	KSEBMYQBYZTDHS-HWKANZROSA-N	spectral_library_annotation
37143	2,8-Quinolinediol	[M+H]+	0.974	162.055	1.52718	C9H7NO2	OC=1N=C2C(O)=CC=CC2=CC1	InChI=1S/C9H7NO2/c11-7-3-1-2-6-4-5-8(12)10-9(6)7/h1-5,11H,(H,10,12)	ZXZKYYHTWHJHFT-UHFFFAOYSA-N	spectral_library_annotation
37143	Jineol	[M+H]+	0.94	162.055	1.49	C9H7NO2	Oc1cnc2c(O)cccc2c1		IGDFDIZIHMFYGR-UHFFFAOYSA-N	spectral_library_annotation
37143	2,8-Quinolinediol	[M+H]+	0.757	162.055	1.60263	C9H7NO2	OC=1N=C2C(O)=CC=CC2=CC1	InChI=1S/C9H7NO2/c11-7-3-1-2-6-4-5-8(12)10-9(6)7/h1-5,11H,(H,10,12)	ZXZKYYHTWHJHFT-UHFFFAOYSA-N	spectral_library_annotation
37143	Indole-3-carboxylic acid	[M+H]+	0.716	162.055	1.406	C9H7NO2	O=C(O)C1=CNC=2C=CC=CC21	InChI=1S/C9H7NO2/c11-9(12)7-5-10-8-4-2-1-3-6(7)8/h1-5,10H,(H,11,12)	KMAKOBLIOCQGJP-UHFFFAOYSA-N	spectral_library_annotation
38459	INDOLEACETALDEHYDE	[M+H]+	0.878	160.076		C10H9NO	O=CCC1=CNC2=CC=CC=C12	InChI=1S/C10H9NO/c12-6-5-8-7-11-10-4-2-1-3-9(8)10/h1-4,6-7,11H,5H2	WHOOUMGHGSPMGR-UHFFFAOYSA-N	spectral_library_annotation
38459	INDOLEACETALDEHYDE	[M+H]+	0.878	160.076			O=CCC1=CNC2=CC=CC=C12	"InChI=1S/C10H9NO/c12-6-5-8-7-11-10-4-2-1-3-9(8)10/h1-4,6-7,11H,5H2"	N/A	spectral_library_annotation
38459	INDOLE-3-ACETALDEHYDE - 40.0 eV	[M+H]+	0.869	160.076			O=CCC1=CNC2=CC=CC=C12	N/A	N/A	spectral_library_annotation
38459	INDOLE-3-ACETALDEHYDE - 50.0 eV	[M+H]+	0.867	160.076			O=CCC1=CNC2=CC=CC=C12	N/A	N/A	spectral_library_annotation
38459	INDOLEACETALDEHYDE		0.862	160.076						spectral_library_annotation
38459	INDOLEACETALDEHYDE		0.858	160.076						spectral_library_annotation
38459	INDOLE-3-ACETALDEHYDE - 30.0 eV	[M+H]+	0.844	160.076			O=CCC1=CNC2=CC=CC=C12	N/A	N/A	spectral_library_annotation
38459	INDOLE-3-ACETALDEHYDE - 20.0 eV	[M+H]+	0.84	160.076			O=CCC1=CNC2=CC=CC=C12	N/A	N/A	spectral_library_annotation
38459	INDOLE-3-ACETALDEHYDE - 60.0 eV	[M+H]+	0.816	160.076			O=CCC1=CNC2=CC=CC=C12	N/A	N/A	spectral_library_annotation
38459	INDOLE-3-ACETALDEHYDE - 70.0 eV	[M+H]+	0.745	160.076			O=CCC1=CNC2=CC=CC=C12	N/A	N/A	spectral_library_annotation
38561	INDOLELACTIC ACID	[M+H]+	0.942	206.081		C11H11NO3	O=C(O)C(O)CC1=CNC=2C=CC=CC21	InChI=1S/C11H11NO3/c13-10(11(14)15)5-7-6-12-9-4-2-1-3-8(7)9/h1-4,6,10,12-13H,5H2,(H,14,15)	XGILAAMKEQUXLS-UHFFFAOYSA-N	spectral_library_annotation
38561	INDOLELACTIC ACID	[M+H]+	0.911	206.081		C11H11NO3	O=C(O)C(O)CC1=CNC=2C=CC=CC21	InChI=1S/C11H11NO3/c13-10(11(14)15)5-7-6-12-9-4-2-1-3-8(7)9/h1-4,6,10,12-13H,5H2,(H,14,15)	XGILAAMKEQUXLS-UHFFFAOYSA-N	spectral_library_annotation
38561	Indolelactic acid	[M+H]+	0.908	206.081	2.25453	C11H11NO3	O=C(O)C(O)CC1=CNC=2C=CC=CC21	InChI=1S/C11H11NO3/c13-10(11(14)15)5-7-6-12-9-4-2-1-3-8(7)9/h1-4,6,10,12-13H,5H2,(H,14,15)	XGILAAMKEQUXLS-UHFFFAOYSA-N	spectral_library_annotation
38561	INDOLELACTIC ACID	[M+H]+	0.818	206.081		C11H11NO3	O=C(O)C(O)CC1=CNC=2C=CC=CC21	InChI=1S/C11H11NO3/c13-10(11(14)15)5-7-6-12-9-4-2-1-3-8(7)9/h1-4,6,10,12-13H,5H2,(H,14,15)	XGILAAMKEQUXLS-UHFFFAOYSA-N	spectral_library_annotation
38561	Pyroquilon (Oxidation, Oxidation)	[M+H]+	0.805	206.081	3.4998					spectral_library_annotation
38561	Pyroquilon (Oxidation, Oxidation)	[M+H]+	0.803	206.081	2.21189					spectral_library_annotation
38715	Hexanoyl-L-Carnitine, L-Hexanoylcarnitine, (3R)-3-hexanoyloxy-4-(trimethylazaniumyl)butanoate	[M+H]+	0.961	260.186		C13H25NO4	CCCCCC(=O)O[C@H](CC(=O)[O-])C[N+](C)(C)C	InChI=1S/C13H25NO4/c1-5-6-7-8-13(17)18-11(9-12(15)16)10-14(2,3)4/h11H,5-10H2,1-4H3/t11-/m1/s1	VVPRQWTYSNDTEA-LLVKDONJSA-N	spectral_library_annotation
38715	Hexanoyl-L-Carnitine, L-Hexanoylcarnitine, (3R)-3-hexanoyloxy-4-(trimethylazaniumyl)butanoate	[M+H]+	0.95	260.186		C13H25NO4	CCCCCC(=O)O[C@H](CC(=O)[O-])C[N+](C)(C)C	InChI=1S/C13H25NO4/c1-5-6-7-8-13(17)18-11(9-12(15)16)10-14(2,3)4/h11H,5-10H2,1-4H3/t11-/m1/s1	VVPRQWTYSNDTEA-LLVKDONJSA-N	spectral_library_annotation
38715	Hexanoyl-carnitine; AIF; CE10; MS2Dec	[M+H]+	0.898	260.186	2.69895	C13H25NO4	O=C([O-])CC(OC(=O)CCCCC)C[N+](C)(C)C	InChI=1S/C13H25NO4/c1-5-6-7-8-13(17)18-11(9-12(15)16)10-14(2,3)4/h11H,5-10H2,1-4H3/t11-/m1/s1	VVPRQWTYSNDTEA-LLVKDONJSA-N	spectral_library_annotation
38715	Hexanoyl-carnitine; AIF; CE10; CorrDec	[M+H]+	0.777	260.186	2.70072	C13H25NO4	O=C([O-])CC(OC(=O)CCCCC)C[N+](C)(C)C	InChI=1S/C13H25NO4/c1-5-6-7-8-13(17)18-11(9-12(15)16)10-14(2,3)4/h11H,5-10H2,1-4H3/t11-/m1/s1	VVPRQWTYSNDTEA-LLVKDONJSA-N	spectral_library_annotation
38715	C6Hexanoyl-L-Carnitine	[M+H]+	0.754	260.186		C13H25NO4	CCCCCC(=O)OC(CC(=O)[O-])C[N+](C)(C)C	InChI=1S/C13H25NO4/c1-5-6-7-8-13(17)18-11(9-12(15)16)10-14(2,3)4/h11H,5-10H2,1-4H3/t11-/m1/s1	VVPRQWTYSNDTEA-LLVKDONJSA-N	spectral_library_annotation
38917	PHENYLETHANOLAMINE		0.96	120.081						spectral_library_annotation
38917	PHENYLETHANOLAMINE	[M-H2O+H]+	0.94	120.08		C8H11NO	NCC(O)C1=CC=CC=C1	InChI=1S/C8H11NO/c9-6-8(10)7-4-2-1-3-5-7/h1-5,8,10H,6,9H2	ULSIYEODSMZIPX-UHFFFAOYSA-N	spectral_library_annotation
38917	Indoline, 2,3-dihydro-1H-indole	[M+H]+	0.917	120.081		C8H9N	C1CC2=CC=CC=C2N1	InChI=1S/C8H9N/c1-2-4-8-7(3-1)5-6-9-8/h1-4,9H,5-6H2	LPAGFVYQRIESJQ-UHFFFAOYSA-N	spectral_library_annotation
39168	Baicalin	[M+H]+	0.915	447.092			C1=CC=C(C=C1)C2=CC(=O)C3=C(C(=C(C=C3O2)OC4C(C(C(C(O4)C(=O)O)O)O)O)O)O	InChI=1S/C21H18O11/c22-9-6-10(8-4-2-1-3-5-8)30-11-7-12(14(23)15(24)13(9)11)31-21-18(27)16(25)17(26)19(32-21)20(28)29/h1-7,16-19,21,23-27H,(H,28,29)/t16-,17-,18+,19-,21+/m0/s1		spectral_library_annotation
39168	NCGC00169746-02!(2S,3S,4S,5R,6S)-3,4,5-trihydroxy-6-[5-hydroxy-2-(4-hydroxyphenyl)-4-oxochromen-7-yl]oxyoxane-2-carboxylic acid	[M+H]+	0.721	447.092		C21H18O11	O[C@H]1[C@H](OC2=CC3=C(C(=O)C=C(O3)C4=CC=C(O)C=C4)C(O)=C2)O[C@@H]([C@@H](O)[C@@H]1O)C(O)=O	InChI=1S/C21H18O11/c22-9-3-1-8(2-4-9)13-7-12(24)15-11(23)5-10(6-14(15)31-13)30-21-18(27)16(25)17(26)19(32-21)20(28)29/h1-7,16-19,21-23,25-27H,(H,28,29)/t16-,17-,18+,19-,21+/m0/s1	JBFOLLJCGUCDQP-ZFORQUDYSA-N	spectral_library_annotation
39487	1,5-Naphthalenediamine, naphthalene-1,5-diamine	[M+H]+	0.797	159.092		C10H10N2	NC1=CC=CC2=C(N)C=CC=C12	InChI=1S/C10H10N2/c11-9-5-1-3-7-8(9)4-2-6-10(7)12/h1-6H,11-12H2	KQSABULTKYLFEV-UHFFFAOYSA-N	spectral_library_annotation
39487	1,5-Naphthalenediamine, naphthalene-1,5-diamine	[M+H]+	0.786	159.092		C10H10N2	NC1=CC=CC2=C(N)C=CC=C12	InChI=1S/C10H10N2/c11-9-5-1-3-7-8(9)4-2-6-10(7)12/h1-6H,11-12H2	KQSABULTKYLFEV-UHFFFAOYSA-N	spectral_library_annotation
39487	1,5-Naphthalenediamine, naphthalene-1,5-diamine	[M+H]+	0.784	159.092		C10H10N2	NC1=CC=CC2=C(N)C=CC=C12	InChI=1S/C10H10N2/c11-9-5-1-3-7-8(9)4-2-6-10(7)12/h1-6H,11-12H2	KQSABULTKYLFEV-UHFFFAOYSA-N	spectral_library_annotation
39487	1,5-Naphthalenediamine, naphthalene-1,5-diamine	[M+H]+	0.744	159.092		C10H10N2	NC1=CC=CC2=C(N)C=CC=C12	InChI=1S/C10H10N2/c11-9-5-1-3-7-8(9)4-2-6-10(7)12/h1-6H,11-12H2	KQSABULTKYLFEV-UHFFFAOYSA-N	spectral_library_annotation
39631	N-ACETYLTRYPTOPHAN	[M+H]+	0.981	247.108		C13H14N2O3	O=C(O)C(N=C(O)C)CC1=CNC=2C=CC=CC21	InChI=1S/C13H14N2O3/c1-8(16)15-12(13(17)18)6-9-7-14-11-5-3-2-4-10(9)11/h2-5,7,12,14H,6H2,1H3,(H,15,16)(H,17,18)/t12-/m1/s1	DZTHIGRZJZPRDV-GFCCVEGCSA-N	spectral_library_annotation
39631	N-ACETYLTRYPTOPHAN	[M+H]+	0.976	247.108		C13H14N2O3	O=C(O)C(N=C(O)C)CC1=CNC=2C=CC=CC21	InChI=1S/C13H14N2O3/c1-8(16)15-12(13(17)18)6-9-7-14-11-5-3-2-4-10(9)11/h2-5,7,12,14H,6H2,1H3,(H,15,16)(H,17,18)	DZTHIGRZJZPRDV-UHFFFAOYSA-N	spectral_library_annotation
39631	N-Acetyltryptophan	[M+H]+	0.972	247.107	2.85633	C13H14N2O3	O=C(O)C(N=C(O)C)CC1=CNC=2C=CC=CC21	InChI=1S/C13H14N2O3/c1-8(16)15-12(13(17)18)6-9-7-14-11-5-3-2-4-10(9)11/h2-5,7,12,14H,6H2,1H3,(H,15,16)(H,17,18)/t12-/m1/s1	DZTHIGRZJZPRDV-GFCCVEGCSA-N	spectral_library_annotation
39631	N-ACETYL-D-TRYPTOPHAN	[M+H]+	0.936	247.107	5.15603	C13H14N2O3	CC(=O)N[C@H](CC1=CNC2=CC=CC=C21)C(=O)O	InChI=1S/C13H14N2O3/c1-8(16)15-12(13(17)18)6-9-7-14-11-5-3-2-4-10(9)11/h2-5,7,12,14H,6H2,1H3,(H,15,16)(H,17,18)/t12-/m1/s1	DZTHIGRZJZPRDV-GFCCVEGCSA-N	spectral_library_annotation
39631	N-Acetyl-tryptophan; AIF; CE10; MS2Dec	[M+H]+	0.931	247.108	1.65011	C13H14N2O3	O=C(O)C(N=C(O)C)CC1=CNC=2C=CC=CC21	InChI=1S/C13H14N2O3/c1-8(16)15-12(13(17)18)6-9-7-14-11-5-3-2-4-10(9)11/h2-5,7,12,14H,6H2,1H3,(H,15,16)(H,17,18)/t12-/m0/s1	DZTHIGRZJZPRDV-LBPRGKRZSA-N	spectral_library_annotation
39631	N-ACETYLTRYPTOPHAN		0.916	247.108						spectral_library_annotation
39631	N-ACETYLTRYPTOPHAN	[M+H]+	0.907	247.108		C13H14N2O3	CC(=O)N[C@@H](CC1=CNC2=C1C=CC=C2)C(O)=O	InChI=1S/C13H14N2O3/c1-8(16)15-12(13(17)18)6-9-7-14-11-5-3-2-4-10(9)11/h2-5,7,12,14H,6H2,1H3,(H,15,16)(H,17,18)/t12-/m0/s1	DZTHIGRZJZPRDV-LBPRGKRZSA-N	spectral_library_annotation
39631	N-ACETYLTRYPTOPHAN	[M+H]+	0.866	247.108		C13H14N2O3	O=C(O)C(N=C(O)C)CC1=CNC=2C=CC=CC21	InChI=1S/C13H14N2O3/c1-8(16)15-12(13(17)18)6-9-7-14-11-5-3-2-4-10(9)11/h2-5,7,12,14H,6H2,1H3,(H,15,16)(H,17,18)/t12-/m1/s1	DZTHIGRZJZPRDV-GFCCVEGCSA-N	spectral_library_annotation
39631	N-ACETYLTRYPTOPHAN	[M+H]+	0.836	247.108		C13H14N2O3	O=C(O)C(N=C(O)C)CC1=CNC=2C=CC=CC21	InChI=1S/C13H14N2O3/c1-8(16)15-12(13(17)18)6-9-7-14-11-5-3-2-4-10(9)11/h2-5,7,12,14H,6H2,1H3,(H,15,16)(H,17,18)/t12-/m1/s1	DZTHIGRZJZPRDV-GFCCVEGCSA-N	spectral_library_annotation
39631	N-Acetyl-tryptophan; AIF; CE10; CorrDec	[M+H]+	0.793	247.108	1.64563	C13H14N2O3	O=C(O)C(N=C(O)C)CC1=CNC=2C=CC=CC21	InChI=1S/C13H14N2O3/c1-8(16)15-12(13(17)18)6-9-7-14-11-5-3-2-4-10(9)11/h2-5,7,12,14H,6H2,1H3,(H,15,16)(H,17,18)/t12-/m0/s1	DZTHIGRZJZPRDV-LBPRGKRZSA-N	spectral_library_annotation
40406	3-Formylindole, Indole-3-Carboxaldehyde, 1H-indole-3-carbaldehyde	[M+H]+	0.98	146.06		C9H7NO	c1ccc2c(c1)c(c[nH]2)C=O	InChI=1S/C9H7NO/c11-6-7-5-10-9-4-2-1-3-8(7)9/h1-6,10H	OLNJUISKUQQNIM-UHFFFAOYSA-N	spectral_library_annotation
40406	Indole-3-carboxaldehyde	[M+H]+	0.976	146.06	1.1616	C9H7NO	O=CC1=CNC=2C=CC=CC12	InChI=1S/C9H7NO/c11-6-7-5-10-9-4-2-1-3-8(7)9/h1-6,10H	OLNJUISKUQQNIM-UHFFFAOYSA-N	spectral_library_annotation
40406	Indole-3-carboxaldehyde	[M+H]+	0.867	146.06		C9H7NO	C1=CC=C2C(=C1)C(=CN2)C=O	InChI=1S/C9H7NO/c11-6-7-5-10-9-4-2-1-3-8(7)9/h1-6,10H	OLNJUISKUQQNIM-UHFFFAOYSA-N	spectral_library_annotation
40406	Indole-3-carboxaldehyde	[M+H]+	0.867	146.06						spectral_library_annotation
40406	Indole-3-carboxaldehyde	[M+H]+	0.867	146.06			C1=CC=C2C(=C1)C(=CN2)C=O			spectral_library_annotation
40406	6-Quinolinol, 6-Hydroxyquinoline, Quinolin-6-ol	[M+H]+	0.8	146.06		C9H7NO	c1cc2cc(ccc2nc1)O	InChI=1S/C9H7NO/c11-8-3-4-9-7(6-8)2-1-5-10-9/h1-6,11H	OVYWMEWYEJLIER-UHFFFAOYSA-N	spectral_library_annotation
40736	4-Vinylcyclohexene (Oxidation, Acetylation, Cysteine Conjugation 2, Methylation)	[M+H]+	0.87	302.142	5.90677					spectral_library_annotation
41317	CORTISOL	[M+H]+	0.887	363.217		C21H30O5	O=C1C=C2CCC3C4CCC(O)(C(=O)CO)C4(C)CC(O)C3C2(C)CC1	InChI=1S/C21H30O5/c1-19-7-5-13(23)9-12(19)3-4-14-15-6-8-21(26,17(25)11-22)20(15,2)10-16(24)18(14)19/h9,14-16,18,22,24,26H,3-8,10-11H2,1-2H3/t14-,15-,16-,18+,19-,20-,21+/m0/s1	JYGXADMDTFJGBT-CZFMHFDVSA-N	spectral_library_annotation
41317	CORTISOL	[M+H]+	0.882	363.217		C21H30O5	O=C1C=C2CCC3C4CCC(O)(C(=O)CO)C4(C)CC(O)C3C2(C)CC1	InChI=1S/C21H30O5/c1-19-7-5-13(23)9-12(19)3-4-14-15-6-8-21(26,17(25)11-22)20(15,2)10-16(24)18(14)19/h9,14-16,18,22,24,26H,3-8,10-11H2,1-2H3/t14-,15-,16-,18+,19-,20-,21+/m0/s1	JYGXADMDTFJGBT-CZFMHFDVSA-N	spectral_library_annotation
41317	Cortisol	[M+H]+	0.88	363.217	1.30067	C21H30O5	O=C1C=C2CCC3C4CCC(O)(C(=O)CO)C4(C)CC(O)C3C2(C)CC1	InChI=1S/C21H30O5/c1-19-7-5-13(23)9-12(19)3-4-14-15-6-8-21(26,17(25)11-22)20(15,2)10-16(24)18(14)19/h9,14-16,18,22,24,26H,3-8,10-11H2,1-2H3/t14-,15-,16-,18+,19-,20-,21-/m0/s1	JYGXADMDTFJGBT-VWUMJDOOSA-N	spectral_library_annotation
41317	CORTISOL	[M+H]+	0.864	363.217		C21H30O5	[H][C@@]12CC[C@@](O)(C(=O)CO)[C@@]1(C)C[C@H](O)[C@@]1([H])[C@@]2([H])CCC2=CC(=O)CC[C@]12C	InChI=1S/C21H30O5/c1-19-7-5-13(23)9-12(19)3-4-14-15-6-8-21(26,17(25)11-22)20(15,2)10-16(24)18(14)19/h9,14-16,18,22,24,26H,3-8,10-11H2,1-2H3/t14-,15-,16-,18+,19-,20-,21+/m0/s1	JYGXADMDTFJGBT-CZFMHFDVSA-N	spectral_library_annotation
41317	(8S,9S,10R,11S,13S,14S,17R)-11,17-dihydroxy-17-(2-hydroxyacetyl)-10,13-dimethyl-2,6,7,8,9,11,12,14,15,16-decahydro-1H-cyclopenta[a]phenanthren-3-one, Cortisol, Hydrocortisone	[M+H]+	0.856	363.217		C21H30O5	C[C@]12CCC(=O)C=C1CC[C@@H]3[C@@H]2[C@H](C[C@]4([C@H]3CC[C@@]4(C(=O)CO)O)C)O	InChI=1S/C21H30O5/c1-19-7-5-13(23)9-12(19)3-4-14-15-6-8-21(26,17(25)11-22)20(15,2)10-16(24)18(14)19/h9,14-16,18,22,24,26H,3-8,10-11H2,1-2H3/t14-,15-,16-,18+,19-,20-,21-/m0/s1	JYGXADMDTFJGBT-VWUMJDOOSA-N	spectral_library_annotation
41317	(8S,9S,10R,11S,13S,14S,17R)-11,17-dihydroxy-17-(2-hydroxyacetyl)-10,13-dimethyl-2,6,7,8,9,11,12,14,15,16-decahydro-1H-cyclopenta[a]phenanthren-3-one, Cortisol, Hydrocortisone	[M+H]+	0.853	363.217		C21H30O5	C[C@]12CCC(=O)C=C1CC[C@@H]3[C@@H]2[C@H](C[C@]4([C@H]3CC[C@@]4(C(=O)CO)O)C)O	InChI=1S/C21H30O5/c1-19-7-5-13(23)9-12(19)3-4-14-15-6-8-21(26,17(25)11-22)20(15,2)10-16(24)18(14)19/h9,14-16,18,22,24,26H,3-8,10-11H2,1-2H3/t14-,15-,16-,18+,19-,20-,21-/m0/s1	JYGXADMDTFJGBT-VWUMJDOOSA-N	spectral_library_annotation
41317	Prednisolone (Reduction)	[M+H]+	0.822	363.216	6.15873					spectral_library_annotation
41317	Prednisolone (Reduction)	[M+H]+	0.81	363.216	1.21214					spectral_library_annotation
41317	(8S,9S,10R,11S,13S,14S,17R)-11,17-dihydroxy-17-(2-hydroxyacetyl)-10,13-dimethyl-2,6,7,8,9,11,12,14,15,16-decahydro-1H-cyclopenta[a]phenanthren-3-one, Cortisol, Hydrocortisone	[M+H]+	0.804	363.217		C21H30O5	C[C@]12CCC(=O)C=C1CC[C@@H]3[C@@H]2[C@H](C[C@]4([C@H]3CC[C@@]4(C(=O)CO)O)C)O	InChI=1S/C21H30O5/c1-19-7-5-13(23)9-12(19)3-4-14-15-6-8-21(26,17(25)11-22)20(15,2)10-16(24)18(14)19/h9,14-16,18,22,24,26H,3-8,10-11H2,1-2H3/t14-,15-,16-,18+,19-,20-,21-/m0/s1	JYGXADMDTFJGBT-VWUMJDOOSA-N	spectral_library_annotation
41317	CORTISOL - 20.0 eV	[M+H]+	0.78	363.217			[H][C@@]12CC[C@@](O)(C(=O)CO)[C@@]1(C)C[C@H](O)[C@@]1([H])[C@@]2([H])CCC2=CC(=O)CC[C@]12C	N/A	N/A	spectral_library_annotation
42266	Mannitol	[M-H2O+H]+	0.835	165.076			C([C@H]([C@H]([C@@H]([C@@H](CO)O)O)O)O)O	InChI=1S/C6H14O6/c7-1-3(9)5(11)6(12)4(10)2-8/h3-12H,1-2H2/t3-,4-,5-,6-/m1/s1	N/A	spectral_library_annotation
42891	LUMICHROME		0.94	243.088						spectral_library_annotation
42891	LUMICHROME	[M+H]+	0.934	243.088		C12H10N4O2	OC=1N=C(O)C=2N=C3C=C(C(=CC3=NC2N1)C)C	InChI=1S/C12H10N4O2/c1-5-3-7-8(4-6(5)2)14-10-9(13-7)11(17)16-12(18)15-10/h3-4H,1-2H3,(H2,14,15,16,17,18)	ZJTJUVIJVLLGSP-UHFFFAOYSA-N	spectral_library_annotation
42891	LUMICHROME	[M+H]+	0.896	243.088		C12H10N4O2	CC1=CC2=C(C=C1C)N=C3C(=N2)C(=O)NC(=O)N3	InChI=1S/C12H10N4O2/c1-5-3-7-8(4-6(5)2)14-10-9(13-7)11(17)16-12(18)15-10/h3-4H,1-2H3,(H2,14,15,16,17,18)	ZJTJUVIJVLLGSP-UHFFFAOYSA-N	spectral_library_annotation
42891	LUMICHROME - 40.0 eV	[M+H]+	0.881	243.088			CC1=CC2=C(C=C1C)N=C3C(=N2)C(=O)NC(=O)N3	N/A	N/A	spectral_library_annotation
42891	LUMICHROME - 40.0 eV	[M+H]+	0.881	243.088			CC1=CC2=C(C=C1C)N=C3C(=N2)C(=O)NC(=O)N3	N/A	N/A	spectral_library_annotation
42891	Riboflavin lumichrome	[M+H]+	0.866	243.087			CC1=CC2=C(C=C1C)N=C3C(=N2)C(=O)NC(=O)N3	1S/C12H10N4O2/c1-5-3-7-8(4-6(5)2)14-10-9(13-7)11(17)16-12(18)15-10/h3-4H,1-2H3,(H2,14,15,16,17,18)		spectral_library_annotation
42891	LUMICHROME	[M+H]+	0.862	243.088		C12H10N4O2	OC=1N=C(O)C=2N=C3C=C(C(=CC3=NC2N1)C)C	InChI=1S/C12H10N4O2/c1-5-3-7-8(4-6(5)2)14-10-9(13-7)11(17)16-12(18)15-10/h3-4H,1-2H3,(H2,14,15,16,17,18)	ZJTJUVIJVLLGSP-UHFFFAOYSA-N	spectral_library_annotation
42891	LUMICHROME - 30.0 eV	[M+H]+	0.845	243.088			CC1=CC2=C(C=C1C)N=C3C(=N2)C(=O)NC(=O)N3	N/A	N/A	spectral_library_annotation
42891	LUMICHROME - 30.0 eV	[M+H]+	0.845	243.088			CC1=CC2=C(C=C1C)N=C3C(=N2)C(=O)NC(=O)N3	N/A	N/A	spectral_library_annotation
42891	7,8-dimethylalloxazine (lumichrome)	[M+H]+	0.845	243.088	2.0087	C12H10N4O2	OC=1N=C(O)C=2N=C3C=C(C(=CC3=NC2N1)C)C	InChI=1S/C12H10N4O2/c1-5-3-7-8(4-6(5)2)14-10-9(13-7)11(17)16-12(18)15-10/h3-4H,1-2H3,(H2,14,15,16,17,18)	ZJTJUVIJVLLGSP-UHFFFAOYSA-N	spectral_library_annotation
43993	6-beta-Hydroxycortisol, 6beta-Hydroxycortisol, (6R,8S,9S,10R,11S,13S,14S,17R)-6,11,17-trihydroxy-17-(2-hydroxyacetyl)-10,13-dimethyl-2,6,7,8,9,11,12,14,15,16-decahydro-1H-cyclopenta[a]phenanthren-3-one	[M+H]+	0.879	379.212		C21H30O6	C[C@]12C[C@H](O)[C@H]3[C@@H](C[C@@H](O)C4=CC(=O)CC[C@]34C)[C@@H]1CC[C@]2(O)C(=O)CO	InChI=1S/C21H30O6/c1-19-5-3-11(23)7-14(19)15(24)8-12-13-4-6-21(27,17(26)10-22)20(13,2)9-16(25)18(12)19/h7,12-13,15-16,18,22,24-25,27H,3-6,8-10H2,1-2H3/t12-,13-,15+,16-,18+,19-,20-,21-/m0/s1	GNFTWPCIRXSCQF-UJXAPRPESA-N	spectral_library_annotation
43993	18-hydroxycortisol	[M+H]+	0.846	379.212	5.83337	C21H30O6	O=C1C=C2CCC3C4CCC(O)(C(=O)CO)C4(CO)CC(O)C3C2(C)CC1		HESFZGWRDUVOMS-FJNAKSJRSA-N	spectral_library_annotation
43993	6-beta-Hydroxycortisol, 6beta-Hydroxycortisol, (6R,8S,9S,10R,11S,13S,14S,17R)-6,11,17-trihydroxy-17-(2-hydroxyacetyl)-10,13-dimethyl-2,6,7,8,9,11,12,14,15,16-decahydro-1H-cyclopenta[a]phenanthren-3-one	[M+H]+	0.833	379.212		C21H30O6	C[C@]12C[C@H](O)[C@H]3[C@@H](C[C@@H](O)C4=CC(=O)CC[C@]34C)[C@@H]1CC[C@]2(O)C(=O)CO	InChI=1S/C21H30O6/c1-19-5-3-11(23)7-14(19)15(24)8-12-13-4-6-21(27,17(26)10-22)20(13,2)9-16(25)18(12)19/h7,12-13,15-16,18,22,24-25,27H,3-6,8-10H2,1-2H3/t12-,13-,15+,16-,18+,19-,20-,21-/m0/s1	GNFTWPCIRXSCQF-UJXAPRPESA-N	spectral_library_annotation
43993	6-beta-Hydroxycortisol, 6beta-Hydroxycortisol, (6R,8S,9S,10R,11S,13S,14S,17R)-6,11,17-trihydroxy-17-(2-hydroxyacetyl)-10,13-dimethyl-2,6,7,8,9,11,12,14,15,16-decahydro-1H-cyclopenta[a]phenanthren-3-one	[M+H]+	0.821	379.212		C21H30O6	C[C@]12C[C@H](O)[C@H]3[C@@H](C[C@@H](O)C4=CC(=O)CC[C@]34C)[C@@H]1CC[C@]2(O)C(=O)CO	InChI=1S/C21H30O6/c1-19-5-3-11(23)7-14(19)15(24)8-12-13-4-6-21(27,17(26)10-22)20(13,2)9-16(25)18(12)19/h7,12-13,15-16,18,22,24-25,27H,3-6,8-10H2,1-2H3/t12-,13-,15+,16-,18+,19-,20-,21-/m0/s1	GNFTWPCIRXSCQF-UJXAPRPESA-N	spectral_library_annotation
43993	6-beta-Hydroxycortisol, 6beta-Hydroxycortisol, (6R,8S,9S,10R,11S,13S,14S,17R)-6,11,17-trihydroxy-17-(2-hydroxyacetyl)-10,13-dimethyl-2,6,7,8,9,11,12,14,15,16-decahydro-1H-cyclopenta[a]phenanthren-3-one	[M+H]+	0.772	379.212		C21H30O6	C[C@]12C[C@H](O)[C@H]3[C@@H](C[C@@H](O)C4=CC(=O)CC[C@]34C)[C@@H]1CC[C@]2(O)C(=O)CO	InChI=1S/C21H30O6/c1-19-5-3-11(23)7-14(19)15(24)8-12-13-4-6-21(27,17(26)10-22)20(13,2)9-16(25)18(12)19/h7,12-13,15-16,18,22,24-25,27H,3-6,8-10H2,1-2H3/t12-,13-,15+,16-,18+,19-,20-,21-/m0/s1	GNFTWPCIRXSCQF-UJXAPRPESA-N	spectral_library_annotation
43993	6-beta-Hydroxycortisol, 6beta-Hydroxycortisol, (6R,8S,9S,10R,11S,13S,14S,17R)-6,11,17-trihydroxy-17-(2-hydroxyacetyl)-10,13-dimethyl-2,6,7,8,9,11,12,14,15,16-decahydro-1H-cyclopenta[a]phenanthren-3-one	[M+H]+	0.749	379.212		C21H30O6	C[C@]12C[C@H](O)[C@H]3[C@@H](C[C@@H](O)C4=CC(=O)CC[C@]34C)[C@@H]1CC[C@]2(O)C(=O)CO	InChI=1S/C21H30O6/c1-19-5-3-11(23)7-14(19)15(24)8-12-13-4-6-21(27,17(26)10-22)20(13,2)9-16(25)18(12)19/h7,12-13,15-16,18,22,24-25,27H,3-6,8-10H2,1-2H3/t12-,13-,15+,16-,18+,19-,20-,21-/m0/s1	GNFTWPCIRXSCQF-UJXAPRPESA-N	spectral_library_annotation
43993	6-beta-Hydroxycortisol, 6beta-Hydroxycortisol, (6R,8S,9S,10R,11S,13S,14S,17R)-6,11,17-trihydroxy-17-(2-hydroxyacetyl)-10,13-dimethyl-2,6,7,8,9,11,12,14,15,16-decahydro-1H-cyclopenta[a]phenanthren-3-one	[M+H]+	0.726	379.212		C21H30O6	C[C@]12C[C@H](O)[C@H]3[C@@H](C[C@@H](O)C4=CC(=O)CC[C@]34C)[C@@H]1CC[C@]2(O)C(=O)CO	InChI=1S/C21H30O6/c1-19-5-3-11(23)7-14(19)15(24)8-12-13-4-6-21(27,17(26)10-22)20(13,2)9-16(25)18(12)19/h7,12-13,15-16,18,22,24-25,27H,3-6,8-10H2,1-2H3/t12-,13-,15+,16-,18+,19-,20-,21-/m0/s1	GNFTWPCIRXSCQF-UJXAPRPESA-N	spectral_library_annotation
44298	Mannitol	[M-H2O+H]+	0.836	165.076			C([C@H]([C@H]([C@@H]([C@@H](CO)O)O)O)O)O	InChI=1S/C6H14O6/c7-1-3(9)5(11)6(12)4(10)2-8/h3-12H,1-2H2/t3-,4-,5-,6-/m1/s1	N/A	spectral_library_annotation
45038	Triethylphosphate, Triethyl phosphate	[M+H]+	0.771	183.078		C6H15O4P	CCOP(=O)(OCC)OCC	InChI=1S/C6H15O4P/c1-4-8-11(7,9-5-2)10-6-3/h4-6H2,1-3H3	DQWPFSLDHJDLRL-UHFFFAOYSA-N	spectral_library_annotation
45038	Triethyl phosphate, TEP, Phosphoric acid triethyl ester	[M+H]+	0.765	183.078		C6H15O4P	O=P(OCC)(OCC)OCC	InChI=1S/C6H15O4P/c1-4-8-11(7,9-5-2)10-6-3/h4-6H2,1-3H3	DQWPFSLDHJDLRL-UHFFFAOYSA-N	spectral_library_annotation
45038	Triethyl phosphate, TEP, Phosphoric acid triethyl ester	[M+H]+	0.749	183.078		C6H15O4P	O=P(OCC)(OCC)OCC	InChI=1S/C6H15O4P/c1-4-8-11(7,9-5-2)10-6-3/h4-6H2,1-3H3	DQWPFSLDHJDLRL-UHFFFAOYSA-N	spectral_library_annotation
45038	Triethyl phosphate, TEP, Phosphoric acid triethyl ester	[M+H]+	0.703	183.078		C6H15O4P	O=P(OCC)(OCC)OCC	InChI=1S/C6H15O4P/c1-4-8-11(7,9-5-2)10-6-3/h4-6H2,1-3H3	DQWPFSLDHJDLRL-UHFFFAOYSA-N	spectral_library_annotation
45226	3-Indoleacetic acid	[M+H]+	0.948	176.071	1.25989	C10H9NO2	c1ccc2c(c1)c(CC(=O)O)c[nH]2	InChI=1S/C10H9NO2/c12-10(13)5-7-6-11-9-4-2-1-3-8(7)9/h1-4,6,11H,5H2,(H,12,13)	SEOVTRFCIGRIMH-UHFFFAOYSA-N	spectral_library_annotation
45226	INDOLE-3-ACETATE	[M+H]+	0.945	176.071		C10H9NO2	OC(=O)CC1=CNC2=C1C=CC=C2	InChI=1S/C10H9NO2/c12-10(13)5-7-6-11-9-4-2-1-3-8(7)9/h1-4,6,11H,5H2,(H,12,13)	SEOVTRFCIGRIMH-UHFFFAOYSA-N	spectral_library_annotation
45226	INDOLE-3-ACETATE	[M+H]+	0.944	176.071		C10H9NO2	OC(=O)CC1=CNC2=C1C=CC=C2	InChI=1S/C10H9NO2/c12-10(13)5-7-6-11-9-4-2-1-3-8(7)9/h1-4,6,11H,5H2,(H,12,13)	SEOVTRFCIGRIMH-UHFFFAOYSA-N	spectral_library_annotation
45226	3-Indoleacetic acid	[M+H]+	0.933	176.071	1.25989	C10H9NO2	c1ccc2c(c1)c(CC(=O)O)c[nH]2	InChI=1S/C10H9NO2/c12-10(13)5-7-6-11-9-4-2-1-3-8(7)9/h1-4,6,11H,5H2,(H,12,13)	SEOVTRFCIGRIMH-UHFFFAOYSA-N	spectral_library_annotation
45226	Indolacetic acid, indole-3-acetic acid, 2-(1H-indol-3-yl)acetic acid	[M+H]+	0.916	176.071		C10H9NO2	OC(=O)CC1=CNC2=C1C=CC=C2	InChI=1S/C10H9NO2/c12-10(13)5-7-6-11-9-4-2-1-3-8(7)9/h1-4,6,11H,5H2,(H,12,13)	SEOVTRFCIGRIMH-UHFFFAOYSA-N	spectral_library_annotation
45226	INDOLE-3-ACETIC ACID - 40.0 eV	[M+H]+	0.908	176.071			OC(=O)CC1=CNC2=C1C=CC=C2	N/A	N/A	spectral_library_annotation
45226	INDOLE-3-ACETIC ACID - 40.0 eV	[M+H]+	0.908	176.071			OC(=O)CC1=CNC2=C1C=CC=C2	N/A	N/A	spectral_library_annotation
45226	INDOLE-3-ACETATE - 40.0 eV	[M+H]+	0.906	176.071			OC(=O)CC1=CNC2=C1C=CC=C2	N/A	N/A	spectral_library_annotation
45226	INDOLE-3-ACETIC ACID - 30.0 eV	[M+H]+	0.891	176.071			OC(=O)CC1=CNC2=C1C=CC=C2	N/A	N/A	spectral_library_annotation
45226	INDOLE-3-ACETIC ACID - 30.0 eV	[M+H]+	0.891	176.071			OC(=O)CC1=CNC2=C1C=CC=C2	N/A	N/A	spectral_library_annotation
49569	Phthalic acid	[M-H2O+H]+	0.816	149.023		C8H6O4	c1ccc(c(c1)C(=O)O)C(=O)O	InChI=1S/C8H6O4/c9-7(10)5-3-1-2-4-6(5)8(11)12/h1-4H,(H,9,10)(H,11,12)	XNGIFLGASWRNHJ-UHFFFAOYSA-N	spectral_library_annotation
49569	"3,4 DIHYDROXYMANDELATE"	[M-2H2O+H]+	0.808	149.023		C8H8O5	OC(C(O)=O)C1=CC=C(O)C(O)=C1	InChI=1S/C8H8O5/c9-5-2-1-4(3-6(5)10)7(11)8(12)13/h1-3,7,9-11H,(H,12,13)	RGHMISIYKIHAJW-UHFFFAOYSA-N	spectral_library_annotation
50108	sphingosin C16 (Artifact)-emf	[M+H]+	0.993	274.274			N/A	N/A	N/A	spectral_library_annotation
50108	Lauryldiethanolamine, 2-[dodecyl(2-hydroxyethyl)amino]ethanol	[M+H]+	0.989	274.274		C16H35NO2	CCCCCCCCCCCCN(CCO)CCO	InChI=1S/C16H35NO2/c1-2-3-4-5-6-7-8-9-10-11-12-17(13-15-18)14-16-19/h18-19H,2-16H2,1H3	NKFNBVMJTSYZDV-UHFFFAOYSA-N	spectral_library_annotation
50108	Lauryldiethanolamine, 2-[dodecyl(2-hydroxyethyl)amino]ethanol	[M+H]+	0.987	274.274		C16H35NO2	CCCCCCCCCCCCN(CCO)CCO	InChI=1S/C16H35NO2/c1-2-3-4-5-6-7-8-9-10-11-12-17(13-15-18)14-16-19/h18-19H,2-16H2,1H3	NKFNBVMJTSYZDV-UHFFFAOYSA-N	spectral_library_annotation
50108	Lauryldiethanolamine, 2-[dodecyl(2-hydroxyethyl)amino]ethanol	[M+H]+	0.89	274.274		C16H35NO2	CCCCCCCCCCCCN(CCO)CCO	InChI=1S/C16H35NO2/c1-2-3-4-5-6-7-8-9-10-11-12-17(13-15-18)14-16-19/h18-19H,2-16H2,1H3	NKFNBVMJTSYZDV-UHFFFAOYSA-N	spectral_library_annotation
50632	Daidzein, 7-hydroxy-3-(4-hydroxyphenyl)chromen-4-one	[M+H]+	0.991	255.065		C15H10O4	OC1=CC=C(C=C1)C1=COC2=CC(O)=CC=C2C1=O	InChI=1S/C15H10O4/c16-10-3-1-9(2-4-10)13-8-19-14-7-11(17)5-6-12(14)15(13)18/h1-8,16-17H	ZQSIJRDFPHDXIC-UHFFFAOYSA-N	spectral_library_annotation
50632	Chrysin, 5,7-dihydroxy-2-phenylchromen-4-one	[M+H]+	0.987	255.065		C15H10O4	OC1=CC2=C(C(O)=C1)C(=O)C=C(O2)C1=CC=CC=C1	InChI=1S/C15H10O4/c16-10-6-11(17)15-12(18)8-13(19-14(15)7-10)9-4-2-1-3-5-9/h1-8,16-17H	RTIXKCRFFJGDFG-UHFFFAOYSA-N	spectral_library_annotation
50632	Daidzein	[M+H]+	0.987	255.065		C15H10O4	OC1=CC=C(C=C1)C1=COC2=C(C=CC(O)=C2)C1=O	InChI=1S/C15H10O4/c16-10-3-1-9(2-4-10)13-8-19-14-7-11(17)5-6-12(14)15(13)18/h1-8,16-17H	ZQSIJRDFPHDXIC-UHFFFAOYSA-N	spectral_library_annotation
50632	Daidzein, 7-hydroxy-3-(4-hydroxyphenyl)chromen-4-one	[M+H]+	0.985	255.065		C15H10O4	c1cc(ccc1c2coc3cc(ccc3c2=O)O)O	InChI=1S/C15H10O4/c16-10-3-1-9(2-4-10)13-8-19-14-7-11(17)5-6-12(14)15(13)18/h1-8,16-17H	ZQSIJRDFPHDXIC-UHFFFAOYSA-N	spectral_library_annotation
50632	Daidzein	[M+H]+	0.983	255.065	3.0316	C15H10O4	O=C1C(=COC2=CC(O)=CC=C12)C=3C=CC(O)=CC3	InChI=1S/C15H10O4/c16-10-3-1-9(2-4-10)13-8-19-14-7-11(17)5-6-12(14)15(13)18/h1-8,16-17H	ZQSIJRDFPHDXIC-UHFFFAOYSA-N	spectral_library_annotation
50632	Daidzein, 7-hydroxy-3-(4-hydroxyphenyl)chromen-4-one	[M+H]+	0.977	255.065		C15H10O4	c1cc(ccc1c2coc3cc(ccc3c2=O)O)O	InChI=1S/C15H10O4/c16-10-3-1-9(2-4-10)13-8-19-14-7-11(17)5-6-12(14)15(13)18/h1-8,16-17H	ZQSIJRDFPHDXIC-UHFFFAOYSA-N	spectral_library_annotation
50632	Daidzein, 7-hydroxy-3-(4-hydroxyphenyl)chromen-4-one	[M+H]+	0.976	255.065		C15H10O4	c1cc(ccc1c2coc3cc(ccc3c2=O)O)O	InChI=1S/C15H10O4/c16-10-3-1-9(2-4-10)13-8-19-14-7-11(17)5-6-12(14)15(13)18/h1-8,16-17H	ZQSIJRDFPHDXIC-UHFFFAOYSA-N	spectral_library_annotation
50632	Daidzein, 7-Hydroxy-3-(4-hydroxyphenyl)chromen-4-one	[M+H]+	0.971	255.065		C15H10O4	OC1=CC=C(C=C1)C1=COC2=CC(O)=CC=C2C1=O	InChI=1S/C15H10O4/c16-10-3-1-9(2-4-10)13-8-19-14-7-11(17)5-6-12(14)15(13)18/h1-8,16-17H	ZQSIJRDFPHDXIC-UHFFFAOYSA-N	spectral_library_annotation
50632	Daidzein, 7-Hydroxy-3-(4-hydroxyphenyl)chromen-4-one	[M+H]+	0.971	255.065		C15H10O4	OC1=CC=C(C=C1)C1=COC2=CC(O)=CC=C2C1=O	InChI=1S/C15H10O4/c16-10-3-1-9(2-4-10)13-8-19-14-7-11(17)5-6-12(14)15(13)18/h1-8,16-17H	ZQSIJRDFPHDXIC-UHFFFAOYSA-N	spectral_library_annotation
50632	Daidzein	[M+H]+	0.966	255.065	5.15258	C15H10O4	OC1=CC=C(C=C1)C1=COC2=C(C=CC(O)=C2)C1=O	InChI=1S/C15H10O4/c16-10-3-1-9(2-4-10)13-8-19-14-7-11(17)5-6-12(14)15(13)18/h1-8,16-17H	ZQSIJRDFPHDXIC-UHFFFAOYSA-N	spectral_library_annotation
50714	trans-2-Octenoyl-carnitine; AIF; CE10; MS2Dec	[M+H]+	0.913	286.201	2.47608	C15H27NO4	O=C(OC(CC(=O)[O-])C[N+](C)(C)C)C=CCCCCC	InChI=1S/C15H27NO4/c1-5-6-7-8-9-10-15(19)20-13(11-14(17)18)12-16(2,3)4/h9-10,13H,5-8,11-12H2,1-4H3/b10-9+/t13-/m1/s1	LOSHAHDSFZXVCT-WTNCMQEWSA-N	spectral_library_annotation
50714	trans-2-Octenoyl-carnitine; AIF; CE10; CorrDec	[M+H]+	0.903	286.201	2.49277	C15H27NO4	O=C(OC(CC(=O)[O-])C[N+](C)(C)C)C=CCCCCC	InChI=1S/C15H27NO4/c1-5-6-7-8-9-10-15(19)20-13(11-14(17)18)12-16(2,3)4/h9-10,13H,5-8,11-12H2,1-4H3/b10-9+/t13-/m1/s1	LOSHAHDSFZXVCT-WTNCMQEWSA-N	spectral_library_annotation
51717	"2-((4R)-4-((3R,5R,6S,7S,9S,10R,13R,14S,17R)-3,6,7-trihydroxy-10,13-dimethylhexadecahydro-1H-cyclopenta[a]phenanthren-17-yl)pentanamido)ethane-1-sulfonic acid"	[M-2H2O+H]+	0.741	480.278		C26H45NO7S	[H][C@@]12[C@H](O)[C@@H](O)[C@]3([H])C[C@H](O)CC[C@]3(C)[C@H]1CC[C@@]4(C)[C@H]2CC[C@@H]4[C@@H](CCC(NCCS(=O)(O)=O)=O)C	InChI=1S/C26H45NO7S/c1-15(4-7-21(29)27-12-13-35(32,33)34)17-5-6-18-22-19(9-11-25(17,18)2)26(3)10-8-16(28)14-20(26)23(30)24(22)31/h15-20,22-24,28,30-31H,4-14H2,1-3H3,(H,27,29)(H,32,33,34)/t15-,16-,17-,18+,19+,20+,22+,23+,24+,25-,26-/m1/s1	XSOLDPYUICCHJX-QQXJNSDFSA-N	spectral_library_annotation
51801	taurohyocholic acid	[M+H]+	0.915	516.299		C26H45NO7S	C[C@H](CCC(=O)NCCS(=O)(=O)O)[C@H]1CC[C@@H]2[C@@]1(CC[C@H]3[C@H]2[C@@H]([C@@H]([C@H]4[C@@]3(CC[C@H](C4)O)C)O)O)C	InChI=1S/C26H45NO7S/c1-15(4-7-21(29)27-12-13-35(32,33)34)17-5-6-18-22-19(9-11-25(17,18)2)26(3)10-8-16(28)14-20(26)23(30)24(22)31/h15-20,22-24,28,30-31H,4-14H2,1-3H3,(H,27,29)(H,32,33,34)/t15?,16-,17-,18+,19+,20+,22+,23-,24+,25?,26?/m1/s1	XSOLDPYUICCHJX-DSNLCWFJSA-N	spectral_library_annotation
51801	TAUROCHOLIC ACID	[M+H]+	0.884	516.299		C26H45NO7S	O=S(=O)(O)CCN=C(O)CCC(C)C1CCC2C3C(O)CC4CC(O)CCC4(C)C3CC(O)C12C	InChI=1S/C26H45NO7S/c1-15(4-7-23(31)27-10-11-35(32,33)34)18-5-6-19-24-20(14-22(30)26(18,19)3)25(2)9-8-17(28)12-16(25)13-21(24)29/h15-22,24,28-30H,4-14H2,1-3H3,(H,27,31)(H,32,33,34)/t15-,16+,17-,18-,19+,20+,21-,22+,24+,25+,26-/m1/s1	WBWWGRHZICKQGZ-HZAMXZRMSA-N	spectral_library_annotation
51801	Taurocholate	[M+H]+	0.881	516.3		C26H45NO7S	C(C([H])([H])1)([H])(O[H])C([H])([H])C(C4([H])[H])(C(C(C3([H])C4([H])O[H])([H])C(C(O[H])(C(C3([H])2)(C([H])(C(C2([H])[H])([H])[H])C(C([H])([H])[H])([H])C(C([H])([H])C(N(C(C(S(=O)(=O)O[H])([H])[H])([H])[H])[H])=O)([H])[H])C([H])([H])[H])[H])([H])[H])(C([H])([H])[H])C1([H])[H])[H]	InChI=1S/C26H45NO7S/c1-15(4-7-23(31)27-10-11-35(32,33)34)18-5-6-19-24-20(14-22(30)26(18,19)3)25(2)9-8-17(28)12-16(25)13-21(24)29/h15-22,24,28-30H,4-14H2,1-3H3,(H,27,31)(H,32,33,34)/t15?,16?,17-,18?,19?,20?,21-,22+,24?,25?,26?/m1/s1	WBWWGRHZICKQGZ-XWWYUOLUSA-N	spectral_library_annotation
51801	Taurocholic acid	[M+H]+	0.808	516.298	6.1221	C26H45NO7S	O=S(=O)(O)CCN=C(O)CCC(C)C1CCC2C3C(O)CC4CC(O)CCC4(C)C3CC(O)C12C	InChI=1S/C26H45NO7S/c1-15(4-7-23(31)27-10-11-35(32,33)34)18-5-6-19-24-20(14-22(30)26(18,19)3)25(2)9-8-17(28)12-16(25)13-21(24)29/h15-22,24,28-30H,4-14H2,1-3H3,(H,27,31)(H,32,33,34)/t15-,16+,17-,18-,19+,20+,21-,22+,24+,25+,26-/m1/s1	WBWWGRHZICKQGZ-HZAMXZRMSA-N	spectral_library_annotation
51801	TAUROCHOLIC ACID	[M+H]+	0.794	516.299		C26H45NO7S	O=S(=O)(O)CCN=C(O)CCC(C)C1CCC2C3C(O)CC4CC(O)CCC4(C)C3CC(O)C12C	InChI=1S/C26H45NO7S/c1-15(4-7-23(31)27-10-11-35(32,33)34)18-5-6-19-24-20(14-22(30)26(18,19)3)25(2)9-8-17(28)12-16(25)13-21(24)29/h15-22,24,28-30H,4-14H2,1-3H3,(H,27,31)(H,32,33,34)/t15-,16+,17-,18-,19+,20+,21-,22+,24+,25+,26-/m1/s1	WBWWGRHZICKQGZ-HZAMXZRMSA-N	spectral_library_annotation
51801	?-Tauromuricholic acid, 2-[4-(3,6,7-trihydroxy-10,13-dimethyl-2,3,4,5,6,7,8,9,11,12,14,15,16,17-tetradecahydro-1H-cyclopenta[a]phenanthren-17-yl)pentanoylamino]ethanesulfonic acid	[M+H]+	0.793	516.299		C26H45NO7S	CC(CCC(=O)NCCS(=O)(=O)O)C1CCC2C1(CCC3C2C(C(C4C3(CCC(C4)O)C)O)O)C	InChI=1S/C26H45NO7S/c1-15(4-7-21(29)27-12-13-35(32,33)34)17-5-6-18-22-19(9-11-25(17,18)2)26(3)10-8-16(28)14-20(26)23(30)24(22)31/h15-20,22-24,28,30-31H,4-14H2,1-3H3,(H,27,29)(H,32,33,34)	XSOLDPYUICCHJX-UHFFFAOYSA-N	spectral_library_annotation
51801	Taurocholic acid	[M+H]+	0.788	516.299	4.7492	C26H45NO7S	C[C@H](CCC(=NCCS(=O)(=O)O)O)[C@H]1CC[C@H]2[C@H]3[C@H](C[C@@H]([C@]12C)O)[C@@]1(C)CC[C@H](C[C@H]1C[C@H]3O)O	InChI=1S/C26H45NO7S/c1-15(4-7-23(31)27-10-11-35(32,33)34)18-5-6-19-24-20(14-22(30)26(18,19)3)25(2)9-8-17(28)12-16(25)13-21(24)29/h15-22,24,28-30H,4-14H2,1-3H3,(H,27,31)(H,32,33,34)/t15-,16+,17-,18-,19+,20+,21-,22+,24+,25+,26-/m1/s1	WBWWGRHZICKQGZ-HZAMXZRMSA-N	spectral_library_annotation
51801	Taurocholic acid, 2-[[(4R)-4-[(3R,5S,7R,8R,9S,10S,12S,13R,14S,17R)-3,7,12-trihydroxy-10,13-dimethyl-2,3,4,5,6,7,8,9,11,12,14,15,16,17-tetradecahydro-1H-cyclopenta[a]phenanthren-17-yl]pentanoyl]amino]ethanesulfonic acid	[M+H]+	0.779	516.299		C26H45NO7S	C[C@H](CC/C(=N/CCS(=O)(=O)O)/O)[C@H]1CC[C@@H]2[C@@]1([C@H](C[C@H]3[C@H]2[C@@H](C[C@H]4[C@@]3(CC[C@H](C4)O)C)O)O)C	InChI=1S/C26H45NO7S/c1-15(4-7-23(31)27-10-11-35(32,33)34)18-5-6-19-24-20(14-22(30)26(18,19)3)25(2)9-8-17(28)12-16(25)13-21(24)29/h15-22,24,28-30H,4-14H2,1-3H3,(H,27,31)(H,32,33,34)/t15-,16+,17-,18-,19+,20+,21-,22+,24+,25+,26-/m1/s1	WBWWGRHZICKQGZ-HZAMXZRMSA-N	spectral_library_annotation
51801	5?-CHOLANIC ACID-3?_ 6?_7?-TRIOL N-(2-SULPHOETHYL)-AMIDE SODIUM SALT, Taurohyocholate, 2-[[(4R)-4-[(3R,5R,6R,7S,8S,9S,10R,13R,14S,17R)-3,6,7-trihydroxy-10,13-dimethyl-2,3,4,5,6,7,8,9,11,12,14,15,16,17-tetradecahydro-1H-cyclopenta[a]phenanthren-17-yl]pentanoyl]amino]ethanesulfonic acid	[M+H]+	0.753	516.299		C26H45NO7S	C[C@H](CCC(=O)NCCS(=O)(=O)O)[C@H]1CC[C@@H]2[C@@]1(CC[C@H]3[C@H]2[C@@H]([C@@H]([C@H]4[C@@]3(CC[C@H](C4)O)C)O)O)C	InChI=1S/C26H45NO7S/c1-15(4-7-21(29)27-12-13-35(32,33)34)17-5-6-18-22-19(9-11-25(17,18)2)26(3)10-8-16(28)14-20(26)23(30)24(22)31/h15-20,22-24,28,30-31H,4-14H2,1-3H3,(H,27,29)(H,32,33,34)/t15-,16-,17-,18+,19+,20+,22+,23-,24+,25-,26-/m1/s1	XSOLDPYUICCHJX-QZEPYOAJSA-N	spectral_library_annotation
51801	?-Tauromuricholic acid, 2-[4-(3,6,7-trihydroxy-10,13-dimethyl-2,3,4,5,6,7,8,9,11,12,14,15,16,17-tetradecahydro-1H-cyclopenta[a]phenanthren-17-yl)pentanoylamino]ethanesulfonic acid	[M+H]+	0.748	516.299		C26H45NO7S	CC(CCC(=O)NCCS(=O)(=O)O)C1CCC2C1(CCC3C2C(C(C4C3(CCC(C4)O)C)O)O)C	InChI=1S/C26H45NO7S/c1-15(4-7-21(29)27-12-13-35(32,33)34)17-5-6-18-22-19(9-11-25(17,18)2)26(3)10-8-16(28)14-20(26)23(30)24(22)31/h15-20,22-24,28,30-31H,4-14H2,1-3H3,(H,27,29)(H,32,33,34)	XSOLDPYUICCHJX-UHFFFAOYSA-N	spectral_library_annotation
52210	alpha-Cyperone	[M+H]+	0.854	219.174		C15H22O	CC1=C2CC(CCC2(CCC1=O)C)C(=C)C	InChI=1S/C15H22O/c1-10(2)12-5-7-15(4)8-6-14(16)11(3)13(15)9-12/h12H,1,5-9H2,2-4H3	KUFXJZXMWHNCEH-UHFFFAOYSA-N	spectral_library_annotation
52210	Nootkatone, (4R,4aS,6R)-4,4a-dimethyl-6-prop-1-en-2-yl-3,4,5,6,7,8-hexahydronaphthalen-2-one	[M+H]+	0.851	219.174		C15H22O	C[C@@H]1CC(=O)C=C2CC[C@H](C[C@@]12C)C(C)=C	InChI=1S/C15H22O/c1-10(2)12-5-6-13-8-14(16)7-11(3)15(13,4)9-12/h8,11-12H,1,5-7,9H2,2-4H3/t11-,12-,15+/m1/s1	WTOYNNBCKUYIKC-JMSVASOKSA-N	spectral_library_annotation
52210	alpha-Cyperone	[M+H]+	0.835	219.174		C15H22O	CC1=C2CC(CCC2(CCC1=O)C)C(=C)C	InChI=1S/C15H22O/c1-10(2)12-5-7-15(4)8-6-14(16)11(3)13(15)9-12/h12H,1,5-9H2,2-4H3	KUFXJZXMWHNCEH-UHFFFAOYSA-N	spectral_library_annotation
52210	alpha-Cyperone	[M+H]+	0.812	219.174		C15H22O	CC1=C2CC(CCC2(CCC1=O)C)C(=C)C	InChI=1S/C15H22O/c1-10(2)12-5-7-15(4)8-6-14(16)11(3)13(15)9-12/h12H,1,5-9H2,2-4H3	KUFXJZXMWHNCEH-UHFFFAOYSA-N	spectral_library_annotation
52210	Nootkatone, (4R,4aS,6R)-4,4a-dimethyl-6-prop-1-en-2-yl-3,4,5,6,7,8-hexahydronaphthalen-2-one	[M+H]+	0.801	219.174		C15H22O	C[C@@H]1CC(=O)C=C2CC[C@H](C[C@@]12C)C(C)=C	InChI=1S/C15H22O/c1-10(2)12-5-6-13-8-14(16)7-11(3)15(13,4)9-12/h8,11-12H,1,5-7,9H2,2-4H3/t11-,12-,15+/m1/s1	WTOYNNBCKUYIKC-JMSVASOKSA-N	spectral_library_annotation
52210	alpha-Cyperone	[M+H]+	0.779	219.174		C15H22O	CC1=C2CC(CCC2(CCC1=O)C)C(=C)C	InChI=1S/C15H22O/c1-10(2)12-5-7-15(4)8-6-14(16)11(3)13(15)9-12/h12H,1,5-9H2,2-4H3	KUFXJZXMWHNCEH-UHFFFAOYSA-N	spectral_library_annotation
52210	5-hydroxyculmorin, (1S,3R,3aS,4R,6R,8aR,9R)-Decahydro-1,5,5,8a-tetramethyl-1,4-methanoazulene-3,6,9-triol	[M-2H2O+H]+	0.775	219.174	2.56	C15H26O3	C[C@@]12CC[C@H](C([C@H]3[C@@H]1[C@@H](C[C@@]2(C3O)C)O)(C)C)O	InChI=1S/C15H26O3/c1-13(2)9(17)5-6-14(3)10-8(16)7-15(14,4)12(18)11(10)13/h8-12,16-18H,5-7H2,1-4H3/t8-,9-,10+,11+,12?,14-,15-/m1/s1	XFKGEQRMYJCXFK-YTAGIEBCSA-N	spectral_library_annotation
52210	5-hydroxyculmorin, (1S,3R,3aS,4R,6R,8aR,9R)-Decahydro-1,5,5,8a-tetramethyl-1,4-methanoazulene-3,6,9-triol	[M-2H2O+H]+	0.772	219.174	2.56	C15H26O3	C[C@@]12CC[C@H](C([C@H]3[C@@H]1[C@@H](C[C@@]2(C3O)C)O)(C)C)O	InChI=1S/C15H26O3/c1-13(2)9(17)5-6-14(3)10-8(16)7-15(14,4)12(18)11(10)13/h8-12,16-18H,5-7H2,1-4H3/t8-,9-,10+,11+,12?,14-,15-/m1/s1	XFKGEQRMYJCXFK-YTAGIEBCSA-N	spectral_library_annotation
52210	alpha-Cyperone	[M+H]+	0.727	219.174		C15H22O	CC1=C2CC(CCC2(CCC1=O)C)C(=C)C	InChI=1S/C15H22O/c1-10(2)12-5-7-15(4)8-6-14(16)11(3)13(15)9-12/h12H,1,5-9H2,2-4H3	KUFXJZXMWHNCEH-UHFFFAOYSA-N	spectral_library_annotation
52210	1-methyl-4-(6-methylhept-5-en-2-yl)-2,3-dioxabicyclo[2.2.2]oct-5-ene	[M-H2O+H]+	0.715	219.174			CC(CCC=C(C)C)C1(CC2)OOC2(C)C=C1	InChI=1S/C15H24O2/c1-12(2)6-5-7-13(3)15-10-8-14(4,9-11-15)16-17-15/h6,8,10,13H,5,7,9,11H2,1-4H3/t13-,14+,15-/m0/s1	N/A	spectral_library_annotation
52945	"2-((4R)-4-((3R,5R,6S,7S,9S,10R,13R,14S,17R)-3,6,7-trihydroxy-10,13-dimethylhexadecahydro-1H-cyclopenta[a]phenanthren-17-yl)pentanamido)ethane-1-sulfonic acid"	[M-2H2O+H]+	0.732	480.278		C26H45NO7S	[H][C@@]12[C@H](O)[C@@H](O)[C@]3([H])C[C@H](O)CC[C@]3(C)[C@H]1CC[C@@]4(C)[C@H]2CC[C@@H]4[C@@H](CCC(NCCS(=O)(O)=O)=O)C	InChI=1S/C26H45NO7S/c1-15(4-7-21(29)27-12-13-35(32,33)34)17-5-6-18-22-19(9-11-25(17,18)2)26(3)10-8-16(28)14-20(26)23(30)24(22)31/h15-20,22-24,28,30-31H,4-14H2,1-3H3,(H,27,29)(H,32,33,34)/t15-,16-,17-,18+,19+,20+,22+,23+,24+,25-,26-/m1/s1	XSOLDPYUICCHJX-QQXJNSDFSA-N	spectral_library_annotation
52987	taurohyocholic acid	[M-H2O+H]+	0.844	498.289		C26H45NO7S	C[C@H](CCC(=O)NCCS(=O)(=O)O)[C@H]1CC[C@@H]2[C@@]1(CC[C@H]3[C@H]2[C@@H]([C@@H]([C@H]4[C@@]3(CC[C@H](C4)O)C)O)O)C	InChI=1S/C26H45NO7S/c1-15(4-7-21(29)27-12-13-35(32,33)34)17-5-6-18-22-19(9-11-25(17,18)2)26(3)10-8-16(28)14-20(26)23(30)24(22)31/h15-20,22-24,28,30-31H,4-14H2,1-3H3,(H,27,29)(H,32,33,34)/t15?,16-,17-,18+,19+,20+,22+,23-,24+,25?,26?/m1/s1	XSOLDPYUICCHJX-DSNLCWFJSA-N	spectral_library_annotation
52987	"2-((4R)-4-((3R,5R,6S,7R,9S,10R,13R,14S,17R)-3,6,7-trihydroxy-10,13-dimethylhexadecahydro-1H-cyclopenta[a]phenanthren-17-yl)pentanamido)ethane-1-sulfonic acid"	[M-H2O+H]+	0.716	498.288		C26H45NO7S	[H][C@]1([C@H](O)[C@H](O)[C@]2([H])[C@@H]3CC[C@@]4(C)[C@H]2CC[C@@H]4[C@H](C)CCC(NCCS(=O)(O)=O)=O)[C@]3(C)CC[C@@H](O)C1	InChI=1S/C26H45NO7S/c1-15(4-7-21(29)27-12-13-35(32,33)34)17-5-6-18-22-19(9-11-25(17,18)2)26(3)10-8-16(28)14-20(26)23(30)24(22)31/h15-20,22-24,28,30-31H,4-14H2,1-3H3,(H,27,29)(H,32,33,34)/t15-,16-,17-,18+,19+,20+,22+,23+,24-,25-,26-/m1/s1	XSOLDPYUICCHJX-UZUDEGBHSA-N	spectral_library_annotation
53099	taurohyocholic acid	[M+H]+	0.936	516.299		C26H45NO7S	C[C@H](CCC(=O)NCCS(=O)(=O)O)[C@H]1CC[C@@H]2[C@@]1(CC[C@H]3[C@H]2[C@@H]([C@@H]([C@H]4[C@@]3(CC[C@H](C4)O)C)O)O)C	InChI=1S/C26H45NO7S/c1-15(4-7-21(29)27-12-13-35(32,33)34)17-5-6-18-22-19(9-11-25(17,18)2)26(3)10-8-16(28)14-20(26)23(30)24(22)31/h15-20,22-24,28,30-31H,4-14H2,1-3H3,(H,27,29)(H,32,33,34)/t15?,16-,17-,18+,19+,20+,22+,23-,24+,25?,26?/m1/s1	XSOLDPYUICCHJX-DSNLCWFJSA-N	spectral_library_annotation
53099	TAUROCHOLIC ACID	[M+H]+	0.859	516.299		C26H45NO7S	O=S(=O)(O)CCN=C(O)CCC(C)C1CCC2C3C(O)CC4CC(O)CCC4(C)C3CC(O)C12C	InChI=1S/C26H45NO7S/c1-15(4-7-23(31)27-10-11-35(32,33)34)18-5-6-19-24-20(14-22(30)26(18,19)3)25(2)9-8-17(28)12-16(25)13-21(24)29/h15-22,24,28-30H,4-14H2,1-3H3,(H,27,31)(H,32,33,34)/t15-,16+,17-,18-,19+,20+,21-,22+,24+,25+,26-/m1/s1	WBWWGRHZICKQGZ-HZAMXZRMSA-N	spectral_library_annotation
53099	Taurocholate	[M+H]+	0.856	516.3		C26H45NO7S	C(C([H])([H])1)([H])(O[H])C([H])([H])C(C4([H])[H])(C(C(C3([H])C4([H])O[H])([H])C(C(O[H])(C(C3([H])2)(C([H])(C(C2([H])[H])([H])[H])C(C([H])([H])[H])([H])C(C([H])([H])C(N(C(C(S(=O)(=O)O[H])([H])[H])([H])[H])[H])=O)([H])[H])C([H])([H])[H])[H])([H])[H])(C([H])([H])[H])C1([H])[H])[H]	InChI=1S/C26H45NO7S/c1-15(4-7-23(31)27-10-11-35(32,33)34)18-5-6-19-24-20(14-22(30)26(18,19)3)25(2)9-8-17(28)12-16(25)13-21(24)29/h15-22,24,28-30H,4-14H2,1-3H3,(H,27,31)(H,32,33,34)/t15?,16?,17-,18?,19?,20?,21-,22+,24?,25?,26?/m1/s1	WBWWGRHZICKQGZ-XWWYUOLUSA-N	spectral_library_annotation
53099	?-Tauromuricholic acid, 2-[4-(3,6,7-trihydroxy-10,13-dimethyl-2,3,4,5,6,7,8,9,11,12,14,15,16,17-tetradecahydro-1H-cyclopenta[a]phenanthren-17-yl)pentanoylamino]ethanesulfonic acid	[M+H]+	0.789	516.299		C26H45NO7S	CC(CCC(=O)NCCS(=O)(=O)O)C1CCC2C1(CCC3C2C(C(C4C3(CCC(C4)O)C)O)O)C	InChI=1S/C26H45NO7S/c1-15(4-7-21(29)27-12-13-35(32,33)34)17-5-6-18-22-19(9-11-25(17,18)2)26(3)10-8-16(28)14-20(26)23(30)24(22)31/h15-20,22-24,28,30-31H,4-14H2,1-3H3,(H,27,29)(H,32,33,34)	XSOLDPYUICCHJX-UHFFFAOYSA-N	spectral_library_annotation
53099	Taurocholic acid	[M+H]+	0.781	516.298	6.1221	C26H45NO7S	O=S(=O)(O)CCN=C(O)CCC(C)C1CCC2C3C(O)CC4CC(O)CCC4(C)C3CC(O)C12C	InChI=1S/C26H45NO7S/c1-15(4-7-23(31)27-10-11-35(32,33)34)18-5-6-19-24-20(14-22(30)26(18,19)3)25(2)9-8-17(28)12-16(25)13-21(24)29/h15-22,24,28-30H,4-14H2,1-3H3,(H,27,31)(H,32,33,34)/t15-,16+,17-,18-,19+,20+,21-,22+,24+,25+,26-/m1/s1	WBWWGRHZICKQGZ-HZAMXZRMSA-N	spectral_library_annotation
53099	TAUROCHOLIC ACID	[M+H]+	0.771	516.299		C26H45NO7S	O=S(=O)(O)CCN=C(O)CCC(C)C1CCC2C3C(O)CC4CC(O)CCC4(C)C3CC(O)C12C	InChI=1S/C26H45NO7S/c1-15(4-7-23(31)27-10-11-35(32,33)34)18-5-6-19-24-20(14-22(30)26(18,19)3)25(2)9-8-17(28)12-16(25)13-21(24)29/h15-22,24,28-30H,4-14H2,1-3H3,(H,27,31)(H,32,33,34)/t15-,16+,17-,18-,19+,20+,21-,22+,24+,25+,26-/m1/s1	WBWWGRHZICKQGZ-HZAMXZRMSA-N	spectral_library_annotation
53099	Taurocholic acid	[M+H]+	0.771	516.299	4.7492	C26H45NO7S	C[C@H](CCC(=NCCS(=O)(=O)O)O)[C@H]1CC[C@H]2[C@H]3[C@H](C[C@@H]([C@]12C)O)[C@@]1(C)CC[C@H](C[C@H]1C[C@H]3O)O	InChI=1S/C26H45NO7S/c1-15(4-7-23(31)27-10-11-35(32,33)34)18-5-6-19-24-20(14-22(30)26(18,19)3)25(2)9-8-17(28)12-16(25)13-21(24)29/h15-22,24,28-30H,4-14H2,1-3H3,(H,27,31)(H,32,33,34)/t15-,16+,17-,18-,19+,20+,21-,22+,24+,25+,26-/m1/s1	WBWWGRHZICKQGZ-HZAMXZRMSA-N	spectral_library_annotation
53099	?-Tauromuricholic acid, 2-[[(4R)-4-[(3R,5R,6S,7S,8S,9S,10R,13R,14S)-3,6,7-trihydroxy-10,13-dimethyl-2,3,4,5,6,7,8,9,11,12,14,15,16,17-tetradecahydro-1H-cyclopenta[a]phenanthren-17-yl]pentanoyl]amino]ethanesulfonic acid	[M+H]+	0.764	516.299		C26H45NO7S	O=S(=O)(O)CCNC(=O)CC[C@H](C1CC[C@@H]2[C@]1(C)CC[C@H]4[C@H]2[C@H](O)[C@@H](O)[C@@H]3C[C@H](O)CC[C@@]34C)C	InChI=1S/C26H45NO7S/c1-15(4-7-21(29)27-12-13-35(32,33)34)17-5-6-18-22-19(9-11-25(17,18)2)26(3)10-8-16(28)14-20(26)23(30)24(22)31/h15-20,22-24,28,30-31H,4-14H2,1-3H3,(H,27,29)(H,32,33,34)/t15-,16-,17?,18+,19+,20+,22+,23+,24+,25-,26-/m1/s1	XSOLDPYUICCHJX-HTWZWKQOSA-N	spectral_library_annotation
53099	Taurocholic acid, 2-[[(4R)-4-[(3R,5S,7R,8R,9S,10S,12S,13R,14S,17R)-3,7,12-trihydroxy-10,13-dimethyl-2,3,4,5,6,7,8,9,11,12,14,15,16,17-tetradecahydro-1H-cyclopenta[a]phenanthren-17-yl]pentanoyl]amino]ethanesulfonic acid	[M+H]+	0.76	516.299		C26H45NO7S	C[C@H](CC/C(=N/CCS(=O)(=O)O)/O)[C@H]1CC[C@@H]2[C@@]1([C@H](C[C@H]3[C@H]2[C@@H](C[C@H]4[C@@]3(CC[C@H](C4)O)C)O)O)C	InChI=1S/C26H45NO7S/c1-15(4-7-23(31)27-10-11-35(32,33)34)18-5-6-19-24-20(14-22(30)26(18,19)3)25(2)9-8-17(28)12-16(25)13-21(24)29/h15-22,24,28-30H,4-14H2,1-3H3,(H,27,31)(H,32,33,34)/t15-,16+,17-,18-,19+,20+,21-,22+,24+,25+,26-/m1/s1	WBWWGRHZICKQGZ-HZAMXZRMSA-N	spectral_library_annotation
53099	5?-CHOLANIC ACID-3?_ 6?_7?-TRIOL N-(2-SULPHOETHYL)-AMIDE SODIUM SALT, Taurohyocholate, 2-[[(4R)-4-[(3R,5R,6R,7S,8S,9S,10R,13R,14S,17R)-3,6,7-trihydroxy-10,13-dimethyl-2,3,4,5,6,7,8,9,11,12,14,15,16,17-tetradecahydro-1H-cyclopenta[a]phenanthren-17-yl]pentanoyl]amino]ethanesulfonic acid	[M+H]+	0.755	516.299		C26H45NO7S	C[C@H](CCC(=O)NCCS(=O)(=O)O)[C@H]1CC[C@@H]2[C@@]1(CC[C@H]3[C@H]2[C@@H]([C@@H]([C@H]4[C@@]3(CC[C@H](C4)O)C)O)O)C	InChI=1S/C26H45NO7S/c1-15(4-7-21(29)27-12-13-35(32,33)34)17-5-6-18-22-19(9-11-25(17,18)2)26(3)10-8-16(28)14-20(26)23(30)24(22)31/h15-20,22-24,28,30-31H,4-14H2,1-3H3,(H,27,29)(H,32,33,34)/t15-,16-,17-,18+,19+,20+,22+,23-,24+,25-,26-/m1/s1	XSOLDPYUICCHJX-QZEPYOAJSA-N	spectral_library_annotation
53196	taurocholic acid		0.904	462.266		C26H45NO7S	C[C@H](CCC(=O)NCCS(=O)(=O)O)[C@H]1CC[C@@H]2[C@@]1([C@H](C[C@H]3[C@H]2[C@@H](C[C@H]4[C@@]3(CC[C@H](C4)O)C)O)O)C	InChI=1S/C26H45NO7S/c1-15(4-7-23(31)27-10-11-35(32,33)34)18-5-6-19-24-20(14-22(30)26(18,19)3)25(2)9-8-17(28)12-16(25)13-21(24)29/h15-22,24,28-30H,4-14H2,1-3H3,(H,27,31)(H,32,33,34)/t15?,16-,17+,18+,19-,20-,21+,22-,24-,25?,26?/m0/s1	WBWWGRHZICKQGZ-GITWXTAWSA-N	spectral_library_annotation
53461	Stercobilin	[M+H]+	0.946	595.35		C33H46N4O6	CCC1C(C(=O)NC1CC2=NC(=CC3=C(C(=C(N3)CC4C(C(C(=O)N4)CC)C)C)CCC(=O)O)C(=C2C)CCC(=O)O)C	InChI=1S/C33H46N4O6/c1-7-20-19(6)32(42)37-27(20)14-25-18(5)23(10-12-31(40)41)29(35-25)15-28-22(9-11-30(38)39)17(4)24(34-28)13-26-16(3)21(8-2)33(43)36-26/h15-16,19-21,26-27,34H,7-14H2,1-6H3,(H,36,43)(H,37,42)(H,38,39)(H,40,41)/b29-15+	TYOWQSLRVAUSMI-WKULSOCRSA-N	spectral_library_annotation
53461	Stercobilin	[M+H]+	0.946	595.35			CCC1C(C(=O)NC1CC2=NC(=CC3=C(C(=C(N3)CC4C(C(C(=O)N4)CC)C)C)CCC(=O)O)C(=C2C)CCC(=O)O)C			spectral_library_annotation
53482	3-Formylindole, Indole-3-Carboxaldehyde, 1H-indole-3-carbaldehyde	[M+H]+	0.994	146.06		C9H7NO	c1ccc2c(c1)c(c[nH]2)C=O	InChI=1S/C9H7NO/c11-6-7-5-10-9-4-2-1-3-8(7)9/h1-6,10H	OLNJUISKUQQNIM-UHFFFAOYSA-N	spectral_library_annotation
53482	Indole-3-carboxaldehyde	[M+H]+	0.991	146.06	1.1616	C9H7NO	O=CC1=CNC=2C=CC=CC12	InChI=1S/C9H7NO/c11-6-7-5-10-9-4-2-1-3-8(7)9/h1-6,10H	OLNJUISKUQQNIM-UHFFFAOYSA-N	spectral_library_annotation
53482	6-Quinolinol, 6-Hydroxyquinoline, Quinolin-6-ol	[M+H]+	0.823	146.06		C9H7NO	c1cc2cc(ccc2nc1)O	InChI=1S/C9H7NO/c11-8-3-4-9-7(6-8)2-1-5-10-9/h1-6,11H	OVYWMEWYEJLIER-UHFFFAOYSA-N	spectral_library_annotation
53482	4-Hydroxyquinoline	[M+H]+	0.708	146.06	1.69245	C9H7NO	O=C1C=CNC=2C=CC=CC12	InChI=1S/C9H7NO/c11-9-5-6-10-8-4-2-1-3-7(8)9/h1-6H,(H,10,11)	PMZDQRJGMBOQBF-UHFFFAOYSA-N	spectral_library_annotation
54370	INDOLEPROPIONIC ACID	[M+H]+	0.931	190.086		C11H11NO2	O=C(O)CCC1=CNC=2C=CC=CC21	InChI=1S/C11H11NO2/c13-11(14)6-5-8-7-12-10-4-2-1-3-9(8)10/h1-4,7,12H,5-6H2,(H,13,14)	GOLXRNDWAUTYKT-UHFFFAOYSA-N	spectral_library_annotation
54370	3-Indolepropionic acid	[M+H]+	0.916	190.086	1.27548	C11H11NO2	O=C(O)CCC1=CNC=2C=CC=CC21	InChI=1S/C11H11NO2/c13-11(14)6-5-8-7-12-10-4-2-1-3-9(8)10/h1-4,7,12H,5-6H2,(H,13,14)	GOLXRNDWAUTYKT-UHFFFAOYSA-N	spectral_library_annotation
54370	INDOLEPROPIONIC ACID	[M+H]+	0.897	190.086		C11H11NO2	O=C(O)CCC1=CNC=2C=CC=CC21	InChI=1S/C11H11NO2/c13-11(14)6-5-8-7-12-10-4-2-1-3-9(8)10/h1-4,7,12H,5-6H2,(H,13,14)	GOLXRNDWAUTYKT-UHFFFAOYSA-N	spectral_library_annotation
54370	INDOLEPROPIONIC ACID	[M+H]+	0.897	190.086		C11H11NO2	O=C(O)CCC1=CNC=2C=CC=CC21	InChI=1S/C11H11NO2/c13-11(14)6-5-8-7-12-10-4-2-1-3-9(8)10/h1-4,7,12H,5-6H2,(H,13,14)	GOLXRNDWAUTYKT-UHFFFAOYSA-N	spectral_library_annotation
54370	INDOLE-3-METHYL ACETATE	[M+H]+	0.786	190.086		C11H11NO2	COC(=O)CC1=CNC2=C1C=CC=C2	InChI=1S/C11H11NO2/c1-14-11(13)6-8-7-12-10-5-3-2-4-9(8)10/h2-5,7,12H,6H2,1H3	KTHADMDGDNYQRX-UHFFFAOYSA-N	spectral_library_annotation
54370	INDOLE-3-METHYL ACETATE	[M+H]+	0.786	190.086			COC(=O)CC1=CNC2=C1C=CC=C2	"InChI=1S/C11H11NO2/c1-14-11(13)6-8-7-12-10-5-3-2-4-9(8)10/h2-5,7,12H,6H2,1H3"	N/A	spectral_library_annotation
54370	METHYL INDOLE-3-ACETATE - 20.0 eV	[M+H]+	0.746	190.086			COC(=O)CC1=CNC2=C1C=CC=C2	N/A	N/A	spectral_library_annotation
54370	METHYL INDOLE-3-ACETATE - 30.0 eV	[M+H]+	0.737	190.086			COC(=O)CC1=CNC2=C1C=CC=C2	N/A	N/A	spectral_library_annotation
54370	METHYL INDOLE-3-ACETATE - 40.0 eV	[M+H]+	0.706	190.086			COC(=O)CC1=CNC2=C1C=CC=C2	N/A	N/A	spectral_library_annotation
54370	methyl_indole_3_acetate	[M+H]+	0.704	190.086		C11H11NO2	COC(=O)CC1=CNC2=CC=CC=C21	InChI=1S/C11H11NO2/c1-14-11(13)6-8-7-12-10-5-3-2-4-9(8)10/h2-5,7,12H,6H2,1H3	KTHADMDGDNYQRX-UHFFFAOYSA-N	spectral_library_annotation
[truncated: 1,762 more rows]
